# Supplementary material for: The genomic underpinnings of eukaryotic virus taxonomy: creating a sequence-based framework for family-level virus classification
Source: Microbiome. 2018 Feb 20;6:38. doi: 10.1186/s40168-018-0422-7 (PMC5819261; doi:10.1186/s40168-018-0422-7)
Supplement: Supplementary file 1 — Table S1. Viruses used in this study and their associated information. Listing of classified virus sequences used in the analysis. (XLSX 381 kb) [file 40168_2018_422_MOESM1_ESM.xlsx]

## Sheet: Sheet1
Table S1 Viruses used in this study and their associated information
Baltimore classification	Order	Family	Subfamily	Genus	Taxonomic assignment used in this study	Virus Name	GenBank Accession Number	RefSeq Accession Number	Sequence description	Host
Group I: dsDNA viruses	Herpesvirales	Alloherpesviridae		Batrachovirus	Alloherpesviridae	Ranid herpesvirus 1	DQ665917	NC_008211	Ranid herpesvirus 1 strain McKinnell, complete genome.	vertebrates
Group I: dsDNA viruses	Herpesvirales	Alloherpesviridae		Batrachovirus	Alloherpesviridae	Ranid herpesvirus 2	DQ665652	NC_008210	Ranid herpesvirus 2 strain ATCC VR-568, complete genome.	vertebrates
Group I: dsDNA viruses	Herpesvirales	Alloherpesviridae		Cyprinivirus	Alloherpesviridae	Anguillid herpesvirus 1	FJ940765	NC_013668	Anguillid herpesvirus 1 strain 500138, complete genome.	vertebrates
Group I: dsDNA viruses	Herpesvirales	Alloherpesviridae		Cyprinivirus	Alloherpesviridae	Cyprinid herpesvirus 1	JQ815363	NC_019491	Cyprinid herpesvirus 1 strain NG-J1, complete genome.	vertebrates
Group I: dsDNA viruses	Herpesvirales	Alloherpesviridae		Cyprinivirus	Alloherpesviridae	Cyprinid herpesvirus 2	JQ815364	NC_019495	Cyprinid herpesvirus 2 strain ST-J1, complete genome.	vertebrates
Group I: dsDNA viruses	Herpesvirales	Alloherpesviridae		Cyprinivirus	Alloherpesviridae	Cyprinid herpesvirus 3	DQ657948	NC_009127	Cyprinid herpesvirus 3 strain KHV-U, complete genome.	vertebrates
Group I: dsDNA viruses	Herpesvirales	Alloherpesviridae		Ictalurivirus	Alloherpesviridae	Ictalurid herpesvirus 1	M75136	NC_001493	Ictalurid herpesvirus 1 strain Auburn 1, complete genome.	vertebrates
Group I: dsDNA viruses	Herpesvirales	Herpesviridae	Alphaherpesvirinae	Iltovirus	Herpesviridae	Gallid alphaherpesvirus 1	AF168792, AJ131832, AJ249803, AY033142, AY033143, D00565, L32139, U06635, U28832, U80762, X56093, X97256, Y14300, Y14301	NC_006623	Gallid herpesvirus 1, complete genome.	vertebrates
Group I: dsDNA viruses	Herpesvirales	Herpesviridae	Alphaherpesvirinae	Iltovirus	Herpesviridae	Psittacid alphaherpesvirus 1	AY372243	NC_005264	Psittacid herpesvirus 1 isolate 97-0001, complete genome.	vertebrates
Group I: dsDNA viruses	Herpesvirales	Herpesviridae	Alphaherpesvirinae	Mardivirus	Herpesviridae	Anatid alphaherpesvirus 1	EU082088	NC_013036	Duck enteritis virus strain VAC, complete genome.	vertebrates
Group I: dsDNA viruses	Herpesvirales	Herpesviridae	Alphaherpesvirinae	Mardivirus	Herpesviridae	Columbid alphaherpesvirus 1	KX589235	NC_034266	Columbid alphaherpesvirus 1 strain HLJ, complete genome.	vertebrates
Group I: dsDNA viruses	Herpesvirales	Herpesviridae	Alphaherpesvirinae	Mardivirus	Herpesviridae	Falconid herpesvirus 1	KJ668231	NC_024450	Falconid herpesvirus 1 strain S-18, complete genome.	vertebrates
Group I: dsDNA viruses	Herpesvirales	Herpesviridae	Alphaherpesvirinae	Mardivirus	Herpesviridae	Gallid alphaherpesvirus 2	AF243438	NC_002229	Gallid herpesvirus 2 serotype 1 isolate Md5, complete genome.	vertebrates
Group I: dsDNA viruses	Herpesvirales	Herpesviridae	Alphaherpesvirinae	Mardivirus	Herpesviridae	Gallid alphaherpesvirus 3	AB049735	NC_002577	Gallid herpesvirus 3 DNA, complete genome, strain: HPRS24.	vertebrates
Group I: dsDNA viruses	Herpesvirales	Herpesviridae	Alphaherpesvirinae	Mardivirus	Herpesviridae	Meleagrid alphaherpesvirus 1	AF291866	NC_002641	Meleagrid herpesvirus 1 strain FC126, complete genome.	vertebrates
Group I: dsDNA viruses	Herpesvirales	Herpesviridae	Alphaherpesvirinae	Scutavirus	Herpesviridae	Testudinid herpesvirus 3	KM924292	NC_027916	Testudinid herpesvirus 3 strain 1976, complete genome.	vertebrates
Group I: dsDNA viruses	Herpesvirales	Herpesviridae	Alphaherpesvirinae	Simplexvirus	Herpesviridae	Cercopithecine alphaherpesvirus 2	AY714813	NC_006560	Cercopithecine herpesvirus 2, complete genome.	vertebrates
Group I: dsDNA viruses	Herpesvirales	Herpesviridae	Alphaherpesvirinae	Simplexvirus	Herpesviridae	Fruit bat alphaherpesvirus 1	AB825953	NC_024306	Fruit bat alphaherpesvirus 1 DNA, complete genome.	vertebrates
Group I: dsDNA viruses	Herpesvirales	Herpesviridae	Alphaherpesvirinae	Simplexvirus	Herpesviridae	Human alphaherpesvirus 1	JN555585	NC_001806	Human herpesvirus 1 strain 17, complete genome.	vertebrates
Group I: dsDNA viruses	Herpesvirales	Herpesviridae	Alphaherpesvirinae	Simplexvirus	Herpesviridae	Human alphaherpesvirus 2	JN561323	NC_001798	Human herpesvirus 2 strain HG52, complete genome.	vertebrates
Group I: dsDNA viruses	Herpesvirales	Herpesviridae	Alphaherpesvirinae	Simplexvirus	Herpesviridae	Leporid alphaherpesvirus 4	JQ596859	NC_029311	Leporid herpesvirus 4 isolate LHV4012612, complete genome.	vertebrates
Group I: dsDNA viruses	Herpesvirales	Herpesviridae	Alphaherpesvirinae	Simplexvirus	Herpesviridae	Macacine alphaherpesvirus 1	AF533768	NC_004812	Cercopithecine herpesvirus 1 strain E2490, complete genome.	vertebrates
Group I: dsDNA viruses	Herpesvirales	Herpesviridae	Alphaherpesvirinae	Simplexvirus	Herpesviridae	Macropodid alphaherpesvirus 1	KT594769	NC_029132	Macropodid herpesvirus 1 isolate MaHV1.3076/08, complete genome.	vertebrates
Group I: dsDNA viruses	Herpesvirales	Herpesviridae	Alphaherpesvirinae	Simplexvirus	Herpesviridae	Panine alphaherpesvirus 3	JQ360576	NC_023677	Chimpanzee alpha-1 herpesvirus strain 105640, complete genome.	vertebrates
Group I: dsDNA viruses	Herpesvirales	Herpesviridae	Alphaherpesvirinae	Simplexvirus	Herpesviridae	Papiine alphaherpesvirus 2	DQ149153	NC_007653	Cercopithecine herpesvirus 16 strain X313, complete genome.	vertebrates
Group I: dsDNA viruses	Herpesvirales	Herpesviridae	Alphaherpesvirinae	Simplexvirus	Herpesviridae	Saimiriine alphaherpesvirus 1	HM625781	NC_014567	Saimiriine herpesvirus 1 strain MV 5-4, complete genome.	vertebrates
Group I: dsDNA viruses	Herpesvirales	Herpesviridae	Alphaherpesvirinae	Varicellovirus	Herpesviridae	Bovine alphaherpesvirus 1	AJ004801	NC_001847	Bovine herpesvirus type 1.1 complete genome.	vertebrates
Group I: dsDNA viruses	Herpesvirales	Herpesviridae	Alphaherpesvirinae	Varicellovirus	Herpesviridae	Bovine alphaherpesvirus 5	AY261359	NC_005261	Bovine herpesvirus 5 strain SV507/99, complete genome.	vertebrates
Group I: dsDNA viruses	Herpesvirales	Herpesviridae	Alphaherpesvirinae	Varicellovirus	Herpesviridae	Canid alphaherpesvirus 1	KT819633	NC_030117	Canid herpesvirus 1 strain 0194, complete genome.	vertebrates
Group I: dsDNA viruses	Herpesvirales	Herpesviridae	Alphaherpesvirinae	Varicellovirus	Herpesviridae	Cercopithecine alphaherpesvirus 9	AF275348	NC_002686	Cercopithecine herpesvirus 9, complete genome.	vertebrates
Group I: dsDNA viruses	Herpesvirales	Herpesviridae	Alphaherpesvirinae	Varicellovirus	Herpesviridae	Equid alphaherpesvirus 1	AY665713	NC_001491	Equine herpesvirus 1 strain Ab4, complete genome.	vertebrates
Group I: dsDNA viruses	Herpesvirales	Herpesviridae	Alphaherpesvirinae	Varicellovirus	Herpesviridae	Equid alphaherpesvirus 3	KM051845	NC_024771	Equid herpesvirus 3 strain AR/2007/C3A, complete genome.	vertebrates
Group I: dsDNA viruses	Herpesvirales	Herpesviridae	Alphaherpesvirinae	Varicellovirus	Herpesviridae	Equid alphaherpesvirus 4	AF030027	NC_001844	Equine herpesvirus 4 strain NS80567, complete genome.	vertebrates
Group I: dsDNA viruses	Herpesvirales	Herpesviridae	Alphaherpesvirinae	Varicellovirus	Herpesviridae	Equid alphaherpesvirus 8	JQ343919	NC_017826	Equid herpesvirus 8 strain wh, complete genome.	vertebrates
Group I: dsDNA viruses	Herpesvirales	Herpesviridae	Alphaherpesvirinae	Varicellovirus	Herpesviridae	Equid alphaherpesvirus 9	AP010838	NC_011644	Equid herpesvirus 9 DNA, complete genome, strain: P19.	vertebrates
Group I: dsDNA viruses	Herpesvirales	Herpesviridae	Alphaherpesvirinae	Varicellovirus	Herpesviridae	Felid alphaherpesvirus 1	FJ478159	NC_013590	Felid herpesvirus 1 strain C-27, complete genome.	vertebrates
Group I: dsDNA viruses	Herpesvirales	Herpesviridae	Alphaherpesvirinae	Varicellovirus	Herpesviridae	Human alphaherpesvirus 3	X04370	NC_001348	Human herpesvirus 3 (strain Dumas) complete genome.	vertebrates
Group I: dsDNA viruses	Herpesvirales	Herpesviridae	Alphaherpesvirinae	Varicellovirus	Herpesviridae	Suid alphaherpesvirus 1	BK001744	NC_006151	TPA_exp: Suid herpesvirus 1, complete genome.	vertebrates
Group I: dsDNA viruses	Herpesvirales	Herpesviridae	Betaherpesvirinae	Cytomegalovirus	Herpesviridae	Aotine betaherpesvirus 1	FJ483970	NC_016447	Aotine herpesvirus 1 strain S34E, complete genome.	vertebrates
Group I: dsDNA viruses	Herpesvirales	Herpesviridae	Betaherpesvirinae	Cytomegalovirus	Herpesviridae	Cercopithecine betaherpesvirus 5	FJ483968	NC_012783	Cercopithecine herpesvirus 5 strain 2715, complete genome.	vertebrates
Group I: dsDNA viruses	Herpesvirales	Herpesviridae	Betaherpesvirinae	Cytomegalovirus	Herpesviridae	Human betaherpesvirus 5	AY446894	NC_006273	Human herpesvirus 5 strain Merlin, complete genome.	vertebrates
Group I: dsDNA viruses	Herpesvirales	Herpesviridae	Betaherpesvirinae	Cytomegalovirus	Herpesviridae	Macacine betaherpesvirus 3	AY186194	NC_006150	Rhesus cytomegalovirus strain 68-1, complete genome.	vertebrates
Group I: dsDNA viruses	Herpesvirales	Herpesviridae	Betaherpesvirinae	Cytomegalovirus	Herpesviridae	Panine betaherpesvirus 2	AF480884	NC_003521	Panine herpesvirus 2 strain Heberling, complete genome.	vertebrates
Group I: dsDNA viruses	Herpesvirales	Herpesviridae	Betaherpesvirinae	Cytomegalovirus	Herpesviridae	Papio ursinus cytomegalovirus	KR351281	NC_027016	Papio ursinus cytomegalovirus isolate OCOM4-52, complete genome.	vertebrates
Group I: dsDNA viruses	Herpesvirales	Herpesviridae	Betaherpesvirinae	Cytomegalovirus	Herpesviridae	Saimiriine betaherpesvirus 4	FJ483967	NC_016448	Saimiriine herpesvirus 4 strain SqSHV, complete genome.	vertebrates
Group I: dsDNA viruses	Herpesvirales	Herpesviridae	Betaherpesvirinae	Muromegalovirus	Herpesviridae	Murid betaherpesvirus 1	U68299	NC_004065	Mouse cytomegalovirus 1 complete genomic sequence.	vertebrates
Group I: dsDNA viruses	Herpesvirales	Herpesviridae	Betaherpesvirinae	Muromegalovirus	Herpesviridae	Murid betaherpesvirus 2	AF232689	NC_002512	Rat cytomegalovirus Maastricht, complete genome.	vertebrates
Group I: dsDNA viruses	Herpesvirales	Herpesviridae	Betaherpesvirinae	Muromegalovirus	Herpesviridae	Murid betaherpesvirus 8	JX867617	NC_019559	Murid herpesvirus 8 isolate England, complete genome.	vertebrates
Group I: dsDNA viruses	Herpesvirales	Herpesviridae	Betaherpesvirinae	Proboscivirus	Herpesviridae	Elephant endotheliotropic herpesvirus 4	KT832477	NC_028379	Elephant endotheliotropic herpesvirus 4 isolate North American NAP69, complete genome.	vertebrates
Group I: dsDNA viruses	Herpesvirales	Herpesviridae	Betaherpesvirinae	Proboscivirus	Herpesviridae	Elephant endotheliotropic herpesvirus 5	KF921519	NC_024696	Elephant endotheliotropic herpesvirus 5 strain Vijay, complete genome.	vertebrates
Group I: dsDNA viruses	Herpesvirales	Herpesviridae	Betaherpesvirinae	Proboscivirus	Herpesviridae	Elephantid betaherpesvirus 1	KC462165	NC_020474	Elephantid herpesvirus 1 strain Raman, complete genome.	vertebrates
Group I: dsDNA viruses	Herpesvirales	Herpesviridae	Betaherpesvirinae	Roseolovirus	Herpesviridae	Human betaherpesvirus 6A	X83413	NC_001664	Human betaherpesvirus 6A, variant A DNA, complete virion genome, isolate U1102.	vertebrates
Group I: dsDNA viruses	Herpesvirales	Herpesviridae	Betaherpesvirinae	Roseolovirus	Herpesviridae	Human betaherpesvirus 6B	AF157706	NC_000898	Human herpesvirus 6B strain Z29, complete genome.	vertebrates
Group I: dsDNA viruses	Herpesvirales	Herpesviridae	Betaherpesvirinae	Roseolovirus	Herpesviridae	Human betaherpesvirus 7	AF037218	NC_001716	Human herpesvirus 7 strain RK, complete genome.	vertebrates
Group I: dsDNA viruses	Herpesvirales	Herpesviridae	Betaherpesvirinae	Roseolovirus	Herpesviridae	Macaca nemestrina herpesvirus 7	KU351741	NC_030200	Macaca nemestrina herpesvirus 7, complete genome.	vertebrates
Group I: dsDNA viruses	Herpesvirales	Herpesviridae	Betaherpesvirinae	Unassigned	Herpesviridae	Caviid betaherpesvirus 2	KC503762	NC_020231	Caviid herpesvirus 2 strain 21222, complete genome.	vertebrates
Group I: dsDNA viruses	Herpesvirales	Herpesviridae	Betaherpesvirinae	Unassigned	Herpesviridae	Suid betaherpesvirus 2	KF017583	NC_022233	Porcine cytomegalovirus strain BJ09, complete genome.	vertebrates
Group I: dsDNA viruses	Herpesvirales	Herpesviridae	Betaherpesvirinae	Unassigned	Herpesviridae	Tupaiid betaherpesvirus 1	AF281817	NC_002794	Tupaia herpesvirus strain 2, complete genome.	vertebrates
Group I: dsDNA viruses	Herpesvirales	Herpesviridae	Gammaherpesvirinae	Lymphocryptovirus	Herpesviridae	Callitrichine gammaherpesvirus 3	AF319782	NC_004367	Callitrichine herpesvirus 3 strain CJ0149, complete genome.	vertebrates
Group I: dsDNA viruses	Herpesvirales	Herpesviridae	Gammaherpesvirinae	Lymphocryptovirus	Herpesviridae	Human gammaherpesvirus 4	AJ507799	NC_007605	Human herpesvirus 4 complete wild type genome.	vertebrates
Group I: dsDNA viruses	Herpesvirales	Herpesviridae	Gammaherpesvirinae	Lymphocryptovirus	Herpesviridae	Human herpesvirus 4 type 2	DQ279927	NC_009334	Human herpesvirus 4 strain AG876, complete genome.	vertebrates
Group I: dsDNA viruses	Herpesvirales	Herpesviridae	Gammaherpesvirinae	Lymphocryptovirus	Herpesviridae	Macacine gammaherpesvirus 4	AY037858	NC_006146	Cercopithicine herpesvirus 15 strain LCL8664, complete genome.	vertebrates
Group I: dsDNA viruses	Herpesvirales	Herpesviridae	Gammaherpesvirinae	Macavirus	Herpesviridae	Alcelaphine gammaherpesvirus 1	AF005370	NC_002531	Alcelaphine herpesvirus 1 L-DNA, complete sequence.	vertebrates
Group I: dsDNA viruses	Herpesvirales	Herpesviridae	Gammaherpesvirinae	Macavirus	Herpesviridae	Alcelaphine gammaherpesvirus 2	KF274499	NC_024382	Alcelaphine herpesvirus 2 isolate topi-AlHV-2, complete genome.	vertebrates
Group I: dsDNA viruses	Herpesvirales	Herpesviridae	Gammaherpesvirinae	Macavirus	Herpesviridae	Bovine gammaherpesvirus 6	KJ705001	NC_024303	Bovine herpesvirus 6 isolate Pennsylvania 47, complete genome.	vertebrates
Group I: dsDNA viruses	Herpesvirales	Herpesviridae	Gammaherpesvirinae	Macavirus	Herpesviridae	Ovine gammaherpesvirus 2	AY839756	NC_007646	Ovine herpesvirus 2 strain BJ1035, complete genome.	vertebrates
Group I: dsDNA viruses	Herpesvirales	Herpesviridae	Gammaherpesvirinae	Percavirus	Herpesviridae	Equid gammaherpesvirus 2	U20824	NC_001650	Equid herpesvirus 2 strain 86/67, complete genome.	vertebrates
Group I: dsDNA viruses	Herpesvirales	Herpesviridae	Gammaherpesvirinae	Percavirus	Herpesviridae	Equid gammaherpesvirus 5	KM924295	NC_026421	Equid herpesvirus 5 strain 2-141/67, complete genome.	vertebrates
Group I: dsDNA viruses	Herpesvirales	Herpesviridae	Gammaherpesvirinae	Rhadinovirus	Herpesviridae	Ateline gammaherpesvirus 3	AF083424	NC_001987	Ateline herpesvirus 3 complete genome.	vertebrates
Group I: dsDNA viruses	Herpesvirales	Herpesviridae	Gammaherpesvirinae	Rhadinovirus	Herpesviridae	Bovine gammaherpesvirus 4	AF318573	NC_002665	Bovine herpesvirus 4 long unique region, complete sequence.	vertebrates
Group I: dsDNA viruses	Herpesvirales	Herpesviridae	Gammaherpesvirinae	Rhadinovirus	Herpesviridae	Cricetid gammaherpesvirus 2	HQ221963	NC_015049	Rodent herpesvirus Peru, complete genome.	vertebrates
Group I: dsDNA viruses	Herpesvirales	Herpesviridae	Gammaherpesvirinae	Rhadinovirus	Herpesviridae	Human gammaherpesvirus 8	AF148805	NC_009333	Human herpesvirus 8 strain GK18, complete genome.	vertebrates
Group I: dsDNA viruses	Herpesvirales	Herpesviridae	Gammaherpesvirinae	Rhadinovirus	Herpesviridae	Macacine gammaherpesvirus 5	AF083501	NC_003401	Macaca mulatta rhadinovirus 17577, complete genome.	vertebrates
Group I: dsDNA viruses	Herpesvirales	Herpesviridae	Gammaherpesvirinae	Rhadinovirus	Herpesviridae	Murid gammaherpesvirus 4	U97553	NC_001826	Murine herpesvirus 68 strain WUMS, complete genome.	vertebrates
Group I: dsDNA viruses	Herpesvirales	Herpesviridae	Gammaherpesvirinae	Rhadinovirus	Herpesviridae	Saimiriine gammaherpesvirus 2	X64346	NC_001350	Saimiriine herpesvirus 2 complete genome.	vertebrates
Group I: dsDNA viruses	Herpesvirales	Herpesviridae	Gammaherpesvirinae	Unassigned	Herpesviridae	Felis catus gammaherpesvirus 1	KT595939	NC_028099	Felis catus gammaherpesvirus 1 isolate 31286, complete genome.	vertebrates
Group I: dsDNA viruses	Herpesvirales	Malacoherpesviridae		Aurivirus	Malacoherpesviridae	Haliotid herpesvirus 1	JX453331	NC_018874	Abalone herpesvirus Victoria/AUS/2009, complete genome.	invertebrates
Group I: dsDNA viruses	Herpesvirales	Malacoherpesviridae		Ostreavirus	Malacoherpesviridae	Ostreid herpesvirus 1	AY509253	NC_005881	Ostreid herpesvirus 1, complete genome.	invertebrates
Group I: dsDNA viruses	Unassigned	Adenoviridae		Atadenovirus	Adenoviridae	Bovine adenovirus 6	JQ345700	NC_020074	Bovine adenovirus 6 strain 671130, complete genome.	vertebrates
Group I: dsDNA viruses	Unassigned	Adenoviridae		Atadenovirus	Adenoviridae	Bovine atadenovirus D	AF036092	NC_002685	Bovine adenovirus 4 strain THT/62, complete genome.	vertebrates
Group I: dsDNA viruses	Unassigned	Adenoviridae		Atadenovirus	Adenoviridae	Duck atadenovirus A	Y09598	NC_001813	Avian adenovirus EDS complete genome.	vertebrates
Group I: dsDNA viruses	Unassigned	Adenoviridae		Atadenovirus	Adenoviridae	Lizard atadenovirus A	KJ156523	NC_024684	Lizard adenovirus 2 isolate 23-06, complete genome.	vertebrates
Group I: dsDNA viruses	Unassigned	Adenoviridae		Atadenovirus	Adenoviridae	Ovine atadenovirus D	U40839	NC_004037	Ovine adenovirus 7, complete genome.	vertebrates
Group I: dsDNA viruses	Unassigned	Adenoviridae		Atadenovirus	Adenoviridae	Psittacine atadenovirus A	KJ675568	NC_025962	Psittacine adenovirus 3 isolate HKU/Parrot19, complete genome.	vertebrates
Group I: dsDNA viruses	Unassigned	Adenoviridae		Atadenovirus	Adenoviridae	Snake atadenovirus A	DQ106414	NC_009989	Snake adenovirus 1 strain 145/88, complete genome.	vertebrates
Group I: dsDNA viruses	Unassigned	Adenoviridae		Aviadenovirus	Adenoviridae	Duck aviadenovirus B	KJ469653	NC_024486	Duck adenovirus 2 strain GR, complete genome.	vertebrates
Group I: dsDNA viruses	Unassigned	Adenoviridae		Aviadenovirus	Adenoviridae	Fowl aviadenovirus A	U46933	NC_001720	Avian adenovirus CELO, complete genome.	vertebrates
Group I: dsDNA viruses	Unassigned	Adenoviridae		Aviadenovirus	Adenoviridae	Fowl aviadenovirus B	KC493646	NC_021221	Fowl adenovirus 5 strain 340, complete genome.	vertebrates
Group I: dsDNA viruses	Unassigned	Adenoviridae		Aviadenovirus	Adenoviridae	Fowl aviadenovirus C	GU188428	NC_015323	Fowl adenovirus C isolate ON1, complete genome.	vertebrates
Group I: dsDNA viruses	Unassigned	Adenoviridae		Aviadenovirus	Adenoviridae	Fowl aviadenovirus D	AF083975	NC_000899	Fowl adenovirus 9, complete genome.	vertebrates
Group I: dsDNA viruses	Unassigned	Adenoviridae		Aviadenovirus	Adenoviridae	Fowl aviadenovirus E	GU734104	NC_014969	Fowl adenovirus E isolate HG, complete genome.	vertebrates
Group I: dsDNA viruses	Unassigned	Adenoviridae		Aviadenovirus	Adenoviridae	Goose aviadenovirus A	JF510462	NC_017979	Goose adenovirus 4 strain P29, complete genome.	vertebrates
Group I: dsDNA viruses	Unassigned	Adenoviridae		Aviadenovirus	Adenoviridae	Pigeon adenovirus 2	KX121164	NC_031503	Pigeon adenovirus 2 isolate YPDS-Y-V1.A19.11-2013, complete genome.	vertebrates
Group I: dsDNA viruses	Unassigned	Adenoviridae		Aviadenovirus	Adenoviridae	Pigeon aviadenovirus A	FN824512	NC_024474	Pigeon adenovirus 1 complete genome, strain IDA4.	vertebrates
Group I: dsDNA viruses	Unassigned	Adenoviridae		Aviadenovirus	Adenoviridae	Turkey aviadenovirus B	GU936707	NC_014564	Turkey adenovirus 1 strain D90/2, complete genome.	vertebrates
Group I: dsDNA viruses	Unassigned	Adenoviridae		Aviadenovirus	Adenoviridae	Turkey aviadenovirus C	KF477312	NC_022612	Turkey adenovirus 4 isolate TNI1, complete genome.	vertebrates
Group I: dsDNA viruses	Unassigned	Adenoviridae		Aviadenovirus	Adenoviridae	Turkey aviadenovirus D	KF477313	NC_022613	Turkey adenovirus 5 isolate 1277BT, complete genome.	vertebrates
Group I: dsDNA viruses	Unassigned	Adenoviridae		Mastadenovirus	Adenoviridae	Bat adenovirus	KX871230	NC_031948	Bat adenovirus isolate 250-A, complete genome.	vertebrates
Group I: dsDNA viruses	Unassigned	Adenoviridae		Mastadenovirus	Adenoviridae	Bat mastadenovirus A	GU226970	NC_016895	Bat adenovirus TJM, complete genome.	vertebrates
Group I: dsDNA viruses	Unassigned	Adenoviridae		Mastadenovirus	Adenoviridae	Bat mastadenovirus B	JN252129	NC_015932	Bat adenovirus 2 strain PPV1, complete genome.	vertebrates
Group I: dsDNA viruses	Unassigned	Adenoviridae		Mastadenovirus	Adenoviridae	Bat mastadenovirus WIV10	KT698854	NC_029899	Bat mastadenovirus WIV10, complete genome.	vertebrates
Group I: dsDNA viruses	Unassigned	Adenoviridae		Mastadenovirus	Adenoviridae	Bat mastadenovirus WIV11	KT698855	NC_029902	Bat mastadenovirus WIV11, complete genome.	vertebrates
Group I: dsDNA viruses	Unassigned	Adenoviridae		Mastadenovirus	Adenoviridae	Bat mastadenovirus WIV12	KT698856	NC_030860	Bat mastadenovirus WIV12, complete genome.	vertebrates
Group I: dsDNA viruses	Unassigned	Adenoviridae		Mastadenovirus	Adenoviridae	Bat mastadenovirus WIV13	KT698852	NC_030874	Bat mastadenovirus WIV13, complete genome.	vertebrates
Group I: dsDNA viruses	Unassigned	Adenoviridae		Mastadenovirus	Adenoviridae	Bat mastadenovirus WIV9	KT698853	NC_029898	Bat mastadenovirus WIV9, complete genome.	vertebrates
Group I: dsDNA viruses	Unassigned	Adenoviridae		Mastadenovirus	Adenoviridae	Bovine adenovirus 2	AF252854	NC_002513	Bovine adenovirus type 2, complete genome.	vertebrates
Group I: dsDNA viruses	Unassigned	Adenoviridae		Mastadenovirus	Adenoviridae	Bovine mastadenovirus A	BK005277	AC_000191	TPA: Bovine adenovirus A, complete genome.	vertebrates
Group I: dsDNA viruses	Unassigned	Adenoviridae		Mastadenovirus	Adenoviridae	Bovine mastadenovirus B	AF030154	NC_001876	Bovine adenovirus 3 complete genome.	vertebrates
Group I: dsDNA viruses	Unassigned	Adenoviridae		Mastadenovirus	Adenoviridae	Canine mastadenovirus A	Y07760	NC_001734	Canine adenovirus type 1 complete genome.	vertebrates
Group I: dsDNA viruses	Unassigned	Adenoviridae		Mastadenovirus	Adenoviridae	Chimpanzee adenovirus Y25	JN254802	NC_017825	Chimpanzee adenovirus Y25, complete genome.	vertebrates
Group I: dsDNA viruses	Unassigned	Adenoviridae		Mastadenovirus	Adenoviridae	Equine mastadenovirus A	JN418926	NC_030792	Equine adenovirus 1 strain M1, complete genome.	vertebrates
Group I: dsDNA viruses	Unassigned	Adenoviridae		Mastadenovirus	Adenoviridae	Equine mastadenovirus B	KT160425	NC_027705	Equine adenovirus 2 isolate EAdV2.385/75.9, complete genome.	vertebrates
Group I: dsDNA viruses	Unassigned	Adenoviridae		Mastadenovirus	Adenoviridae	Human adenovirus 54	AB333801	NC_012959	Human adenovirus 54 DNA, complete genome.	vertebrates
Group I: dsDNA viruses	Unassigned	Adenoviridae		Mastadenovirus	Adenoviridae	Human mastadenovirus A	X73487	NC_001460	Adenovirus type 12 DNA, complete genome.	vertebrates
Group I: dsDNA viruses	Unassigned	Adenoviridae		Mastadenovirus	Adenoviridae	Human mastadenovirus B	DQ086466	NC_011203	Human adenovirus type 3, complete genome.	vertebrates
Group I: dsDNA viruses	Unassigned	Adenoviridae		Mastadenovirus	Adenoviridae	Human mastadenovirus B2	AY163756	NC_011202	Human adenovirus type 11 strain Ad11p Slobitski, complete genome.	vertebrates
Group I: dsDNA viruses	Unassigned	Adenoviridae		Mastadenovirus	Adenoviridae	Human mastadenovirus C	J01917	NC_001405	Adenovirus type 2, complete genome.	vertebrates
Group I: dsDNA viruses	Unassigned	Adenoviridae		Mastadenovirus	Adenoviridae	Human mastadenovirus D	AJ854486	NC_010956	Human adenovirus type 9 complete genome.	vertebrates
Group I: dsDNA viruses	Unassigned	Adenoviridae		Mastadenovirus	Adenoviridae	Human mastadenovirus E	AY487947	NC_003266	Human adenovirus E, complete genome.	vertebrates
Group I: dsDNA viruses	Unassigned	Adenoviridae		Mastadenovirus	Adenoviridae	Human mastadenovirus F	L19443	NC_001454	Human adenovirus F, complete genome.	vertebrates
Group I: dsDNA viruses	Unassigned	Adenoviridae		Mastadenovirus	Adenoviridae	Human mastadenovirus G	AY771780	NC_006879	Simian adenovirus 1 strain ATCC VR-195, complete genome.	vertebrates
Group I: dsDNA viruses	Unassigned	Adenoviridae		Mastadenovirus	Adenoviridae	Murine mastadenovirus B	HM049560	NC_014899	Murine adenovirus 2 isolate K87, complete genome.	vertebrates
Group I: dsDNA viruses	Unassigned	Adenoviridae		Mastadenovirus	Adenoviridae	Murine mastadenovirus C	EU835513	NC_012584	Murine adenovirus 3, complete genome.	vertebrates
Group I: dsDNA viruses	Unassigned	Adenoviridae		Mastadenovirus	Adenoviridae	Ovine mastadenovirus A	BK000400	AC_000001	TPA: Bovine adenovirus 2, complete genome.	vertebrates
Group I: dsDNA viruses	Unassigned	Adenoviridae		Mastadenovirus	Adenoviridae	Platyrrhini mastadenovirus A	HQ913600	NC_020487	Titi monkey adenovirus ECC-2011, complete genome.	vertebrates
Group I: dsDNA viruses	Unassigned	Adenoviridae		Mastadenovirus	Adenoviridae	Porcine mastadenovirus A	BK000410	AC_000189	TPA: Porcine adenovirus 3, complete genome.	vertebrates
Group I: dsDNA viruses	Unassigned	Adenoviridae		Mastadenovirus	Adenoviridae	Porcine mastadenovirus C	AF289262	NC_002702	Porcine adenovirus 5, complete genome.	vertebrates
Group I: dsDNA viruses	Unassigned	Adenoviridae		Mastadenovirus	Adenoviridae	Sea lion mastadenovirus A	KJ563221	NC_024150	California sea lion adenovirus 1 strain Zc11-030, complete genome.	vertebrates
Group I: dsDNA viruses	Unassigned	Adenoviridae		Mastadenovirus	Adenoviridae	Simian adenovirus 19	KP329565	NC_028107	Simian adenovirus 19 strain AA153, complete genome.	vertebrates
Group I: dsDNA viruses	Unassigned	Adenoviridae		Mastadenovirus	Adenoviridae	Simian adenovirus 8	KP329561	NC_028113	Simian adenovirus 8 strain P-5, complete genome.	vertebrates
Group I: dsDNA viruses	Unassigned	Adenoviridae		Mastadenovirus	Adenoviridae	Simian mastadenovirus A	AY598782	NC_006144	Simian adenovirus 3 strain ATCC VR-1449, complete genome.	vertebrates
Group I: dsDNA viruses	Unassigned	Adenoviridae		Mastadenovirus	Adenoviridae	Simian mastadenovirus B	HQ241819	NC_015225	Simian adenovirus 49 isolate C24948, complete genome.	vertebrates
Group I: dsDNA viruses	Unassigned	Adenoviridae		Mastadenovirus	Adenoviridae	Simian mastadenovirus B	KC693021		Simian adenovirus B isolate BaAdV-1, complete genome.	vertebrates
Group I: dsDNA viruses	Unassigned	Adenoviridae		Mastadenovirus	Adenoviridae	Simian mastadenovirus C	KC693022	NC_021168	Simian adenovirus C isolate BaAdV-2, complete genome.	vertebrates
Group I: dsDNA viruses	Unassigned	Adenoviridae		Mastadenovirus	Adenoviridae	Simian mastadenovirus C	KC693023		Simian adenovirus C isolate BaAdV-3, complete genome.	vertebrates
Group I: dsDNA viruses	Unassigned	Adenoviridae		Mastadenovirus	Adenoviridae	Simian mastadenovirus D	KP329563	NC_028103	Simian adenovirus 13 strain P-9, complete genome.	vertebrates
Group I: dsDNA viruses	Unassigned	Adenoviridae		Mastadenovirus	Adenoviridae	Simian mastadenovirus E	KP329564	NC_028105	Simian adenovirus 16 strain C-8, complete genome.	vertebrates
Group I: dsDNA viruses	Unassigned	Adenoviridae		Mastadenovirus	Adenoviridae	Simian mastadenovirus F	FJ025931	NC_022266	Simian adenovirus 18, complete genome.	vertebrates
Group I: dsDNA viruses	Unassigned	Adenoviridae		Mastadenovirus	Adenoviridae	Simian mastadenovirus G	HQ605912	NC_020485	Simian adenovirus 20 strain ATCC VR-541, complete genome.	vertebrates
Group I: dsDNA viruses	Unassigned	Adenoviridae		Mastadenovirus	Adenoviridae	Simian mastadenovirus H	KM190146	NC_025678	Simian adenovirus DM-2014 isolate 23336, complete genome.	vertebrates
Group I: dsDNA viruses	Unassigned	Adenoviridae		Mastadenovirus	Adenoviridae	Simian mastadenovirus WIV19	KX505867	NC_032105	Simian mastadenovirus WIV19, complete genome.	vertebrates
Group I: dsDNA viruses	Unassigned	Adenoviridae		Mastadenovirus	Adenoviridae	Skunk mastadenovirus A	KP238322	NC_027708	Skunk adenovirus PB1, complete genome.	vertebrates
Group I: dsDNA viruses	Unassigned	Adenoviridae		Mastadenovirus	Adenoviridae	Tree shrew mastadenovirus A	BK001455	AC_000190	TPA: Tree shrew adenovirus 1, complete genome.	vertebrates
Group I: dsDNA viruses	Unassigned	Adenoviridae		Siadenovirus	Adenoviridae	Frog siadenovirus A	AF224336	NC_002501	Frog adenovirus 1, complete genome.	vertebrates
Group I: dsDNA viruses	Unassigned	Adenoviridae		Siadenovirus	Adenoviridae	Penguin siadenovirus A	KP144329	NC_030116	Penguin siadenovirus A isolate CSPAdV_2, complete genome.	vertebrates
Group I: dsDNA viruses	Unassigned	Adenoviridae		Siadenovirus	Adenoviridae	Raptor siadenovirus A	EU715130	NC_015455	Raptor adenovirus A, complete genome.	vertebrates
Group I: dsDNA viruses	Unassigned	Adenoviridae		Siadenovirus	Adenoviridae	Skua siadenovirus A	HM585353	NC_016437	South polar skua adenovirus-1, complete genome.	vertebrates
Group I: dsDNA viruses	Unassigned	Adenoviridae		Siadenovirus	Adenoviridae	Turkey adenovirus 3	AF074946	NC_001958	Hemorrhagic enteritis virus, complete genome.	vertebrates
Group I: dsDNA viruses	Unassigned	Adenoviridae		Siadenovirus	Adenoviridae	Turkey siadenovirus A	BK001454	AC_000016	TPA: Turkey adenovirus 3, complete genome.	vertebrates
Group I: dsDNA viruses	Unassigned	Ascoviridae		Ascovirus	Ascoviridae	Heliothis virescens ascovirus 3e	EF133465	NC_009233	Heliothis virescens ascovirus 3e, complete genome.	invertebrates
Group I: dsDNA viruses	Unassigned	Ascoviridae		Ascovirus	Ascoviridae	Heliothis virescens ascovirus 3f	KJ755191		Heliothis virescens ascovirus 3f isolate LD135790, complete genome.	invertebrates
Group I: dsDNA viruses	Unassigned	Ascoviridae		Ascovirus	Ascoviridae	Heliothis virescens ascovirus 3g	JX491653		Heliothis virescens ascovirus 3g, complete genome.	invertebrates
Group I: dsDNA viruses	Unassigned	Ascoviridae		Ascovirus	Ascoviridae	Spodoptera frugiperda ascovirus 1a	AM398843	NC_008361	Spodoptera frugiperda ascovirus 1a complete genome.	invertebrates
Group I: dsDNA viruses	Unassigned	Ascoviridae		Ascovirus	Ascoviridae	Trichoplusia ni ascovirus 2c	DQ517337	NC_008518	Trichoplusia ni ascovirus 2c, complete genome.	invertebrates
Group I: dsDNA viruses	Unassigned	Ascoviridae		Toursvirus	Ascoviridae	Diadromus pulchellus toursvirus	CU469068	NC_011335	Complete DpAV4 genome.	invertebrates
Group I: dsDNA viruses	Unassigned	Asfarviridae		Asfivirus	Asfarviridae	African swine fever virus	U18466	NC_001659	African swine fever virus strain BA71V, complete genome.	vertebrates, invertebrates
Group I: dsDNA viruses	Unassigned	Baculoviridae		Alphabaculovirus	Baculoviridae	Adoxophyes honmai nucleopolyhedrovirus	AP006270	NC_004690	Adoxophyes honmai nucleopolyhedrovirus DNA, complete genome.	invertebrates
Group I: dsDNA viruses	Unassigned	Baculoviridae		Alphabaculovirus	Baculoviridae	Adoxophyes orana nucleopolyhedrovirus	EU591746	NC_011423	Adoxophyes orana nucleopolyhedrovirus, complete genome.	invertebrates
Group I: dsDNA viruses	Unassigned	Baculoviridae		Alphabaculovirus	Baculoviridae	Agrotis ipsilon multiple nucleopolyhedrovirus	EU839994	NC_011345	Agrotis ipsilon multiple nucleopolyhedrovirus strain Illinois, complete genome.	invertebrates
Group I: dsDNA viruses	Unassigned	Baculoviridae		Alphabaculovirus	Baculoviridae	Agrotis segetum nucleopolyhedrovirus A	DQ123841	NC_007921	Agrotis segetum nucleopolyhedrovirus, complete genome.	invertebrates
Group I: dsDNA viruses	Unassigned	Baculoviridae		Alphabaculovirus	Baculoviridae	Agrotis segetum nucleopolyhedrovirus B	KM102981	NC_025960	Agrotis segetum nucleopolyhedrovirus B isolate English, complete genome.	invertebrates
Group I: dsDNA viruses	Unassigned	Baculoviridae		Alphabaculovirus	Baculoviridae	Antheraea pernyi nucleopolyhedrovirus	DQ486030	NC_008035	Antheraea pernyi nucleopolyhedrovirus, complete genome.	invertebrates
Group I: dsDNA viruses	Unassigned	Baculoviridae		Alphabaculovirus	Baculoviridae	Anticarsia gemmatalis multiple nucleopolyhedrovirus	DQ813662	NC_008520	Anticarsia gemmatalis nucleopolyhedrovirus, complete genome.	invertebrates
Group I: dsDNA viruses	Unassigned	Baculoviridae		Alphabaculovirus	Baculoviridae	Anticarsia gemmatalis nucleopolyhedrovirus	KR815466	NC_031761	Anticarsia gemmatalis multicapsid nucleopolyhedrovirus isolate AgMNPV-37, complete genome.	invertebrates
Group I: dsDNA viruses	Unassigned	Baculoviridae		Alphabaculovirus	Baculoviridae	Apocheima cinerarium nucleopolyhedrovirus	FJ914221	NC_018504	Apocheima cinerarium nucleopolyhedrovirus, complete genome.	invertebrates
Group I: dsDNA viruses	Unassigned	Baculoviridae		Alphabaculovirus	Baculoviridae	Autographa californica multiple nucleopolyhedrovirus	L22858	NC_001623	Autographa californica nucleopolyhedrovirus clone C6, complete genome.	invertebrates
Group I: dsDNA viruses	Unassigned	Baculoviridae		Alphabaculovirus	Baculoviridae	Bombyx mori nucleopolyhedrovirus	L33180	NC_001962	Bombyx mori nuclear polyhedrosis virus isolate T3, complete genome.	invertebrates
Group I: dsDNA viruses	Unassigned	Baculoviridae		Alphabaculovirus	Baculoviridae	Buzura suppressaria nucleopolyhedrovirus	KF611977	NC_023442	Buzura suppressaria nucleopolyhedrovirus isolate Hubei, complete genome.	invertebrates
Group I: dsDNA viruses	Unassigned	Baculoviridae		Alphabaculovirus	Baculoviridae	Catopsilia pomona nucleopolyhedrovirus	KU565883	NC_030240	Catopsilia pomona nucleopolyhedrovirus isolate 416, complete genome.	invertebrates
Group I: dsDNA viruses	Unassigned	Baculoviridae		Alphabaculovirus	Baculoviridae	Choristoneura fumiferana DEF multiple nucleopolyhedrovirus	AY327402	NC_005137	Choristoneura fumiferana defective nucleopolyhedrovirus complete genome.	invertebrates
Group I: dsDNA viruses	Unassigned	Baculoviridae		Alphabaculovirus	Baculoviridae	Choristoneura fumiferana multiple nucleopolyhedrovirus	AF512031	NC_004778	Choristoneura fumiferana multiple nucleopolyhedrovirus, complete genome.	invertebrates
Group I: dsDNA viruses	Unassigned	Baculoviridae		Alphabaculovirus	Baculoviridae	Choristoneura murinana nucleopolyhedrovirus	KF894742	NC_023177	Choristoneura murinana alphabaculovirus strain Darmstadt, complete genome.	invertebrates
Group I: dsDNA viruses	Unassigned	Baculoviridae		Alphabaculovirus	Baculoviridae	Choristoneura rosaceana nucleopolyhedrovirus	KC961304	NC_021924	Choristoneura rosaceana alphabaculovirus, complete genome.	invertebrates
Group I: dsDNA viruses	Unassigned	Baculoviridae		Alphabaculovirus	Baculoviridae	Chrysodeixis chalcites nucleopolyhedrovirus	AY864330	NC_007151	Chrysodeixis chalcites nucleopolyhedrovirus, complete genome.	invertebrates
Group I: dsDNA viruses	Unassigned	Baculoviridae		Alphabaculovirus	Baculoviridae	Chrysodeixis includens nucleopolyhedrovirus	KJ631622	NC_026268	Pseudoplusia includens SNPV IE, complete genome.	invertebrates
Group I: dsDNA viruses	Unassigned	Baculoviridae		Alphabaculovirus	Baculoviridae	Clanis bilineata nucleopolyhedrovirus	DQ504428	NC_008293	Clanis bilineata nucleopolyhedrosis virus isolate DZ1, complete genome.	invertebrates
Group I: dsDNA viruses	Unassigned	Baculoviridae		Alphabaculovirus	Baculoviridae	Condylorrhiza vestigialis MNPV	KJ631623	NC_026430	Condylorrhiza vestigialis MNPV, complete genome.	invertebrates
Group I: dsDNA viruses	Unassigned	Baculoviridae		Alphabaculovirus	Baculoviridae	Ectropis obliqua nucleopolyhedrovirus	DQ837165	NC_008586	Ecotropis obliqua NPV strain A1, complete genome.	invertebrates
Group I: dsDNA viruses	Unassigned	Baculoviridae		Alphabaculovirus	Baculoviridae	Epiphyas postvittana nucleopolyhedrovirus	AY043265	NC_003083	Epiphyas postvittana nucleopolyhedrovirus, complete genome.	invertebrates
Group I: dsDNA viruses	Unassigned	Baculoviridae		Alphabaculovirus	Baculoviridae	Euproctis pseudoconspersa nucleopolyhedrovirus	FJ227128	NC_012639	Euproctis pseudoconspersa nucleopolyhedrovirus strain Hangzhou, complete genome.	invertebrates
Group I: dsDNA viruses	Unassigned	Baculoviridae		Alphabaculovirus	Baculoviridae	Helicoverpa armigera nucleopolyhedrovirus	AF271059		Heliocoverpa armigera nucleopolyhedrovirus G4, complete genome.	invertebrates
Group I: dsDNA viruses	Unassigned	Baculoviridae		Alphabaculovirus	Baculoviridae	Helicoverpa armigera nucleopolyhedrovirus	AF303045	NC_003094	Helicoverpa armigera nuclear polyhedrosis virus, complete genome.	invertebrates
Group I: dsDNA viruses	Unassigned	Baculoviridae		Alphabaculovirus	Baculoviridae	Hemileuca sp. nucleopolyhedrovirus	KF158713	NC_021923	Hemileuca sp. nucleopolyhedrovirus, complete genome.	invertebrates
Group I: dsDNA viruses	Unassigned	Baculoviridae		Alphabaculovirus	Baculoviridae	Hyphantria cunea nucleopolyhedrovirus	AP009046	NC_007767	Hyphantria cunea nucleopolyhedrovirus genomic DNA, complete genome.	invertebrates
Group I: dsDNA viruses	Unassigned	Baculoviridae		Alphabaculovirus	Baculoviridae	Lambdina fiscellaria nucleopolyhedrovirus	KP752043	NC_026922	Lambdina fiscellaria nucleopolyhedrovirus isolate GR15, complete genome.	invertebrates
Group I: dsDNA viruses	Unassigned	Baculoviridae		Alphabaculovirus	Baculoviridae	Leucania separata nucleopolyhedrovirus	AY394490	NC_008348	Leucania separata nuclear polyhedrosis virus strain AH1, complete genome.	invertebrates
Group I: dsDNA viruses	Unassigned	Baculoviridae		Alphabaculovirus	Baculoviridae	Lymantria dispar multiple nucleopolyhedrovirus	AF081810	NC_001973	Lymantria dispar nucleopolyhedrovirus, complete genome.	invertebrates
Group I: dsDNA viruses	Unassigned	Baculoviridae		Alphabaculovirus	Baculoviridae	Lymantria xylina nucleopolyhedrovirus	GQ202541	NC_013953	Lymantria xylina MNPV isolate LyxyMNPV-5, complete genome.	invertebrates
Group I: dsDNA viruses	Unassigned	Baculoviridae		Alphabaculovirus	Baculoviridae	Mamestra brassicae multiple nucleopolyhedrovirus	JQ798165	NC_023681	Mamestra brassicae MNPV strain K1, complete genome.	invertebrates
Group I: dsDNA viruses	Unassigned	Baculoviridae		Alphabaculovirus	Baculoviridae	Mamestra configurata nucleopolyhedrovirus A	U59461	NC_003529	Mamestra configurata NPV-A strain 90/2, complete genome.	invertebrates
Group I: dsDNA viruses	Unassigned	Baculoviridae		Alphabaculovirus	Baculoviridae	Mamestra configurata nucleopolyhedrovirus B	AY126275	NC_004117	Mamestra configurata nucleopolyhedrovirus B, complete genome.	invertebrates
Group I: dsDNA viruses	Unassigned	Baculoviridae		Alphabaculovirus	Baculoviridae	Maruca vitrata nucleopolyhedrovirus	EF125867	NC_008725	Maruca vitrata MNPV, complete genome.	invertebrates
Group I: dsDNA viruses	Unassigned	Baculoviridae		Alphabaculovirus	Baculoviridae	Orgyia leucostigma nucleopolyhedrovirus	EU309041	NC_010276	Orgyia leucostigma NPV isolate CFS-77, complete genome.	invertebrates
Group I: dsDNA viruses	Unassigned	Baculoviridae		Alphabaculovirus	Baculoviridae	Orgyia pseudotsugata multiple nucleopolyhedrovirus	U75930	NC_001875	Orgyia pseudotsugata MNPV, complete genome.	invertebrates
Group I: dsDNA viruses	Unassigned	Baculoviridae		Alphabaculovirus	Baculoviridae	Peridroma alphabaculovirus	KM009991	NC_024625	Peridroma alphabaculovirus isolate GR_167, complete genome.	invertebrates
Group I: dsDNA viruses	Unassigned	Baculoviridae		Alphabaculovirus	Baculoviridae	Spodoptera exigua multiple nucleopolyhedrovirus	AF169823	NC_002169	Spodoptera exigua nucleopolyhedrovirus complete genome.	invertebrates
Group I: dsDNA viruses	Unassigned	Baculoviridae		Alphabaculovirus	Baculoviridae	Spodoptera frugiperda multiple nucleopolyhedrovirus	EF035042	NC_009011	Spodoptera frugiperda MNPV isolate 3AP2, complete genome.	invertebrates
Group I: dsDNA viruses	Unassigned	Baculoviridae		Alphabaculovirus	Baculoviridae	Spodoptera littoralis nucleopolyhedrovirus	JX454574		Spodoptera littoralis NPV isolate AN1956, complete genome.	invertebrates
Group I: dsDNA viruses	Unassigned	Baculoviridae		Alphabaculovirus	Baculoviridae	Spodoptera litura nucleopolyhedrovirus	AF325155	NC_003102	Spodoptera litura nucleopolyhedrovirus strain G2, complete genome.	invertebrates
Group I: dsDNA viruses	Unassigned	Baculoviridae		Alphabaculovirus	Baculoviridae	Spodoptera litura nucleopolyhedrovirus II	EU780426	NC_011616	Spodoptera litura nucleopolyhedrovirus II, complete genome.	invertebrates
Group I: dsDNA viruses	Unassigned	Baculoviridae		Alphabaculovirus	Baculoviridae	Sucra jujuba nucleopolyhedrovirus	KJ676450	NC_028636	Sucra jujuba nucleopolyhedrovirus isolate 473, complete genome.	invertebrates
Group I: dsDNA viruses	Unassigned	Baculoviridae		Alphabaculovirus	Baculoviridae	Thysanoplusia orichalcea nucleopolyhedrovirus	JX467702	NC_019945	Thysanoplusia orichalcea NPV isolate p2, complete genome.	invertebrates
Group I: dsDNA viruses	Unassigned	Baculoviridae		Alphabaculovirus	Baculoviridae	Trichoplusia ni single nucleopolyhedrovirus	DQ017380	NC_007383	Trichoplusia ni single nucleopolyhedrovirus, complete genome.	invertebrates
Group I: dsDNA viruses	Unassigned	Baculoviridae		Betabaculovirus	Baculoviridae	Adoxophyes orana granulovirus	AF547984	NC_005038	Adoxophyes orana granulovirus, complete genome.	invertebrates
Group I: dsDNA viruses	Unassigned	Baculoviridae		Betabaculovirus	Baculoviridae	Agrotis segetum granulovirus	AY522332	NC_005839	Agrotis segetum granulovirus, complete genome.	invertebrates
Group I: dsDNA viruses	Unassigned	Baculoviridae		Betabaculovirus	Baculoviridae	Agrotis segetum granulovirus	KR584663		Agrotis segetum granulovirus strain DA, complete genome.	invertebrates
Group I: dsDNA viruses	Unassigned	Baculoviridae		Betabaculovirus	Baculoviridae	Choristoneura occidentalis granulovirus	DQ333351	NC_008168	Choristoneura occidentalis granulovirus, complete genome.	invertebrates
Group I: dsDNA viruses	Unassigned	Baculoviridae		Betabaculovirus	Baculoviridae	Clostera anachoreta granulovirus	HQ116624	NC_015398	Clostera anachoreta granulovirus isolate ClanGV-HBHN, complete genome.	invertebrates
Group I: dsDNA viruses	Unassigned	Baculoviridae		Betabaculovirus	Baculoviridae	Clostera anastomosis granulovirus A	KC179784	NC_022646	Clostera anastomosis granulovirus Henan, complete genome.	invertebrates
Group I: dsDNA viruses	Unassigned	Baculoviridae		Betabaculovirus	Baculoviridae	Clostera anastomosis granulovirus B	KR091910		Clostera anastomosis granulovirus B, complete genome.	invertebrates
Group I: dsDNA viruses	Unassigned	Baculoviridae		Betabaculovirus	Baculoviridae	Cnaphalocrocis medinalis granulovirus	KU593505	NC_029304	Cnaphalocrocis medinalis granulovirus strain Enping, complete genome.	invertebrates
Group I: dsDNA viruses	Unassigned	Baculoviridae		Betabaculovirus	Baculoviridae	Cryptophlebia leucotreta granulovirus	AY229987	NC_005068	Cryptophlebia leucotreta granulovirus isolate CV3, complete genome.	invertebrates
Group I: dsDNA viruses	Unassigned	Baculoviridae		Betabaculovirus	Baculoviridae	Cydia pomonella granulovirus	U53466	NC_002816	Cydia pomonella granulovirus, complete genome.	invertebrates
Group I: dsDNA viruses	Unassigned	Baculoviridae		Betabaculovirus	Baculoviridae	Diatraea saccharalis granulovirus	KP296186	NC_028491	Diatraea saccharalis granulovirus, complete genome.	invertebrates
Group I: dsDNA viruses	Unassigned	Baculoviridae		Betabaculovirus	Baculoviridae	Epinotia aporema granulovirus	JN408834	NC_018875	Epinotia aporema granulovirus, complete genome.	invertebrates
Group I: dsDNA viruses	Unassigned	Baculoviridae		Betabaculovirus	Baculoviridae	Erinnyis ello granulovirus	KJ406702	NC_025257	Erinnyis ello granulovirus, complete genome.	invertebrates
Group I: dsDNA viruses	Unassigned	Baculoviridae		Betabaculovirus	Baculoviridae	Helicoverpa armigera granulovirus	EU255577	NC_010240	Helicoverpa armigera granulovirus, complete genome.	invertebrates
Group I: dsDNA viruses	Unassigned	Baculoviridae		Betabaculovirus	Baculoviridae	Mocis sp. granulovirus	KR011718	NC_029996	Mocis sp. granulovirus, complete genome.	invertebrates
Group I: dsDNA viruses	Unassigned	Baculoviridae		Betabaculovirus	Baculoviridae	Phthorimaea operculella granulovirus	AF499596	NC_004062	Phthorimaea operculella granulovirus, complete genome.	invertebrates
Group I: dsDNA viruses	Unassigned	Baculoviridae		Betabaculovirus	Baculoviridae	Pieris rapae granulovirus	GQ884143	NC_013797	Pieris rapae granulovirus, complete genome.	invertebrates
Group I: dsDNA viruses	Unassigned	Baculoviridae		Betabaculovirus	Baculoviridae	Plodia interpunctella granulovirus	KX151395	NC_032255	Plodia interpunctella granulovirus isolate Cambridge, complete genome.	invertebrates
Group I: dsDNA viruses	Unassigned	Baculoviridae		Betabaculovirus	Baculoviridae	Plutella xylostella granulovirus	AF270937	NC_002593	Plutella xylostella granulovirus genome, complete sequence.	invertebrates
Group I: dsDNA viruses	Unassigned	Baculoviridae		Betabaculovirus	Baculoviridae	Pseudalatia unipuncta granulovirus	EU678671	NC_013772	Pseudaletia unipuncta granulovirus strain Hawaiin, complete genome.	invertebrates
Group I: dsDNA viruses	Unassigned	Baculoviridae		Betabaculovirus	Baculoviridae	Spodoptera frugiperda granulovirus	KM371112	NC_026511	Spodoptera frugiperda Betabaculovirus isolate VG008, complete genome.	invertebrates
Group I: dsDNA viruses	Unassigned	Baculoviridae		Betabaculovirus	Baculoviridae	Spodoptera litura granulovirus	DQ288858	NC_009503	Spodoptera litura granulovirus isolate SlGV-K1, complete genome.	invertebrates
Group I: dsDNA viruses	Unassigned	Baculoviridae		Betabaculovirus	Baculoviridae	Xestia c-nigrum granulovirus	AF162221	NC_002331	Xestia c-nigrum granulovirus genome, complete sequence.	invertebrates
Group I: dsDNA viruses	Unassigned	Baculoviridae		Deltabaculovirus	Baculoviridae	Culex nigripalpus nucleopolyhedrovirus	AF403738	NC_003084	Culex nigripalpus baculovirus, complete genome.	invertebrates
Group I: dsDNA viruses	Unassigned	Baculoviridae		Gammabaculovirus	Baculoviridae	Neodiprion abietis NPV	DQ317692	NC_008252	Neodiprion abietis nucleopolyhedrovirus, complete genome.	invertebrates
Group I: dsDNA viruses	Unassigned	Baculoviridae		Gammabaculovirus	Baculoviridae	Neodiprion lecontei nucleopolyhedrovirus	AY349019	NC_005906	Neodiprion lecontei NPV, complete genome.	invertebrates
Group I: dsDNA viruses	Unassigned	Baculoviridae		Gammabaculovirus	Baculoviridae	Neodiprion sertifer nucleopolyhedrovirus	AY430810	NC_005905	Neodiprion sertifer nucleopolyhdrovirus, complete genome.	invertebrates
Group I: dsDNA viruses	Unassigned	Baculoviridae		Unassigned	Baculoviridae	Perigonia lusca single nucleopolyhedrovirus	KM596836	NC_027923	Perigonia lusca single nucleopolyhedrovirus, complete genome.	invertebrates
Group I: dsDNA viruses	Unassigned	Baculoviridae		Unassigned	Baculoviridae	Urbanus proteus nucleopolyhedrovirus	KR011717	NC_029997	Urbanus proteus nucleopolyhedrovirus isolate Southern Brazil, complete genome.	invertebrates
Group I: dsDNA viruses	Unassigned	Hytrosaviridae		Glossinavirus	Hytrosaviridae	Glossina hytrovirus	EF568108	NC_010356	Glossina pallidipes salivary gland hypertrophy virus, complete genome.	invertebrates
Group I: dsDNA viruses	Unassigned	Hytrosaviridae		Muscavirus	Hytrosaviridae	Musca hytrovirus	EU522111	NC_010671	Musca domestica salivary gland hypertrophy virus, complete genome.	invertebrates
Group I: dsDNA viruses	Unassigned	Iridoviridae	Alphairidovirinae	Lymphocystivirus	Iridoviridae	Lymphocystis disease virus - isolate China	AY380826	NC_005902	Lymphocystis disease virus - isolate China, complete genome.	vertebrates
Group I: dsDNA viruses	Unassigned	Iridoviridae	Alphairidovirinae	Lymphocystivirus	Iridoviridae	Lymphocystis disease virus 1	L63545	NC_001824	Lymphocystis disease virus 1, complete genome.	vertebrates
Group I: dsDNA viruses	Unassigned	Iridoviridae	Alphairidovirinae	Megalocytivirus	Iridoviridae	Infectious spleen and kidney necrosis virus	AF371960	NC_003494	Infectious spleen and kidney necrosis virus, complete genome.	vertebrates
Group I: dsDNA viruses	Unassigned	Iridoviridae	Alphairidovirinae	Ranavirus	Iridoviridae	Ambystoma tigrinum virus	AY150217	NC_005832	Ambystoma tigrinum stebbensi virus, complete genome.	vertebrates
Group I: dsDNA viruses	Unassigned	Iridoviridae	Alphairidovirinae	Ranavirus	Iridoviridae	Bohle iridovirus	KX185156		Bohle iridovirus isolate BIV-ME 93/35, complete genome.	vertebrates
Group I: dsDNA viruses	Unassigned	Iridoviridae	Alphairidovirinae	Ranavirus	Iridoviridae	Epizootic haematopoietic necrosis virus	FJ433873	NC_028461	Epizootic haematopoietic necrosis virus, complete genome.	vertebrates
Group I: dsDNA viruses	Unassigned	Iridoviridae	Alphairidovirinae	Ranavirus	Iridoviridae	European catfish virus	JQ724856	NC_017940	European sheatfish virus, complete genome.	vertebrates
Group I: dsDNA viruses	Unassigned	Iridoviridae	Alphairidovirinae	Ranavirus	Iridoviridae	European catfish virus	KT989884		European catfish virus strain 13051/2012, complete genome.	vertebrates
Group I: dsDNA viruses	Unassigned	Iridoviridae	Alphairidovirinae	Ranavirus	Iridoviridae	Frog virus 3	AY548484	NC_005946	Frog virus 3, complete genome.	vertebrates
Group I: dsDNA viruses	Unassigned	Iridoviridae	Alphairidovirinae	Ranavirus	Iridoviridae	Short-finned eel ranavirus	KX353311	NC_030394	Short-finned eel ranavirus isolate ANGA14001, complete genome.	vertebrates
Group I: dsDNA viruses	Unassigned	Iridoviridae	Alphairidovirinae	Ranavirus	Iridoviridae	Singapore grouper iridovirus	AY521625	NC_006549	Singapore grouper iridovirus, complete genome.	vertebrates
Group I: dsDNA viruses	Unassigned	Iridoviridae	Betairidovirinae	Chloriridovirus	Iridoviridae	Invertebrate iridescent virus 3	DQ643392	NC_008187	Aedes taeniorhynchus iridescent virus, complete genome.	invertebrates
Group I: dsDNA viruses	Unassigned	Iridoviridae	Betairidovirinae	Iridovirus	Iridoviridae	Armadillidium vulgare iridescent virus	HF920637	NC_024451	Armadillidium vulgare iridescent virus complete genome.	invertebrates
Group I: dsDNA viruses	Unassigned	Iridoviridae	Betairidovirinae	Iridovirus	Iridoviridae	Invertebrate iridescent virus 22	HF920634	NC_023615	Invertebrate iridescent virus 22 isolate IIV22Aberystwyth complete genome.	invertebrates
Group I: dsDNA viruses	Unassigned	Iridoviridae	Betairidovirinae	Iridovirus	Iridoviridae	Invertebrate iridescent virus 30	HF920636	NC_023611	Invertebrate iridescent virus 30 complete genome.	invertebrates
Group I: dsDNA viruses	Unassigned	Iridoviridae	Betairidovirinae	Iridovirus	Iridoviridae	Invertebrate iridescent virus 6	AF303741	NC_003038	Chilo iridescent virus complete genome.	invertebrates
Group I: dsDNA viruses	Unassigned	Iridoviridae	Betairidovirinae	Iridovirus	Iridoviridae	Invertebrate iridovirus 22	HF920633	NC_021901	Invertebrate iridovirus 22 complete genome.	invertebrates
Group I: dsDNA viruses	Unassigned	Iridoviridae	Betairidovirinae	Iridovirus	Iridoviridae	Invertebrate iridovirus 25	HF920635	NC_023613	Invertebrate iridovirus 25 complete genome.	invertebrates
Group I: dsDNA viruses	Unassigned	Iridoviridae	Betairidovirinae	Iridovirus	Iridoviridae	Wiseana iridescent virus	GQ918152	NC_015780	Wiseana iridescent virus, complete genome.	invertebrates
Group I: dsDNA viruses	Unassigned	Iridoviridae		Unassigned	Iridoviridae	Anopheles minimus irodovirus	KF938901	NC_023848	UNVERIFIED: Anopheles minimus irodovirus isolate AMIV, complete genome.	invertebrates
Group I: dsDNA viruses	Unassigned	Iridoviridae		Unassigned	Iridoviridae	Ranavirus maximus	KX574343	NC_030842	Ranavirus maximus isolate SMA15001, complete genome.	vertebrates
Group I: dsDNA viruses	Unassigned	Lavidaviridae		Mavirus	Lavidaviridae	Cafeteriavirus-dependent mavirus	HQ712116	NC_015230	Maverick-related virus strain Spezl, complete genome.	protozoa
Group I: dsDNA viruses	Unassigned	Lavidaviridae		Sputnikvirus	Lavidaviridae	Mimivirus-dependent virus Sputnik	EU606015	NC_011132	Sputnik virophage, complete genome.	protozoa
Group I: dsDNA viruses	Unassigned	Lavidaviridae		Sputnikvirus	Lavidaviridae	Mimivirus-dependent virus Zamilon	HG531932	NC_022990	Zamilon virophage complete genome.	protozoa
Group I: dsDNA viruses	Unassigned	Marseilleviridae		Marseillevirus	Marseilleviridae	Marseillevirus marseillevirus	GU071086	NC_013756	Marseillevirus marseillevirus strain T19, complete genome.	protozoa
Group I: dsDNA viruses	Unassigned	Marseilleviridae		Unassigned	Marseilleviridae	Golden mussel marseillevirus	KT835053	NC_031465	Golden Marseillevirus, complete genome.	invertebrates
Group I: dsDNA viruses	Unassigned	Marseilleviridae		Unassigned	Marseilleviridae	Lausannevirus	HQ113105	NC_015326	Lausannevirus isolate 7715, complete genome.	protozoa
Group I: dsDNA viruses	Unassigned	Marseilleviridae		Unassigned	Marseilleviridae	Tunisvirus	KF483846		Tunisvirus fontaine2 strain U484, complete genome.	protozoa
Group I: dsDNA viruses	Unassigned	Mimiviridae		Cafeteriavirus	Mimiviridae	Cafeteria roenbergensis virus	GU244497	NC_014637	Cafeteria roenbergensis virus BV-PW1, complete genome.	protozoa
Group I: dsDNA viruses	Unassigned	Mimiviridae		Mimivirus	Mimiviridae	Acanthamoeba polyphaga mimivirus	HQ336222	NC_014649	Acanthamoeba polyphaga mimivirus, complete genome.	protozoa
Group I: dsDNA viruses	Unassigned	Nimaviridae		Whispovirus	Nimaviridae	White spot syndrome virus	KT995472	NC_003225	White spot syndrome virus strain CN01, complete genome.	invertebrates
Group I: dsDNA viruses	Unassigned	Nudiviridae		Alphanudivirus	Nudiviridae	Gryllus bimaculatus nudivirus	EF203088	NC_009240	Gryllus bimaculatus nudivirus, complete genome.	invertebrates
Group I: dsDNA viruses	Unassigned	Nudiviridae		Alphanudivirus	Nudiviridae	Oryctes rhinoceros nudivirus	EU747721	NC_011588	Oryctes rhinoceros virus isolate Ma07 from Malaysia, complete genome.	invertebrates
Group I: dsDNA viruses	Unassigned	Nudiviridae		Betanudivirus	Nudiviridae	Helicoverpa zea nudivirus 2	JN418988	NC_004156	Helicoverpa zea nudivirus 2, complete genome.	invertebrates
Group I: dsDNA viruses	Unassigned	Nudiviridae		Betanudivirus	Nudiviridae	Heliothis zea nudivirus	AF451898		Heliothis zea virus 1, complete genome.	invertebrates
Group I: dsDNA viruses	Unassigned	Nudiviridae		Unassigned	Nudiviridae	Penaeus monodon nudivirus	KJ184318	NC_024692	Penaeus monodon nudivirus, complete genome.	invertebrates
Group I: dsDNA viruses	Unassigned	Nudiviridae		Unassigned	Nudiviridae	Tipula oleracea nudivirus	KM610234	NC_026242	Tipula oleracea nudivirus isolate 35, complete genome.	invertebrates
Group I: dsDNA viruses	Unassigned	Papillomaviridae		Alphapapillomavirus	Papillomaviridae	Alphapapillomavirus 1 (Human papillomavirus 32)	X74475	NC_001586	Human papillomavirus type 32 genomic DNA.	vertebrates
Group I: dsDNA viruses	Unassigned	Papillomaviridae		Alphapapillomavirus	Papillomaviridae	Alphapapillomavirus 10 (Human papillomavirus 6b)	X00203	NC_001355	Genital human papillomavirus type 6b (HPV6b).	vertebrates
Group I: dsDNA viruses	Unassigned	Papillomaviridae		Alphapapillomavirus	Papillomaviridae	Alphapapillomavirus 11 (Human papillomavirus 34)	X74476	NC_001587	Human papillomavirus type 34 genomic DNA.	vertebrates
Group I: dsDNA viruses	Unassigned	Papillomaviridae		Alphapapillomavirus	Papillomaviridae	Alphapapillomavirus 12 (Rhesus papillomavirus 1)	M60184	NC_001678	Rhesus papillomavirus type 1, complete genome.	vertebrates
Group I: dsDNA viruses	Unassigned	Papillomaviridae		Alphapapillomavirus	Papillomaviridae	Alphapapillomavirus 13 (Human papillomavirus 54)	U37488	NC_001676	Human papillomavirus type 54, complete genome.	vertebrates
Group I: dsDNA viruses	Unassigned	Papillomaviridae		Alphapapillomavirus	Papillomaviridae	Alphapapillomavirus 14 (Human papillomavirus 71)	AB040456		Human papillomavirus type 71 DNA, complete genome.	vertebrates
Group I: dsDNA viruses	Unassigned	Papillomaviridae		Alphapapillomavirus	Papillomaviridae	Alphapapillomavirus 2 (Human papillomavirus 10)	X74465	NC_001576	Human papillomavirus type 10 genomic DNA.	vertebrates
Group I: dsDNA viruses	Unassigned	Papillomaviridae		Alphapapillomavirus	Papillomaviridae	Alphapapillomavirus 3 (Human papillomavirus 61)	U31793	NC_001694	Human papillomavirus type 61, complete genome.	vertebrates
Group I: dsDNA viruses	Unassigned	Papillomaviridae		Alphapapillomavirus	Papillomaviridae	Alphapapillomavirus 4 (Human papillomavirus 2a)	X55964	NC_001352	Human papilloma virus type 2a complete DNA.	vertebrates
Group I: dsDNA viruses	Unassigned	Papillomaviridae		Alphapapillomavirus	Papillomaviridae	Alphapapillomavirus 5 (Human papillomavirus 26)	X74472	NC_001583	Human papillomavirus type 26 genomic DNA.	vertebrates
Group I: dsDNA viruses	Unassigned	Papillomaviridae		Alphapapillomavirus	Papillomaviridae	Alphapapillomavirus 6 (Human papillomavirus 30)	X74474		Human papillomavirus type 30 genomic DNA.	vertebrates
Group I: dsDNA viruses	Unassigned	Papillomaviridae		Alphapapillomavirus	Papillomaviridae	Alphapapillomavirus 7 (Human papillomavirus 18)	AY262282		Human papillomavirus type 18 complete sequence.	vertebrates
Group I: dsDNA viruses	Unassigned	Papillomaviridae		Alphapapillomavirus	Papillomaviridae	Alphapapillomavirus 7 (Human papillomavirus 18)	X05015	NC_001357	Human papillomavirus type 18 E6, E7, E1, E2, E4, E5, L1 & L2 genes.	vertebrates
Group I: dsDNA viruses	Unassigned	Papillomaviridae		Alphapapillomavirus	Papillomaviridae	Alphapapillomavirus 8 (Human papillomavirus 7)	X74463	NC_001595	Human papillomavirus type 7 genomic DNA.	vertebrates
Group I: dsDNA viruses	Unassigned	Papillomaviridae		Alphapapillomavirus	Papillomaviridae	Alphapapillomavirus 9 (Human papillomavirus 16)	K02718	NC_001526	Human papillomavirus type 16 (HPV16), complete genome.	vertebrates
Group I: dsDNA viruses	Unassigned	Papillomaviridae		Alphapapillomavirus	Papillomaviridae	Human papillomavirus 53	X74482	NC_001593	Human papillomavirus type 53 genomic DNA.	vertebrates
Group I: dsDNA viruses	Unassigned	Papillomaviridae		Alphapapillomavirus	Papillomaviridae	Human papillomavirus 90	AY057438	NC_004104	Human papillomavirus type 90, complete genome.	vertebrates
Group I: dsDNA viruses	Unassigned	Papillomaviridae		Betapapillomavirus	Papillomaviridae	Betapapillomavirus 1 (Human papillomavirus 5)	M17463	NC_001531	Human papillomoavirus type 5, complete genome.	vertebrates
Group I: dsDNA viruses	Unassigned	Papillomaviridae		Betapapillomavirus	Papillomaviridae	Betapapillomavirus 2 (Human papillomavirus 9)	X74464	NC_001596	Human papillomavirus type 9 genomic DNA.	vertebrates
Group I: dsDNA viruses	Unassigned	Papillomaviridae		Betapapillomavirus	Papillomaviridae	Betapapillomavirus 3 (Human papillomavirus 49)	X74480	NC_001591	Human papillomavirus type 49 genomic DNA.	vertebrates
Group I: dsDNA viruses	Unassigned	Papillomaviridae		Betapapillomavirus	Papillomaviridae	Betapapillomavirus 4 (Human papillomavirus 92)	AF531420	NC_004500	Human papillomavirus type 92, complete genome.	vertebrates
Group I: dsDNA viruses	Unassigned	Papillomaviridae		Betapapillomavirus	Papillomaviridae	Betapapillomavirus 5 (Human papillomavirus 96)	AY382779	NC_005134	Human papillomavirus type 96, complete genome.	vertebrates
Group I: dsDNA viruses	Unassigned	Papillomaviridae		Betapapillomavirus	Papillomaviridae	Betapapillomavirus 6 (Macaca fascicularis papillomavirus 2)	GU014531	NC_015691	Macaca fascicularis papillomavirus type 2 isolate Mac191, complete genome.	vertebrates
Group I: dsDNA viruses	Unassigned	Papillomaviridae		Betapapillomavirus	Papillomaviridae	Colobus guereza papillomavirus 2	GU014533	NC_015692	Colobus guereza papillomavirus type 2 isolate CgPV2, complete genome.	vertebrates
Group I: dsDNA viruses	Unassigned	Papillomaviridae		Chipapillomavirus	Papillomaviridae	Chipapillomavirus 1 (Canine papillomavirus 3)	DQ295066	NC_008297	Canine papillomavirus type 3, complete genome.	vertebrates
Group I: dsDNA viruses	Unassigned	Papillomaviridae		Chipapillomavirus	Papillomaviridae	Chipapillomavirus 2 (Canine papillomavirus 4)	EF584537	NC_010226	Canine papillomavirus - 4 isolate pug2006, complete genome.	vertebrates
Group I: dsDNA viruses	Unassigned	Papillomaviridae		Chipapillomavirus	Papillomaviridae	Chipapillomavirus 3 (Canis familiaris papillomavirus 8)	HQ262536	NC_016014	Canine papillomavirus 8 isolate Charlotte, complete genome.	vertebrates
Group I: dsDNA viruses	Unassigned	Papillomaviridae		Deltapapillomavirus	Papillomaviridae	Camelus dromedarius papillomavirus 2	HQ912791	NC_015268	Camelus dromedarius papillomavirus type 2, complete genome.	vertebrates
Group I: dsDNA viruses	Unassigned	Papillomaviridae		Deltapapillomavirus	Papillomaviridae	Deltapapillomavirus 1 (European elk papillomavirus)	M15953	NC_001524	European elk papillomavirus, complete genome.	vertebrates
Group I: dsDNA viruses	Unassigned	Papillomaviridae		Deltapapillomavirus	Papillomaviridae	Deltapapillomavirus 2 (Deer papillomavirus)	M11910	NC_001523	Deer papillomavirus (DPV), complete genome.	vertebrates
Group I: dsDNA viruses	Unassigned	Papillomaviridae		Deltapapillomavirus	Papillomaviridae	Deltapapillomavirus 3 (Ovine papillomavirus 1)	U83594	NC_001789	Ovine papillomavirus 1 complete genome.	vertebrates
Group I: dsDNA viruses	Unassigned	Papillomaviridae		Deltapapillomavirus	Papillomaviridae	Deltapapillomavirus 4 (Bovine papillomavirus 1)	X02346	NC_001522	Bovine papillomavirus - 1 complete genome.	vertebrates
Group I: dsDNA viruses	Unassigned	Papillomaviridae		Deltapapillomavirus	Papillomaviridae	Deltapapillomavirus 5 (Capreolus capreolus papillomavirus 1)	EF680235	NC_011051	Western roedeer papillomavirus 1 isolate CcPV-1, complete genome.	vertebrates
Group I: dsDNA viruses	Unassigned	Papillomaviridae		Deltapapillomavirus	Papillomaviridae	Deltapapillomavirus 6 (Camelus dromedarius papillomavirus 1)	HQ912790	NC_015267	Camelus dromedarius papillomavirus type 1, complete genome.	vertebrates
Group I: dsDNA viruses	Unassigned	Papillomaviridae		Dyochipapillomavirus	Papillomaviridae	Dyochipapillomavirus 1 (Equus asinus papillomavirus 1)	KF741371	NC_023882	Equus asinus papillomavirus AA-2014 isolate Asinara, complete genome.	vertebrates
Group I: dsDNA viruses	Unassigned	Papillomaviridae		Dyodeltapapillomavirus	Papillomaviridae	Dyodeltapapillomavirus 1 (Sus scrofa papillomavirus 1)	EF395818	NC_011280	Sus scrofa papillomavirus type 1 isolate variant a, complete genome.	vertebrates
Group I: dsDNA viruses	Unassigned	Papillomaviridae		Dyoepsilonpapillomavirus	Papillomaviridae	Dyoepsilonpapillomavirus 1 (Francolinus leucoscepus papillomavirus 1)	EU188799	NC_013117	Francolinus leucoscepus papillomavirus 1, complete genome.	vertebrates
Group I: dsDNA viruses	Unassigned	Papillomaviridae		Dyoetapapillomavirus	Papillomaviridae	Dyoetapapillomavirus 1 (Erinaceus europaeus papillomavirus 1)	FJ379293	NC_011765	European hedgehog papillomavirus, complete genome.	vertebrates
Group I: dsDNA viruses	Unassigned	Papillomaviridae		Dyoiotapapillomavirus	Papillomaviridae	Dyoiotapapillomavirus 1 (Equus caballus papillomavirus 3)	GU384895	NC_017862	Equine papillomavirus 3 isolate Haflinger, complete genome.	vertebrates
Group I: dsDNA viruses	Unassigned	Papillomaviridae		Dyoiotapapillomavirus	Papillomaviridae	Dyoiotapapillomavirus 2 (Equus ferus caballus papillomavirus 4)	JQ031032	NC_020085	Equus ferus caballus papillomavirus type 4, complete genome.	vertebrates
Group I: dsDNA viruses	Unassigned	Papillomaviridae		Dyoiotapapillomavirus	Papillomaviridae	Equine papillomavirus 2	EU503122	NC_012123	Equine papillomavirus 2, complete genome.	vertebrates
Group I: dsDNA viruses	Unassigned	Papillomaviridae		Dyokappapapillomavirus	Papillomaviridae	Dyokappapapillomavirus 1 (Ovis aries papillomavirus 3)	FJ796965		Ovine papillomavirus type 3 isolate Sar1, complete genome.	vertebrates
Group I: dsDNA viruses	Unassigned	Papillomaviridae		Dyokappapapillomavirus	Papillomaviridae	Dyokappapapillomavirus 2 (Rupicapra rupicapra papillomavirus 1)	KC876045	NC_023895	Rupicapra rupicapra papillomavirus 1, complete genome.	vertebrates
Group I: dsDNA viruses	Unassigned	Papillomaviridae		Dyolambdapapillomavirus	Papillomaviridae	Dyolambdapapillomavirus 1 (Bettongia penicillata papillomavirus 1)	GU220391	NC_014143	Bettongia penicillata papillomavirus, complete genome.	vertebrates
Group I: dsDNA viruses	Unassigned	Papillomaviridae		Dyomupapillomavirus	Papillomaviridae	Dyomupapillomavirus 1 (Morelia spilota papillomavirus 1)	HQ262535	NC_016013	Morelia spilota papillomavirus 1 isolate Zurich 2009, complete genome.	vertebrates
Group I: dsDNA viruses	Unassigned	Papillomaviridae		Dyonupapillomavirus	Papillomaviridae	Dyonupapillomavirus 1 (Zalophus californianus papillomavirus 1)	HQ293213	NC_015325	Zalophus californianus papillomavirus 1 strain ZcPV1_2008, complete genome.	vertebrates
Group I: dsDNA viruses	Unassigned	Papillomaviridae		Dyoomegapapillomavirus	Papillomaviridae	Dyoomegapapillomavirus 1 (Eptesicus serotinus papillomavirus 2)	KC858264		Eptesicus serotinus papillomavirus type 2, complete genome.	vertebrates
Group I: dsDNA viruses	Unassigned	Papillomaviridae		Dyoomikronpapillomavirus	Papillomaviridae	Dyoomikronpapillomavirus 1 (Saimiri sciureus papillomavirus 1)	JF304765	NC_023496	Saimiri sciureus papillomavirus type 1 isolate Mac2066, complete genome.	vertebrates
Group I: dsDNA viruses	Unassigned	Papillomaviridae		Dyophipapillomavirus	Papillomaviridae	Dyophipapillomavirus 1 (Talpa europaea papillomavirus 1)	KC460986		Talpa europaea papillomavirus isolate Bruges/2009/05, complete genome.	vertebrates
Group I: dsDNA viruses	Unassigned	Papillomaviridae		Dyopipapillomavirus	Papillomaviridae	Dyopipapillomavirus 1 (Phocoena phocoena papillomavirus 4)	GU117623	NC_018076	Phocoena phocoena papillomavirus 4, complete genome.	vertebrates
Group I: dsDNA viruses	Unassigned	Papillomaviridae		Dyopsipapillomavirus	Papillomaviridae	Dyopsipapillomavirus 1 (Eptesicus serotinus papillomavirus 1)	KC858263		Eptesicus serotinus papillomavirus type 1, complete genome.	vertebrates
Group I: dsDNA viruses	Unassigned	Papillomaviridae		Dyorhopapillomavirus	Papillomaviridae	Dyorhopapillomavirus 1 (Equine papillomavirus 6)	JQ965698	NC_020500	Equine papillomavirus type 6, complete genome.	vertebrates
Group I: dsDNA viruses	Unassigned	Papillomaviridae		Dyosigmapapillomavirus	Papillomaviridae	Dyosigmapapillomavirus 1 (Castor canadensis papillomavirus 1)	KC020689	NC_023178	Castor canadensis papillomavirus type 1 isolate CcanPV1, complete genome.	vertebrates
Group I: dsDNA viruses	Unassigned	Papillomaviridae		Dyotaupapillomavirus	Papillomaviridae	Dyotaupapillomavirus 1 (Miniopterus schreibersii papillomavirus 1)	JQ692938		Miniopterus schreibersii papillomavirus 1 strain TT20F, complete genome.	vertebrates
Group I: dsDNA viruses	Unassigned	Papillomaviridae		Dyothetapapillomavirus	Papillomaviridae	Dyothetapapillomavirus 1 (Feline papillomavirus 2)	EU796884		Feline papillomavirus type 2 isolate Main Coon 2007, complete genome.	vertebrates
Group I: dsDNA viruses	Unassigned	Papillomaviridae		Dyoupsilonpapillomavirus	Papillomaviridae	Dyoupsilonpapillomavirus 1 (Eidolon helvum papillomavirus 1)	JX123128		Eidolon helvum papillomavirus type 1 E6 (E6), E7 (E7), E1 (E1), E2 (E2), L2 (L2), and L1 (L1) genes, complete cds.	vertebrates
Group I: dsDNA viruses	Unassigned	Papillomaviridae		Dyoxipapillomavirus	Papillomaviridae	Dyoxipapillomavirus 1 (Bos taurus papillomavirus 7)	DQ217793	NC_007612	Bovine papillomavirus 7, complete genome.	vertebrates
Group I: dsDNA viruses	Unassigned	Papillomaviridae		Dyozetapapillomavirus	Papillomaviridae	Dyozetapapillomavirus 1 (Caretta caretta papillomavirus 1)	EU493092	NC_011530	Caretta caretta papillomavirus 1, complete genome.	vertebrates
Group I: dsDNA viruses	Unassigned	Papillomaviridae		Epsilonpapillomavirus	Papillomaviridae	Cervus papillomavirus 2	KU350625	NC_030151	Cervus papillomavirus 2 isolate BernieDPV, complete genome.	vertebrates
Group I: dsDNA viruses	Unassigned	Papillomaviridae		Epsilonpapillomavirus	Papillomaviridae	Epsilonpapillomavirus 1 (Bovine papillomavirus 5)	AF457465	NC_004195	Bovine papillomavirus type 5, complete genome.	vertebrates
Group I: dsDNA viruses	Unassigned	Papillomaviridae		Etapapillomavirus	Papillomaviridae	Etapapillomavirus 1 (Fringilla coelebs papillomavirus)	AY057109	NC_004068	Fringilla coelebs papillomavirus, complete genome.	vertebrates
Group I: dsDNA viruses	Unassigned	Papillomaviridae		Gammapapillomavirus	Papillomaviridae	Gammapapillomavirus 1 (Human papillomavirus 4)	X70827	NC_001457	Human papillomavirus type 4 complete genome.	vertebrates
Group I: dsDNA viruses	Unassigned	Papillomaviridae		Gammapapillomavirus	Papillomaviridae	Gammapapillomavirus 10 (Human papillomavirus 121)	GQ845443	NC_014185	Human papillomavirus type 121, complete genome.	vertebrates
Group I: dsDNA viruses	Unassigned	Papillomaviridae		Gammapapillomavirus	Papillomaviridae	Gammapapillomavirus 11 (Human papillomavirus 126)	AB646346	NC_016157	Human papillomavirus type 126 DNA, complete genome.	vertebrates
Group I: dsDNA viruses	Unassigned	Papillomaviridae		Gammapapillomavirus	Papillomaviridae	Gammapapillomavirus 12 (Human papillomavirus 127)	HM011570	NC_014469	Gammapapillomavirus HPV127 isolate R3a, complete genome.	vertebrates
Group I: dsDNA viruses	Unassigned	Papillomaviridae		Gammapapillomavirus	Papillomaviridae	Gammapapillomavirus 13 (Human papillomavirus 128)	GU225708	NC_014952	Human papillomavirus type 128, complete genome.	vertebrates
Group I: dsDNA viruses	Unassigned	Papillomaviridae		Gammapapillomavirus	Papillomaviridae	Gammapapillomavirus 14 (Human papillomavirus 131)	GU117631	NC_014954	Human papillomavirus type 131, complete genome.	vertebrates
Group I: dsDNA viruses	Unassigned	Papillomaviridae		Gammapapillomavirus	Papillomaviridae	Gammapapillomavirus 15 (Human papillomavirus 135)	HM999987	NC_017993	Human papillomavirus type 135 isolate NJ3500, complete genome.	vertebrates
Group I: dsDNA viruses	Unassigned	Papillomaviridae		Gammapapillomavirus	Papillomaviridae	Gammapapillomavirus 16 (Human papillomavirus 137)	HM999989	NC_017995	Human papillomavirus type 137 isolate NJ2801H, complete genome.	vertebrates
Group I: dsDNA viruses	Unassigned	Papillomaviridae		Gammapapillomavirus	Papillomaviridae	Gammapapillomavirus 17 (Human papillomavirus 144)	HM999996	NC_017997	Human papillomavirus type 144 isolate CL3740, complete genome.	vertebrates
Group I: dsDNA viruses	Unassigned	Papillomaviridae		Gammapapillomavirus	Papillomaviridae	Gammapapillomavirus 18 (Human papillomavirus 156)	JX429973	NC_033781	Human papillomavirus type 156 isolate GC01, complete genome.	vertebrates
Group I: dsDNA viruses	Unassigned	Papillomaviridae		Gammapapillomavirus	Papillomaviridae	Gammapapillomavirus 19 (Human papillomavirus 161)	JX413109		Human papillomavirus type 161 isolate KC1, complete genome.	vertebrates
Group I: dsDNA viruses	Unassigned	Papillomaviridae		Gammapapillomavirus	Papillomaviridae	Gammapapillomavirus 2 (Human papillomavirus 48)	U31789	NC_001690	Human papillomavirus type 48, complete genome.	vertebrates
Group I: dsDNA viruses	Unassigned	Papillomaviridae		Gammapapillomavirus	Papillomaviridae	Gammapapillomavirus 20 (Human papillomavirus 163)	JX413107	NC_028125	Human papillomavirus type 163 isolate KC3, complete genome.	vertebrates
Group I: dsDNA viruses	Unassigned	Papillomaviridae		Gammapapillomavirus	Papillomaviridae	Gammapapillomavirus 21 (Human papillomavirus 167)	KC862318	NC_022892	Human papillomavirus type 167 isolate KC10, complete genome.	vertebrates
Group I: dsDNA viruses	Unassigned	Papillomaviridae		Gammapapillomavirus	Papillomaviridae	Gammapapillomavirus 22 (Human papillomavirus 172)	KF006399		Human papillomavirus type 172, complete genome.	vertebrates
Group I: dsDNA viruses	Unassigned	Papillomaviridae		Gammapapillomavirus	Papillomaviridae	Gammapapillomavirus 23 (Human papillomavirus 175)	KC108721		Human papillomavirus type 175 isolate SE87, complete genome.	vertebrates
Group I: dsDNA viruses	Unassigned	Papillomaviridae		Gammapapillomavirus	Papillomaviridae	Gammapapillomavirus 24 (Human papillomavirus 178)	KJ130020	NC_023891	Human papillomavirus type 178, complete genome.	vertebrates
Group I: dsDNA viruses	Unassigned	Papillomaviridae		Gammapapillomavirus	Papillomaviridae	Gammapapillomavirus 25 (Human papillomavirus 184)	HG530535		Human papillomavirus type 184 complete genome, isolate SIBX17.	vertebrates
Group I: dsDNA viruses	Unassigned	Papillomaviridae		Gammapapillomavirus	Papillomaviridae	Gammapapillomavirus 3 (Human papillomavirus 50)	U31790	NC_001691	Human papillomavirus type 50, complete genome.	vertebrates
Group I: dsDNA viruses	Unassigned	Papillomaviridae		Gammapapillomavirus	Papillomaviridae	Gammapapillomavirus 4 (Human papillomavirus 60)	U31792	NC_001693	Human papillomavirus type 60, complete genome.	vertebrates
Group I: dsDNA viruses	Unassigned	Papillomaviridae		Gammapapillomavirus	Papillomaviridae	Gammapapillomavirus 5 (Human papillomavirus 88)	EF467176	NC_010329	Human papillomavirus type 88, complete genome.	vertebrates
Group I: dsDNA viruses	Unassigned	Papillomaviridae		Gammapapillomavirus	Papillomaviridae	Gammapapillomavirus 6 (Human papillomavirus 101)	DQ080081	NC_008189	Human papillomavirus type 101, complete genome.	vertebrates
Group I: dsDNA viruses	Unassigned	Papillomaviridae		Gammapapillomavirus	Papillomaviridae	Gammapapillomavirus 7 (Human papillomavirus 109)	EU541441	NC_012485	Human papillomavirus type 109, complete genome.	vertebrates
Group I: dsDNA viruses	Unassigned	Papillomaviridae		Gammapapillomavirus	Papillomaviridae	Gammapapillomavirus 8 (Human papillomavirus 112)	EU541442	NC_012486	Human papillomavirus type 112, complete genome.	vertebrates
Group I: dsDNA viruses	Unassigned	Papillomaviridae		Gammapapillomavirus	Papillomaviridae	Gammapapillomavirus 9 (Human papillomavirus 116)	FJ804072	NC_013035	Human papillomavirus type 116 strain HPV116, complete sequence.	vertebrates
Group I: dsDNA viruses	Unassigned	Papillomaviridae		Gammapapillomavirus	Papillomaviridae	Human papillomavirus 103	DQ080078	NC_008188	Human papillomavirus type 103, complete genome.	vertebrates
Group I: dsDNA viruses	Unassigned	Papillomaviridae		Gammapapillomavirus	Papillomaviridae	Human papillomavirus 108	FM212639	NC_012213	Human papillomavirus type 108, complete genome.	vertebrates
Group I: dsDNA viruses	Unassigned	Papillomaviridae		Gammapapillomavirus	Papillomaviridae	Human papillomavirus 129	GU233853	NC_014953	Human papillomavirus type 129, complete genome.	vertebrates
Group I: dsDNA viruses	Unassigned	Papillomaviridae		Gammapapillomavirus	Papillomaviridae	Human papillomavirus 132	GU117632	NC_014955	Human papillomavirus type 132, complete genome.	vertebrates
Group I: dsDNA viruses	Unassigned	Papillomaviridae		Gammapapillomavirus	Papillomaviridae	Human papillomavirus 134	GU117634	NC_014956	Human papillomavirus type 134, complete genome.	vertebrates
Group I: dsDNA viruses	Unassigned	Papillomaviridae		Gammapapillomavirus	Papillomaviridae	Human papillomavirus 166	JX413104	NC_019023	Human papillomavirus type 166 isolate KC9, complete genome.	vertebrates
Group I: dsDNA viruses	Unassigned	Papillomaviridae		Gammapapillomavirus	Papillomaviridae	Human papillomavirus 201	KP692115	NC_027528	Human papillomavirus type 201 isolate HPV201, complete genome.	vertebrates
Group I: dsDNA viruses	Unassigned	Papillomaviridae		Gammapapillomavirus	Papillomaviridae	Human papillomavirus KC5	JX444073	NC_026946	Human papillomavirus KC5, complete genome.	vertebrates
Group I: dsDNA viruses	Unassigned	Papillomaviridae		Iotapapillomavirus	Papillomaviridae	Iotapapillomavirus 1 (Multimammate rat papillomavirus)	U01834	NC_001605	Multimammate rat papillomavirus, complete genome.	vertebrates
Group I: dsDNA viruses	Unassigned	Papillomaviridae		Kappapapillomavirus	Papillomaviridae	Kappapapillomavirus 1 (Rabbit oral papillomavirus)	AF227240	NC_002232	Rabbit oral papillomavirus, complete genome.	vertebrates
Group I: dsDNA viruses	Unassigned	Papillomaviridae		Kappapapillomavirus	Papillomaviridae	Kappapapillomavirus 2 (Cottontail rabbit (Shope) papillomavirus)	K02708	NC_001541	Cottontail rabbit (Shope) papillomavirus, complete genome.	vertebrates
Group I: dsDNA viruses	Unassigned	Papillomaviridae		Lambdapapillomavirus	Papillomaviridae	Enhydra lutris papillomavirus 1	KJ410351	NC_023873	Enhydra lutris papillomavirus 1 isolate 6898-13, complete genome.	vertebrates
Group I: dsDNA viruses	Unassigned	Papillomaviridae		Lambdapapillomavirus	Papillomaviridae	Lambdapapillomavirus 1 (Felis domesticus papillomavirus 1)	AF480454	NC_004765	Felis domesticus papillomavirus type 1, complete genome.	vertebrates
Group I: dsDNA viruses	Unassigned	Papillomaviridae		Lambdapapillomavirus	Papillomaviridae	Lambdapapillomavirus 2 (Canine oral papillomavirus)	D55633	NC_001619	Canine oral papillomavirus complete genome sequence.	vertebrates
Group I: dsDNA viruses	Unassigned	Papillomaviridae		Lambdapapillomavirus	Papillomaviridae	Lambdapapillomavirus 3 (Canis familiaris papillomavirus 6)	FJ492744	NC_013237	Canine papillomavirus 6 isolate Zurich, complete genome.	vertebrates
Group I: dsDNA viruses	Unassigned	Papillomaviridae		Lambdapapillomavirus	Papillomaviridae	Lambdapapillomavirus 4 (Procyon lotor papillomavirus 1)	AY763115	NC_007150	Procyon lotor papillomavirus type 1 isolate Z146-02, complete genome.	vertebrates
Group I: dsDNA viruses	Unassigned	Papillomaviridae		Lambdapapillomavirus	Papillomaviridae	Lambdapapillomavirus 5 (Crocuta crocuta papillomavirus 1)	HQ585856	NC_018575	Crocuta crocuta papillomavirus 1, complete genome.	vertebrates
Group I: dsDNA viruses	Unassigned	Papillomaviridae		Mupapillomavirus	Papillomaviridae	Mupapillomavirus 1 (Human papillomavirus 1a)	V01116	NC_001356	Human papilloma virus type 1a E6, E8, E7, L2 & L2 genes.	vertebrates
Group I: dsDNA viruses	Unassigned	Papillomaviridae		Mupapillomavirus	Papillomaviridae	Mupapillomavirus 2 (Human papillomavirus 63)	X70828	NC_001458	Human papillomavirus type 63 complete genome.	vertebrates
Group I: dsDNA viruses	Unassigned	Papillomaviridae		Mupapillomavirus	Papillomaviridae	Mupapillomavirus 3 (Human papillomavirus 204)	KP769769		Human papillomavirus type 204 isolate A342, complete genome.	vertebrates
Group I: dsDNA viruses	Unassigned	Papillomaviridae		Nupapillomavirus	Papillomaviridae	Nupapillomavirus 1 (Human papillomavirus 41)	X56147	NC_001354	Human papillomavirus type 41.	vertebrates
Group I: dsDNA viruses	Unassigned	Papillomaviridae		Omegapapillomavirus	Papillomaviridae	Omegapapillomavirus 1 (Ursus maritimus papillomavirus 1)	EF536349	NC_010739	Ursus maritimus papillomavirus type 1, complete genome.	vertebrates
Group I: dsDNA viruses	Unassigned	Papillomaviridae		Omikronpapillomavirus	Papillomaviridae	Omikronpapillomavirus 1 (Phocoena spinipinnis papillomavirus)	AJ238373	NC_003348	Phocoena spinipinnis papillomavirus complete genome.	vertebrates
Group I: dsDNA viruses	Unassigned	Papillomaviridae		Phipapillomavirus	Papillomaviridae	Phipapillomavirus 1 (Capra hircus papillomavirus 1)	DQ091200	NC_008032	Capra hircus papillomavirus type 1, complete genome.	vertebrates
Group I: dsDNA viruses	Unassigned	Papillomaviridae		Pipapillomavirus	Papillomaviridae	Apodemus sylvaticus papillomavirus 1	HQ625440	NC_024893	Apodemus sylvaticus papillomavirus 1, complete genome.	vertebrates
Group I: dsDNA viruses	Unassigned	Papillomaviridae		Pipapillomavirus	Papillomaviridae	Micromys minutus papillomavirus 1	DQ269468	NC_008582	Old World harvest mouse papillomavirus, complete genome.	vertebrates
Group I: dsDNA viruses	Unassigned	Papillomaviridae		Pipapillomavirus	Papillomaviridae	Mus musculus papillomavirus type 1	GU808564	NC_014326	Mus musculus papillomavirus type 1 isolate MusPV, complete genome.	vertebrates
Group I: dsDNA viruses	Unassigned	Papillomaviridae		Pipapillomavirus	Papillomaviridae	Pipapillomavirus 1 (Mesocricetus auratus papillomavirus 1)	HG530538	NC_022647	Mesocricetus auratus papillomavirus 1 complete genome, isolate APV10.	vertebrates
Group I: dsDNA viruses	Unassigned	Papillomaviridae		Pipapillomavirus	Papillomaviridae	Pipapillomavirus 2 (Mastomys coucha papillomavirus 2)	DQ664501	NC_008519	Mastomys coucha papillomavirus 2, complete genome.	vertebrates
Group I: dsDNA viruses	Unassigned	Papillomaviridae		Psipapillomavirus	Papillomaviridae	Psipapillomavirus 1 (Rousettus aegyptiacus papillomavirus 1)	DQ366842	NC_008298	Rousettus aegyptiacus papillomavirus type 1, complete genome.	vertebrates
Group I: dsDNA viruses	Unassigned	Papillomaviridae		Rhopapillomavirus	Papillomaviridae	Rhopapillomavirus 1 (Trichechus manatus papillomavirus 1)	AY609301	NC_006563	Trichechus manatus latirostris papillomavirus type 1, complete genome.	vertebrates
Group I: dsDNA viruses	Unassigned	Papillomaviridae		Rhopapillomavirus	Papillomaviridae	Rhopapillomavirus 2 (Trichechus manatus papillomavirus 3)	KP205502		Trichechus manatus papillomavirus 3 strain TmPV-3, complete genome.	vertebrates
Group I: dsDNA viruses	Unassigned	Papillomaviridae		Sigmapapillomavirus	Papillomaviridae	Sigmapapillomavirus 1 (Erethizon dorsatum papillomavirus 1)	AY684126	NC_006951	Erethizon dorsatum papillomavirus type 1, complete genome.	vertebrates
Group I: dsDNA viruses	Unassigned	Papillomaviridae		Taupapillomavirus	Papillomaviridae	Felis catus papillomavirus 4	KF147892	NC_022373	Felis catus papillomavirus 4 isolate MY-3, complete genome.	vertebrates
Group I: dsDNA viruses	Unassigned	Papillomaviridae		Taupapillomavirus	Papillomaviridae	Taupapillomavirus 1 (Canis familiaris papillomavirus 2)	AY722648	NC_006564	Canine papillomavirus 2, complete genome.	vertebrates
Group I: dsDNA viruses	Unassigned	Papillomaviridae		Taupapillomavirus	Papillomaviridae	Taupapillomavirus 2 (Canis familiaris papillomavirus 13)	JX141478	NC_023852	Canine papillomavirus 13 isolate Zurich/2011, complete genome.	vertebrates
Group I: dsDNA viruses	Unassigned	Papillomaviridae		Taupapillomavirus	Papillomaviridae	Taupapillomavirus 3 (Felis catus papillomavirus 3)	JX972168	NC_021472	Felis catus papillomavirus-3, complete genome.	vertebrates
Group I: dsDNA viruses	Unassigned	Papillomaviridae		Thetapapillomavirus	Papillomaviridae	Thetapapillomavirus 1 (Psittacus erithacus timneh papillomavirus)	AF502599	NC_003973	Psittacus erithacus timneh papillomavirus, complete genome.	vertebrates
Group I: dsDNA viruses	Unassigned	Papillomaviridae		Treisdeltapapillomavirus	Papillomaviridae	Treisdeltapapillomavirus 1 (Rhinolophus ferrumequinum papillomavirus 1)	KC858266		Rhinolophus ferrumequinum papillomavirus type 1, complete genome.	vertebrates
Group I: dsDNA viruses	Unassigned	Papillomaviridae		Treisepsilonpapillomavirus	Papillomaviridae	Treisepsilonpapillomavirus 1 (Pygoscelis adeliae papillomavirus 1)	KJ173785	NC_023894	Pygoscelis adeliae papillomavirus isolate Crozier_2013, complete genome.	vertebrates
Group I: dsDNA viruses	Unassigned	Papillomaviridae		Treisetapapillomavirus	Papillomaviridae	Treisetapapillomavirus 1 (Vulpes vulpes papillomavirus 1)	KF857586		Vulpes vulpes papillomavirus 1 isolate ILAT 93957, complete genome.	vertebrates
Group I: dsDNA viruses	Unassigned	Papillomaviridae		Treiszetapapillomavirus	Papillomaviridae	Treiszetapapillomavirus 1 (Fulmarus glacialis papillomavirus 1)	KJ452243	NC_024300	Fulmarus glacialis papillomavirus 1, complete genome.	vertebrates
Group I: dsDNA viruses	Unassigned	Papillomaviridae		Unassigned	Papillomaviridae	Bandicoot papillomatosis carcinomatosis virus type 1	EU069819	NC_010107	Bandicoot papillomatosis carcinomatosis virus type 1, complete genome.	vertebrates
Group I: dsDNA viruses	Unassigned	Papillomaviridae		Unassigned	Papillomaviridae	Bandicoot papillomatosis carcinomatosis virus type 2	EU277647	NC_010817	Bandicoot papillomatosis carcinomatosis virus type 2, complete genome.	vertebrates
Group I: dsDNA viruses	Unassigned	Papillomaviridae		Unassigned	Papillomaviridae	Bos taurus papillomavirus 13	KU519390	NC_030795	Bos taurus papillomavirus 13 strain 14RO12, complete genome.	vertebrates
Group I: dsDNA viruses	Unassigned	Papillomaviridae		Unassigned	Papillomaviridae	Bos taurus papillomavirus 16	KU519391	NC_030796	Bos taurus papillomavirus 16, complete genome.	vertebrates
Group I: dsDNA viruses	Unassigned	Papillomaviridae		Unassigned	Papillomaviridae	Bos taurus papillomavirus 17	KU519392	NC_030797	Bos taurus papillomavirus 17, complete genome.	vertebrates
Group I: dsDNA viruses	Unassigned	Papillomaviridae		Unassigned	Papillomaviridae	Bos taurus papillomavirus 18	KU519393	NC_030798	Bos taurus papillomavirus 18, complete genome.	vertebrates
Group I: dsDNA viruses	Unassigned	Papillomaviridae		Unassigned	Papillomaviridae	Bos taurus papillomavirus 19	KU519394	NC_030799	Bos taurus papillomavirus 19, complete genome.	vertebrates
Group I: dsDNA viruses	Unassigned	Papillomaviridae		Unassigned	Papillomaviridae	Bos taurus papillomavirus 20	KU519395	NC_030800	Bos taurus papillomavirus 20, complete genome.	vertebrates
Group I: dsDNA viruses	Unassigned	Papillomaviridae		Unassigned	Papillomaviridae	Bos taurus papillomavirus 21	KU519396	NC_030801	Bos taurus papillomavirus 21, complete genome.	vertebrates
Group I: dsDNA viruses	Unassigned	Papillomaviridae		Unassigned	Papillomaviridae	Canine papillomavirus 10	JF800657	NC_016075	Canine papillomavirus 10, complete genome.	vertebrates
Group I: dsDNA viruses	Unassigned	Papillomaviridae		Unassigned	Papillomaviridae	Canine papillomavirus 14	JQ701802	NC_019852	Canine papillomavirus 14 from Switzerland, complete genome.	vertebrates
Group I: dsDNA viruses	Unassigned	Papillomaviridae		Unassigned	Papillomaviridae	Canine papillomavirus 16	KP099966	NC_026640	Canine papillomavirus 16 isolate Chana, complete genome.	vertebrates
Group I: dsDNA viruses	Unassigned	Papillomaviridae		Unassigned	Papillomaviridae	Canine papillomavirus 9	JF800656	NC_016074	Canine papillomavirus 9, complete genome.	vertebrates
Group I: dsDNA viruses	Unassigned	Papillomaviridae		Unassigned	Papillomaviridae	Equus caballus papillomavirus 8	KU963288	NC_031756	Equus caballus papillomavirus 8 strain NCSU, complete genome.	vertebrates
Group I: dsDNA viruses	Unassigned	Papillomaviridae		Unassigned	Papillomaviridae	Equus ferus caballus papillomavirus type 5	JQ031033	NC_020084	Equus ferus caballus papillomavirus type 5, complete genome.	vertebrates
Group I: dsDNA viruses	Unassigned	Papillomaviridae		Unassigned	Papillomaviridae	Equus ferus caballus papillomavirus type 7	JX035935	NC_020501	Equus ferus caballus papillomavirus type 7, complete genome.	vertebrates
Group I: dsDNA viruses	Unassigned	Papillomaviridae		Unassigned	Papillomaviridae	Ferret papillomavirus	KF006988	NC_022253	Ferret papillomavirus isolate MpPV1, complete genome.	vertebrates
Group I: dsDNA viruses	Unassigned	Papillomaviridae		Unassigned	Papillomaviridae	Human papillomavirus	KP692117	NC_027779	UNVERIFIED: Human papillomavirus isolate SE379, complete genome.	vertebrates
Group I: dsDNA viruses	Unassigned	Papillomaviridae		Unassigned	Papillomaviridae	Human papillomavirus type 136	HM999988	NC_017994	Human papillomavirus type 136 isolate CL3865, complete genome.	vertebrates
Group I: dsDNA viruses	Unassigned	Papillomaviridae		Unassigned	Papillomaviridae	Human papillomavirus type 140	HM999992	NC_017996	Human papillomavirus type 140 isolate NJ2801C1, complete genome.	vertebrates
Group I: dsDNA viruses	Unassigned	Papillomaviridae		Unassigned	Papillomaviridae	Human papillomavirus type 154	JN211193	NC_021483	Human papillomavirus type 154 isolate PV77, complete genome.	vertebrates
Group I: dsDNA viruses	Unassigned	Papillomaviridae		Unassigned	Papillomaviridae	Human papillomavirus type 179	HG421739	NC_022095	Human papillomavirus type 179 complete genome, isolate SIBX16.	vertebrates
Group I: dsDNA viruses	Unassigned	Papillomaviridae		Unassigned	Papillomaviridae	Papio hamadryas papillomavirus type 1	JF304764	NC_017716	Papio hamadryas papillomavirus type 1 isolate Mac2085, complete genome.	vertebrates
Group I: dsDNA viruses	Unassigned	Papillomaviridae		Unassigned	Papillomaviridae	Phocoena phocoena papillomavirus 1	GU117621	NC_018074	Phocoena phocoena papillomavirus 1, complete genome.	vertebrates
Group I: dsDNA viruses	Unassigned	Papillomaviridae		Unassigned	Papillomaviridae	Rattus norvegicus papillomavirus 3	KT945134	NC_028492	Rattus norvegicus papillomavirus 3 isolate Rat_60S, complete genome.	vertebrates
Group I: dsDNA viruses	Unassigned	Papillomaviridae		Unassigned	Papillomaviridae	Sparus aurata papillomavirus 1	KX643372	NC_030839	Sparus aurata papillomavirus 1, complete genome.	vertebrates
Group I: dsDNA viruses	Unassigned	Papillomaviridae		Unassigned	Papillomaviridae	Trichechus manatus latirostris papillomavirus 2	JN709473	NC_016898	Trichechus manatus latirostris papillomavirus 2 strain M09-20, complete genome.	vertebrates
Group I: dsDNA viruses	Unassigned	Papillomaviridae		Unassigned	Papillomaviridae	Trichechus manatus papillomavirus 4	KP205503	NC_028267	Trichechus manatus papillomavirus 4 strain TmPV-4, complete genome.	vertebrates
Group I: dsDNA viruses	Unassigned	Papillomaviridae		Upsilonpapillomavirus	Papillomaviridae	Upsilonpapillomavirus 1 (Tursiops truncatus papillomavirus 1)	EU240894	NC_011109	Tursiops truncatus papillomavirus type 1, complete genome.	vertebrates
Group I: dsDNA viruses	Unassigned	Papillomaviridae		Upsilonpapillomavirus	Papillomaviridae	Upsilonpapillomavirus 2 (Tursiops truncatus papillomavirus 2)	AY956402	NC_008184	Tursiops truncatus papillomavirus type 2, complete genome.	vertebrates
Group I: dsDNA viruses	Unassigned	Papillomaviridae		Upsilonpapillomavirus	Papillomaviridae	Upsilonpapillomavirus 3 (Phocoena phocoena papillomavirus 2)	GU117622	NC_018075	Phocoena phocoena papillomavirus 2, complete genome.	vertebrates
Group I: dsDNA viruses	Unassigned	Papillomaviridae		Xipapillomavirus	Papillomaviridae	Xipapillomavirus 1 (Bovine papillomavirus 3)	AF486184	NC_004197	Bovine papillomavirus type 3, complete genome.	vertebrates
Group I: dsDNA viruses	Unassigned	Papillomaviridae		Xipapillomavirus	Papillomaviridae	Xipapillomavirus 2 (Bos taurus papillomavirus 12)	JF834523	NC_028126	Bovine papillomavirus type 12 isolate PR000001, complete genome.	vertebrates
Group I: dsDNA viruses	Unassigned	Papillomaviridae		Xipapillomavirus	Papillomaviridae	Xipapillomavirus 3 (Rangifer tarandus papillomavirus 2)	KC810012	NC_021930	Rangifer tarandus papillomavirus 2 isolate RtPV2, complete genome.	vertebrates
Group I: dsDNA viruses	Unassigned	Papillomaviridae		Zetapapillomavirus	Papillomaviridae	Zetapapillomavirus 1 (Equus caballus papillomavirus 1)	AF498323	NC_003748	Equus caballus papillomavirus type 1, complete genome.	vertebrates
Group I: dsDNA viruses	Unassigned	Phycodnaviridae		Chlorovirus	Phycodnaviridae	Acanthocystis turfacea chlorella virus 1	EF101928	NC_008724	Acanthocystis turfacea Chlorella virus 1, complete genome.	algae
Group I: dsDNA viruses	Unassigned	Phycodnaviridae		Chlorovirus	Phycodnaviridae	Paramecium bursaria Chlorella virus 1	JF411744	NC_000852	Paramecium bursaria Chlorella virus 1 (PBCV-1), complete genome.	algae
Group I: dsDNA viruses	Unassigned	Phycodnaviridae		Chlorovirus	Phycodnaviridae	Paramecium bursaria Chlorella virus NY2A	DQ491002	NC_009898	Paramecium bursaria Chlorella virus NY2A Chlorella virus NY2A ctg_13 genomic sequence.	algae
Group I: dsDNA viruses	Unassigned	Phycodnaviridae		Coccolithovirus	Phycodnaviridae	Emiliania huxleyi virus 86	AJ890364	NC_007346	Emiliania huxleyi virus 86 isolate EhV86.	algae
Group I: dsDNA viruses	Unassigned	Phycodnaviridae		Phaeovirus	Phycodnaviridae	Ectocarpus siliculosus virus 1	AF204951	NC_002687	Ectocarpus siliculosus virus, complete genome.	algae
Group I: dsDNA viruses	Unassigned	Phycodnaviridae		Phaeovirus	Phycodnaviridae	Feldmannia species virus	EU916176	NC_011183	Feldmannia species virus isolate FsV-158, complete genome.	algae
Group I: dsDNA viruses	Unassigned	Phycodnaviridae		Prasinovirus	Phycodnaviridae	Ostreococcus tauri virus OtV5	EU304328	NC_010191	Ostreococcus tauri virus OtV5, complete genome.	algae
Group I: dsDNA viruses	Unassigned	Phycodnaviridae		Raphidovirus	Phycodnaviridae	Heterosigma akashiwo virus 01	KX008963		Heterosigma akashiwo virus 01 isolate HaV53, complete genome.	algae
Group I: dsDNA viruses	Unassigned	Polydnaviridae		Bracovirus	Polydnaviridae	Cotesia congregata bracovirus	AJ632330, AJ632320, AJ632317, AJ632329, AJ632306, AJ632304, AJ632324, AJ632310, AJ632316, AJ632331, AJ632328, AJ632322, AJ632321, AJ632333, AJ632315, AJ632312, AJ632307, AJ632326, AJ632309, AJ632319, AJ632305, AJ632308, AJ632313, AJ632325, AJ632314, AJ632327, AJ632332, AJ632318, AJ632311, AJ632323	NC_006659, NC_006649, NC_006646, NC_006658, NC_006635, NC_006633, NC_006653, NC_006639, NC_006645, NC_006660, NC_006657, NC_006651, NC_006650, NC_006662, NC_006644, NC_006641, NC_006636, NC_006655, NC_006638, NC_006648, NC_006634, NC_006637, NC_006642, NC_006654, NC_006643, NC_006656, NC_006661, NC_006647, NC_006640, NC_006652	Cotesia congregata virus complete genome, segment Circle32., Cotesia congregata virus complete genome, segment Circle18., Cotesia congregata virus complete genome, segment Circle14., Cotesia congregata virus complete genome, segment Circle31., Cotesia congregata virus complete genome, segment Circle3., Cotesia congregata virus complete genome, segment Circle1., Cotesia congregata virus complete g…	invertebrates
Group I: dsDNA viruses	Unassigned	Polydnaviridae		Ichnovirus	Polydnaviridae	Campoletis sonorensis ichnovirus	AY029400, AF004378, U41655, AY029398, AY029397, AF361487, AY029396, AY029395, AY029394, AF362517, AF362515, AF362514, AF362516, AF362513, AF362512, AF362510, AF362511, AF361488, AF362509, AF361869, AF362507, AF362508, AF411011	NC_008002, NC_008007, NC_008003, NC_008001, NC_008000, NC_007985, NC_007999, NC_007998, NC_008006, NC_007996, NC_007994, NC_007993, NC_007995, NC_007992, NC_007991, NC_007989, NC_007990, NC_008004, NC_007988, NC_008008, NC_007986, NC_007987, NC_008005	Campoletis sonorensis ichnovirus segment Z, complete sequence., Campoletis sonorensis virus cysteine-rich protein (WHv1.0) and cysteine-rich protein (WHv1.6) genes, complete cds., Campoletis sonorensis ichnovirus segment V, complete sequence., Campoletis sonorensis ichnovirus segment U, complete sequence., Campoletis sonorensis ichnovirus segment T, complete sequence., Campoletis sonorensis ichno…	invertebrates
Group I: dsDNA viruses	Unassigned	Polydnaviridae		Ichnovirus	Polydnaviridae	Glypta fumiferanae ichnovirus	AB290007, AB290006, AB290005, AB290004, AB290003, AB290002, AB290001, AB290000, AB289999, AB289998, AB289997, AB289996, AB289995, AB289994, AB289993, AB289992, AB289991, AB289990, AB289989, AB289988, AB289987, AB289986, AB289985, AB289984, AB289983, AB289982, AB289981, AB289980, AB289979, AB289978, AB289977, AB289976, AB289975, AB289974, AB289973, AB289972, AB289971, AB289970, AB289969, AB289968,…	NC_008932, NC_008931, NC_008930, NC_008929, NC_008941, NC_008928, NC_008927, NC_008926, NC_008925, NC_008924, NC_008923, NC_008922, NC_008921, NC_008920, NC_008919, NC_008918, NC_008917, NC_008916, NC_008915, NC_008914, NC_008913, NC_008912, NC_008940, NC_008911, NC_008910, NC_008909, NC_008908, NC_008907, NC_008906, NC_008939, NC_008905, NC_008904, NC_008903, NC_008902, NC_008901, NC_008900, NC_…	Glypta fumiferanae ichnovirus DNA, segment E1, complete sequence., Glypta fumiferanae ichnovirus DNA, segment D7, complete sequence., Glypta fumiferanae ichnovirus DNA, segment D6, complete sequence., Glypta fumiferanae ichnovirus DNA, segment D5, complete sequence., Glypta fumiferanae ichnovirus DNA, segment D4, complete sequence., Glypta fumiferanae ichnovirus DNA, segment D3, complete sequence…	invertebrates
Group I: dsDNA viruses	Unassigned	Polydnaviridae		Ichnovirus	Polydnaviridae	Hyposoter fugitivus ichnovirus	AB291209, AB291208, AB291207, AB291205, AB291204, AB291203, AB291206, AB291202, AB291201, AB291200, AY563519, AB291199, AB291198, AB291197, AB291196, AB291195, AB291194, AB291193, AB291192, AY547319, AB291191, AB291190, AB291189, AY556384, AB291188, AY577429, AB291187, AB291186, AB291185, AB291184, AB291183, AB291182, AB291181, AY570799, AB291180, AB291179, AY577428, AB291178, AB291177, AB291176,…	NC_008998, NC_008997, NC_009003, NC_008995, NC_008994, NC_008993, NC_008996, NC_008992, NC_008991, NC_008990, NC_008950, NC_008989, NC_008988, NC_008987, NC_008986, NC_008985, NC_009002, NC_008984, NC_008983, NC_008946, NC_008982, NC_008981, NC_009001, NC_008948, NC_008980, NC_008954, NC_008979, NC_008978, NC_008977, NC_008976, NC_008973, NC_008972, NC_008971, NC_008952, NC_008970, NC_008969, NC_…	Hyposoter fugitivus ichnovirus DNA, segment G1, complete sequence., Hyposoter fugitivus ichnovirus DNA, segment E2, complete sequence., Hyposoter fugitivus ichnovirus DNA, segment E1, complete sequence., Hyposoter fugitivus ichnovirus DNA, segment D11, complete sequence., Hyposoter fugitivus ichnovirus DNA, segment D10, complete sequence., Hyposoter fugitivus ichnovirus DNA, segment D9, complete …	invertebrates
Group I: dsDNA viruses	Unassigned	Polyomaviridae		Alphapolyomavirus	Polyomaviridae	Acerodon celebensis polyomavirus 1 (Bat polyomavirus 5b)	AB972940		Bat polyomavirus 5b DNA, complete genome, isolate: 5b-2.	vertebrates
Group I: dsDNA viruses	Unassigned	Polyomaviridae		Alphapolyomavirus	Polyomaviridae	Artibeus planirostris polyomavirus 1	JQ958887		Artibeus planirostris polyomavirus 1 isolate R104, complete genome.	vertebrates
Group I: dsDNA viruses	Unassigned	Polyomaviridae		Alphapolyomavirus	Polyomaviridae	Artibeus planirostris polyomavirus 2	JQ958886		Artibeus planirostris polyomavirus 2 isolate A1055, complete genome.	vertebrates
Group I: dsDNA viruses	Unassigned	Polyomaviridae		Alphapolyomavirus	Polyomaviridae	Ateles paniscus polyomavirus 1	JX159987	NC_019853	Ateles paniscus polyomavirus 1, complete genome.	vertebrates
Group I: dsDNA viruses	Unassigned	Polyomaviridae		Alphapolyomavirus	Polyomaviridae	Cardioderma cor polyomavirus 1	JX520659	NC_020067	Cardioderma polyomavirus isolate KY336, complete genome.	vertebrates
Group I: dsDNA viruses	Unassigned	Polyomaviridae		Alphapolyomavirus	Polyomaviridae	Carollia perspicillata polyomavirus 1	JQ958889	NC_028120	Carollia perspicillata polyomavirus 1 isolate C1109, complete genome.	vertebrates
Group I: dsDNA viruses	Unassigned	Polyomaviridae		Alphapolyomavirus	Polyomaviridae	Chlorocebus pygerythrus polyomavirus 1	AB767298	NC_019844	Vervet monkey polyomavirus 1 DNA, complete genome, isolate: VMS96.	vertebrates
Group I: dsDNA viruses	Unassigned	Polyomaviridae		Alphapolyomavirus	Polyomaviridae	Chlorocebus pygerythrus polyomavirus 3	AB767297	NC_025898	Vervet monkey polyomavirus 3 DNA, complete genome, isolate: VMS95/VMS97.	vertebrates
Group I: dsDNA viruses	Unassigned	Polyomaviridae		Alphapolyomavirus	Polyomaviridae	Dobsonia moluccensis polyomavirus 1 (Bat polyomavirus 5a)	AB972945	NC_026768	Bat polyomavirus 5a DNA, complete genome, isolate: 5a.	vertebrates
Group I: dsDNA viruses	Unassigned	Polyomaviridae		Alphapolyomavirus	Polyomaviridae	Eidolon helvum polyomavirus 1	JX520660	NC_020068	Eidolon polyomavirus 1 isolate KY270, complete genome.	vertebrates
Group I: dsDNA viruses	Unassigned	Polyomaviridae		Alphapolyomavirus	Polyomaviridae	Gorilla gorilla polyomavirus 1	HQ385752	NC_025380	Gorilla gorilla gorilla polyomavirus 1 isolate 5766, complete genome.	vertebrates
Group I: dsDNA viruses	Unassigned	Polyomaviridae		Alphapolyomavirus	Polyomaviridae	Human polyomavirus 12	JX308829	NC_020890	Human polyomavirus 12 strain hu1403, complete genome.	vertebrates
Group I: dsDNA viruses	Unassigned	Polyomaviridae		Alphapolyomavirus	Polyomaviridae	Human polyomavirus 13	KF954417	NC_024118	New Jersey polyomavirus-2013 isolate NJ-PyV-2013, complete genome.	vertebrates
Group I: dsDNA viruses	Unassigned	Polyomaviridae		Alphapolyomavirus	Polyomaviridae	Human polyomavirus 5	HM011556	NC_010277	Merkel cell polyomavirus isolate R17b, complete genome.	vertebrates
Group I: dsDNA viruses	Unassigned	Polyomaviridae		Alphapolyomavirus	Polyomaviridae	Human polyomavirus 8	GU989205	NC_014361	Trichodysplasia spinulosa-associated polyomavirus, complete genome.	vertebrates
Group I: dsDNA viruses	Unassigned	Polyomaviridae		Alphapolyomavirus	Polyomaviridae	Human polyomavirus 9	HQ696595	NC_015150	Human polyomavirus 9 isolate HPyV9, complete genome.	vertebrates
Group I: dsDNA viruses	Unassigned	Polyomaviridae		Alphapolyomavirus	Polyomaviridae	Macaca fascicularis polyomavirus 1	JX159986	NC_019851	Macaca fascicularis polyomavirus 1, complete genome.	vertebrates
Group I: dsDNA viruses	Unassigned	Polyomaviridae		Alphapolyomavirus	Polyomaviridae	Mesocricetus auratus polyomavirus 1	JX036360	NC_001663	Hamster polyomavirus isolate Berlin-Buch, complete genome.	vertebrates
Group I: dsDNA viruses	Unassigned	Polyomaviridae		Alphapolyomavirus	Polyomaviridae	Molossus molossus polyomavirus 1	JQ958893	NC_028123	Molossus molossus polyomavirus 1 isolate B1130, complete genome.	vertebrates
Group I: dsDNA viruses	Unassigned	Polyomaviridae		Alphapolyomavirus	Polyomaviridae	Mus musculus polyomavirus 1	AF442959	NC_001515	Murine polyomavirus strain BG, complete genome.	vertebrates
Group I: dsDNA viruses	Unassigned	Polyomaviridae		Alphapolyomavirus	Polyomaviridae	Otomops martiensseni polyomavirus 1	JX520664	NC_020071	Otomops polyomavirus 1 isolate KY157, complete genome.	vertebrates
Group I: dsDNA viruses	Unassigned	Polyomaviridae		Alphapolyomavirus	Polyomaviridae	Otomops martiensseni polyomavirus 2	JX520658	NC_020066	Otomops polyomavirus 2 isolate KY156, complete genome.	vertebrates
Group I: dsDNA viruses	Unassigned	Polyomaviridae		Alphapolyomavirus	Polyomaviridae	Pan troglodytes polyomavirus 1	FR692334	NC_014743	Chimpanzee polyomavirus complete genome, isolate Bob.	vertebrates
Group I: dsDNA viruses	Unassigned	Polyomaviridae		Alphapolyomavirus	Polyomaviridae	Pan troglodytes polyomavirus 2	HQ385746	NC_025368	Pan troglodytes verus polyomavirus 1a isolate 6444, complete genome.	vertebrates
Group I: dsDNA viruses	Unassigned	Polyomaviridae		Alphapolyomavirus	Polyomaviridae	Pan troglodytes polyomavirus 3	HQ385748	NC_025370	Pan troglodytes verus polyomavirus 2a isolate 6512, complete genome.	vertebrates
Group I: dsDNA viruses	Unassigned	Polyomaviridae		Alphapolyomavirus	Polyomaviridae	Pan troglodytes polyomavirus 4	JX159980	NC_019855	Pan troglodytes verus polyomavirus 3, complete genome.	vertebrates
Group I: dsDNA viruses	Unassigned	Polyomaviridae		Alphapolyomavirus	Polyomaviridae	Pan troglodytes polyomavirus 5	JX159981	NC_019856	Pan troglodytes verus polyomavirus 4, complete genome.	vertebrates
Group I: dsDNA viruses	Unassigned	Polyomaviridae		Alphapolyomavirus	Polyomaviridae	Pan troglodytes polyomavirus 6	JX159982	NC_019857	Pan troglodytes verus polyomavirus 5, complete genome.	vertebrates
Group I: dsDNA viruses	Unassigned	Polyomaviridae		Alphapolyomavirus	Polyomaviridae	Papio cynocephalus polyomavirus 1	AB767294	NC_025894	Yellow baboon polyomavirus 1 DNA, complete genome, isolate: BS20.	vertebrates
Group I: dsDNA viruses	Unassigned	Polyomaviridae		Alphapolyomavirus	Polyomaviridae	Piliocolobus rufomitratus polyomavirus 1	JX159984	NC_019850	Piliocolobus rufomitratus polyomavirus 1, complete genome.	vertebrates
Group I: dsDNA viruses	Unassigned	Polyomaviridae		Alphapolyomavirus	Polyomaviridae	Pongo abelii polyomavirus 1	FN356901	NC_028127	Sumatran orang-utan polyomavirus complete genome, isolate Pi.	vertebrates
Group I: dsDNA viruses	Unassigned	Polyomaviridae		Alphapolyomavirus	Polyomaviridae	Pongo pygmaeus polyomavirus 1	FN356900	NC_013439	Bornean orang-utan polyomavirus complete genome, isolate Bo.	vertebrates
Group I: dsDNA viruses	Unassigned	Polyomaviridae		Alphapolyomavirus	Polyomaviridae	Procyon lotor polyomavirus 1	JQ178241	NC_023845	Raccoon polyomavirus strain R45, complete genome.	vertebrates
Group I: dsDNA viruses	Unassigned	Polyomaviridae		Alphapolyomavirus	Polyomaviridae	Pteropus vampyrus polyomavirus 1	AB972944	NC_026767	Bat polyomavirus 5b DNA, complete genome, isolate: 5b-1.	vertebrates
Group I: dsDNA viruses	Unassigned	Polyomaviridae		Alphapolyomavirus	Polyomaviridae	Rattus norvegicus polyomavirus 1	KR075943	NC_027531	Rattus norvegicus polyomavirus 1 isolate 3690, complete genome.	vertebrates
Group I: dsDNA viruses	Unassigned	Polyomaviridae		Alphapolyomavirus	Polyomaviridae	Sturnira lilium polyomavirus 1	JQ958888		Sturnira lilium polyomavirus 1 isolate B0454, complete genome.	vertebrates
Group I: dsDNA viruses	Unassigned	Polyomaviridae		Betapolyomavirus	Polyomaviridae	Acerodon celebensis polyomavirus 2	AB972941	NC_026762	Bat polyomavirus 6a DNA, complete genome, isolate: 6a.	vertebrates
Group I: dsDNA viruses	Unassigned	Polyomaviridae		Betapolyomavirus	Polyomaviridae	Artibeus planirostris polyomavirus 3	JQ958890		Artibeus planirostris polyomavirus 3 isolate A504, complete genome.	vertebrates
Group I: dsDNA viruses	Unassigned	Polyomaviridae		Betapolyomavirus	Polyomaviridae	Cebus albifrons polyomavirus 1	JX159988	NC_019854	Cebus albifrons polyomavirus 1, complete genome.	vertebrates
Group I: dsDNA viruses	Unassigned	Polyomaviridae		Betapolyomavirus	Polyomaviridae	Cercopithecus erythrotis polyomavirus 1	JX159985	NC_025892	Cercopithecus erythrotis polyomavirus 1, complete genome.	vertebrates
Group I: dsDNA viruses	Unassigned	Polyomaviridae		Betapolyomavirus	Polyomaviridae	Chlorocebus pygerythrus polyomavirus 2	AB767299	NC_025896	Vervet monkey polyomavirus 2 DNA, complete genome, isolate: VMK96.	vertebrates
Group I: dsDNA viruses	Unassigned	Polyomaviridae		Betapolyomavirus	Polyomaviridae	Desmodus rotundus polyomavirus 1	JQ958892	NC_028122	Desmodus rotundus polyomavirus 1 isolate AT7, complete genome.	vertebrates
Group I: dsDNA viruses	Unassigned	Polyomaviridae		Betapolyomavirus	Polyomaviridae	Dobsonia moluccensis polyomavirus 2	AB972947	NC_026770	Bat polyomavirus 6b DNA, complete genome, isolate: 6b.	vertebrates
Group I: dsDNA viruses	Unassigned	Polyomaviridae		Betapolyomavirus	Polyomaviridae	Dobsonia moluccensis polyomavirus 3	AB972946	NC_026769	Bat polyomavirus 6c DNA, complete genome, isolate: 6c.	vertebrates
Group I: dsDNA viruses	Unassigned	Polyomaviridae		Betapolyomavirus	Polyomaviridae	Equus caballus polyomavirus 1	JQ412134	NC_017982	Equus caballus polyomavirus 1 isolate CU03, complete genome.	vertebrates
Group I: dsDNA viruses	Unassigned	Polyomaviridae		Betapolyomavirus	Polyomaviridae	Human polyomavirus 1	V01108	NC_001538	Human BK virus (strain Dunlop) genome. (Closely related to SV40.).	vertebrates
Group I: dsDNA viruses	Unassigned	Polyomaviridae		Betapolyomavirus	Polyomaviridae	Human polyomavirus 2	J02226	NC_001699	JC virus complete genome.	vertebrates
Group I: dsDNA viruses	Unassigned	Polyomaviridae		Betapolyomavirus	Polyomaviridae	Human polyomavirus 3	EF127906	NC_009238	KI polyomavirus Stockholm 60, complete genome.	vertebrates
Group I: dsDNA viruses	Unassigned	Polyomaviridae		Betapolyomavirus	Polyomaviridae	Human polyomavirus 4	EF444549	NC_009539	WU Polyomavirus strain B0, complete genome.	vertebrates
Group I: dsDNA viruses	Unassigned	Polyomaviridae		Betapolyomavirus	Polyomaviridae	Loxodonta africana polyomavirus 1	KF147833	NC_022519	African elephant polyomavirus 1, complete genome.	vertebrates
Group I: dsDNA viruses	Unassigned	Polyomaviridae		Betapolyomavirus	Polyomaviridae	Macaca mulatta polyomavirus 1	J02400	NC_001669	Simian virus 40 complete genome.	vertebrates
Group I: dsDNA viruses	Unassigned	Polyomaviridae		Betapolyomavirus	Polyomaviridae	Mastomys natalensis polyomavirus 1	AB588640	NC_025895	Mastomys polyomavirus DNA, complete genome, isolate: NR55.	vertebrates
Group I: dsDNA viruses	Unassigned	Polyomaviridae		Betapolyomavirus	Polyomaviridae	Meles meles polyomavirus 1	KP644238	NC_026473	Meles meles polyomavirus 1 isolate French, complete genome.	vertebrates
Group I: dsDNA viruses	Unassigned	Polyomaviridae		Betapolyomavirus	Polyomaviridae	Microtus arvalis polyomavirus 1 (Common vole polyomavirus)	KR612373	NC_028119	Common vole polyomavirus isolate KS13/0947, complete genome.	vertebrates
Group I: dsDNA viruses	Unassigned	Polyomaviridae		Betapolyomavirus	Polyomaviridae	Miniopterus africanus polyomavirus 1	JX520661	NC_020069	Miniopterus polyomavirus isolate KY369, complete genome.	vertebrates
Group I: dsDNA viruses	Unassigned	Polyomaviridae		Betapolyomavirus	Polyomaviridae	Mus musculus polyomavirus 2	M55904	NC_001505	Murine pneumotropic virus, complete genome.	vertebrates
Group I: dsDNA viruses	Unassigned	Polyomaviridae		Betapolyomavirus	Polyomaviridae	Myodes glareolus polyomavirus 1 (Bank vole polyomavirus)	KR612368	NC_028117	Bank vole polyomavirus isolate KS/14/281, complete genome.	vertebrates
Group I: dsDNA viruses	Unassigned	Polyomaviridae		Betapolyomavirus	Polyomaviridae	Myotis lucifugus polyomavirus 1	FJ188392	NC_011310	Myotis polyomavirus VM-2008 isolate 14, complete genome.	vertebrates
Group I: dsDNA viruses	Unassigned	Polyomaviridae		Betapolyomavirus	Polyomaviridae	Pan troglodytes polyomavirus 7	JX159983	NC_019858	Pan troglodytes schweinfurthii polyomavirus 2, complete genome.	vertebrates
Group I: dsDNA viruses	Unassigned	Polyomaviridae		Betapolyomavirus	Polyomaviridae	Pan troglodytes polyomavirus 8	KT884050	NC_028635	Pan troglodytes verus polyomavirus 8 isolate Ch-Regina, complete genome.	vertebrates
Group I: dsDNA viruses	Unassigned	Polyomaviridae		Betapolyomavirus	Polyomaviridae	Papio cynocephalus polyomavirus 2	AB767295		Yellow baboon polyomavirus 2 DNA, complete genome, isolate: BS94/BK94.	vertebrates
Group I: dsDNA viruses	Unassigned	Polyomaviridae		Betapolyomavirus	Polyomaviridae	Pteronotus davyi polyomavirus 1	JX520662	NC_020070	Pteronotus polyomavirus isolate GTM203, complete genome.	vertebrates
Group I: dsDNA viruses	Unassigned	Polyomaviridae		Betapolyomavirus	Polyomaviridae	Pteronotus parnellii polyomavirus 1	JQ958891	NC_028121	Pteronotus parnellii polyomavirus 1 isolate R266, complete genome.	vertebrates
Group I: dsDNA viruses	Unassigned	Polyomaviridae		Betapolyomavirus	Polyomaviridae	Saimiri boliviensis polyomavirus 1	AM748741	NC_009951	Squirrel monkey polyomavirus complete genome.	vertebrates
Group I: dsDNA viruses	Unassigned	Polyomaviridae		Betapolyomavirus	Polyomaviridae	Saimiri sciureus polyomavirus 1	JX159989	NC_006966	Saimiri sciureus polyomavirus 1, complete genome.	vertebrates
Group I: dsDNA viruses	Unassigned	Polyomaviridae		Betapolyomavirus	Polyomaviridae	Zalophus californianus polyomavirus 1	GQ331138	NC_013796	California sea lion polyomavirus 1 strain CSL6994, complete genome.	vertebrates
Group I: dsDNA viruses	Unassigned	Polyomaviridae		Deltapolyomavirus	Polyomaviridae	Human polyomavirus 10 (MW polyomavirus)	JQ898291	NC_018102	MW polyomavirus strain MA095, complete genome.	vertebrates
Group I: dsDNA viruses	Unassigned	Polyomaviridae		Deltapolyomavirus	Polyomaviridae	Human polyomavirus 11 (STL polyomavirus)	JX463183	NC_020106	STL polyomavirus strain MA138, complete genome.	vertebrates
Group I: dsDNA viruses	Unassigned	Polyomaviridae		Deltapolyomavirus	Polyomaviridae	Human polyomavirus 6	HM011560	NC_014406	Polyomavirus HPyV6 isolate 607a, complete genome.	vertebrates
Group I: dsDNA viruses	Unassigned	Polyomaviridae		Deltapolyomavirus	Polyomaviridae	Human polyomavirus 7	HM011566	NC_014407	Polyomavirus HPyV7 isolate 713a, complete genome.	vertebrates
Group I: dsDNA viruses	Unassigned	Polyomaviridae		Gammapolyomavirus	Polyomaviridae	Anser anser polyomavirus 1	AY140894	NC_004800	Goose hemorrhagic polyomavirus isolate Germany 2001, complete genome.	vertebrates
Group I: dsDNA viruses	Unassigned	Polyomaviridae		Gammapolyomavirus	Polyomaviridae	Aves polyomavirus 1	AF241168	NC_004764	Budgerigar fledgling disease virus - 1 agnoprotein genes, complete cds, alternatively spliced; and virus protein 2, virus protein 3, virus protein 1, large T antigen, and small t antigen genes, complete cds.	vertebrates
Group I: dsDNA viruses	Unassigned	Polyomaviridae		Gammapolyomavirus	Polyomaviridae	Corvus monedula polyomavirus 1	DQ192570	NC_007922	Corvus monedula polyomavirus 1, complete genome.	vertebrates
Group I: dsDNA viruses	Unassigned	Polyomaviridae		Gammapolyomavirus	Polyomaviridae	Cracticus torquatus polyomavirus 1	KF360862	NC_023008	Butcherbird polyomavirus isolate AWH19840, complete genome.	vertebrates
Group I: dsDNA viruses	Unassigned	Polyomaviridae		Gammapolyomavirus	Polyomaviridae	Pygoscelis adeliae polyomavirus 1	KP033140	NC_026141	Adelie penguin polyomavirus isolate AdPyV_Crozier_2012, complete genome.	vertebrates
Group I: dsDNA viruses	Unassigned	Polyomaviridae		Gammapolyomavirus	Polyomaviridae	Pyrrhula pyrrhula polyomavirus 1	DQ192571	NC_007923	Pyrrhula pyrrhula polyomavirus 1, complete genome.	vertebrates
Group I: dsDNA viruses	Unassigned	Polyomaviridae		Gammapolyomavirus	Polyomaviridae	Serinus canaria polyomavirus 1	GU345044	NC_017085	Canary polyomavirus isolate CaPyV-Ha09, complete genome.	vertebrates
Group I: dsDNA viruses	Unassigned	Polyomaviridae		Unassigned	Polyomaviridae	African green monkey polyomavirus	K02562	NC_004763	African green monkey polyomavirus, complete genome.	vertebrates
Group I: dsDNA viruses	Unassigned	Polyomaviridae		Unassigned	Polyomaviridae	Bat polyomavirus 6d	AB972943	NC_026766	Bat polyomavirus 6d DNA, complete genome, isolate: 6d-1.	vertebrates
Group I: dsDNA viruses	Unassigned	Polyomaviridae		Unassigned	Polyomaviridae	Bos taurus polyomavirus 1	D13942	NC_001442	Bovine polyomavirus DNA, complete genome.	vertebrates
Group I: dsDNA viruses	Unassigned	Polyomaviridae		Unassigned	Polyomaviridae	Bovine polyomavirus 2	KM111535	NC_025811	Bovine polyomavirus 2 strain BPyV2-SF, complete genome.	vertebrates
Group I: dsDNA viruses	Unassigned	Polyomaviridae		Unassigned	Polyomaviridae	Bovine polyomavirus 3	KM496326	NC_025800	Bovine polyomavirus-3 isolate 3S5, complete genome.	vertebrates
Group I: dsDNA viruses	Unassigned	Polyomaviridae		Unassigned	Polyomaviridae	Centropristis striata polyomavirus 1	KP071318	NC_025790	Black sea bass polyomavirus 1 isolate 2835, complete genome.	vertebrates
Group I: dsDNA viruses	Unassigned	Polyomaviridae		Unassigned	Polyomaviridae	Chaerephon polyomavirus 1	JX520657	NC_020065	Chaerephon polyomavirus 1 isolate KY397, complete genome.	vertebrates
Group I: dsDNA viruses	Unassigned	Polyomaviridae		Unassigned	Polyomaviridae	Giant guitarfish polyomavirus 1	KP264963	NC_026244	Giant guitarfish polyomavirus 1 isolate UGA1, complete genome.	vertebrates
Group I: dsDNA viruses	Unassigned	Polyomaviridae		Unassigned	Polyomaviridae	Leptonychotes weddellii polyomavirus 1	KX533457	NC_032120	Leptonychotes weddellii polyomavirus 1 isolate WSK37, complete genome.	vertebrates
Group I: dsDNA viruses	Unassigned	Polyomaviridae		Unassigned	Polyomaviridae	Marbled eel polyomavirus	KU221231	NC_030148	Marbled eel polyomavirus isolate AMV-1, complete genome.	vertebrates
Group I: dsDNA viruses	Unassigned	Polyomaviridae		Unassigned	Polyomaviridae	Pan troglodytes troglodytes polyomavirus 1	KT184855	NC_027532	Pan troglodytes troglodytes polyomavirus 1 isolate F514.1, complete genome.	vertebrates
Group I: dsDNA viruses	Unassigned	Polyomaviridae		Unassigned	Polyomaviridae	Rattus norvegicus polyomavirus 2	KX808699	NC_032005	Rattus norvegicus polyomavirus 2 isolate 1014-2016-2, complete genome.	vertebrates
Group I: dsDNA viruses	Unassigned	Polyomaviridae		Unassigned	Polyomaviridae	Sea otter polyomavirus 1	KM282376	NC_025259	Sea otter polyomavirus 1 isolate 6831-13, complete genome.	vertebrates
Group I: dsDNA viruses	Unassigned	Polyomaviridae		Unassigned	Polyomaviridae	Sheep polyomavirus 1	KP890267	NC_026942	Sheep polyomavirus 1 isolate VH4-S14 from USA, complete genome.	vertebrates
Group I: dsDNA viruses	Unassigned	Polyomaviridae		Unassigned	Polyomaviridae	Simian virus 12	AY614708	NC_007611	Simian agent 12, complete genome.	vertebrates
Group I: dsDNA viruses	Unassigned	Polyomaviridae		Unassigned	Polyomaviridae	Sparus aurata polyomavirus 1	KX643371	NC_030838	Sparus aurata polyomavirus 1, complete genome.	vertebrates
Group I: dsDNA viruses	Unassigned	Polyomaviridae		Unassigned	Polyomaviridae	Tadarida brasiliensis polyomavirus 1	KM655868	NC_026012	Tadarida brasiliensis polyomavirus 1, complete genome.	vertebrates
Group I: dsDNA viruses	Unassigned	Polyomaviridae		Unassigned	Polyomaviridae	Tadarida brasiliensis polyomavirus 2	KM655869	NC_026015	Tadarida brasiliensis polyomavirus 2, complete genome.	vertebrates
Group I: dsDNA viruses	Unassigned	Polyomaviridae		Unassigned	Polyomaviridae	Trematomus polyomavirus 1	KP768176	NC_026944	Trematomus polyomavirus 1 isolate PES6, complete genome.	vertebrates
Group I: dsDNA viruses	Unassigned	Poxviridae	Chordopoxvirinae	Avipoxvirus	Poxviridae	Canarypox virus	AY318871	NC_005309	Canarypox virus strain ATCC VR-111, complete genome.	vertebrates
Group I: dsDNA viruses	Unassigned	Poxviridae	Chordopoxvirinae	Avipoxvirus	Poxviridae	Fowlpox virus	AF198100	NC_002188	Fowlpox virus, complete genome.	vertebrates
Group I: dsDNA viruses	Unassigned	Poxviridae	Chordopoxvirinae	Avipoxvirus	Poxviridae	Penguinpox virus	KJ859677	NC_024446	Penguinpox virus isolate PSan92, complete genome.	vertebrates
Group I: dsDNA viruses	Unassigned	Poxviridae	Chordopoxvirinae	Avipoxvirus	Poxviridae	Pigeonpox virus	KJ801920	NC_024447	Pigeonpox virus isolate FeP2, complete genome.	vertebrates
Group I: dsDNA viruses	Unassigned	Poxviridae	Chordopoxvirinae	Avipoxvirus	Poxviridae	Turkeypox virus	KP728110	NC_028238	Turkeypox virus strain TKPV-HU1124/2011, complete genome.	vertebrates
Group I: dsDNA viruses	Unassigned	Poxviridae	Chordopoxvirinae	Capripoxvirus	Poxviridae	Goatpox virus	AY077835	NC_004003	Goatpox virus Pellor, complete genome.	vertebrates
Group I: dsDNA viruses	Unassigned	Poxviridae	Chordopoxvirinae	Capripoxvirus	Poxviridae	Lumpy skin disease virus	AF325528	NC_003027	Lumpy skin disease virus NI-2490 isolate Neethling 2490, complete genome.	vertebrates
Group I: dsDNA viruses	Unassigned	Poxviridae	Chordopoxvirinae	Capripoxvirus	Poxviridae	Sheeppox virus	AY077832	NC_004002	Sheeppox virus 10700-99 strain TU-V02127, complete genome.	vertebrates
Group I: dsDNA viruses	Unassigned	Poxviridae	Chordopoxvirinae	Cervidpoxvirus	Poxviridae	Deerpox virus W-848-83	AY689436	NC_006966	Deerpox virus W-848-83, complete genome.	vertebrates
Group I: dsDNA viruses	Unassigned	Poxviridae	Chordopoxvirinae	Cervidpoxvirus	Poxviridae	Mule deerpox virus	AY689437		Deerpox virus W-1170-84, complete genome.	vertebrates
Group I: dsDNA viruses	Unassigned	Poxviridae	Chordopoxvirinae	Crocodylidpoxvirus	Poxviridae	Nile crocodilepox virus	DQ356948	NC_008030	Nile crocodilepox virus, complete genome.	vertebrates
Group I: dsDNA viruses	Unassigned	Poxviridae	Chordopoxvirinae	Leporipoxvirus	Poxviridae	Myxoma virus	AF170726	NC_001132	Myxoma virus strain Lausanne, complete genome.	vertebrates
Group I: dsDNA viruses	Unassigned	Poxviridae	Chordopoxvirinae	Leporipoxvirus	Poxviridae	Rabbit fibroma virus	AF170722	NC_001266	Rabbit fibroma virus, complete genome.	vertebrates
Group I: dsDNA viruses	Unassigned	Poxviridae	Chordopoxvirinae	Molluscipoxvirus	Poxviridae	Molluscum contagiosum virus	U60315	NC_001731	Molluscum contagiosum virus subtype 1, complete genome.	vertebrates
Group I: dsDNA viruses	Unassigned	Poxviridae	Chordopoxvirinae	Orthopoxvirus	Poxviridae	Camelpox virus	AF438165	NC_003391	Camelpox virus M-96 from Kazakhstan, complete genome.	vertebrates
Group I: dsDNA viruses	Unassigned	Poxviridae	Chordopoxvirinae	Orthopoxvirus	Poxviridae	Cowpox virus	AF482758	NC_003663	Cowpox virus strain Brighton Red, complete genome.	vertebrates
Group I: dsDNA viruses	Unassigned	Poxviridae	Chordopoxvirinae	Orthopoxvirus	Poxviridae	Ectromelia virus	AF012825	NC_004105	Ectromelia virus strain Moscow, complete genome.	vertebrates
Group I: dsDNA viruses	Unassigned	Poxviridae	Chordopoxvirinae	Orthopoxvirus	Poxviridae	Monkeypox virus	AF380138	NC_003310	Monkeypox virus strain Zaire-96-I-16, complete genome.	vertebrates
Group I: dsDNA viruses	Unassigned	Poxviridae	Chordopoxvirinae	Orthopoxvirus	Poxviridae	Raccoonpox virus	KP143769	NC_027213	Raccoonpox virus, complete genome.	vertebrates
Group I: dsDNA viruses	Unassigned	Poxviridae	Chordopoxvirinae	Orthopoxvirus	Poxviridae	Skunkpox virus	KU749310	NC_031038	Skunkpox virus strain WA, complete genome.	vertebrates
Group I: dsDNA viruses	Unassigned	Poxviridae	Chordopoxvirinae	Orthopoxvirus	Poxviridae	Taterapox virus	DQ437594	NC_008291	Taterapox virus strain Dahomey 1968, complete genome.	vertebrates
Group I: dsDNA viruses	Unassigned	Poxviridae	Chordopoxvirinae	Orthopoxvirus	Poxviridae	Vaccinia virus	AY243312	NC_006998	Vaccinia virus WR, complete genome.	vertebrates
Group I: dsDNA viruses	Unassigned	Poxviridae	Chordopoxvirinae	Orthopoxvirus	Poxviridae	Variola virus	X69198	NC_001611	Variola virus DNA complete genome.	vertebrates
Group I: dsDNA viruses	Unassigned	Poxviridae	Chordopoxvirinae	Orthopoxvirus	Poxviridae	Volepox virus	KU749311	NC_031033	Volepox virus strain CA, complete genome.	vertebrates
Group I: dsDNA viruses	Unassigned	Poxviridae	Chordopoxvirinae	Orthopoxvirus	Poxviridae	Yoka poxvirus	HQ849551	NC_015960	Yoka poxvirus strain DakArB 4268, complete genome.	vertebrates
Group I: dsDNA viruses	Unassigned	Poxviridae	Chordopoxvirinae	Parapoxvirus	Poxviridae	Bovine papular stomatitis virus	AY386265	NC_005337	Bovine papular stomatitis virus strain BV-AR02, complete genome.	vertebrates
Group I: dsDNA viruses	Unassigned	Poxviridae	Chordopoxvirinae	Parapoxvirus	Poxviridae	Orf virus	AY386264	NC_005336	Orf virus strain OV-SA00, complete genome.	vertebrates
Group I: dsDNA viruses	Unassigned	Poxviridae	Chordopoxvirinae	Parapoxvirus	Poxviridae	Parapoxvirus of red deer in New Zealand	KM502564	NC_025963	Parapoxvirus red deer/HL953 strain HL953, complete genome.	vertebrates
Group I: dsDNA viruses	Unassigned	Poxviridae	Chordopoxvirinae	Parapoxvirus	Poxviridae	Pseudocowpox virus	GQ329670	NC_013804	Pseudocowpox virus strain VR634, complete genome.	vertebrates
Group I: dsDNA viruses	Unassigned	Poxviridae	Chordopoxvirinae	Suipoxvirus	Poxviridae	Swinepox virus	AF410153	NC_003389	Swinepox virus isolate 17077-99, complete genome.	vertebrates
Group I: dsDNA viruses	Unassigned	Poxviridae	Chordopoxvirinae	Unassigned	Poxviridae	BeAn 58058 virus	KY094066	NC_032111	BeAn 58058 virus, complete genome.	vertebrates
Group I: dsDNA viruses	Unassigned	Poxviridae	Chordopoxvirinae	Unassigned	Poxviridae	Pteropox virus	KU980965	NC_030656	Pteropox virus strain Australia, complete genome.	vertebrates
Group I: dsDNA viruses	Unassigned	Poxviridae	Chordopoxvirinae	Unassigned	Poxviridae	Squirrelpox virus	HE601899	NC_022563	Squirrel poxvirus strain Red squirrel UK complete genome.	vertebrates
Group I: dsDNA viruses	Unassigned	Poxviridae	Chordopoxvirinae	Yatapoxvirus	Poxviridae	Tanapox virus (Yaba-like disease virus)	AJ293568	NC_002642	Yaba-like disease virus (YLDV), complete genome.	vertebrates
Group I: dsDNA viruses	Unassigned	Poxviridae	Chordopoxvirinae	Yatapoxvirus	Poxviridae	Yaba monkey tumor virus	AY386371	NC_005179	Yaba monkey tumor virus, complete genome.	vertebrates
Group I: dsDNA viruses	Unassigned	Poxviridae	Entomopoxvirinae	Alphaentomopoxvirus	Poxviridae	Anomala cuprea entomopoxvirus	AP013055	NC_023426	Anomala cuprea entomopoxvirus DNA, complete genome, strain: CV6M.	invertebrates
Group I: dsDNA viruses	Unassigned	Poxviridae	Entomopoxvirinae	Betaentomopoxvirus	Poxviridae	Adoxophyes honmai entomopoxvirus	HF679131	NC_021247	Adoxophyes honmai enomopoxvirus 'L', complete genome.	invertebrates
Group I: dsDNA viruses	Unassigned	Poxviridae	Entomopoxvirinae	Betaentomopoxvirus	Poxviridae	Amsacta moorei entomopoxvirus	AF250284	NC_002520	Amsacta moorei entomopoxvirus, complete genome.	invertebrates
Group I: dsDNA viruses	Unassigned	Poxviridae	Entomopoxvirinae	Betaentomopoxvirus	Poxviridae	Choristoneura biennis entomopoxvirus	HF679132	NC_021248	Choristoneura biennis entomopoxvirus 'L', complete genome.	invertebrates
Group I: dsDNA viruses	Unassigned	Poxviridae	Entomopoxvirinae	Betaentomopoxvirus	Poxviridae	Choristoneura rosaceana entomopoxvirus	HF679133	NC_021249	Choristoneura rosaceana entomopoxvirus 'L', complete genome.	invertebrates
Group I: dsDNA viruses	Unassigned	Poxviridae	Entomopoxvirinae	Betaentomopoxvirus	Poxviridae	Mythimna separata entomopoxvirus	HF679134	NC_021246	Mythimna separata entomopoxvirus 'L', complete genome.	invertebrates
Group I: dsDNA viruses	Unassigned	Poxviridae	Entomopoxvirinae	Unassigned	Poxviridae	Melanoplus sanguinipes entomopoxvirus 'O'	AF063866	NC_001993	Melanoplus sanguinipes entomopoxvirus, complete genome.	invertebrates
Group I: dsDNA viruses	Unassigned	Poxviridae		Unassigned	Poxviridae	Cotia virus SPAn232	HQ647181	NC_016924	Cotia virus SPAn232, complete genome.	vertebrates
Group I: dsDNA viruses	Unassigned	Poxviridae		Unassigned	Poxviridae	Salmon gill poxvirus	KT159937	NC_027707	Salmon gill poxvirus, complete genome.	vertebrates
Group II: ssDNA viruses	Unassigned	Anelloviridae		Alphatorquevirus	Anelloviridae	Simian torque teno virus 30	KP296857	NC_026663	Simian torque teno virus 30 isolate VWP00522.2, complete genome.	vertebrates
Group II: ssDNA viruses	Unassigned	Anelloviridae		Alphatorquevirus	Anelloviridae	Simian torque teno virus 31	KP296853	NC_026662	Simian torque teno virus 31 isolate VGA00123.3, complete genome.	vertebrates
Group II: ssDNA viruses	Unassigned	Anelloviridae		Alphatorquevirus	Anelloviridae	Simian torque teno virus 32	KP296854	NC_026664	Simian torque teno virus 32 isolate VGA00154.2, complete genome.	vertebrates
Group II: ssDNA viruses	Unassigned	Anelloviridae		Alphatorquevirus	Anelloviridae	Simian torque teno virus 33	KP296855	NC_026764	Simian torque teno virus 33 isolate VWP00522.11, complete genome.	vertebrates
Group II: ssDNA viruses	Unassigned	Anelloviridae		Alphatorquevirus	Anelloviridae	Simian torque teno virus 34	KP296856	NC_026765	Simian torque teno virus 34 isolate VGA00120.1, complete genome.	vertebrates
Group II: ssDNA viruses	Unassigned	Anelloviridae		Alphatorquevirus	Anelloviridae	Torque teno virus 1	AB041007	NC_002076	TT virus genotype 1 orf2/5, orf2/4, orf1 genes for VP1, VP2, VP3, complete cds.	vertebrates
Group II: ssDNA viruses	Unassigned	Anelloviridae		Alphatorquevirus	Anelloviridae	Torque teno virus 10	AB064607	NC_014076	Torque teno virus 10 DNA, complete genome, isolate: JT34F.	vertebrates
Group II: ssDNA viruses	Unassigned	Anelloviridae		Alphatorquevirus	Anelloviridae	Torque teno virus 11	AF345524		Torque teno virus 11 isolate TCHN-D1 Orf2 and Orf1 genes, complete cds.	vertebrates
Group II: ssDNA viruses	Unassigned	Anelloviridae		Alphatorquevirus	Anelloviridae	Torque teno virus 12	AB064605	NC_014075	Torque teno virus 12 DNA, complete genome, isolate: CT44F.	vertebrates
Group II: ssDNA viruses	Unassigned	Anelloviridae		Alphatorquevirus	Anelloviridae	Torque teno virus 13	AF345526		Torque teno virus 13 isolate TCHN-A Orf2 and Orf1 genes, complete cds.	vertebrates
Group II: ssDNA viruses	Unassigned	Anelloviridae		Alphatorquevirus	Anelloviridae	Torque teno virus 14	AB037926	NC_014077	Torque teno virus 14 DNA, complete genome, isolate: s-TTV CH65-1.	vertebrates
Group II: ssDNA viruses	Unassigned	Anelloviridae		Alphatorquevirus	Anelloviridae	Torque teno virus 15	AB028668	NC_014096	Torque teno virus 15 DNA, complete genome, isolate: TJN01.	vertebrates
Group II: ssDNA viruses	Unassigned	Anelloviridae		Alphatorquevirus	Anelloviridae	Torque teno virus 16	AB017613	NC_014091	Torque teno virus 16 DNA, complete genome, isolate: TUS01.	vertebrates
Group II: ssDNA viruses	Unassigned	Anelloviridae		Alphatorquevirus	Anelloviridae	Torque teno virus 17	AX025830		Sequence 187 from Patent WO0028039.	vertebrates
Group II: ssDNA viruses	Unassigned	Anelloviridae		Alphatorquevirus	Anelloviridae	Torque teno virus 18	AX025718		Sequence 75 from Patent WO0028039.	vertebrates
Group II: ssDNA viruses	Unassigned	Anelloviridae		Alphatorquevirus	Anelloviridae	Torque teno virus 19	AB025946	NC_014078	Torque teno virus 19 DNA, complete genome, isolate: TTV SANBAN.	vertebrates
Group II: ssDNA viruses	Unassigned	Anelloviridae		Alphatorquevirus	Anelloviridae	Torque teno virus 2	AB049608	NC_014480	Torque teno virus 2 ORF2, ORF1 genes, complete cds, isolate: s-TTV CH71.	vertebrates
Group II: ssDNA viruses	Unassigned	Anelloviridae		Alphatorquevirus	Anelloviridae	Torque teno virus 20	AB060594		Torque teno virus 20 ORF4, ORF3, ORF2, ORF1 genes, complete cds, clone: SAa-10.	vertebrates
Group II: ssDNA viruses	Unassigned	Anelloviridae		Alphatorquevirus	Anelloviridae	Torque teno virus 21	AF348409		Torque teno virus 21 isolate TCHN-B ORF2 and ORF1 genes, complete cds.	vertebrates
Group II: ssDNA viruses	Unassigned	Anelloviridae		Alphatorquevirus	Anelloviridae	Torque teno virus 22	AX174942		Sequence 1 from Patent WO0142299.	vertebrates
Group II: ssDNA viruses	Unassigned	Anelloviridae		Alphatorquevirus	Anelloviridae	Torque teno virus 23	AB049607		Torque teno virus 23 ORF2, ORF1 genes, complete cds, isolate: s-TTV CH65-2.	vertebrates
Group II: ssDNA viruses	Unassigned	Anelloviridae		Alphatorquevirus	Anelloviridae	Torque teno virus 24	AB060597		Torque teno virus 24 ORF4, ORF3, ORF2, ORF1 genes, complete cds, clone: SAa-01.	vertebrates
Group II: ssDNA viruses	Unassigned	Anelloviridae		Alphatorquevirus	Anelloviridae	Torque teno virus 25	AB041959	NC_014083	Torque teno virus 25 DNA, complete genome, isolate: Mf-TTV9.	vertebrates
Group II: ssDNA viruses	Unassigned	Anelloviridae		Alphatorquevirus	Anelloviridae	Torque teno virus 26	AB041958	NC_014079	Torque teno virus 26 DNA, complete genome, isolate: Mf-TTV3.	vertebrates
Group II: ssDNA viruses	Unassigned	Anelloviridae		Alphatorquevirus	Anelloviridae	Torque teno virus 27	AB064595	NC_014074	Torque teno virus 27 DNA, complete genome, isolate: CT23F.	vertebrates
Group II: ssDNA viruses	Unassigned	Anelloviridae		Alphatorquevirus	Anelloviridae	Torque teno virus 28	AB064598	NC_014073	Torque teno virus 28 DNA, complete genome, isolate: CT43F.	vertebrates
Group II: ssDNA viruses	Unassigned	Anelloviridae		Alphatorquevirus	Anelloviridae	Torque teno virus 29	AB038621		Torque teno virus 29 ORF2, ORF1, ORF3 genes, complete cds, isolate: TTVyon-KC009.	vertebrates
Group II: ssDNA viruses	Unassigned	Anelloviridae		Alphatorquevirus	Anelloviridae	Torque teno virus 3	AY666122	NC_014081	Torque teno virus 3 strain HEL32, complete genome.	vertebrates
Group II: ssDNA viruses	Unassigned	Anelloviridae		Alphatorquevirus	Anelloviridae	Torque teno virus 4	AB041957	NC_014069	Torque teno virus 4 DNA, complete genome, isolate: Pt-TTV6.	vertebrates
Group II: ssDNA viruses	Unassigned	Anelloviridae		Alphatorquevirus	Anelloviridae	Torque teno virus 5	AF345523		Torque teno virus 5 isolate TCHN-C1 Orf2 and Orf1 genes, complete cds.	vertebrates
Group II: ssDNA viruses	Unassigned	Anelloviridae		Alphatorquevirus	Anelloviridae	Torque teno virus 6	AF435014	NC_014094	Torque teno virus 6 isolate KAV, complete genome.	vertebrates
Group II: ssDNA viruses	Unassigned	Anelloviridae		Alphatorquevirus	Anelloviridae	Torque teno virus 7	AF261761	NC_014080	Torque teno virus 7 isolate PMV, complete genome.	vertebrates
Group II: ssDNA viruses	Unassigned	Anelloviridae		Alphatorquevirus	Anelloviridae	Torque teno virus 8	AB054647	NC_014084	Torque teno virus 8 DNA, complete genome, genotype 22.	vertebrates
Group II: ssDNA viruses	Unassigned	Anelloviridae		Alphatorquevirus	Anelloviridae	Torque teno virus 9	DQ187006		Torque teno virus 9 clone BM1C-18 ORF2 (ORF2) gene, complete cds; and nonfunctional ORF1 (ORF1) gene, complete sequence.	vertebrates
Group II: ssDNA viruses	Unassigned	Anelloviridae		Betatorquevirus	Anelloviridae	Torque teno mini virus 1	AB026931	NC_014097	Torque teno mini virus 1 DNA, complete genome, isolate: TLMV-CBD279.	vertebrates
Group II: ssDNA viruses	Unassigned	Anelloviridae		Betatorquevirus	Anelloviridae	Torque teno mini virus 10	EF538880		TTV-like mini virus isolate LIL-y1 ORF2, ORF1, ORF3, and ORF4 genes, complete cds.	vertebrates
Group II: ssDNA viruses	Unassigned	Anelloviridae		Betatorquevirus	Anelloviridae	Torque teno mini virus 11	EF538881		TTV-like mini virus isolate LIL-y2 ORF2, ORF1, and ORF3 genes, complete cds.	vertebrates
Group II: ssDNA viruses	Unassigned	Anelloviridae		Betatorquevirus	Anelloviridae	Torque teno mini virus 12	EF538882		TTV-like mini virus isolate LIL-y3 ORF2, ORF1, ORF3, and ORF4 genes, complete cds.	vertebrates
Group II: ssDNA viruses	Unassigned	Anelloviridae		Betatorquevirus	Anelloviridae	Torque teno mini virus 18	KU041847	NC_030297	Torque teno mini virus 18 isolate 222, complete genome.	vertebrates
Group II: ssDNA viruses	Unassigned	Anelloviridae		Betatorquevirus	Anelloviridae	Torque teno mini virus 2	AB038629	NC_014086	Torque teno mini virus 2 DNA, complete genome, isolate: TLMV-NLC023.	vertebrates
Group II: ssDNA viruses	Unassigned	Anelloviridae		Betatorquevirus	Anelloviridae	Torque teno mini virus 3	AB038630	NC_014088	Torque teno mini virus 3 DNA, complete genome, isolate: TLMV-NLC026.	vertebrates
Group II: ssDNA viruses	Unassigned	Anelloviridae		Betatorquevirus	Anelloviridae	Torque teno mini virus 4	AB041963	NC_014090	Torque teno mini virus 4 DNA, complete genome, isolate: Pt-TTV8-II.	vertebrates
Group II: ssDNA viruses	Unassigned	Anelloviridae		Betatorquevirus	Anelloviridae	Torque teno mini virus 5	AB041962	NC_014089	Torque teno mini virus 5 DNA, complete genome, isolate: TGP96.	vertebrates
Group II: ssDNA viruses	Unassigned	Anelloviridae		Betatorquevirus	Anelloviridae	Torque teno mini virus 6	AB026929	NC_014095	Torque teno mini virus 6 DNA, complete genome, isolate: TLMV-CBD203.	vertebrates
Group II: ssDNA viruses	Unassigned	Anelloviridae		Betatorquevirus	Anelloviridae	Torque teno mini virus 7	AB038627	NC_014082	Torque teno mini virus 7 DNA, complete genome, isolate: TLMV-CLC156.	vertebrates
Group II: ssDNA viruses	Unassigned	Anelloviridae		Betatorquevirus	Anelloviridae	Torque teno mini virus 8	AF291073	NC_014068	Torque teno mini virus 8 isolate PB4TL, complete genome.	vertebrates
Group II: ssDNA viruses	Unassigned	Anelloviridae		Betatorquevirus	Anelloviridae	Torque teno mini virus 9	AB038625	NC_002195	TTV-like mini virus complete genome, isolate:TLMV-CLC062.	vertebrates
Group II: ssDNA viruses	Unassigned	Anelloviridae		Betatorquevirus	Anelloviridae	Torque teno mini virus ALA22	KM259873	NC_025726	Torque teno mini virus ALA22, complete genome.	vertebrates
Group II: ssDNA viruses	Unassigned	Anelloviridae		Betatorquevirus	Anelloviridae	Torque teno mini virus ALH8	KM259874	NC_025727	Torque teno mini virus ALH8, complete genome.	vertebrates
Group II: ssDNA viruses	Unassigned	Anelloviridae		Deltatorquevirus	Anelloviridae	Torque teno tupaia virus	AB057358		Torque teno tupaia virus ORF3, ORF2, ORF1 genes for hypothetical proteins, complete cds, isolate: Tbc-TTV14.	vertebrates
Group II: ssDNA viruses	Unassigned	Anelloviridae		Epsilontorquevirus	Anelloviridae	Torque teno tamarin virus	AB041960	NC_014085	Torque teno tamarin virus DNA, complete genome, isolate: So-TTV2.	vertebrates
Group II: ssDNA viruses	Unassigned	Anelloviridae		Etatorquevirus	Anelloviridae	Torque teno felis virus	AB076003	NC_014072	Torque teno felis virus ORF3, ORF2, ORF1 genes, complete cds, isolate: Fc-TTV4.	vertebrates
Group II: ssDNA viruses	Unassigned	Anelloviridae		Etatorquevirus	Anelloviridae	Torque teno felis virus 2 (Anellovirus PRA1)	EF538877		Anellovirus PRA1 isolate PRA1 ORF2, ORF1, and ORF3 genes, complete cds.	vertebrates
Group II: ssDNA viruses	Unassigned	Anelloviridae		Gammatorquevirus	Anelloviridae	Torque teno midi virus 1	AB290917	NC_009225	Torque teno midi virus DNA, complete genome, isolate: MD1-032.	vertebrates
Group II: ssDNA viruses	Unassigned	Anelloviridae		Gammatorquevirus	Anelloviridae	Torque teno midi virus 10	AB303560		Torque teno midi virus DNA, complete genome, isolate: MDJN14.	vertebrates
Group II: ssDNA viruses	Unassigned	Anelloviridae		Gammatorquevirus	Anelloviridae	Torque teno midi virus 11	AB303561		Torque teno midi virus DNA, complete genome, isolate: MDJN47.	vertebrates
Group II: ssDNA viruses	Unassigned	Anelloviridae		Gammatorquevirus	Anelloviridae	Torque teno midi virus 12	AB303562		Torque teno midi virus DNA, complete genome, isolate: MDJN51.	vertebrates
Group II: ssDNA viruses	Unassigned	Anelloviridae		Gammatorquevirus	Anelloviridae	Torque teno midi virus 13	AB303564		Torque teno midi virus DNA, complete genome, isolate: MDJN69.	vertebrates
Group II: ssDNA viruses	Unassigned	Anelloviridae		Gammatorquevirus	Anelloviridae	Torque teno midi virus 14	AB303566		Torque teno midi virus DNA, complete genome, isolate: MDJN97.	vertebrates
Group II: ssDNA viruses	Unassigned	Anelloviridae		Gammatorquevirus	Anelloviridae	Torque teno midi virus 15	AB449062		Torque teno midi virus DNA, complete genome, isolate: Pt-TTMDV210.	vertebrates
Group II: ssDNA viruses	Unassigned	Anelloviridae		Gammatorquevirus	Anelloviridae	Torque teno midi virus 2	AB290919	NC_014093	Torque teno midi virus 2 DNA, complete genome, isolate: MD2-013.	vertebrates
Group II: ssDNA viruses	Unassigned	Anelloviridae		Gammatorquevirus	Anelloviridae	Torque teno midi virus 3 (Small anellovirus isolate 2PoSMA)	EF538875		Small anellovirus isolate 2PoSMA ORF2 and ORF1 genes, complete cds.	vertebrates
Group II: ssDNA viruses	Unassigned	Anelloviridae		Gammatorquevirus	Anelloviridae	Torque teno midi virus 4 (Small anellovirus isolate 6PoSMA)	EF538876		Small anellovirus isolate 6PoSMA ORF2, ORF1, and ORF3 genes, complete cds.	vertebrates
Group II: ssDNA viruses	Unassigned	Anelloviridae		Gammatorquevirus	Anelloviridae	Torque teno midi virus 5	AB303552		Torque teno midi virus DNA, complete genome, isolate: MDJHem2.	vertebrates
Group II: ssDNA viruses	Unassigned	Anelloviridae		Gammatorquevirus	Anelloviridae	Torque teno midi virus 6	AB303553		Torque teno midi virus DNA, complete genome, isolate: MDJHem3-1.	vertebrates
Group II: ssDNA viruses	Unassigned	Anelloviridae		Gammatorquevirus	Anelloviridae	Torque teno midi virus 7	AB303554		Torque teno midi virus DNA, complete genome, isolate: MDJHem3-2.	vertebrates
Group II: ssDNA viruses	Unassigned	Anelloviridae		Gammatorquevirus	Anelloviridae	Torque teno midi virus 8	AB303558		Torque teno midi virus DNA, complete genome, isolate: MDJN1.	vertebrates
Group II: ssDNA viruses	Unassigned	Anelloviridae		Gammatorquevirus	Anelloviridae	Torque teno midi virus 9	AB303559		Torque teno midi virus DNA, complete genome, isolate: MDJN2.	vertebrates
Group II: ssDNA viruses	Unassigned	Anelloviridae		Gyrovirus	Anelloviridae	Avian gyrovirus 2	HM590588	NC_015396	Avian gyrovirus 2, complete genome.	vertebrates
Group II: ssDNA viruses	Unassigned	Anelloviridae		Gyrovirus	Anelloviridae	Chicken anemia virus	M55918	NC_001427	Chicken anemia virus ORF1 (Cux-1), ORF2 (Cux-1), and ORF3 (Cux-1) genes, complete cds.	vertebrates
Group II: ssDNA viruses	Unassigned	Anelloviridae		Gyrovirus	Anelloviridae	Gyrovirus 4	JX310702	NC_018401	Gyrovirus 4 strain D137, complete genome.	vertebrates
Group II: ssDNA viruses	Unassigned	Anelloviridae		Gyrovirus	Anelloviridae	Gyrovirus GyV3	JQ308210	NC_017091	Gyrovirus GyV3, complete genome.	vertebrates
Group II: ssDNA viruses	Unassigned	Anelloviridae		Gyrovirus	Anelloviridae	Gyrovirus GyV7-SF	KM111536	NC_025215	Gyrovirus GyV7-SF, complete genome.	vertebrates
Group II: ssDNA viruses	Unassigned	Anelloviridae		Gyrovirus	Anelloviridae	Gyrovirus GyV8	KR137527	NC_027430	Gyrovirus GyV8, complete genome.	vertebrates
Group II: ssDNA viruses	Unassigned	Anelloviridae		Gyrovirus	Anelloviridae	Gyrovirus Tu243	KF294861	NC_022788	Gyrovirus Tu243, complete genome.	vertebrates
Group II: ssDNA viruses	Unassigned	Anelloviridae		Gyrovirus	Anelloviridae	Gyrovirus Tu789	KF294862	NC_022789	Gyrovirus Tu789, complete genome.	vertebrates
Group II: ssDNA viruses	Unassigned	Anelloviridae		Iotatorquevirus	Anelloviridae	Torque teno sus virus 1a	AB076001	NC_014070	Torque teno sus virus 1 ORF3, ORF2, ORF1 genes, complete cds, isolate: Sd-TTV31.	vertebrates
Group II: ssDNA viruses	Unassigned	Anelloviridae		Iotatorquevirus	Anelloviridae	Torque teno sus virus 1b	AY823990	NC_027059	Torque teno sus virus 1b isolate 1p, complete genome.	vertebrates
Group II: ssDNA viruses	Unassigned	Anelloviridae		Kappatorquevirus	Anelloviridae	Torque teno sus virus k2	AY823991	NC_014092	Torque teno sus virus k2 isolate 2p, complete genome.	vertebrates
Group II: ssDNA viruses	Unassigned	Anelloviridae		Kappatorquevirus	Anelloviridae	Torque teno sus virus k2b	JQ406846		Torque teno sus virus k2b isolate 38E23, complete genome.	vertebrates
Group II: ssDNA viruses	Unassigned	Anelloviridae		Lambdatorquevirus	Anelloviridae	Torque teno zalophus virus 1	FJ459582	NC_012126	California sea lion anellovirus, complete genome.	vertebrates
Group II: ssDNA viruses	Unassigned	Anelloviridae		Thetatorquevirus	Anelloviridae	Torque teno canis virus	AB076002	NC_014071	Torque teno canis virus ORF3, ORF2, ORF1 genes, complete cds, isolate: Cf-TTV10.	vertebrates
Group II: ssDNA viruses	Unassigned	Anelloviridae		Unassigned	Anelloviridae	Gorilla anellovirus	KT027939	NC_030650	Gorilla anellovirus isolate GorF ORF2 and ORF1 genes, complete cds; and nonfunctional ORF3 gene, complete sequence.	vertebrates
Group II: ssDNA viruses	Unassigned	Anelloviridae		Unassigned	Anelloviridae	Rodent Torque teno virus 2	KM668486	NC_025966	Rodent Torque teno virus 2 isolate RN_2_Se15, complete genome.	vertebrates
Group II: ssDNA viruses	Unassigned	Anelloviridae		Unassigned	Anelloviridae	Seal anellovirus 2	KF373760	NC_024891	Seal anellovirus 2, complete genome.	vertebrates
Group II: ssDNA viruses	Unassigned	Anelloviridae		Unassigned	Anelloviridae	Seal anellovirus 3	KF373758	NC_024890	Seal anellovirus 3, complete genome.	vertebrates
Group II: ssDNA viruses	Unassigned	Anelloviridae		Unassigned	Anelloviridae	Seal anellovirus 4	KM262783	NC_026138	Seal anellovirus 4 ORF1 gene, complete cds.	vertebrates
Group II: ssDNA viruses	Unassigned	Anelloviridae		Unassigned	Anelloviridae	Seal anellovirus TFFN/USA/2006	HQ287751	NC_015212	Seal anellovirus TFFN/USA/2006, complete genome.	vertebrates
Group II: ssDNA viruses	Unassigned	Anelloviridae		Unassigned	Anelloviridae	Small anellovirus 1	AY622908	NC_007013	Small anellovirus 1, complete genome.	vertebrates
Group II: ssDNA viruses	Unassigned	Anelloviridae		Unassigned	Anelloviridae	Small anellovirus 2	AY622909	NC_007014	Small anellovirus 2, complete genome.	vertebrates
Group II: ssDNA viruses	Unassigned	Anelloviridae		Unassigned	Anelloviridae	Torque teno Tadarida brasiliensis virus	KM434181	NC_024908	Torque teno Tadarida brasiliensis virus, complete genome.	vertebrates
Group II: ssDNA viruses	Unassigned	Anelloviridae		Unassigned	Anelloviridae	Torque teno virus	FR751463	NC_015783	Torque teno virus complete genome, isolate TTV-HD14a (gbDhDi33.32).	vertebrates
Group II: ssDNA viruses	Unassigned	Anelloviridae		Unassigned	Anelloviridae	TTV-like mini virus	JX134044	NC_020498	TTV-like mini virus isolate TTMV_LY1, complete genome.	vertebrates
Group II: ssDNA viruses	Unassigned	Anelloviridae		Zetatorquevirus	Anelloviridae	Torque teno douroucouli virus	AB041961	NC_014087	Torque teno douroucouli virus DNA, complete genome, isolate: At-TTV3.	vertebrates
Group II: ssDNA viruses	Unassigned	Bacilladnaviridae		Diatodnavirus	Bacilladnaviridae	Chaetoceros diatodnavirus 1	AB781089		Chaetoceros setoense DNA virus DNA, complete genome.	algae
Group II: ssDNA viruses	Unassigned	Bacilladnaviridae		Kieseladnavirus	Bacilladnaviridae	Avon-Heathcote Estuary associated kieseladnavirus	KY405008	NC_033744	Avon-Heathcote estuary associated bacilladnavirus isolate AHEaBavV1, complete genome.	algae
Group II: ssDNA viruses	Unassigned	Bacilladnaviridae		Protobacilladnavirus	Bacilladnaviridae	Chaetoceros protobacilladnavirus 1	AB193315	NC_007193	Chaetoceros salsugineum DNA virus DNA, complete genome.	algae
Group II: ssDNA viruses	Unassigned	Bacilladnaviridae		Protobacilladnavirus	Bacilladnaviridae	Chaetoceros protobacilladnavirus 2	AB844272	NC_023441	Chaetoceros sp. DNA virus 7 genes for putative replication-associated protein, hypothetical proteins, complete cds, isolate: Csp07DNAV.	algae
Group II: ssDNA viruses	Unassigned	Bacilladnaviridae		Protobacilladnavirus	Bacilladnaviridae	Chaetoceros protobacilladnavirus 3	AB553581	NC_015211	Chaetoceros lorenzianus DNA Virus DNA, complete genome.	algae
Group II: ssDNA viruses	Unassigned	Bacilladnaviridae		Protobacilladnavirus	Bacilladnaviridae	Chaetoceros protobacilladnavirus 4	AB597949	NC_014748	Chaetoceros tenuissimus DNA virus DNA, complete genome.	algae
Group II: ssDNA viruses	Unassigned	Bacilladnaviridae		Protobacilladnavirus	Bacilladnaviridae	Marine protobacilladnavirus 1	KF133809	NC_025707	Bacillariodnavirus LDMD-2013, complete genome.	algae
Group II: ssDNA viruses	Unassigned	Bacilladnaviridae		Protobacilladnavirus	Bacilladnaviridae	Snail associated protobacilladnavirus 1	KY405006	NC_033746	Amphibola crenata associated bacilladnavirus 1 isolate GaBacV1, complete genome.	algae
Group II: ssDNA viruses	Unassigned	Bacilladnaviridae		Protobacilladnavirus	Bacilladnaviridae	Snail associated protobacilladnavirus 2	KY405007	NC_033741	Amphibola crenata associated bacilladnavirus 2 isolate GaBacV2, complete genome.	algae
Group II: ssDNA viruses	Unassigned	Bidnaviridae		Bidensovirus	Bidnaviridae	Bombyx mori bidensovirus	EU623082, EU623083		Bombyx mori densovirus Zhenjiang segment VD1, complete sequence., Bombyx mori densovirus Zhenjiang segment VD2, complete sequence.	invertebrates
Group II: ssDNA viruses	Unassigned	Circoviridae		Circovirus	Circoviridae	Barbel circovirus	GU799606	NC_015399	Barbel circovirus, complete genome.	vertebrates
Group II: ssDNA viruses	Unassigned	Circoviridae		Circovirus	Circoviridae	Bat associated circovirus 1	JX863737		Bat associated circovirus 1 isolate XOR, complete genome.	vertebrates
Group II: ssDNA viruses	Unassigned	Circoviridae		Circovirus	Circoviridae	Bat associated circovirus 2	KC339249	NC_021206	Bat associated circovirus 2 isolate XOR7, complete genome.	vertebrates
Group II: ssDNA viruses	Unassigned	Circoviridae		Circovirus	Circoviridae	Bat associated circovirus 3	JQ814849		Rhinolophus ferrumequinum circovirus 1, complete genome.	vertebrates
Group II: ssDNA viruses	Unassigned	Circoviridae		Circovirus	Circoviridae	Bat associated circovirus 4	KT783484	NC_028045	Tadarida brasiliensis circovirus 1, complete genome.	vertebrates
Group II: ssDNA viruses	Unassigned	Circoviridae		Circovirus	Circoviridae	Bat associated circovirus 5	KJ641727		Bat associated circovirus 5 isolate BtPa-CV-1/NX2013, complete genome.	vertebrates
Group II: ssDNA viruses	Unassigned	Circoviridae		Circovirus	Circoviridae	Bat associated circovirus 6	KJ641724		Bat associated circovirus 6 isolate BtRa-CV/JS2013, complete genome.	vertebrates
Group II: ssDNA viruses	Unassigned	Circoviridae		Circovirus	Circoviridae	Bat associated circovirus 7	KJ641723		Bat associated circovirus 7 isolate BtRs-CV/HuB2013, complete genome.	vertebrates
Group II: ssDNA viruses	Unassigned	Circoviridae		Circovirus	Circoviridae	Bat associated circovirus 8	KJ641711		Bat associated circovirus 8 isolate BtMr-CV/GD2012, complete genome.	vertebrates
Group II: ssDNA viruses	Unassigned	Circoviridae		Circovirus	Circoviridae	Beak and feather disease virus	AF071878	NC_001944	Beak and feather disease virus, complete genome.	vertebrates
Group II: ssDNA viruses	Unassigned	Circoviridae		Circovirus	Circoviridae	Canary circovirus	AJ301633	NC_003410	Canary circovirus, complete genome.	vertebrates
Group II: ssDNA viruses	Unassigned	Circoviridae		Circovirus	Circoviridae	Canine circovirus	KC241982	NC_020904	Canine circovirus isolate UCD1-1698, complete genome.	vertebrates
Group II: ssDNA viruses	Unassigned	Circoviridae		Circovirus	Circoviridae	Chimpanzee associated circovirus 1	GQ404851		Chimpanzee stool avian-like circovirus Chimp17, complete genome.	vertebrates
Group II: ssDNA viruses	Unassigned	Circoviridae		Circovirus	Circoviridae	Duck circovirus	AY228555	NC_005053	Mulard duck circovirus isolate DuCV, complete genome.	vertebrates
Group II: ssDNA viruses	Unassigned	Circoviridae		Circovirus	Circoviridae	European catfish circovirus	JQ011377	NC_025246	Silurus glanis circovirus isolate H5, complete genome.	vertebrates
Group II: ssDNA viruses	Unassigned	Circoviridae		Circovirus	Circoviridae	Finch circovirus	DQ845075	NC_008522	Finch circovirus, complete genome.	vertebrates
Group II: ssDNA viruses	Unassigned	Circoviridae		Circovirus	Circoviridae	Goose circovirus	AJ304456	NC_003054	Goose circovirus complete genome.	vertebrates
Group II: ssDNA viruses	Unassigned	Circoviridae		Circovirus	Circoviridae	Gull circovirus	DQ845074	NC_008521	Gull circovirus, complete genome.	vertebrates
Group II: ssDNA viruses	Unassigned	Circoviridae		Circovirus	Circoviridae	Human associated circovirus 1	GQ404856		Human stool-associated circular virus NG13, complete genome.	vertebrates
Group II: ssDNA viruses	Unassigned	Circoviridae		Circovirus	Circoviridae	Mink circovirus	KJ020099	NC_023885	Mink circovirus strain MiCV-DL13, complete genome.	vertebrates
Group II: ssDNA viruses	Unassigned	Circoviridae		Circovirus	Circoviridae	Pigeon circovirus	AF252610	NC_002361	Columbid circovirus (CoCV), complete genome.	vertebrates
Group II: ssDNA viruses	Unassigned	Circoviridae		Circovirus	Circoviridae	Porcine circovirus 1	AF071879	NC_001792	Porcine circovirus 1, complete genome.	vertebrates
Group II: ssDNA viruses	Unassigned	Circoviridae		Circovirus	Circoviridae	Porcine circovirus 2	AY651850		Porcine circovirus 2 strain JX0301, complete genome.	vertebrates
Group II: ssDNA viruses	Unassigned	Circoviridae		Circovirus	Circoviridae	Raven circovirus	DQ146997	NC_008375	Raven circovirus isolate 4-1131, complete genome.	vertebrates
Group II: ssDNA viruses	Unassigned	Circoviridae		Circovirus	Circoviridae	Starling circovirus	DQ172906	NC_008033	Starling circovirus, complete genome.	vertebrates
Group II: ssDNA viruses	Unassigned	Circoviridae		Circovirus	Circoviridae	Swan circovirus	EU056309	NC_025247	Cygnus olor circovirus isolate H51, complete genome.	vertebrates
Group II: ssDNA viruses	Unassigned	Circoviridae		Circovirus	Circoviridae	Zebra finch circovirus	KP793918	NC_026945	Zebra finch circovirus isolate 8454V25-1, complete genome.	vertebrates
Group II: ssDNA viruses	Unassigned	Circoviridae		Cyclovirus	Circoviridae	Bat associated cyclovirus 1	HM228874	NC_034547	Bat cyclovirus GF-4c putative Rep and putative Cap genes, complete cds.	vertebrates
Group II: ssDNA viruses	Unassigned	Circoviridae		Cyclovirus	Circoviridae	Bat associated cyclovirus 10	KM382270	NC_025792	Bat circovirus POA/2012/VI, complete genome.	vertebrates
Group II: ssDNA viruses	Unassigned	Circoviridae		Cyclovirus	Circoviridae	Bat associated cyclovirus 11	KJ641717		Bat associated cyclovirus 11 isolate BtMspp.-CV/GD2012, complete genome.	vertebrates
Group II: ssDNA viruses	Unassigned	Circoviridae		Cyclovirus	Circoviridae	Bat associated cyclovirus 12	KM382269	NC_025791	Bat circovirus POA/2012/II, complete genome.	vertebrates
Group II: ssDNA viruses	Unassigned	Circoviridae		Cyclovirus	Circoviridae	Bat associated cyclovirus 13	KJ641728		Bat associated cyclovirus 13 isolate BtPa-CV-2/NX2013, complete genome.	vertebrates
Group II: ssDNA viruses	Unassigned	Circoviridae		Cyclovirus	Circoviridae	Bat associated cyclovirus 14	KT732785		Pacific flying fox associated cyclovirus-1 isolate Tbat_H_103699, complete genome.	vertebrates
Group II: ssDNA viruses	Unassigned	Circoviridae		Cyclovirus	Circoviridae	Bat associated cyclovirus 15	KT732786		Pacific flying fox associated cyclovirus-2 isolate Tbat_H_88317, complete genome.	vertebrates
Group II: ssDNA viruses	Unassigned	Circoviridae		Cyclovirus	Circoviridae	Bat associated cyclovirus 16	KT732787		Pacific flying fox associated cyclovirus-3 isolate Tbat_K_103923, complete genome.	vertebrates
Group II: ssDNA viruses	Unassigned	Circoviridae		Cyclovirus	Circoviridae	Bat associated cyclovirus 2	JF938079		Bat circovirus ZS/China/2011 isolate YN-BtCV-2, complete genome.	vertebrates
Group II: ssDNA viruses	Unassigned	Circoviridae		Cyclovirus	Circoviridae	Bat associated cyclovirus 3	JF938081		Bat circovirus ZS/China/2011 isolate YN-BtCV-4, complete genome.	vertebrates
Group II: ssDNA viruses	Unassigned	Circoviridae		Cyclovirus	Circoviridae	Bat associated cyclovirus 4	JF938082		Bat circovirus ZS/China/2011 isolate YN-BtCV-5, complete genome.	vertebrates
Group II: ssDNA viruses	Unassigned	Circoviridae		Cyclovirus	Circoviridae	Bat associated cyclovirus 5	HQ738637	NC_014929	Cyclovirus bat/USA/2009 isolate CyCV-TB, complete genome.	vertebrates
Group II: ssDNA viruses	Unassigned	Circoviridae		Cyclovirus	Circoviridae	Bat associated cyclovirus 6	KJ641712		Bat associated cyclovirus 6 isolate BtRp-CV-3/GD2012, complete genome.	vertebrates
Group II: ssDNA viruses	Unassigned	Circoviridae		Cyclovirus	Circoviridae	Bat associated cyclovirus 7	KJ641740		Bat associated cyclovirus 7 isolate BtRf-CV-24/YN2010, complete genome.	vertebrates
Group II: ssDNA viruses	Unassigned	Circoviridae		Cyclovirus	Circoviridae	Bat associated cyclovirus 8	KJ641715		Bat associated cyclovirus 8 isolate BtRp-CV-52/GD2012, complete genome.	vertebrates
Group II: ssDNA viruses	Unassigned	Circoviridae		Cyclovirus	Circoviridae	Bat associated cyclovirus 9	KJ641720		Bat associated cyclovirus 9 isolate BtTp-CV-2/GX2012, complete genome.	vertebrates
Group II: ssDNA viruses	Unassigned	Circoviridae		Cyclovirus	Circoviridae	Bovine associated cyclovirus 1	HQ738634		Cyclovirus PKbeef23/PAK/2009 isolate PKbeef23, complete genome.	vertebrates
Group II: ssDNA viruses	Unassigned	Circoviridae		Cyclovirus	Circoviridae	Chicken associated cyclovirus 1	HQ738643		Cyclovirus NGchicken8/NGA/2009 isolate NGchicken8, complete genome.	vertebrates
Group II: ssDNA viruses	Unassigned	Circoviridae		Cyclovirus	Circoviridae	Chimpanzee associated cyclovirus 1	GQ404849		Cyclovirus Chimp11, complete genome.	vertebrates
Group II: ssDNA viruses	Unassigned	Circoviridae		Cyclovirus	Circoviridae	Cockroach associated cyclovirus 1	JX569794	NC_020206	Florida woods cockroach-associated cyclovirus isolate GS140, complete genome.	invertebrates
Group II: ssDNA viruses	Unassigned	Circoviridae		Cyclovirus	Circoviridae	Dragonfly associated cyclovirus 1	JX185419		Dragonfly cyclovirus 1 isolate TO-DFpB1-2010, complete genome.	invertebrates
Group II: ssDNA viruses	Unassigned	Circoviridae		Cyclovirus	Circoviridae	Dragonfly associated cyclovirus 2	JX185422	NC_023869	Dragonfly cyclovirus 2 isolate FL1-NZ38-2010, complete genome.	invertebrates
Group II: ssDNA viruses	Unassigned	Circoviridae		Cyclovirus	Circoviridae	Dragonfly associated cyclovirus 3	JX185424	NC_023868	Dragonfly cyclovirus 3 isolate FL2-5E-2010, complete genome.	invertebrates
Group II: ssDNA viruses	Unassigned	Circoviridae		Cyclovirus	Circoviridae	Dragonfly associated cyclovirus 4	KC512916		Dragonfly cyclovirus 4 isolate DfCyV-4_US-DFKWGX-2012, complete genome.	invertebrates
Group II: ssDNA viruses	Unassigned	Circoviridae		Cyclovirus	Circoviridae	Dragonfly associated cyclovirus 5	JX185426	NC_023866	Dragonfly cyclovirus 5 isolate PR-6E-2010, complete genome.	invertebrates
Group II: ssDNA viruses	Unassigned	Circoviridae		Cyclovirus	Circoviridae	Dragonfly associated cyclovirus 6	KC512918		Dragonfly cyclovirus 6 isolate DfCyV-6_US-DFKWGX-2012, complete genome.	invertebrates
Group II: ssDNA viruses	Unassigned	Circoviridae		Cyclovirus	Circoviridae	Dragonfly associated cyclovirus 7	KC512919		Dragonfly cyclovirus 7 isolate DfCyV-7_NZ-DFNZ3-2011, complete genome.	invertebrates
Group II: ssDNA viruses	Unassigned	Circoviridae		Cyclovirus	Circoviridae	Dragonfly associated cyclovirus 8	KC512920		Dragonfly cyclovirus 8 isolate DfCyV-8_AU-DFB007B-2010, complete genome.	invertebrates
Group II: ssDNA viruses	Unassigned	Circoviridae		Cyclovirus	Circoviridae	Feline associated cyclovirus 1	KM017740	NC_024700	Feline cyclovirus, complete genome.	vertebrates
Group II: ssDNA viruses	Unassigned	Circoviridae		Cyclovirus	Circoviridae	Goat associated cyclovirus 1	HQ738636	NC_014928	Cyclovirus PKgoat11/PAK/2009 isolate PKgoat11, complete genome.	vertebrates
Group II: ssDNA viruses	Unassigned	Circoviridae		Cyclovirus	Circoviridae	Horse associated cyclovirus 1	KR902499		Cyclovirus Equ1, complete genome.	vertebrates
Group II: ssDNA viruses	Unassigned	Circoviridae		Cyclovirus	Circoviridae	Human associated cyclovirus 1	GQ404847		Cyclovirus PK5510, complete genome.	vertebrates
Group II: ssDNA viruses	Unassigned	Circoviridae		Cyclovirus	Circoviridae	Human associated cyclovirus 10	KF726984	NC_023874	Human cyclovirus strain 7078A, complete genome.	vertebrates
Group II: ssDNA viruses	Unassigned	Circoviridae		Cyclovirus	Circoviridae	Human associated cyclovirus 11	KJ831064		Cyclovirus SL-108277, complete genome.	vertebrates
Group II: ssDNA viruses	Unassigned	Circoviridae		Cyclovirus	Circoviridae	Human associated cyclovirus 2	GQ404844		Cyclovirus PK5006, complete genome.	vertebrates
Group II: ssDNA viruses	Unassigned	Circoviridae		Cyclovirus	Circoviridae	Human associated cyclovirus 3	GQ404846		Cyclovirus PK5222, complete genome.	vertebrates
Group II: ssDNA viruses	Unassigned	Circoviridae		Cyclovirus	Circoviridae	Human associated cyclovirus 4	GQ404857		Cyclovirus TN25, complete genome	vertebrates
Group II: ssDNA viruses	Unassigned	Circoviridae		Cyclovirus	Circoviridae	Human associated cyclovirus 5	GQ404845		Cyclovirus PK5034, complete genome.	vertebrates
Group II: ssDNA viruses	Unassigned	Circoviridae		Cyclovirus	Circoviridae	Human associated cyclovirus 6	GQ404854		Cyclovirus NG12, complete genome.	vertebrates
Group II: ssDNA viruses	Unassigned	Circoviridae		Cyclovirus	Circoviridae	Human associated cyclovirus 7	GQ404855		Cyclovirus NG14, complete genome.	vertebrates
Group II: ssDNA viruses	Unassigned	Circoviridae		Cyclovirus	Circoviridae	Human associated cyclovirus 8	KF031466		Cyclovirus VN isolate hcf2, complete genome.	vertebrates
Group II: ssDNA viruses	Unassigned	Circoviridae		Cyclovirus	Circoviridae	Human associated cyclovirus 9	KC771281	NC_021568	Human cyclovirus VS5700009, complete genome.	vertebrates
Group II: ssDNA viruses	Unassigned	Circoviridae		Cyclovirus	Circoviridae	Squirrel associated cyclovirus 1	LC018134	NC_027530	Cyclovirus TsCyV-1_JP-NUBS-2014 genes for capsid protein, replication-associated protein, complete cds.	vertebrates
Group II: ssDNA viruses	Unassigned	Geminiviridae		Becurtovirus	Geminiviridae	Beet curly top Iran virus	EU273818	NC_010417	Beet curly top Iran virus-[K], complete genome.	plants
Group II: ssDNA viruses	Unassigned	Geminiviridae		Becurtovirus	Geminiviridae	Beet curly top Iran virus	JX131633		Beet curly top Iran virus isolate IR:Tab:90:Cowpea:10, complete genome.	plants
Group II: ssDNA viruses	Unassigned	Geminiviridae		Becurtovirus	Geminiviridae	Beet curly top Iran virus	JX458087		Beet curly top Iran virus isolate IR:Nesh:115:Bean:10, complete genome.	plants
Group II: ssDNA viruses	Unassigned	Geminiviridae		Becurtovirus	Geminiviridae	Beet curly top Iran virus	JX945572		Beet curly top Iran virus isolate IR:Tabr:8RB:Red beet:10, complete genome.	plants
Group II: ssDNA viruses	Unassigned	Geminiviridae		Becurtovirus	Geminiviridae	Spinach curly top Arizona virus	HQ443515	NC_015051	Spinach curly top Arizona virus isolate 09-10 spinach, complete genome.	plants
Group II: ssDNA viruses	Unassigned	Geminiviridae		Begomovirus	Geminiviridae	Abutilon Brazil virus	FN434438, FN434439	NC_014138, NC_014139	Abutilon Brazil virus DNA A segment, complete sequence., Abutilon Brazil virus DNA B segment, complete sequence.	plants
Group II: ssDNA viruses	Unassigned	Geminiviridae		Begomovirus	Geminiviridae	Abutilon golden mosaic virus	KC430935		Abutilon golden mosaic Yucatan virus isolate Conkal-2007 segment A, complete sequence.	plants
Group II: ssDNA viruses	Unassigned	Geminiviridae		Begomovirus	Geminiviridae	Abutilon mosaic Bolivia virus	HM585445, HM585446	NC_015045, NC_015048	Abutilon mosaic Bolivia virus segment DNA-A, complete sequence., Abutilon mosaic Bolivia virus segment DNA-B, complete sequence.	plants
Group II: ssDNA viruses	Unassigned	Geminiviridae		Begomovirus	Geminiviridae	Abutilon mosaic Brazil virus	JF694480, JF694479	NC_016574, NC_016577	Abutilon mosaic Brazil virus isolate BgV01A.1.C21 segment DNA-A, complete sequence., Abutilon mosaic Brazil virus isolate BgV06B.1.C77 segment DNA-B, complete sequence.	plants
Group II: ssDNA viruses	Unassigned	Geminiviridae		Begomovirus	Geminiviridae	Abutilon mosaic virus	X15983, X15984	NC_001928, NC_001929	Abutilon mosaic virus subgenome DNA A., Abutilon mosaic virus subgenome DNA B.	plants
Group II: ssDNA viruses	Unassigned	Geminiviridae		Begomovirus	Geminiviridae	African cassava mosaic virus	J02057, J02058	NC_001467, NC_001468	African cassava mosaic virus isolate West Kenyan 844 segment DNA1, complete sequence., African cassava mosaic virus isolate West Kenyan 844 segment DNA2, complete sequence.	plants
Group II: ssDNA viruses	Unassigned	Geminiviridae		Begomovirus	Geminiviridae	Ageratum enation virus	AJ437618	NC_003434	Ageratum enation virus complete genome.	plants
Group II: ssDNA viruses	Unassigned	Geminiviridae		Begomovirus	Geminiviridae	Ageratum enation virus	FN543099		Ageratum enation virus, complete sequence.	plants
Group II: ssDNA viruses	Unassigned	Geminiviridae		Begomovirus	Geminiviridae	Ageratum enation virus	HM149260		Ageratum enation virus-Papaver somniferum isolate 2 segment DNA-A, complete sequence.	plants
Group II: ssDNA viruses	Unassigned	Geminiviridae		Begomovirus	Geminiviridae	Ageratum leaf curl Cameroon virus	FR717144	NC_014645	Ageratum leaf curl Cameroon virus, complete sequence, isolate pBal.	plants
Group II: ssDNA viruses	Unassigned	Geminiviridae		Begomovirus	Geminiviridae	Ageratum leaf curl Cameroon virus	FR873228		Ageratum leaf curl Cameroon virus [CM:AGFG24:2009] complete A component, isolate AGFG24.	plants
Group II: ssDNA viruses	Unassigned	Geminiviridae		Begomovirus	Geminiviridae	Ageratum leaf curl virus	AJ851005	NC_006384	Ageratum leaf curl virus -[G52] complete genome.	plants
Group II: ssDNA viruses	Unassigned	Geminiviridae		Begomovirus	Geminiviridae	Ageratum yellow vein China virus - [Hn2]	AJ495813	NC_004090	Ageratum yellow vein China virus-[Hn2] complete genome, isolate Hn2.	plants
Group II: ssDNA viruses	Unassigned	Geminiviridae		Begomovirus	Geminiviridae	Ageratum yellow vein China virus - OX1	JX972141	NC_021202	Ageratum Yellow vein China virus - OX1, complete genome.	plants
Group II: ssDNA viruses	Unassigned	Geminiviridae		Begomovirus	Geminiviridae	Ageratum yellow vein Hualian virus	DQ866124	NC_010812	Ageratum yellow vein Hualian virus-[Taiwan:Hsinchu:tom:2003] segment DNA A, complete sequence.	plants
Group II: ssDNA viruses	Unassigned	Geminiviridae		Begomovirus	Geminiviridae	Ageratum yellow vein Hualian virus	DQ866132		Ageratum yellow vein Hualian virus-[Taiwan:Hualian4:2000] segment DNA A, complete sequence.	plants
Group II: ssDNA viruses	Unassigned	Geminiviridae		Begomovirus	Geminiviridae	Ageratum yellow vein Sri Lanka virus	AF314144	NC_002981	Ageratum yellow vein Sri Lanka virus segment A, complete sequence.	plants
Group II: ssDNA viruses	Unassigned	Geminiviridae		Begomovirus	Geminiviridae	Ageratum yellow vein Taiwan virus	AF307861	NC_004627	Ageratum yellow vein Taiwan virus-[Taiwan] DNA A, complete sequence.	plants
Group II: ssDNA viruses	Unassigned	Geminiviridae		Begomovirus	Geminiviridae	Ageratum yellow vein USA virus	KJ744212	NC_027040	Ageratum yellow vein virus strain Guam 12-02 segment A, complete sequence.	plants
Group II: ssDNA viruses	Unassigned	Geminiviridae		Begomovirus	Geminiviridae	Ageratum yellow vein virus	AB100305		Ageratum yellow vein virus-[Tomato] DNA, complete genome.	plants
Group II: ssDNA viruses	Unassigned	Geminiviridae		Begomovirus	Geminiviridae	Ageratum yellow vein virus	AB306314		Ageratum yellow vein virus-Ishigaki DNA, complete genome.	plants
Group II: ssDNA viruses	Unassigned	Geminiviridae		Begomovirus	Geminiviridae	Ageratum yellow vein virus	EU487045		Ageratum yellow vein China virus isolate P157, complete genome.	plants
Group II: ssDNA viruses	Unassigned	Geminiviridae		Begomovirus	Geminiviridae	Ageratum yellow vein virus	JN809816		Ageratum yellow vein virus isolate AFSP3d segment A, complete sequence.	plants
Group II: ssDNA viruses	Unassigned	Geminiviridae		Begomovirus	Geminiviridae	Ageratum yellow vein virus	JN809820		Ageratum yellow vein virus isolate AFSP6b segment A, complete sequence.	plants
Group II: ssDNA viruses	Unassigned	Geminiviridae		Begomovirus	Geminiviridae	Ageratum yellow vein virus	JQ804985		Ageratum yellow vein China virus isolate NN-1, complete genome.	plants
Group II: ssDNA viruses	Unassigned	Geminiviridae		Begomovirus	Geminiviridae	Ageratum yellow vein virus	KC172826		Ageratum yellow vein China virus isolate tomato segment DNA-A, complete sequence.	plants
Group II: ssDNA viruses	Unassigned	Geminiviridae		Begomovirus	Geminiviridae	Ageratum yellow vein virus	X74516	NC_004626	Ageratum yellow vein virus V1, V2, C1, C2, C3, C4, C5 genes.	plants
Group II: ssDNA viruses	Unassigned	Geminiviridae		Begomovirus	Geminiviridae	Allamanda leaf curl virus	EF602306	NC_010947	Allamanda leaf curl virus isolate G10 segment DNA-A, complete sequence.	plants
Group II: ssDNA viruses	Unassigned	Geminiviridae		Begomovirus	Geminiviridae	Allamanda leaf mottle distortion virus	KC202818	NC_024009	Allamanda leaf mottle distortion virus isolate Al-K1 segment DNA-A, complete sequence.	plants
Group II: ssDNA viruses	Unassigned	Geminiviridae		Begomovirus	Geminiviridae	Alternanthera yellow vein virus	AJ965540	NC_007211	Alternanthera yellow vein virus, complete genome, isolate G38.	plants
Group II: ssDNA viruses	Unassigned	Geminiviridae		Begomovirus	Geminiviridae	Alternanthera yellow vein virus	EF544602		Alternanthera yellow vein virus isolate PT1 segment DNA A, complete sequence.	plants
Group II: ssDNA viruses	Unassigned	Geminiviridae		Begomovirus	Geminiviridae	Alternanthera yellow vein virus	EF544604		Alternanthera yellow vein virus isolate F22 segment DNA A, complete sequence.	plants
Group II: ssDNA viruses	Unassigned	Geminiviridae		Begomovirus	Geminiviridae	Andrographis yellow vein leaf curl virus	KM359406	NC_028262	Andrographis yellow vein leaf curl virus isolate A-64, complete genome.	plants
Group II: ssDNA viruses	Unassigned	Geminiviridae		Begomovirus	Geminiviridae	Asystasia mosaic Madagascar virus	KP663485, KP663484	NC_026514, NC_026513	Asystasia mosaic Madagascar virus isolate MG493 segment DNA-A, complete sequence., Asystasia mosaic Madagascar virus isolate MG493 segment DNA-B, complete sequence.	plants
Group II: ssDNA viruses	Unassigned	Geminiviridae		Begomovirus	Geminiviridae	Bean calico mosaic virus	AF110189, AF110190	NC_003504, NC_003505	Bean calico mosaic virus DNA A coat protein (AV1), replication enhancer protein (AC3), transcription activator protein (AC2), replication initiator protein (AC1), and AC4 (AC4) genes, complete cds., Bean calico mosaic virus DNA B movement protein (BV1) and movement protein (BC1) genes, complete cds.	plants
Group II: ssDNA viruses	Unassigned	Geminiviridae		Begomovirus	Geminiviridae	Bean chlorosis virus	JN848770, JN848771	NC_019569, NC_019568	Bean chlorosis virus isolate Venezuela:La Barinesa 459:2006 segment DNA-A, complete sequence., Bean chlorosis virus isolate Venezuela:La Barinesa 459:2006 segment DNA-B, complete sequence.	plants
Group II: ssDNA viruses	Unassigned	Geminiviridae		Begomovirus	Geminiviridae	Bean chlorotic mosaic virus	JN848772, JQ283246	NC_022005, NC_022003	Bean chlorotic mosaic virus isolate Venezuela:Rubio 932:2007 segment DNA-A, complete sequence., Bean chlorotic mosaic virus isolate Venezuela:Rubio 932:2007 segment DNA-B, complete sequence.	plants
Group II: ssDNA viruses	Unassigned	Geminiviridae		Begomovirus	Geminiviridae	Bean dwarf mosaic virus	M88179, M88180	NC_001931, NC_001930	Bean dwarf mosaic virus segment DNA A, complete sequence., Bean dwarf mosaic virus segment DNA B, complete sequence.	plants
Group II: ssDNA viruses	Unassigned	Geminiviridae		Begomovirus	Geminiviridae	Bean golden mosaic virus	JN419006, JN419008		Bean golden mosaic virus isolate BR:Mac2:10 segment DNA-A, complete sequence., Bean golden mosaic virus isolate BR:Mes2:10 segment DNA-B, complete sequence.	plants
Group II: ssDNA viruses	Unassigned	Geminiviridae		Begomovirus	Geminiviridae	Bean golden mosaic virus	M88686, M88687	NC_004042, NC_004043	Bean golden mosaic virus-[Brazil] coat protein (AR1), AL3 protein (AL3), AL2 protein (AL2), and putative replicative protein (AL1) genes, complete cds., Bean golden mosaic virus-[Brazil] BR1 protein (BR1) and BL1 protein (BL1) genes, complete cds.	plants
Group II: ssDNA viruses	Unassigned	Geminiviridae		Begomovirus	Geminiviridae	Bean golden yellow mosaic virus	D00201, D00200	NC_001439, NC_001438	Bean golden yellow mosaic virus-[Puerto Rico-Japan] B component DNA, complete sequence., Bean golden yellow mosaic virus-[Puerto Rico-Japan] A component DNA, complete sequence.	plants
Group II: ssDNA viruses	Unassigned	Geminiviridae		Begomovirus	Geminiviridae	Bean golden yellow mosaic virus	L01635, L01636		Bean golden yellow mosaic virus-[Dominican Republic] coat protein (AR1), AL3 protein (AL3), and AL2 protein (AL2) genes, complete cds., Bean golden yellow mosaic virus-[Dominican Republic] BR1 protein (BR1) and BL1 protein (BL1) genes, complete cds.	plants
Group II: ssDNA viruses	Unassigned	Geminiviridae		Begomovirus	Geminiviridae	Bean leaf curl Madagascar virus	AM701757		Bean leaf curl Madagascar virus cp, v2, rep, c2, c3 and c4 genes, isolated in Fort Dauphin, Madagascar.	plants
Group II: ssDNA viruses	Unassigned	Geminiviridae		Begomovirus	Geminiviridae	Bean yellow mosaic Mexico virus	FJ944023	NC_015487	Bean yellow mosaic Mexico virus strain 06.05.11 segment DNA-A, complete sequence.	plants
Group II: ssDNA viruses	Unassigned	Geminiviridae		Begomovirus	Geminiviridae	Bhendi yellow vein Bhubhaneswar virus	FJ589571	NC_012041	Bhendi yellow vein Bhubhaneswar virus isolate OYBHU, complete genome.	plants
Group II: ssDNA viruses	Unassigned	Geminiviridae		Begomovirus	Geminiviridae	Bhendi yellow vein Delhi virus [2004:New Delhi]	FJ515747	NC_011919	Bhendi yellow vein Delhi virus [2004:New Delhi] isolate OY131 segment DNA-A, complete sequence.	plants
Group II: ssDNA viruses	Unassigned	Geminiviridae		Begomovirus	Geminiviridae	Bhendi yellow vein Haryana virus	FN645923		Bhendi yellow vein mosaic virus segment A, complete sequence, clone 10c-RCA-AII-F.	plants
Group II: ssDNA viruses	Unassigned	Geminiviridae		Begomovirus	Geminiviridae	Bhendi yellow vein India virus [India:Dharwad OYDWR2:2006]	GU112023	NC_014845	Bhendi yellow vein India virus [India:Dharwad OYDWR2:2006] segment DNA-A, complete sequence.	plants
Group II: ssDNA viruses	Unassigned	Geminiviridae		Begomovirus	Geminiviridae	Bhendi yellow vein mosaic virus	AF241479	NC_003418	Bhendi yellow vein mosaic virus-[Madurai] segment A, complete sequence.	plants
Group II: ssDNA viruses	Unassigned	Geminiviridae		Begomovirus	Geminiviridae	Bhendi yellow vein mosaic virus	EU589392		Bhendi yellow vein mosaic virus isolate NOL751 segment DNA A, complete sequence.	plants
Group II: ssDNA viruses	Unassigned	Geminiviridae		Begomovirus	Geminiviridae	Bhendi yellow vein mosaic virus	FJ176235		Bhendi yellow vein mosaic virus [2005:Thadagan:India] segment DNA-A, complete sequence.	plants
Group II: ssDNA viruses	Unassigned	Geminiviridae		Begomovirus	Geminiviridae	Bhendi yellow vein mosaic virus	FJ179372		Bhendi yellow vein mosaic virus isolate OYCO4 segment DNA-A, complete genome.	plants
Group II: ssDNA viruses	Unassigned	Geminiviridae		Begomovirus	Geminiviridae	Bitter gourd yellow vein virus	KJ862841, KJ862842	NC_024894, NC_024895	Bitter gourd yellow vein virus isolate BD12C8 segment DNA-A, complete sequence., Bitter gourd yellow vein virus isolate BD12C8 segment DNA-B, complete sequence.	plants
Group II: ssDNA viruses	Unassigned	Geminiviridae		Begomovirus	Geminiviridae	Blainvillea yellow spot virus	EU710756, EU710757	NC_010837, NC_010838	Blainvillea yellow spot virus isolate BR:Coi25:07 segment DNA-A, complete sequence., Blainvillea yellow spot virus isolate BR:Coi25:07 segment DNA-B, complete sequence.	plants
Group II: ssDNA viruses	Unassigned	Geminiviridae		Begomovirus	Geminiviridae	Blechum interveinal chlorosis virus	JX827487, JX827488	NC_019035, NC_019036	Blechum interveinal chlorosis virus segment A, complete sequence., Blechum interveinal chlorosis virus segment B, complete sequence.	plants
Group II: ssDNA viruses	Unassigned	Geminiviridae		Begomovirus	Geminiviridae	Boerhavia yellow spot virus	EF121755		Boerhavia yellow spot virus isolate Yucatan segment DNA A, complete sequence.	plants
Group II: ssDNA viruses	Unassigned	Geminiviridae		Begomovirus	Geminiviridae	Cabbage leaf curl Jamaica virus	DQ178608, DQ178609		Cabbage leaf curl Jamaica virus clone 1910 Cu-A6 segment DNA-A, complete sequence., Cabbage leaf curl Jamaica virus clone 1966 Cu3-B6 segment DNA-B, complete sequence.	plants
Group II: ssDNA viruses	Unassigned	Geminiviridae		Begomovirus	Geminiviridae	Cabbage leaf curl virus	U65529, U65530	NC_003866, NC_003887	Cabbage leaf curl virus coat protein (AV1), replicase associated protein (AC3), transactivator protein (AC2), replicase associated protein (AC1) and AC4 genes, complete cds., Cabbage leaf curl virus nuclear shuttle movement protein (BV1) and movement/pathogenicity protein (BC1) genes, complete cds.	plants
Group II: ssDNA viruses	Unassigned	Geminiviridae		Begomovirus	Geminiviridae	Capraria yellow spot virus	KC426927, KC426928	NC_022007, NC_022008	Capraria yellow spot Yucatan virus segment DNA-A, complete sequence., Capraria yellow spot Yucatan virus segment DNA-B, complete sequence.	plants
Group II: ssDNA viruses	Unassigned	Geminiviridae		Begomovirus	Geminiviridae	Cassava mosaic Madagascar virus	HE617299, HE617300	NC_017004, NC_017005	Cassava mosaic Madagascar virus segment DNA-A complete sequence, isolate MG:Tol:06., Cassava mosaic Madagascar virus segment DNA-B complete sequence, isolate MG:Tol:06.	plants
Group II: ssDNA viruses	Unassigned	Geminiviridae		Begomovirus	Geminiviridae	Catharanthus yellow mosaic virus	HE580234		Catharanthus yellow mosaic virus complete genome, clone KN4.	plants
Group II: ssDNA viruses	Unassigned	Geminiviridae		Begomovirus	Geminiviridae	Catharanthus yellow mosaic virus	LK028570	NC_025964	Catharanthus yellow mosaic virus complete genome, isolate DR-151.	plants
Group II: ssDNA viruses	Unassigned	Geminiviridae		Begomovirus	Geminiviridae	Centrosema yellow spot virus	JN419002	NC_016998	Centrosema yellow spot virus isolate BR:Car1:09 segment DNA-A, complete sequence.	plants
Group II: ssDNA viruses	Unassigned	Geminiviridae		Begomovirus	Geminiviridae	Chayote yellow mosaic virus	AJ223191	NC_004618	Chayote yellow mosaic virus DNA-A, complete sequence.	plants
Group II: ssDNA viruses	Unassigned	Geminiviridae		Begomovirus	Geminiviridae	Chenopodium leaf curl virus	HM626515		Chenopodium leaf curl virus, complete genome.	plants
Group II: ssDNA viruses	Unassigned	Geminiviridae		Begomovirus	Geminiviridae	Chilli leaf curl Ahmedabad virus-India	KM880103	NC_028046	Chilli leaf curl Ahmedabad virus-India [India/Ahmedabad/2014], complete genome.	plants
Group II: ssDNA viruses	Unassigned	Geminiviridae		Begomovirus	Geminiviridae	Chilli leaf curl India virus	FM877858		Chilli leaf curl India virus segment A, complete genome.	plants
Group II: ssDNA viruses	Unassigned	Geminiviridae		Begomovirus	Geminiviridae	Chilli leaf curl Kanpur virus	HM007106		Chilli leaf curl Kanpur virus [India/Kanpur/2008] clone pChKanB19 segment DNA-A, complete sequence.	plants
Group II: ssDNA viruses	Unassigned	Geminiviridae		Begomovirus	Geminiviridae	Chilli leaf curl Vellanad virus	HM007121		Chilli Leaf curl Vellanad virus [India/Vellanad/2008] clone pChVelK52 segment DNA-A, complete sequence.	plants
Group II: ssDNA viruses	Unassigned	Geminiviridae		Begomovirus	Geminiviridae	Chilli leaf curl virus	AF336806	NC_004628	Chilli leaf curl virus-[Multan] segment DNA-A, complete sequence.	plants
Group II: ssDNA viruses	Unassigned	Geminiviridae		Begomovirus	Geminiviridae	Chilli leaf curl virus	GU136803		Chilli leaf curl virus isolate India:Amritsar:Papaya:2009 segment DNA A, complete sequence.	plants
Group II: ssDNA viruses	Unassigned	Geminiviridae		Begomovirus	Geminiviridae	Chino del tomate Amazonas virus	HM357461		Chino del tomate Amazonas virus isolate AM10 segment DNA-A, complete sequence.	plants
Group II: ssDNA viruses	Unassigned	Geminiviridae		Begomovirus	Geminiviridae	Chino del tomate virus	AF101476, AF101478	NC_003830, NC_003831	Chino del tomate virus-[IC] component A AV1 protein, AC3 protein, AC2 protein, AC1 protein, and AC4 protein genes, complete cds., Chino del tomate virus-[IC] component B BV1 protein and BC1 protein genes, complete cds.	plants
Group II: ssDNA viruses	Unassigned	Geminiviridae		Begomovirus	Geminiviridae	Cleome golden mosaic virus	HQ396465	NC_015397	Cleome golden mosaic virus isolate BA 05 segment DNA-A, complete sequence.	plants
Group II: ssDNA viruses	Unassigned	Geminiviridae		Begomovirus	Geminiviridae	Cleome leaf crumple virus	JF694461, JF694462	NC_016578, NC_016572	Cleome leaf crumple virus isolate BgV05A.1.C75 segment DNA-A, complete sequence., Cleome leaf crumple virus isolate BgV05B.1.C52 segment DNA-B, complete sequence.	plants
Group II: ssDNA viruses	Unassigned	Geminiviridae		Begomovirus	Geminiviridae	Clerodendron golden mosaic virus	DQ641692, DQ641693	NC_010713, NC_010714	Clerodendrum golden mosaic virus segment DNA-A, complete sequence., Clerodendrum golden mosaic virus segment DNA-B, complete sequence.	plants
Group II: ssDNA viruses	Unassigned	Geminiviridae		Begomovirus	Geminiviridae	Clerodendron yellow mosaic virus	EF408037	NC_009451	Clerodendron yellow mosaic virus isolate iari, complete genome.	plants
Group II: ssDNA viruses	Unassigned	Geminiviridae		Begomovirus	Geminiviridae	Clerodendrum golden mosaic China virus	FJ011668, FJ011669	NC_011346, NC_011347	Clerodendrum golden mosaic China virus isolate Fz7 segment DNA-A, complete sequence., Clerodendrum golden mosaic China virus isolate Fz7 segment DNA-B, complete sequence.	plants
Group II: ssDNA viruses	Unassigned	Geminiviridae		Begomovirus	Geminiviridae	Clerodendrum golden mosaic China virus	FN396962, FN396963		Clerodendrum golden mosaic China virus complete DNA-A genome, isolate YX1., Clerodendrum golden mosaic China virus complete DNA-B genome, isolate YX1.	plants
Group II: ssDNA viruses	Unassigned	Geminiviridae		Begomovirus	Geminiviridae	Clerodendrum golden mosaic Jiangsu virus	FN396966		Clerodendrum golden mosaic Jiangsu virus complete DNA-A genome, isolate YX2.	plants
Group II: ssDNA viruses	Unassigned	Geminiviridae		Begomovirus	Geminiviridae	Coccinia mosaic Tamil Nadu virus	KM244719, KM244718	NC_024810, NC_024809	Coccinia mosaic Tamil Nadu virus isolate TN TDV Coc 1 segment DNA A, complete sequence., Coccinia mosaic Tamil Nadu virus isolate TN TDV Coc 1 segment DNA B, complete sequence.	plants
Group II: ssDNA viruses	Unassigned	Geminiviridae		Begomovirus	Geminiviridae	Corchorus golden mosaic virus	DQ641688, DQ641689	NC_009644, NC_009646	Corchorus golden mosaic virus segment DNA-A, complete sequence., Corchorus golden mosaic virus segment DNA-B, complete sequence.	plants
Group II: ssDNA viruses	Unassigned	Geminiviridae		Begomovirus	Geminiviridae	Corchorus golden mosaic virus	FJ463902, FJ463901		Corchorus golden mosaic virus [India:Bahraich:2008] segment DNA-A, complete sequence., Corchorus golden mosaic virus [India:Bahraich:2008] segment DNA-B, complete sequence.	plants
Group II: ssDNA viruses	Unassigned	Geminiviridae		Begomovirus	Geminiviridae	Corchorus yellow spot virus	DQ875868, DQ875869	NC_008492, NC_008493	Corchorus yellow spot virus segment DNA-A, complete sequence., Corchorus yellow spot virus segment DNA-B, complete sequence.	plants
Group II: ssDNA viruses	Unassigned	Geminiviridae		Begomovirus	Geminiviridae	Corchorus yellow vein mosaic virus	KC196077		Corchorus yellow vein mosaic virus clone CEA9, complete sequence.	plants
Group II: ssDNA viruses	Unassigned	Geminiviridae		Begomovirus	Geminiviridae	Corchorus yellow vein mosaic virus	KC223600	NC_020473	Corchorus yellow vein mosaic virus isolate CEA8, complete genome.	plants
Group II: ssDNA viruses	Unassigned	Geminiviridae		Begomovirus	Geminiviridae	Corchorus yellow vein virus	AY727903, AY727904	NC_006358, NC_006359	Corchorus yellow vein Vietnam virus segment DNA A, complete sequence., Corchorus yellow vein Vietnam virus segment DNA B, complete sequence.	plants
Group II: ssDNA viruses	Unassigned	Geminiviridae		Begomovirus	Geminiviridae	Cotton chlorotic spot virus	KF358470		Cotton chlorotic spot virus isolate Brazil:CampinaGrandeB012:2009 segment DNA-A, complete sequence.	plants
Group II: ssDNA viruses	Unassigned	Geminiviridae		Begomovirus	Geminiviridae	Cotton leaf crumple virus	AF480940, AF480941	NC_004580, NC_004581	Cotton leaf crumple virus - [Mexico : Sonora] segment A, complete sequence., Cotton leaf crumple virus - [Mexico : Sonora] segment B, complete sequence.	plants
Group II: ssDNA viruses	Unassigned	Geminiviridae		Begomovirus	Geminiviridae	Cotton leaf crumple virus	AY083351		Cotton leaf crumple virus - [TX] coat protein AV1, AC3, AC2, and replication associated protein AC1 genes, complete cds.	plants
Group II: ssDNA viruses	Unassigned	Geminiviridae		Begomovirus	Geminiviridae	Cotton leaf curl Alabad virus	AJ002455	NC_004582	Cotton leaf curl Alabad virus-[802a] Pakistan strain segment A, complete sequence.	plants
Group II: ssDNA viruses	Unassigned	Geminiviridae		Begomovirus	Geminiviridae	Cotton leaf curl Alabad virus	GU112004		Cotton leaf curl Allahabad virus [India:Karnal:OY81B:2005] segment DNA-A, complete sequence.	plants
Group II: ssDNA viruses	Unassigned	Geminiviridae		Begomovirus	Geminiviridae	Cotton leaf curl Alabad virus	GU112081		Cotton leaf curl Allahabad virus [India:Karnal:OY77:2005] segment DNA-A, complete sequence.	plants
Group II: ssDNA viruses	Unassigned	Geminiviridae		Begomovirus	Geminiviridae	Cotton leaf curl Bangalore virus	AY705380	NC_007290	Cotton leaf curl Bangalore virus segment A, complete sequence.	plants
Group II: ssDNA viruses	Unassigned	Geminiviridae		Begomovirus	Geminiviridae	Cotton leaf curl Gezira virus	AF155064	NC_002510	Cotton leaf curl Gezira virus DNA-A replicative form, complete sequence.	plants
Group II: ssDNA viruses	Unassigned	Geminiviridae		Begomovirus	Geminiviridae	Cotton leaf curl Gezira virus	EU432373		Cotton leaf curl Gezira virus-[okra:Niger] isolate AFNG1 segment A, complete sequence.	plants
Group II: ssDNA viruses	Unassigned	Geminiviridae		Begomovirus	Geminiviridae	Cotton leaf curl Gezira virus	FJ868828		Cotton leaf curl Gezira virus segment DNA-A, complete sequence.	plants
Group II: ssDNA viruses	Unassigned	Geminiviridae		Begomovirus	Geminiviridae	Cotton leaf curl Gezira virus	FM210276		Cotton leaf curl Gezira virus-[Cameroon] complete sequence, isolate M51R2.	plants
Group II: ssDNA viruses	Unassigned	Geminiviridae		Begomovirus	Geminiviridae	Cotton leaf curl Gezira virus	FN554540		Cotton leaf curl Gezira virus-[okra:BFA] segment DNA-A, isolate BF:Bazega:Okra.	plants
Group II: ssDNA viruses	Unassigned	Geminiviridae		Begomovirus	Geminiviridae	Cotton leaf curl Kokhran virus	AJ002449	NC_004583	Cotton leaf curl Kokhran virus-[806b] Pakistan strain segment A, complete sequence.	plants
Group II: ssDNA viruses	Unassigned	Geminiviridae		Begomovirus	Geminiviridae	Cotton leaf curl Kokhran virus	AM421522	NC_012137	Cotton leaf curl Burewala virus - [India:Vehari:2006] complete genome, clone LA2.	plants
Group II: ssDNA viruses	Unassigned	Geminiviridae		Begomovirus	Geminiviridae	Cotton leaf curl Kokhran virus	FN552001	NC_029648	Cotton leaf curl Shadadpur virus, complete genome, isolate Sha.	plants
Group II: ssDNA viruses	Unassigned	Geminiviridae		Begomovirus	Geminiviridae	Cotton leaf curl Kokhran virus	HF549182		Cotton leaf curl Burewala virus complete genome, isolate C-49.	plants
Group II: ssDNA viruses	Unassigned	Geminiviridae		Begomovirus	Geminiviridae	Cotton leaf curl Multan virus	AF363011	NC_003199	Cotton leaf curl Rajasthan virus segment A, complete sequence.	plants
Group II: ssDNA viruses	Unassigned	Geminiviridae		Begomovirus	Geminiviridae	Cotton leaf curl Multan virus	AJ002447	NC_004607	Cotton leaf curl Multan virus-[62] segment A, complete sequence, strain Pakistan.	plants
Group II: ssDNA viruses	Unassigned	Geminiviridae		Begomovirus	Geminiviridae	Cotton leaf curl Multan virus	AJ132430		Cotton leaf curl Multan virus-[Faisalabad3] complete genome.	plants
Group II: ssDNA viruses	Unassigned	Geminiviridae		Begomovirus	Geminiviridae	Cotton leaf curl Multan virus	EU365616		Cotton leaf curl Multan virus segment DNA-A, complete sequence.	plants
Group II: ssDNA viruses	Unassigned	Geminiviridae		Begomovirus	Geminiviridae	Cotton leaf curl Multan virus	JN807763		Cotton leaf curl Multan virus-[Hibiscus rosa-sinensis] isolate 2(Red flower) segment DNA-A, complete sequence.	plants
Group II: ssDNA viruses	Unassigned	Geminiviridae		Begomovirus	Geminiviridae	Cotton leaf curl virus	KX831888	NC_031760	Cotton leaf curl virus isolate Faz-14, complete genome.	plants
Group II: ssDNA viruses	Unassigned	Geminiviridae		Begomovirus	Geminiviridae	Cotton yellow mosaic virus	KT454834, KT454835	NC_030310, NC_030311	Cotton yellow mosaic virus isolate Benin-Gossypium raimondii-55-14 segment DNA-A, complete sequence., Cotton yellow mosaic virus isolate Benin-Gossypium raimondii-55-14 segment DNA-B, complete sequence.	plants
Group II: ssDNA viruses	Unassigned	Geminiviridae		Begomovirus	Geminiviridae	Cowpea golden mosaic virus	AF029217		Cowpea golden mosaic virus-[Nigeria] DNA-A, complete sequence.	plants
Group II: ssDNA viruses	Unassigned	Geminiviridae		Begomovirus	Geminiviridae	Crassocephalum yellow vein virus	EF165536	NC_008794	Crassocephalum yellow vein virus - Jinghong, complete genome.	plants
Group II: ssDNA viruses	Unassigned	Geminiviridae		Begomovirus	Geminiviridae	Croton yellow vein mosaic virus	AJ507777	NC_004300	Croton yellow vein mosaic virus, complete sequence.	plants
Group II: ssDNA viruses	Unassigned	Geminiviridae		Begomovirus	Geminiviridae	Croton yellow vein mosaic virus	FJ593629		Croton yellow vein mosaic virus isolate Pataudi segment DNA-A, complete sequence.	plants
Group II: ssDNA viruses	Unassigned	Geminiviridae		Begomovirus	Geminiviridae	Croton yellow vein mosaic virus	FN678906		Croton yellow vein mosaic virus, complete sequence, clone HYDNA A.	plants
Group II: ssDNA viruses	Unassigned	Geminiviridae		Begomovirus	Geminiviridae	Croton yellow vein mosaic virus	JN817517		Croton yellow vein mosaic virus isolate CYVMV-WB-Cr from India, complete genome.	plants
Group II: ssDNA viruses	Unassigned	Geminiviridae		Begomovirus	Geminiviridae	Croton yellow vein mosaic virus	JQ407224		UNVERIFIED: Croton yellow vein mosaic virus, complete genome.	plants
Group II: ssDNA viruses	Unassigned	Geminiviridae		Begomovirus	Geminiviridae	Croton yellow vein mosaic virus	KF307208		Croton yellow vein mosaic virus strain Pap:ND:13, complete genome.	plants
Group II: ssDNA viruses	Unassigned	Geminiviridae		Begomovirus	Geminiviridae	Croton yellow vein virus	FN543112	NC_014473	Croton yellow vein virus, complete genome, clone 1.	plants
Group II: ssDNA viruses	Unassigned	Geminiviridae		Begomovirus	Geminiviridae	Cucurbit leaf crumple virus	AF224760, AF224761	NC_002984, NC_002985	Cucurbit leaf curl virus segment A, complete sequence., Cucurbit leaf curl virus segment B, complete sequence.	plants
Group II: ssDNA viruses	Unassigned	Geminiviridae		Begomovirus	Geminiviridae	Cyamopsis tetragonoloba leaf curl virus	GU385879		Cyamopsis tetragonoloba leaf curl virus segment DNA-A, complete sequence.	plants
Group II: ssDNA viruses	Unassigned	Geminiviridae		Begomovirus	Geminiviridae	Dalechampia chlorotic mosaic virus	JN848775, JN848776	NC_018716, NC_018718	Dalechampia chlorotic mosaic virus isolate Venezuela:Albarico 1020:2007 segment DNA-A, complete sequence., Dalechampia chlorotic mosaic virus isolate Venezuela:Albarico 1020:2007 segment DNA-B, complete sequence.	plants
Group II: ssDNA viruses	Unassigned	Geminiviridae		Begomovirus	Geminiviridae	Datura leaf distortion virus	JN848773, JN848774	NC_018717, NC_018715	Datura leaf distortion virus isolate Venezuela:Rubio 933:2007 segment DNA-A, complete sequence., Datura leaf distortion virus isolate Venezuela:Rubio 933:2007 segment DNA-B, complete sequence.	plants
Group II: ssDNA viruses	Unassigned	Geminiviridae		Begomovirus	Geminiviridae	Deinbollia mosaic virus	KT878829, KT878828	NC_029804, NC_029803	Deinbollia mosaic virus isolate DB_T1A segment DNA-A, complete sequence., Deinbollia mosaic virus isolate DB_T1B segment DNA-B, complete sequence.	plants
Group II: ssDNA viruses	Unassigned	Geminiviridae		Begomovirus	Geminiviridae	Desmodium leaf distortion virus	DQ875870, DQ875871	NC_008494, NC_008495	Desmodium leaf distortion virus segment DNA-A, complete sequence., Desmodium leaf distortion virus segment DNA-B, complete sequence.	plants
Group II: ssDNA viruses	Unassigned	Geminiviridae		Begomovirus	Geminiviridae	Dicliptera yellow mottle Cuba virus	AJ549960		Dicliptera yellow mottle virus segment A, complete sequence.	plants
Group II: ssDNA viruses	Unassigned	Geminiviridae		Begomovirus	Geminiviridae	Dicliptera yellow mottle virus	AF139168, AF170101	NC_003856, NC_003857	Dicliptera yellow mottle virus DNA A coat protein AV1 (AV1), AC3 (AC3), AC2 (AC2), and replication initiation protein AC1 (AC1) genes, complete cds., Dicliptera yellow mottle virus BV1 (BR1) and BC1 (BL1) genes, complete cds.	plants
Group II: ssDNA viruses	Unassigned	Geminiviridae		Begomovirus	Geminiviridae	Dolichos yellow mosaic virus	KJ481204, KJ481205	NC_005338, NC_024779	Dolichos yellow mosaic virus isolate DA segment DNA A, complete sequence., Dolichos yellow mosaic virus isolate DA segment DNA B, complete sequence.	plants
Group II: ssDNA viruses	Unassigned	Geminiviridae		Begomovirus	Geminiviridae	East African cassava mosaic Cameroon virus	AF112354, AF112355	NC_004625, NC_004630	East African cassava mosaic Cameroon virus component A, complete sequence., East African cassava mosaic Cameroon virus component B, complete sequence.	plants
Group II: ssDNA viruses	Unassigned	Geminiviridae		Begomovirus	Geminiviridae	East African cassava mosaic Kenya virus	AJ717572, AJ704971	NC_011583, NC_011584	East African cassava mosaic Kenya virus segment DNA A, complete sequence, isolate EACMKV-[K298]., East African cassava mosaic Kenya virus segment DNA B, complete sequence, isolate EACMKV-[K298].	plants
Group II: ssDNA viruses	Unassigned	Geminiviridae		Begomovirus	Geminiviridae	East African cassava mosaic Malawi virus	JX658694, JX658684	NC_022645, NC_022644	East African cassava mosaic Malawi virus clone EACMMV[MA:07:S4] AV2 (AV2), CP (AV1), REn (AC3), TrAP (AC2), and Rep genes, complete cds., East African cassava mosaic Malawi virus clone EACMMV[MA:S8:07]B segment DNA-B, complete sequence.	plants
Group II: ssDNA viruses	Unassigned	Geminiviridae		Begomovirus	Geminiviridae	East African cassava mosaic virus	AF126806, AF126807	NC_004674, NC_004676	East African cassava mosaic virus-Uganda2 Severe DNA-A strain EACMV/Ug2//Svr AV2 (AV2) and AV1 (AV1) genes, complete cds., East African cassava mosaic virus-Uganda3 Severe DNA-B strain EACMV/Ug3//Svr BV1 (BV1) and BC1 (BC1) genes, complete cds.	plants
Group II: ssDNA viruses	Unassigned	Geminiviridae		Begomovirus	Geminiviridae	East African cassava mosaic virus	AJ717542, AJ704949		East African cassava mosaic virus-KE2 segment DNA A, complete sequence, isolate EACMV-KE2[K48]., East African cassava mosaic virus-KE2 segment DNA B, complete sequence, isolate EACMV-KE2[K48].	plants
Group II: ssDNA viruses	Unassigned	Geminiviridae		Begomovirus	Geminiviridae	East African cassava mosaic virus	AY795983, AY795989		East African cassava mosaic Cameroon virus isolate TZ1 segment A, complete sequence., East African cassava mosaic Cameroon virus isolate TZ1 segment B, complete sequence.	plants
Group II: ssDNA viruses	Unassigned	Geminiviridae		Begomovirus	Geminiviridae	East African cassava mosaic virus	JX473582		East African cassava mosaic Cameroon virus strain Malawi/2007/8N, complete sequence.	plants
Group II: ssDNA viruses	Unassigned	Geminiviridae		Begomovirus	Geminiviridae	East African cassava mosaic Zanzibar virus	AF422174, AF422175	NC_004655, NC_004656	East African cassava mosaic Zanzibar virus segment DNA-A, complete sequence., East African cassava mosaic Zanzibar virus movement protein (BV1) and movement protein (BC1) genes, complete cds.	plants
Group II: ssDNA viruses	Unassigned	Geminiviridae		Begomovirus	Geminiviridae	Eclipta yellow vein virus	GQ478343	NC_016660	Eclipta yellow vein virus clone EcYVV-[PK,Fai,06], complete genome.	plants
Group II: ssDNA viruses	Unassigned	Geminiviridae		Begomovirus	Geminiviridae	Emilia yellow vein virus	EU377539	NC_010307	Emilia yellow vein virus-[Fz1], complete genome.	plants
Group II: ssDNA viruses	Unassigned	Geminiviridae		Begomovirus	Geminiviridae	Erectites yellow mosaic virus	DQ641698	NC_009549	Erectites yellow mosaic virus segment DNA-A, complete sequence.	plants
Group II: ssDNA viruses	Unassigned	Geminiviridae		Begomovirus	Geminiviridae	Eupatorium yellow vein mosaic virus	AB007990	NC_003556	Eupatorium-infecting geminivirus genomic DNA, complete cds.	plants
Group II: ssDNA viruses	Unassigned	Geminiviridae		Begomovirus	Geminiviridae	Eupatorium yellow vein virus	AB079766		Eupatorium yellow vein virus - [Yamaguchi] DNA, complete genome.	plants
Group II: ssDNA viruses	Unassigned	Geminiviridae		Begomovirus	Geminiviridae	Eupatorium yellow vein virus	AB300463		Eupatorium yellow vein virus-[Suya] DNA, complete genome, isolate: Suya-2003.	plants
Group II: ssDNA viruses	Unassigned	Geminiviridae		Begomovirus	Geminiviridae	Eupatorium yellow vein virus	AB433979		Eupatorium yellow vein virus-[Japan: Kagawa: Tomato: 1997] DNA, complete genome.	plants
Group II: ssDNA viruses	Unassigned	Geminiviridae		Begomovirus	Geminiviridae	Eupatorium yellow vein virus	AJ438936		Eupatorium yellow vein virus-[MNS2] complete genome, isolate Fukuoka-MNS2.	plants
Group II: ssDNA viruses	Unassigned	Geminiviridae		Begomovirus	Geminiviridae	Eupatorium yellow vein virus	AJ438937		Eupatorium yellow vein virus-[SOJ3] complete genome, isolate Fukuoka-SOJ3.	plants
Group II: ssDNA viruses	Unassigned	Geminiviridae		Begomovirus	Geminiviridae	Euphorbia leaf curl Guangxi virus	AM411424		Euphorbia leaf curl Guangxi virus complete genome, isolate G35-1.	plants
Group II: ssDNA viruses	Unassigned	Geminiviridae		Begomovirus	Geminiviridae	Euphorbia leaf curl virus	AJ558121	NC_005319	Euphorbia leaf curl virus - [G35] DNA A, complete sequence, isolate G35.	plants
Group II: ssDNA viruses	Unassigned	Geminiviridae		Begomovirus	Geminiviridae	Euphorbia mosaic virus	DQ318937, DQ318938	NC_008304, NC_008305	Euphorbia mosaic virus - A [Mexico:Yucatan:2004] clone pEuMV-YP-A segment DNA-A, complete sequence., Euphorbia mosaic virus-Yucatan Peninsula clone pEuMV-YP277B segment DNA-B, complete sequence.	plants
Group II: ssDNA viruses	Unassigned	Geminiviridae		Begomovirus	Geminiviridae	Euphorbia yellow mosaic virus	FJ619507, FJ619508	NC_012553, NC_012554	Euphorbia yellow mosaic virus segment DNA-A, complete sequence., Euphorbia yellow mosaic virus segment DNA-B, complete sequence.	plants
Group II: ssDNA viruses	Unassigned	Geminiviridae		Begomovirus	Geminiviridae	Euphorbia yellow mosaic virus	JF756671, JF756677		Euphorbia yellow mosaic virus - Goias [Brazil:GO:Itaberai:5082A:2007] segment DNA-A, complete sequence., Euphorbia yellow mosaic virus - Goias [Brazil:GO:Itaberai 5082B:2007] segment DNA-B, complete sequence.	plants
Group II: ssDNA viruses	Unassigned	Geminiviridae		Begomovirus	Geminiviridae	French bean leaf curl virus	JQ866297	NC_018090	French bean leaf curl virus-Kanpur isolate FbLCV-Kanpur segment DNA-A, complete sequence.	plants
Group II: ssDNA viruses	Unassigned	Geminiviridae		Begomovirus	Geminiviridae	Gossypium darwinii symptomless virus	EU365613	NC_011804	Gossypium darwinii symptomless virus isolate Dar1 segment DNA-A, complete sequence.	plants
Group II: ssDNA viruses	Unassigned	Geminiviridae		Begomovirus	Geminiviridae	Gossypium punctatum mild leaf curl virus	EU384575		Gossypium punctatum mild leaf curl virus isolate Punc-15A segment DNA-A, complete sequence.	plants
Group II: ssDNA viruses	Unassigned	Geminiviridae		Begomovirus	Geminiviridae	Gossypium punctatum mild leaf curl virus	FJ210467		Gossypium punctatum mild leaf curl virus isolate GPMLCuV[PAK;Mul;Loba1;08] segment DNA-A, complete sequence.	plants
Group II: ssDNA viruses	Unassigned	Geminiviridae		Begomovirus	Geminiviridae	Gossypium punctatum mild leaf curl virus	EU365617, EU384576	NC_011805, NC_012120	Gossypium punctatum mild leaf curl virus segment DNA-A, complete sequence., Gossypium punctatum mild leaf curl virus isolate Dar-6B segment DNA-B, complete sequence.	plants
Group II: ssDNA viruses	Unassigned	Geminiviridae		Begomovirus	Geminiviridae	Hedyotis uncinella yellow mosaic virus	KF429251		Hedyotis uncinella yellow mosaic virus isolate VN1 segment DNA-A, complete sequence.	plants
Group II: ssDNA viruses	Unassigned	Geminiviridae		Begomovirus	Geminiviridae	Hemidesmus yellow mosaic virus	KC898543	NC_022073	Hemidesmus yellow mosaic virus clone H1 segment DNA-A, complete sequence.	plants
Group II: ssDNA viruses	Unassigned	Geminiviridae		Begomovirus	Geminiviridae	Hollyhock leaf crumple virus	AY036009	NC_004071	Hollyhock leaf crumple virus-[Cairo] isolate HLCrV hollyhock segment A, complete genome.	plants
Group II: ssDNA viruses	Unassigned	Geminiviridae		Begomovirus	Geminiviridae	Hollyhock leaf crumple virus - [Cairo2]	AJ542539		Hollyhock leaf crumple virus - [Cairo2] complete genome, clone H90-7.	plants
Group II: ssDNA viruses	Unassigned	Geminiviridae		Begomovirus	Geminiviridae	Hollyhock leaf crumple virus-[Giza]	AF014881		Hollyhock leaf crumple virus-[Giza], complete genome.	plants
Group II: ssDNA viruses	Unassigned	Geminiviridae		Begomovirus	Geminiviridae	Hollyhock leaf curl virus	FR772082		Hollyhock leaf curl virus, complete genome, isolate [Pakistan:20-4:06] Faisalabad3.	plants
Group II: ssDNA viruses	Unassigned	Geminiviridae		Begomovirus	Geminiviridae	Hollyhock yellow vein mosaic Islamabad virus	LK028571	NC_027129	Hollyhock yellow vein mosaic Islamabad virus complete genome, isolate 3AK.	plants
Group II: ssDNA viruses	Unassigned	Geminiviridae		Begomovirus	Geminiviridae	Hollyhock yellow vein mosaic virus	FR772081	NC_016649	Hollyhock yellow vein mosaic virus, complete genome, isolate [Pakistan:17-5:06] Lahore10.	plants
Group II: ssDNA viruses	Unassigned	Geminiviridae		Begomovirus	Geminiviridae	Honeysuckle yellow vein Kagoshima virus	AB178949	NC_008793	Honeysuckle yellow vein Kagoshima virus DNA, complete genome, isolate: KG5TOB.	plants
Group II: ssDNA viruses	Unassigned	Geminiviridae		Begomovirus	Geminiviridae	Honeysuckle yellow vein mosaic virus	AB020781	NC_003609	Honeysuckle yellow vein mosaic virus genes for V2 protein, coat protein, C3 protein, C2 protein, replication-associated protein, C4 protein, complete cds.	plants
Group II: ssDNA viruses	Unassigned	Geminiviridae		Begomovirus	Geminiviridae	Honeysuckle yellow vein virus	AB079765		Honeysuckle yellow vein mosaic virus-[Yamaguchi] DNA, complete genome.	plants
Group II: ssDNA viruses	Unassigned	Geminiviridae		Begomovirus	Geminiviridae	Honeysuckle yellow vein virus	AB178945		Honeysuckle yellow vein mosaic virus DNA, complete genome, isolate:FK1.	plants
Group II: ssDNA viruses	Unassigned	Geminiviridae		Begomovirus	Geminiviridae	Honeysuckle yellow vein virus	AB178946		Honeysuckle yellow vein mosaic virus DNA, complete genome, isolate:HY12.	plants
Group II: ssDNA viruses	Unassigned	Geminiviridae		Begomovirus	Geminiviridae	Honeysuckle yellow vein virus	AB182261		Honeysuckle yellow vein mosaic virus DNA, complete genome, isolate: SP1.	plants
Group II: ssDNA viruses	Unassigned	Geminiviridae		Begomovirus	Geminiviridae	Honeysuckle yellow vein virus	AB236325		Honeysuckle yellow vein virus-[Japan:Masuda:2003] DNA, complete genome.	plants
Group II: ssDNA viruses	Unassigned	Geminiviridae		Begomovirus	Geminiviridae	Honeysuckle yellow vein virus	AB287440		Honeysuckle yellow vein mosaic virus-[Nara1] DNA, complete genome.	plants
Group II: ssDNA viruses	Unassigned	Geminiviridae		Begomovirus	Geminiviridae	Honeysuckle yellow vein virus	AB287441		Honeysuckle yellow vein mosaic virus-[Nara2] DNA, complete genome.	plants
Group II: ssDNA viruses	Unassigned	Geminiviridae		Begomovirus	Geminiviridae	Honeysuckle yellow vein virus	AJ542540	NC_005807	Honeysuckle yellow vein virus-[UK1] complete genome, clone MAFF10-7.	plants
Group II: ssDNA viruses	Unassigned	Geminiviridae		Begomovirus	Geminiviridae	Honeysuckle yellow vein virus	JX416174		Honeysuckle yellow vein virus-[Australia:Ayr:1983] isolate BRIP57501 segment DNA-A, complete sequence.	plants
Group II: ssDNA viruses	Unassigned	Geminiviridae		Begomovirus	Geminiviridae	Horsegram yellow mosaic virus	AJ627904, AJ627905	NC_005635, NC_005636	Horsegram yellow mosaic virus ac4 gene, av1 gene, ac1 gene, ac2 gene, ac3 gene and av2 gene., Horsegram yellow mosaic virus bv1 gene and bc1 gene.	plants
Group II: ssDNA viruses	Unassigned	Geminiviridae		Begomovirus	Geminiviridae	Indian cassava mosaic virus	AJ575819		Indian cassava mosaic virus-[Ker2] DNA A, isolate Adivaram 2.	plants
Group II: ssDNA viruses	Unassigned	Geminiviridae		Begomovirus	Geminiviridae	Indian cassava mosaic virus	Z24758, Z24759	NC_001932, NC_001933	Indian cassava mosaic virus encoding AR0 complete CDS., Indian cassava mosaic virus BR1 and BL1 genes, complete CDS's.	plants
Group II: ssDNA viruses	Unassigned	Geminiviridae		Begomovirus	Geminiviridae	Ipomoea yellow vein virus	EU839576	NC_013022	Ipomoea yellow vein virus isolate ES:Mal:IG1:06, complete genome.	plants
Group II: ssDNA viruses	Unassigned	Geminiviridae		Begomovirus	Geminiviridae	Jacquemontia mosaic Yucatan virus	JQ821386, JQ821387		Jacquemontia mosaic Yucatan virus segment DNA-A, complete sequence., Jacquemontia mosaic Yucatan virus segment DNA-B, complete sequence.	plants
Group II: ssDNA viruses	Unassigned	Geminiviridae		Begomovirus	Geminiviridae	Jatropha curcas mosaic virus-[Dha]	GQ924760, GQ924761		Jatropha curcas mosaic virus-[Dha] isolate Dharwad segment DNA-A, complete sequence., Jatropha curcas mosaic virus-[Dha] isolate Dharwad segment DNA-B, complete sequence.	plants
Group II: ssDNA viruses	Unassigned	Geminiviridae		Begomovirus	Geminiviridae	Jatropha curcas mosaic virus-[Jalgaon]	JF496657		Jatropha curcas mosaic virus-[Jalgaon] segment DNA-A, complete sequence.	plants
Group II: ssDNA viruses	Unassigned	Geminiviridae		Begomovirus	Geminiviridae	Jatropha leaf crumple virus	KM023146	NC_025725	Jatropha leaf crumple virus isolate SKJ1, complete genome.	plants
Group II: ssDNA viruses	Unassigned	Geminiviridae		Begomovirus	Geminiviridae	Jatropha leaf curl virus	EU798996	NC_011268	Jatropha leaf curl virus segment DNA A, complete sequence.	plants
Group II: ssDNA viruses	Unassigned	Geminiviridae		Begomovirus	Geminiviridae	Jatropha leaf curl virus	GU451249		Jatropha leaf curl virus strain JCLCV/PDVN-MPR-Guj-1 segment DNA-A, complete sequence.	plants
Group II: ssDNA viruses	Unassigned	Geminiviridae		Begomovirus	Geminiviridae	Jatropha mosaic India virus	HM230683		Jatropha mosaic India virus-[Lucknow] strain SK-2 segment DNA-A, complete sequence.	plants
Group II: ssDNA viruses	Unassigned	Geminiviridae		Begomovirus	Geminiviridae	Jatropha mosaic Nigeria virus	JX025358	NC_019034	Jatropha mosaic Nigerian virus isolate 2 segment DNA-A, complete sequence.	plants
Group II: ssDNA viruses	Unassigned	Geminiviridae		Begomovirus	Geminiviridae	Jatropha mosaic virus	KF723258, KF723261	NC_024012, NC_024013	Jatropha mosaic virus strain Jamaica:Spanish Town:2004 clone A1 segment DNA-A, complete sequence., Jatropha mosaic virus strain Jamaica:Spanish Town:2004 clone B1 segment DNA-B, complete sequence.	plants
Group II: ssDNA viruses	Unassigned	Geminiviridae		Begomovirus	Geminiviridae	Jatropha yellow mosaic virus	FJ177030	NC_011309	Jatropha yellow mosaic India virus segment DNA-A, complete sequence.	plants
Group II: ssDNA viruses	Unassigned	Geminiviridae		Begomovirus	Geminiviridae	Kenaf leaf curl virus-[India:Bahraich:2007]	EU366903	NC_010435	Kenaf leaf curl virus-[India:Bahraich:2007] clone BHLC segment DNA A, complete sequence.	plants
Group II: ssDNA viruses	Unassigned	Geminiviridae		Begomovirus	Geminiviridae	Kudzu mosaic virus	DQ641690, DQ641691	NC_009645, NC_009647	Kudzu mosaic virus segment DNA-A, complete sequence., Kudzu mosaic virus segment DNA-B, complete sequence.	plants
Group II: ssDNA viruses	Unassigned	Geminiviridae		Begomovirus	Geminiviridae	Leonurus mosaic virus	JQ429791		Leonurus mosaic virus isolate PR 88 segment DNA-A, complete sequence.	plants
Group II: ssDNA viruses	Unassigned	Geminiviridae		Begomovirus	Geminiviridae	Lindernia anagallis yellow vein virus	DQ641701	NC_009550	Lindernia anagallis yellow vein virus segment DNA-A, complete sequence.	plants
Group II: ssDNA viruses	Unassigned	Geminiviridae		Begomovirus	Geminiviridae	Lisianthus enation leaf curl virus	LC091538	NC_031466	Lisianthus enation leaf curl virus DNA, complete genome, isolate: BG-1.	plants
Group II: ssDNA viruses	Unassigned	Geminiviridae		Begomovirus	Geminiviridae	Ludwigia yellow vein Vietnam virus	DQ641699		Ludwigia yellow vein Vietnam virus segment DNA-A, complete sequence.	plants
Group II: ssDNA viruses	Unassigned	Geminiviridae		Begomovirus	Geminiviridae	Ludwigia yellow vein virus	AJ965539	NC_007210	Ludwigia yellow vein virus, complete genome, isolate G37.	plants
Group II: ssDNA viruses	Unassigned	Geminiviridae		Begomovirus	Geminiviridae	Luffa yellow mosaic virus	AF509739, AF509740	NC_004824, NC_004825	Loofa yellow mosaic virus DNA-A, complete sequence., Loofa yellow mosaic virus DNA-B, complete sequence.	plants
Group II: ssDNA viruses	Unassigned	Geminiviridae		Begomovirus	Geminiviridae	Macroptilium bright mosaic virus	KX691400	NC_031452	Macroptilium bright mosaic virus isolate ALM33_5B segment DNA-A, complete sequence.	plants
Group II: ssDNA viruses	Unassigned	Geminiviridae		Begomovirus	Geminiviridae	Macroptilium common mosaic virus	KX691396, KX691412	NC_031448, NC_031453	Macroptilium common mosaic virus isolate ALM2_5B segment DNA-A, complete sequence., Macroptilium common mosaic virus isolate BLM2_1S segment DNA-B, complete sequence.	plants
Group II: ssDNA viruses	Unassigned	Geminiviridae		Begomovirus	Geminiviridae	Macroptilium golden mosaic virus	EU158096, EU158097	NC_010952, NC_010953	Macroptilium golden mosaic virus-[Jamaica:Wissadula:August Town] segment DNA-A, complete sequence., Macroptilium golden mosaic virus-[Jamaica:Wissadula:August Town] segment DNA-B, complete sequence.	plants
Group II: ssDNA viruses	Unassigned	Geminiviridae		Begomovirus	Geminiviridae	Macroptilium mosaic Puerto Rico virus	AY044133, AY044134	NC_004097, NC_004098	Macroptilium mosaic Puerto Rico virus segment A, complete sequence., Macroptilium mosaic Puerto Rico virus segment B, complete sequence.	plants
Group II: ssDNA viruses	Unassigned	Geminiviridae		Begomovirus	Geminiviridae	Macroptilium yellow mosaic Florida virus	AY044135, AY044136	NC_004099, NC_004100	Macroptilium yellow mosaic Florida virus segment A, complete sequence., Macroptilium yellow mosaic Florida virus segment B, complete sequence.	plants
Group II: ssDNA viruses	Unassigned	Geminiviridae		Begomovirus	Geminiviridae	Macroptilium yellow mosaic virus	AJ344452		Macroptilium yellow mosaic virus-[Cuba] AV1 gene, AC1 gene, AC2 gene and AC3 gene.	plants
Group II: ssDNA viruses	Unassigned	Geminiviridae		Begomovirus	Geminiviridae	Macroptilium yellow mosaic virus	EF585290, EF585291	NC_010647, NC_010648	Macroptilium yellow mosaic virus isolate St. Thomas segment DNA-A, complete sequence., Macroptilium yellow mosaic virus isolate St. Thomas segment DNA-B, complete sequence.	plants
Group II: ssDNA viruses	Unassigned	Geminiviridae		Begomovirus	Geminiviridae	Macroptilium yellow net virus	JN418998, JN418999	NC_017001, NC_017002	Macroptilium yellow net virus isolate BR:Mur1:09 segment DNA-A, complete sequence., Macroptilium yellow net virus isolate BR:Mur1:09 segment DNA-B, complete sequence.	plants
Group II: ssDNA viruses	Unassigned	Geminiviridae		Begomovirus	Geminiviridae	Macroptilium yellow spot virus	JN419013	NC_016999	Macroptilium yellow spot virus isolate BR:Agf1:10 segment DNA-A, complete sequence.	plants
Group II: ssDNA viruses	Unassigned	Geminiviridae		Begomovirus	Geminiviridae	Macroptilium yellow vein virus	JN419021	NC_017000	Macroptilium yellow vein virus isolate BR:Mac4:10 segment DNA-A, complete sequence.	plants
Group II: ssDNA viruses	Unassigned	Geminiviridae		Begomovirus	Geminiviridae	Malvastrum bright yellow mosaic virus	KU058856, KU058860	NC_031458, NC_031459	Malvastrum bright yellow mosaic virus isolate Ma8S clone Ma8S-5A segment DNA-A, complete sequence., Malvastrum bright yellow mosaic virus isolate Ma8S clone Ma8S-5B segment DNA-B, complete sequence.	plants
Group II: ssDNA viruses	Unassigned	Geminiviridae		Begomovirus	Geminiviridae	Malvastrum leaf curl Guangdong virus	AM236779	NC_008316	Malvastrum leaf curl Guangdong virus complete genome, isolate GD6.	plants
Group II: ssDNA viruses	Unassigned	Geminiviridae		Begomovirus	Geminiviridae	Malvastrum leaf curl Philippines virus	KC577540	NC_021245	Malvastrum leaf curl Philippines virus isolate Mc1 segment DNA-A, complete sequence.	plants
Group II: ssDNA viruses	Unassigned	Geminiviridae		Begomovirus	Geminiviridae	Malvastrum leaf curl virus	AJ971263	NC_007724	Malvastrum leaf curl virus - [G87] complete genome, isolate G87.	plants
Group II: ssDNA viruses	Unassigned	Geminiviridae		Begomovirus	Geminiviridae	Malvastrum yellow mosaic Helshire virus	FJ600483		Malvastrum yellow mosaic Helshire virus isolate Ma179A5 segment DNA-A, complete sequence.	plants
Group II: ssDNA viruses	Unassigned	Geminiviridae		Begomovirus	Geminiviridae	Malvastrum yellow mosaic Jamaica virus	FJ601917, FJ600484		Malvastrum yellow mosaic Jamaica virus isolate Ma179A73 segment DNA-A, complete sequence., Malvastrum yellow mosaic Jamaica virus isolate Ma9bB6 segment DNA-B, complete sequence.	plants
Group II: ssDNA viruses	Unassigned	Geminiviridae		Begomovirus	Geminiviridae	Malvastrum yellow mosaic virus	AM236755	NC_008559	Malvastrum yellow mosaic virus segment DNA-A, complete sequence, isolate Hn36.	plants
Group II: ssDNA viruses	Unassigned	Geminiviridae		Begomovirus	Geminiviridae	Malvastrum yellow vein Baoshan virus	FN386459	NC_012665	Malvastrum yellow vein Baoshan virus segment DNA-A, complete sequence, isolate Y278.	plants
Group II: ssDNA viruses	Unassigned	Geminiviridae		Begomovirus	Geminiviridae	Malvastrum yellow vein Cambodia virus	KP188831	NC_026763	Malvastrum yellow vein Cambodia virus isolate 08 segment DNA-A, complete sequence.	plants
Group II: ssDNA viruses	Unassigned	Geminiviridae		Begomovirus	Geminiviridae	Malvastrum yellow vein Changa Manga virus	FR715681	NC_014647	Malvastrum yellow vein Changa Manga virus complete sequence, clone MV10.	plants
Group II: ssDNA viruses	Unassigned	Geminiviridae		Begomovirus	Geminiviridae	Malvastrum yellow vein Honghe virus	FN552749	NC_030749	Malvastrum yellow vein Honghe virus segment DNA-A, complete sequence, isolate Y249.	plants
Group II: ssDNA viruses	Unassigned	Geminiviridae		Begomovirus	Geminiviridae	Malvastrum yellow vein virus	AJ457824	NC_004634	Malvastrum yellow vein virus-[Y47] complete genome, isolate Y47.	plants
Group II: ssDNA viruses	Unassigned	Geminiviridae		Begomovirus	Geminiviridae	Malvastrum yellow vein virus	FN806779		Malvastrum yellow vein Baoshan virus DNA-A, isolate Y340.	plants
Group II: ssDNA viruses	Unassigned	Geminiviridae		Begomovirus	Geminiviridae	Malvastrum yellow vein Yunnan virus	AJ786711	NC_006631	Malvastrum yellow vein Yunnan virus, complete genome.	plants
Group II: ssDNA viruses	Unassigned	Geminiviridae		Begomovirus	Geminiviridae	Melochia mosaic virus	KT201151, KT201152	NC_028140, NC_028141	Melochia mosaic virus isolate Brazil-Corumba B25-2014 segment DNA-A, complete sequence., Melochia mosaic virus isolate Brazil-Corumba B25-2014 segment DNA-B, complete sequence.	plants
Group II: ssDNA viruses	Unassigned	Geminiviridae		Begomovirus	Geminiviridae	Melochia yellow mosaic virus	KT201153, KT201154	NC_028142, NC_028143	Melochia yellow mosaic virus isolate Brazil-Corumba B26-2014 segment DNA-A, complete sequence., Melochia yellow mosaic virus isolate Brazil-Corumba B26-2014 segment DNA-B, complete sequence.	plants
Group II: ssDNA viruses	Unassigned	Geminiviridae		Begomovirus	Geminiviridae	Melon chlorotic leaf curl virus	AF325497, AF325498	NC_004732, NC_028138	Melon chlorotic leaf curl virus-[Guatemala] component A, complete sequence., Melon chlorotic leaf curl virus-[Guatemala] nuclear shuttle protein (BV1) and movement protein (BC1) genes, complete cds.	plants
Group II: ssDNA viruses	Unassigned	Geminiviridae		Begomovirus	Geminiviridae	Melon chlorotic mosaic virus	HM163576, HM163577	NC_014380, NC_014381	Melon chlorotic mosaic virus isolate 2009-02-04-06 segment DNA-A, complete sequence., Melon chlorotic mosaic virus isolate 2009-02-04-06 segment DNA-B, complete sequence.	plants
Group II: ssDNA viruses	Unassigned	Geminiviridae		Begomovirus	Geminiviridae	Merremia mosaic Puerto Rico virus	FJ944021, FJ944022	NC_015490, NC_015491	Merremia mosaic Puerto Rico virus strain PR89 segment DNA-A, complete sequence., Merremia mosaic Puerto Rico virus strain PR89 segment DNA-B, complete sequence.	plants
Group II: ssDNA viruses	Unassigned	Geminiviridae		Begomovirus	Geminiviridae	Merremia mosaic virus	AF068636, AY965899	NC_007965, NC_007966	Merremia mosaic geminivirus AV1, AC3, AC2, and AC1 genes, complete cds., Merremia mosaic virus segment DNA-B, complete sequence.	plants
Group II: ssDNA viruses	Unassigned	Geminiviridae		Begomovirus	Geminiviridae	Mesta yellow vein mosaic Bahraich virus	EU360303	NC_010818	Mesta yellow vein mosaic Bahraich virus-[India:Bahraich:2007] segment DNA A, complete sequence.	plants
Group II: ssDNA viruses	Unassigned	Geminiviridae		Begomovirus	Geminiviridae	Mesta yellow vein mosaic virus	EF373060	NC_009088	Mesta yellow vein mosaic virus isolate Barackpore segment DNA-A, complete sequence.	plants
Group II: ssDNA viruses	Unassigned	Geminiviridae		Begomovirus	Geminiviridae	Mesta yellow vein mosaic virus	FJ159269		Mesta yellow vein mosaic virus [India:Amadalavalasa:2008] segment DNA A, complete sequence.	plants
Group II: ssDNA viruses	Unassigned	Geminiviridae		Begomovirus	Geminiviridae	Mimosa yellow leaf curl virus	DQ641695	NC_009546	Mimosa yellow leaf curl virus segment DNA-A, complete sequence.	plants
Group II: ssDNA viruses	Unassigned	Geminiviridae		Begomovirus	Geminiviridae	Mirabilis leaf curl India virus	LK054801	NC_024491	Mirabilis leaf curl virus, complete sequence, isolate Pragpur.	plants
Group II: ssDNA viruses	Unassigned	Geminiviridae		Begomovirus	Geminiviridae	Mungbean yellow mosaic India virus	AF126406, AF142440	NC_004608, NC_004609	Mungbean yellow mosaic India virus DNA A, complete sequence., Mungbean yellow mosaic India virus DNA B, complete sequence.	plants
Group II: ssDNA viruses	Unassigned	Geminiviridae		Begomovirus	Geminiviridae	Mungbean yellow mosaic virus	D14703, D14704	NC_001983, NC_001984	Mungbean yellow mosaic virus DNA, segment DNA 1, complete sequence., Mungbean yellow mosaic virus DNA, segment DNA 2, complete sequence.	plants
Group II: ssDNA viruses	Unassigned	Geminiviridae		Begomovirus	Geminiviridae	Okra enation leaf curl virus	GU111998	NC_014894	Okra enation leaf curl virus [India:Munthal EL37:2006] segment DNA-A, complete sequence.	plants
Group II: ssDNA viruses	Unassigned	Geminiviridae		Begomovirus	Geminiviridae	Okra leaf curl Cameroon virus	FR717137	NC_014745	Okra leaf curl Cameroon virus, complete sequence, isolate pGRec17F.	plants
Group II: ssDNA viruses	Unassigned	Geminiviridae		Begomovirus	Geminiviridae	Okra leaf curl India virus [India:Sonipat EL14A:2006]	GU112010	NC_014847	Okra leaf curl India virus [India:Sonipat EL14A:2006] segment DNA-A, complete sequence.	plants
Group II: ssDNA viruses	Unassigned	Geminiviridae		Begomovirus	Geminiviridae	Okra leaf curl Mali virus	EU024120		Okra leaf curl Mali virus, complete genome.	plants
Group II: ssDNA viruses	Unassigned	Geminiviridae		Begomovirus	Geminiviridae	Okra leaf curl Oman virus	HE862273	NC_028985	Okra leaf curl Oman virus, complete genome, isolate OK-2.	plants
Group II: ssDNA viruses	Unassigned	Geminiviridae		Begomovirus	Geminiviridae	Okra leaf curl virus	FM164726	NC_013017	Okra leaf curl virus-[Cameroon] complete sequence, isolate LY11.	plants
Group II: ssDNA viruses	Unassigned	Geminiviridae		Begomovirus	Geminiviridae	Okra mottle virus	EU914817, EU914818	NC_011181, NC_011182	Okra mottle virus - [Brazil:okra] isolate 6319 segment DNA-A, complete sequence., Okra mottle virus - [Brazil:okra] isolate 6319 segment DNA-B, complete sequence.	plants
Group II: ssDNA viruses	Unassigned	Geminiviridae		Begomovirus	Geminiviridae	Okra yellow crinkle virus	DQ875879	NC_008377	Okra yellow crinkle virus segment A, complete sequence.	plants
Group II: ssDNA viruses	Unassigned	Geminiviridae		Begomovirus	Geminiviridae	Okra yellow crinkle virus	FM210275		Okra yellow crinkle virus-[Cameroon] complete sequence, isolate M13F2.	plants
Group II: ssDNA viruses	Unassigned	Geminiviridae		Begomovirus	Geminiviridae	Okra yellow crinkle virus	HE793424		Okra yellow crinkle virus complete sequence, isolate Njo5:TOC15.	plants
Group II: ssDNA viruses	Unassigned	Geminiviridae		Begomovirus	Geminiviridae	Okra yellow mosaic Mexico virus	DQ022611, GU972604	NC_014066, NC_014067	Okra yellow mosaic Mexico virus segment A, complete sequence., Okra yellow mosaic Mexico virus isolate Mezatepec 3 segment B, complete sequence.	plants
Group II: ssDNA viruses	Unassigned	Geminiviridae		Begomovirus	Geminiviridae	Okra yellow mottle Iguala virus	AY751753		Okra yellow mottle Iguala virus segment A, complete sequence.	plants
Group II: ssDNA viruses	Unassigned	Geminiviridae		Begomovirus	Geminiviridae	Okra yellow vein mosaic virus	AJ002451	NC_004673	Okra yellow vein mosaic virus-[201], segment A, complete sequence.	plants
Group II: ssDNA viruses	Unassigned	Geminiviridae		Begomovirus	Geminiviridae	Okra yellow vein mosaic virus TJ-2016a	KX698087	NC_031754	Okra yellow vein mosaic virus TJ-2016a isolate Trincomalee segment DNA-A, complete sequence.	plants
Group II: ssDNA viruses	Unassigned	Geminiviridae		Begomovirus	Geminiviridae	Oxalis yellow vein virus	KM887907	NC_026253	Oxalis yellow vein virus strain USA:LA:01 segment DNA-A, complete sequence.	plants
Group II: ssDNA viruses	Unassigned	Geminiviridae		Begomovirus	Geminiviridae	Papaya leaf crumple virus	HM140367	NC_014707	Papaya leaf crumple virus-Panipat 8 [India:Panipat:Papaya:2008], complete genome.	plants
Group II: ssDNA viruses	Unassigned	Geminiviridae		Begomovirus	Geminiviridae	Papaya leaf curl China virus	AJ558117		Papaya leaf curl China virus - [G30] DNA A, complete sequence, isolate G30.	plants
Group II: ssDNA viruses	Unassigned	Geminiviridae		Begomovirus	Geminiviridae	Papaya leaf curl China virus	AJ558124	NC_005321	Papaya leaf curl China virus - [G8] DNA A, complete sequence, isolate G8.	plants
Group II: ssDNA viruses	Unassigned	Geminiviridae		Begomovirus	Geminiviridae	Papaya leaf curl China virus	AJ558125		Papaya leaf curl China virus - [G10] DNA A, complete sequence, isolate G10.	plants
Group II: ssDNA viruses	Unassigned	Geminiviridae		Begomovirus	Geminiviridae	Papaya leaf curl China virus	FN297834		Papaya leaf curl China virus GX4 complete genome, isolate GX4.	plants
Group II: ssDNA viruses	Unassigned	Geminiviridae		Begomovirus	Geminiviridae	Papaya leaf curl Guandong virus	AJ558122	NC_005844	Papaya leaf curl Guandong virus - [GD2] DNA A, complete sequence, isolate GD2.	plants
Group II: ssDNA viruses	Unassigned	Geminiviridae		Begomovirus	Geminiviridae	Papaya leaf curl virus	AJ436992		Papaya leaf curl virus complete genome.	plants
Group II: ssDNA viruses	Unassigned	Geminiviridae		Begomovirus	Geminiviridae	Papaya leaf curl virus	FM955601		Papaya leaf curl virus av2 gene, av1 gene, ac5 gene, ac3 gene, ac2 gene, ac1 gene and ac4 gene, clone MI69, complete genome.	plants
Group II: ssDNA viruses	Unassigned	Geminiviridae		Begomovirus	Geminiviridae	Papaya leaf curl virus	HM143914		Papaya leaf curl virus segment DNA A, complete sequence.	plants
Group II: ssDNA viruses	Unassigned	Geminiviridae		Begomovirus	Geminiviridae	Papaya leaf curl virus	JN135233		Papaya leaf curl virus isolate Lucknow segment DNA-A, complete sequence.	plants
Group II: ssDNA viruses	Unassigned	Geminiviridae		Begomovirus	Geminiviridae	Papaya leaf curl virus	JN807765		Papaya leaf curl virus-[soybean: Lucknow] segment DNA-A, complete sequence.	plants
Group II: ssDNA viruses	Unassigned	Geminiviridae		Begomovirus	Geminiviridae	Papaya leaf curl virus	JQ954859		Papaya leaf curl virus isolate Aster Lucknow, complete sequence.	plants
Group II: ssDNA viruses	Unassigned	Geminiviridae		Begomovirus	Geminiviridae	Papaya leaf curl virus	Y15934	NC_004147	Papaya leaf curl virus AV1, AV2, AC1, AC2, AC3, AC4, AC5 genes and IR region.	plants
Group II: ssDNA viruses	Unassigned	Geminiviridae		Begomovirus	Geminiviridae	Passionfruit leaf distortion virus	KT899302, KT899303	NC_031764, NC_031765	Passionfruit leaf distortion virus isolate Colombia-Valle-2014 segment A, complete sequence., Passionfruit leaf distortion virus isolate Colombia-Valle-2014 segment B, complete sequence.	plants
Group II: ssDNA viruses	Unassigned	Geminiviridae		Begomovirus	Geminiviridae	Passionfruit severe leaf distortion virus	FJ972767, FJ972768	NC_012786, NC_012787	Passionfruit severe leaf distortion virus isolate BR:LNS2:Pas:01 segment DNA-A, complete sequence., Passionfruit severe leaf distortion virus isolate BR:LNS2:Pas:01 segment DNA-B, complete sequence.	plants
Group II: ssDNA viruses	Unassigned	Geminiviridae		Begomovirus	Geminiviridae	Pavonia yellow mosaic virus	KT948787	NC_029105	Pavonia yellow mosaic virus isolate BR-Alb51-14 segment DNA-A, complete sequence.	plants
Group II: ssDNA viruses	Unassigned	Geminiviridae		Begomovirus	Geminiviridae	Pedilenthus leaf curl virus	AM712436	NC_012118	Pedilathus leaf curl virus-Pedilanthus [Pakistan:Multan:2004] complete genome.	plants
Group II: ssDNA viruses	Unassigned	Geminiviridae		Begomovirus	Geminiviridae	Pepper golden mosaic virus	AF149227		Pepper golden mosaic virus-[CR] coat protein (AV1), AC3 (AC3), AC2 (AC2), and replication initiation protein (AC1) genes, complete cds.	plants
Group II: ssDNA viruses	Unassigned	Geminiviridae		Begomovirus	Geminiviridae	Pepper golden mosaic virus	U57457, AF499442	NC_004101, NC_004096	Pepper golden mosaic virus strain Tamaulipas component A, complete sequence., Pepper golden mosaic virus component B, complete sequence.	plants
Group II: ssDNA viruses	Unassigned	Geminiviridae		Begomovirus	Geminiviridae	Pepper golden mosaic virus	JQ743486		Pepper golden mosaic virus strain Llano Grande, complete genome.	plants
Group II: ssDNA viruses	Unassigned	Geminiviridae		Begomovirus	Geminiviridae	Pepper huasteco yellow vein virus	X70418, X70419	NC_001359, NC_001369	Pepper huasteco yellow vein virus segment A, complete sequence., Pepper huasteco yellow vein virus segment B, complete sequence.	plants
Group II: ssDNA viruses	Unassigned	Geminiviridae		Begomovirus	Geminiviridae	Pepper leaf curl Bangladesh virus	AF314531	NC_004192	Pepper leaf curl Bangladesh virus segment A, complete sequence.	plants
Group II: ssDNA viruses	Unassigned	Geminiviridae		Begomovirus	Geminiviridae	Pepper leaf curl Bangladesh virus	DQ116881		Pepper leaf curl Bangladesh virus segment A, complete sequence.	plants
Group II: ssDNA viruses	Unassigned	Geminiviridae		Begomovirus	Geminiviridae	Pepper leaf curl Bangladesh virus	HM007096		Pepper leaf curl Bangladesh virus-India [India/Coimbatore/2008] clone pChCoB2 segment DNA-A, complete sequence.	plants
Group II: ssDNA viruses	Unassigned	Geminiviridae		Begomovirus	Geminiviridae	Pepper leaf curl Lahore virus	AM404179	NC_016984	Pepper leaf curl Lahore Virus-[Pakistan:Lahore1:2004] segment A, complete sequence, clone BpAL 4(3).	plants
Group II: ssDNA viruses	Unassigned	Geminiviridae		Begomovirus	Geminiviridae	Pepper leaf curl Lahore virus	JN135234		Pepper leaf curl Lahore virus isolate Lucknow segment DNA-A, complete sequence.	plants
Group II: ssDNA viruses	Unassigned	Geminiviridae		Begomovirus	Geminiviridae	Pepper leaf curl Pakistan virus	DQ116878		Pepper leaf curl Pakistan virus isolate Khanewal 1 clone PC8 segment A, complete sequence.	plants
Group II: ssDNA viruses	Unassigned	Geminiviridae		Begomovirus	Geminiviridae	Pepper leaf curl virus	AF134484	NC_000882	Pepper leaf curl virus, complete genome.	plants
Group II: ssDNA viruses	Unassigned	Geminiviridae		Begomovirus	Geminiviridae	Pepper leaf curl virus	AF414287		Pepper leaf curl virus-[Malaysia] segment A, complete sequence.	plants
Group II: ssDNA viruses	Unassigned	Geminiviridae		Begomovirus	Geminiviridae	Pepper leaf curl Yunnan virus	EU585781	NC_010618	Pepper leaf curl Yunnan virus-[YN323], complete genome.	plants
Group II: ssDNA viruses	Unassigned	Geminiviridae		Begomovirus	Geminiviridae	Pepper yellow leaf curl Indonesia virus	AB267834, AB267835	NC_008283, NC_008284	Pepper yellow leaf curl Indonesia virus DNA, segment DNA-A, complete genome., Pepper yellow leaf curl Indonesia virus DNA, segment DNA-B, complete genome.	plants
Group II: ssDNA viruses	Unassigned	Geminiviridae		Begomovirus	Geminiviridae	Pepper yellow leaf curl virus	KC149938	NC_020236	Pepper yellow leaf curl China virus isolate YN65-1, complete genome.	plants
Group II: ssDNA viruses	Unassigned	Geminiviridae		Begomovirus	Geminiviridae	Pepper yellow leaf curl virus-Thailand	KT322141	NC_028989	Pepper yellow leaf curl Thailand virus isolate KON-KG5 segment DNA-A, complete sequence.	plants
Group II: ssDNA viruses	Unassigned	Geminiviridae		Begomovirus	Geminiviridae	Pepper yellow vein Mali virus	AY502935	NC_005347	Pepper yellow vein Mali virus, complete genome.	plants
Group II: ssDNA viruses	Unassigned	Geminiviridae		Begomovirus	Geminiviridae	Potato yellow mosaic Panama virus	Y15034, Y15033	NC_002048, NC_002049	Potato yellow mosaic Panama virus segment A, complete sequence., Potato yellow mosaic Panama virus segment B, complete sequence.	plants
Group II: ssDNA viruses	Unassigned	Geminiviridae		Begomovirus	Geminiviridae	Potato yellow mosaic Trinidad virus	AF039031, AF039032	NC_004638, NC_004644	Potato yellow mosaic Trinidad virus-[Trinidad & Tobago] strain PYMV/TT coat protein, replication enhancer protein (AC3), transcriptional activator (AC2), replication-associated protein (AC1), and AC4 (AC4) genes, complete cds., Potato yellow mosaic Trinidad virus-[Trinidad & Tobago] strain PYMV/TT movement protein (BV1) and movement protein (BC1) genes, complete cds.	plants
Group II: ssDNA viruses	Unassigned	Geminiviridae		Begomovirus	Geminiviridae	Potato yellow mosaic virus	AY965897		Potato yellow mosaic virus segment DNA-A, complete sequence.	plants
Group II: ssDNA viruses	Unassigned	Geminiviridae		Begomovirus	Geminiviridae	Potato yellow mosaic virus	D00940, D00941	NC_001934, NC_001935	Potato yellow mosaic virus-[Venezuela] DNA A, complete genome sequence., Potato yellow mosaic virus (PYMV) DNA B, complete genome sequence.	plants
Group II: ssDNA viruses	Unassigned	Geminiviridae		Begomovirus	Geminiviridae	Pouzolzia golden mosaic virus	JX183732	NC_023849	Pouzolzia golden mosaic virus isolate TY01 segment DNA-A, complete sequence.	plants
Group II: ssDNA viruses	Unassigned	Geminiviridae		Begomovirus	Geminiviridae	Pouzolzia mosaic Guangdong virus	KF414123		Pouzolzia mosaic Guangdong virus isolate GD1 segment DNA-A, complete sequence.	plants
Group II: ssDNA viruses	Unassigned	Geminiviridae		Begomovirus	Geminiviridae	Premna leaf curl virus	JQ793786		Premna leaf curl virus isolate VN7 segment DNA-A, complete sequence.	plants
Group II: ssDNA viruses	Unassigned	Geminiviridae		Begomovirus	Geminiviridae	Pumpkin yellow mosaic virus	EF197941	NC_010946	Pumpkin yellow mosaic Malaysia virus isolate MP1 segment DNA A, complete sequence.	plants
Group II: ssDNA viruses	Unassigned	Geminiviridae		Begomovirus	Geminiviridae	Radish leaf curl virus	EF175733	NC_010238	Radish leaf curl virus segment A, complete sequence.	plants
Group II: ssDNA viruses	Unassigned	Geminiviridae		Begomovirus	Geminiviridae	Ramie mosaic virus	EU596959, EU596960	NC_010791, NC_010792	Ramie mosaic virus segment DNA-A, complete sequence., Ramie mosaic virus segment DNA-B, complete sequence.	plants
Group II: ssDNA viruses	Unassigned	Geminiviridae		Begomovirus	Geminiviridae	Ramie mosaic Yunnan virus	KU522485	NC_030699	Ramie mosaic Yunnan virus isolate 4819-5, complete genome.	plants
Group II: ssDNA viruses	Unassigned	Geminiviridae		Begomovirus	Geminiviridae	Rhynchosia golden mosaic Havana virus	HM236368, HM236369		Rhynchosia golden mosaic Havana virus-[Cuba:Havana:28:2007] segment DNA-A, complete sequence., Rhynchosia golden mosaic Havana virus-[Cuba:Havana:28:2007] segment DNA-B, complete sequence.	plants
Group II: ssDNA viruses	Unassigned	Geminiviridae		Begomovirus	Geminiviridae	Rhynchosia golden mosaic Sinaloa virus	DQ406672, DQ406673		Rhynchosia mosaic Sinaloa virus segment A, complete sequence., Rhynchosia mosaic Sinaloa virus segment B, complete sequence.	plants
Group II: ssDNA viruses	Unassigned	Geminiviridae		Begomovirus	Geminiviridae	Rhynchosia golden mosaic virus	AF408199		Rhynchosia golden mosaic virus-[Chiapas] segment A, complete sequence.	plants
Group II: ssDNA viruses	Unassigned	Geminiviridae		Begomovirus	Geminiviridae	Rhynchosia golden mosaic virus	EU339936, DQ356429	NC_010294, NC_010293	Rhynchosia golden mosaic virus strain 1045 segment DNA-A, complete sequence., Rhynchosia golden mosaic virus segment B, complete sequence.	plants
Group II: ssDNA viruses	Unassigned	Geminiviridae		Begomovirus	Geminiviridae	Rhynchosia golden mosaic virus	DQ347950, EU339937		Rhynchosia golden mosaic virus isolate Soybean 1068 segment DNA-A, complete sequence., Rhynchosia golden mosaic virus strain 1068 segment DNA-B, complete sequence.	plants
Group II: ssDNA viruses	Unassigned	Geminiviridae		Begomovirus	Geminiviridae	Rhynchosia golden mosaic Yucatan virus	EU021216, FJ792608	NC_012481, NC_012482	Rhynchosia golden mosaic Yucatan virus segment DNA A, complete sequence., Rhynchosia golden mosaic Yucatan virus isolate 239 segment DNA B, complete sequence.	plants
Group II: ssDNA viruses	Unassigned	Geminiviridae		Begomovirus	Geminiviridae	Rhynchosia mild mosaic virus	FJ944019, FJ944020	NC_015488, NC_015489	Rhynchosai mild mosaic virus strain PR79 segment DNA-A, complete sequence., Rhynchosai mild mosaic virus strain PR79 segment DNA-B, complete sequence.	plants
Group II: ssDNA viruses	Unassigned	Geminiviridae		Begomovirus	Geminiviridae	Rhynchosia rugose golden mosaic virus	HM236370, HM236371		Rhynchosia rugose golden mosaic virus-[Cuba:Camaguey:171:2009] segment DNA-A, complete sequence., Rhynchosia rugose golden mosaic virus-[Cuba:Camaguey:171:2009] segment DNA-B, complete sequence.	plants
Group II: ssDNA viruses	Unassigned	Geminiviridae		Begomovirus	Geminiviridae	Rhynchosia yellow mosaic India virus	HM777508, HM777510	NC_014902, NC_014903	Rhynchosia yellow mosaic India virus clone JRH1 segment DNA-A, complete sequence., Rhynchosia yellow mosaic India virus clone JRH3 segment DNA-B, complete sequence.	plants
Group II: ssDNA viruses	Unassigned	Geminiviridae		Begomovirus	Geminiviridae	Rhynchosia yellow mosaic virus	AM999981, AM999982		Rhynchosia yellow mosaic virus, segment DNA-A, complete genome., Rhynchosia yellow mosaic virus, segment DNA-B, complete genome.	plants
Group II: ssDNA viruses	Unassigned	Geminiviridae		Begomovirus	Geminiviridae	Rose leaf curl virus	KJ739692	NC_024687	Rose leaf curl virus isolate AS24, complete genome.	plants
Group II: ssDNA viruses	Unassigned	Geminiviridae		Begomovirus	Geminiviridae	Sauropus leaf curl virus	JN809819		Sauropus leaf curl virus isolate AFSP5e segment A, complete sequence.	plants
Group II: ssDNA viruses	Unassigned	Geminiviridae		Begomovirus	Geminiviridae	Senecio yellow mosaic virus	AJ876550	NC_006995	Senecio yellow mosaic virus AV2 gene, AV1 gene, AC1 gene, AC2 gene, AC3 gene and AC4 gene, isolate G46.	plants
Group II: ssDNA viruses	Unassigned	Geminiviridae		Begomovirus	Geminiviridae	Senna leaf curl virus	KU852742	NC_030748	Senna leaf curl virus isolate Mohali, complete genome.	plants
Group II: ssDNA viruses	Unassigned	Geminiviridae		Begomovirus	Geminiviridae	Sida angular mosaic virus	KX691407, KX691415	NC_031456, NC_031457	Sida angular mosaic virus isolate ALS30_4C segment DNA-A, complete sequence., Sida angular mosaic virus isolate BLS30_2H segment DNA-B, complete sequence.	plants
Group II: ssDNA viruses	Unassigned	Geminiviridae		Begomovirus	Geminiviridae	Sida chlorotic vein virus	KX691402, KX691413	NC_031455, NC_031454	Sida chlorotic vein virus isolate ALS15_2C segment DNA-A, complete sequence., Sida chlorotic vein virus isolate BLS15_2E segment DNA-B, complete sequence.	plants
Group II: ssDNA viruses	Unassigned	Geminiviridae		Begomovirus	Geminiviridae	Sida ciliaris golden mosaic virus	JX857691		Sida ciliaris golden mosaic virus strain Venezuela:Lara:M3:2009 segment DNA-A, complete sequence.	plants
Group II: ssDNA viruses	Unassigned	Geminiviridae		Begomovirus	Geminiviridae	Sida common mosaic virus	EU710751		Sida common mosaic virus isolate BR:Coi4:07 segment DNA-A, complete sequence.	plants
Group II: ssDNA viruses	Unassigned	Geminiviridae		Begomovirus	Geminiviridae	Sida golden mosaic Braco virus	JX162595		Sida golden mosaic Braco virus-[Jamaica:Liguanea:2008] clone pBrA4, complete genome.	plants
Group II: ssDNA viruses	Unassigned	Geminiviridae		Begomovirus	Geminiviridae	Sida golden mosaic Brazil virus	FN436001		Sida Brazil virus segment DNA A, complete sequence.	plants
Group II: ssDNA viruses	Unassigned	Geminiviridae		Begomovirus	Geminiviridae	Sida golden mosaic Buckup virus	HQ008338, HQ009518	NC_014794, NC_014795	Sida golden mosaic Buckup virus-[Jamaica:St. Elizabeth:2004] clone pBuA8 segment DNA-A, complete sequence., Sida golden mosaic Buckup virus-[Jamaica:St. Elizabeth:2004] clone pBuB14 segment DNA-B, complete sequence.	plants
Group II: ssDNA viruses	Unassigned	Geminiviridae		Begomovirus	Geminiviridae	Sida golden mosaic Costa Rica virus	X99550, X99551	NC_004657, NC_004658	Sida golden mosiac Costa Rica virus AV1, AC1, AC2, AC3 & AC4 genes., Sida golden mosiac Costa Rica virus BV1 & BC1 genes.	plants
Group II: ssDNA viruses	Unassigned	Geminiviridae		Begomovirus	Geminiviridae	Sida golden mosaic Florida virus	HM003779, HM003778	NC_014446, NC_014447	Sida golden mosaic Florida virus-Malvastrum strain Cuba:Havana:Malvastrum:111:2009 segment DNA-A, complete sequence., Sida golden mosaic Florida virus-Malvastrum strain Cuba:Havana:Malvastrum:111:2009 segment DNA-B, complete sequence.	plants
Group II: ssDNA viruses	Unassigned	Geminiviridae		Begomovirus	Geminiviridae	Sida golden mosaic Florida virus	U77963		Sida golden mosaic Florida virus-[A1], complete genome.	plants
Group II: ssDNA viruses	Unassigned	Geminiviridae		Begomovirus	Geminiviridae	Sida golden mosaic Honduras virus	Y11097, Y11098	NC_004659, NC_004660	Sida golden mosaic Honduras virus segment A, complete sequence., Sida golden mosaic Honduras virus segment B, complete sequence.	plants
Group II: ssDNA viruses	Unassigned	Geminiviridae		Begomovirus	Geminiviridae	Sida golden mosaic Lara virus	JX857693		Sida golden mosaic Lara virus strain Venezuela:Lara:M1:2009 segment DNA-A, complete sequence.	plants
Group II: ssDNA viruses	Unassigned	Geminiviridae		Begomovirus	Geminiviridae	Sida golden mosaic virus	AF049336, AF039841	NC_002046, NC_002047	Sida golden mosaic virus coat protein (AV1), AC3 (AC3), transactivator protein (AC2), replication associated protein (AC1), and AC4 (AC4) genes, complete cds., Sida golden mosaic virus nuclear transport protein (BV1) and movement/pathogenicity protein (BC1) genes, complete cds.	plants
Group II: ssDNA viruses	Unassigned	Geminiviridae		Begomovirus	Geminiviridae	Sida golden mottle virus	GU997691, GU997692	NC_014130, NC_014128	Sida golden mottle virus segment DNA-A, complete sequence., Sida golden mottle virus segment DNA-B, complete sequence.	plants
Group II: ssDNA viruses	Unassigned	Geminiviridae		Begomovirus	Geminiviridae	Sida golden yellow vein virus	HQ009519, HQ009520	NC_004635, NC_014799	Sida golden yellow vein virus-[Jamaica:Liguanea2:2008] clone pLigA2 segment DNA-A, complete sequence., Sida golden yellow vein virus-[Jamaica:Liguanea2:2008] clone pBrB1 segment DNA-B, complete sequence.	plants
Group II: ssDNA viruses	Unassigned	Geminiviridae		Begomovirus	Geminiviridae	Sida leaf curl virus	AM050730	NC_007638	Sida leaf curl virus complete genome, isolate Hn57.	plants
Group II: ssDNA viruses	Unassigned	Geminiviridae		Begomovirus	Geminiviridae	Sida micrantha mosaic virus	AJ557451, AJ557453	NC_005330, NC_005331	Sida micrantha mosaic virus segment A, complete genome, isolate A2B2., Sida micrantha mosaic virus segment B, complete genome, isolate A2B2.	plants
Group II: ssDNA viruses	Unassigned	Geminiviridae		Begomovirus	Geminiviridae	Sida micrantha mosaic virus	HM585439		Sida micrantha mosaic virus - Rhombifolia [Bolivia:Cerro Fraile 2:2007] segment DNA-A, complete sequence.	plants
Group II: ssDNA viruses	Unassigned	Geminiviridae		Begomovirus	Geminiviridae	Sida micrantha mosaic virus	JX415187		Sida micrantha mosaic virus isolate SiMMV-Santaremensis[BR:GO:Luz780:03] segment DNA-A, complete sequence.	plants
Group II: ssDNA viruses	Unassigned	Geminiviridae		Begomovirus	Geminiviridae	Sida mosaic Alagoas virus	JF694471, JF694473	NC_016573, NC_016579	Sida mosaic Alagoas virus isolate BgV02A.1.C59 segment DNA-A, complete sequence., Sida mosaic Alagoas virus isolate BgV02B.1.C34 segment DNA-B, complete sequence.	plants
Group II: ssDNA viruses	Unassigned	Geminiviridae		Begomovirus	Geminiviridae	Sida mosaic Bolivia virus 1	HM585441, HM585442	NC_015046, NC_015044	Sida mosaic Bolivia virus 1 segment DNA-A, complete sequence., Sida mosaic Bolivia virus 1 segment DNA-B, complete sequence.	plants
Group II: ssDNA viruses	Unassigned	Geminiviridae		Begomovirus	Geminiviridae	Sida mosaic Bolivia virus 2	HM585443, HM585444	NC_015043, NC_015047	Sida mosaic Bolivia virus 2 segment DNA-A, complete sequence., Sida mosaic Bolivia virus 2 segment DNA-B, complete sequence.	plants
Group II: ssDNA viruses	Unassigned	Geminiviridae		Begomovirus	Geminiviridae	Sida mosaic Sinaloa virus	DQ520944, DQ356428	NC_008059, NC_008056	Sida mosaic Sinaloa virus segment A, complete sequence., Sida mosaic Sinaloa virus isolate Sinaloa segment B, complete sequence.	plants
Group II: ssDNA viruses	Unassigned	Geminiviridae		Begomovirus	Geminiviridae	Sida mottle Alagoas virus	JX871385	NC_020256	Sida mottle Alagoas virus isolate BR:Vsa2:10 segment DNA-A, complete sequence.	plants
Group II: ssDNA viruses	Unassigned	Geminiviridae		Begomovirus	Geminiviridae	Sida mottle virus	AY090555	NC_004637	Sida mottle virus-[Brazil] DNA-A, complete sequence.	plants
Group II: ssDNA viruses	Unassigned	Geminiviridae		Begomovirus	Geminiviridae	Sida yellow blotch virus	JX871380	NC_020254	Sida yellow blotch virus isolate BR:Rla1:10 segment DNA-A, complete sequence.	plants
Group II: ssDNA viruses	Unassigned	Geminiviridae		Begomovirus	Geminiviridae	Sida yellow leaf curl virus	EU710750		Sida yellow leaf curl virus isolate BR:Coi3:07 segment DNA-A, complete sequence.	plants
Group II: ssDNA viruses	Unassigned	Geminiviridae		Begomovirus	Geminiviridae	Sida yellow mosaic Alagoas virus	JX871383	NC_020255	Sida yellow mosaic Alagoas virus isolate BR:Vsa3:10 segment DNA-A, complete sequence.	plants
Group II: ssDNA viruses	Unassigned	Geminiviridae		Begomovirus	Geminiviridae	Sida yellow mosaic China virus	AM048837	NC_017987	Sida yellow mosaic China virus - [Hainan 8] complete genome, isolate Hn7.	plants
Group II: ssDNA viruses	Unassigned	Geminiviridae		Begomovirus	Geminiviridae	Sida yellow mosaic virus	AY090558	NC_004639	Sida yellow mosaic virus-[Brazil] DNA-A, complete sequence.	plants
Group II: ssDNA viruses	Unassigned	Geminiviridae		Begomovirus	Geminiviridae	Sida yellow mosaic Yucatan virus	DQ875872, DQ875873	NC_008779, NC_008780	Sida yellow mosaic Yucatan virus segment DNA-A, complete sequence., Sida yellow mosaic Yucatan virus segment DNA-B, complete sequence.	plants
Group II: ssDNA viruses	Unassigned	Geminiviridae		Begomovirus	Geminiviridae	Sida yellow mottle virus	JN411687, JN411688	NC_016082, NC_016083	Sida yellow mottle virus strain Cuba:Sancti Spiritus159-1:2009 segment DNA-A, complete sequence., Sida yellow mottle virus strain Cuba:Sancti Spiritus159-1:2009 segment DNA-B, complete sequence.	plants
Group II: ssDNA viruses	Unassigned	Geminiviridae		Begomovirus	Geminiviridae	Sida yellow net virus	JX871376	NC_020253	Sida yellow net virus isolate BR:Vic2:10 segment DNA-A, complete sequence.	plants
Group II: ssDNA viruses	Unassigned	Geminiviridae		Begomovirus	Geminiviridae	Sida yellow vein Madurai virus	AM259382	NC_009354	Sida yellow vein Madurai virus complete genome, from Madurai, India.	plants
Group II: ssDNA viruses	Unassigned	Geminiviridae		Begomovirus	Geminiviridae	Sida yellow vein Vietnam virus	DQ641696	NC_009547	Sida yellow vein Vietnam virus segment DNA-A, complete sequence.	plants
Group II: ssDNA viruses	Unassigned	Geminiviridae		Begomovirus	Geminiviridae	Sida yellow vein virus	Y11099, Y11100	NC_004661, NC_004662	Sida yellow vein virus segment A, complete sequence, substrain yellow vein., Sida yellow vein virus segment B, complete sequence.	plants
Group II: ssDNA viruses	Unassigned	Geminiviridae		Begomovirus	Geminiviridae	Sidastrum golden leaf spot virus	HM357458		Sidastrum golden leaf spot virus isolate DF334 segment DNA-A, complete sequence.	plants
Group II: ssDNA viruses	Unassigned	Geminiviridae		Begomovirus	Geminiviridae	Siegesbeckia yellow vein Guangxi virus	AM238692	NC_008317	Siegesbeckia yellow vein Guangxi virus AV2 gene, AV1 gene, AC3 gene, AC2 gene, AC1 gene and AC4 gene, isolate G111, complete sequence.	plants
Group II: ssDNA viruses	Unassigned	Geminiviridae		Begomovirus	Geminiviridae	Siegesbeckia yellow vein virus	AM183224	NC_008236	Siegesbeckia yellow vein virus-[GD13] complete genome, isolate GD13.	plants
Group II: ssDNA viruses	Unassigned	Geminiviridae		Begomovirus	Geminiviridae	Solanum mosaic Bolivia virus	HM585435	NC_024304	Solanum mosaic Bolivia virus segment DNA-A, complete sequence.	plants
Group II: ssDNA viruses	Unassigned	Geminiviridae		Begomovirus	Geminiviridae	South African cassava mosaic virus	AF155806, AF155807	NC_003803, NC_003804	South African cassava mosaic virus segment A, complete sequence., South African cassava mosaic virus segment B, complete sequence.	plants
Group II: ssDNA viruses	Unassigned	Geminiviridae		Begomovirus	Geminiviridae	Soybean blistering mosaic virus	EF016486		Soybean blistering mosaic virus isolate NOA segment DNA-A, complete sequence.	plants
Group II: ssDNA viruses	Unassigned	Geminiviridae		Begomovirus	Geminiviridae	Soybean chlorotic blotch virus	GQ472985, GQ472986	NC_014141, NC_014142	Soybean chlorotic blotch virus isolate Sb19 segment DNA-A, complete sequence., Soybean chlorotic blotch virus isolate Sb19 segment DNA-B, complete sequence.	plants
Group II: ssDNA viruses	Unassigned	Geminiviridae		Begomovirus	Geminiviridae	Soybean chlorotic spot virus	JX122965, JX122966	NC_018457, NC_018456	Soybean chlorotic spot virus DNA-A, complete sequence., Soybean chlorotic spot virus DNA-B, complete sequence.	plants
Group II: ssDNA viruses	Unassigned	Geminiviridae		Begomovirus	Geminiviridae	Soybean crinkle leaf virus	AB050781	NC_003357	Soybean crinkle leaf virus-[Japan] DNA, complete genome.	plants
Group II: ssDNA viruses	Unassigned	Geminiviridae		Begomovirus	Geminiviridae	Soybean mild mottle virus	GQ472984	NC_014140	Soybean mild mottle virus isolate Sb17, complete genome.	plants
Group II: ssDNA viruses	Unassigned	Geminiviridae		Begomovirus	Geminiviridae	Spilanthes yellow vein virus	DQ641694	NC_009545	Spilanthes yellow vein virus segment DNA-A, complete sequence.	plants
Group II: ssDNA viruses	Unassigned	Geminiviridae		Begomovirus	Geminiviridae	Spinach yellow vein virus	KF660223	NC_023023	Spinach yellow vein Sikar virus clone AS22, complete genome.	plants
Group II: ssDNA viruses	Unassigned	Geminiviridae		Begomovirus	Geminiviridae	Squash leaf curl China virus	AF509743, AF509742	NC_007339, NC_007338	Squash leaf curl China virus - [B] segment DNA-A, complete sequence., Squash leaf curl China virus - [B] segment DNA-B, complete sequence.	plants
Group II: ssDNA viruses	Unassigned	Geminiviridae		Begomovirus	Geminiviridae	Squash leaf curl China virus	AM286794		Squash leaf curl China virus - [Cucurbita pepo: Lahore] AV2 gene, CP gene, AC1 gene, TrAP gene, ReN gene, AC4 gene and AC5 gene, clone CPoAL4(3).	plants
Group II: ssDNA viruses	Unassigned	Geminiviridae		Begomovirus	Geminiviridae	Squash leaf curl China virus	EU487031		Squash leaf curl China virus isolate P54, complete genome.	plants
Group II: ssDNA viruses	Unassigned	Geminiviridae		Begomovirus	Geminiviridae	Squash leaf curl China virus	EU543562		Squash leaf curl China virus-[Wax Gourd:Nakhon Pathom] segment A, complete sequence.	plants
Group II: ssDNA viruses	Unassigned	Geminiviridae		Begomovirus	Geminiviridae	Squash leaf curl Philippines virus	AB085793, AB085794	NC_005845, NC_005846	Squash leaf curl Philippines virus DNA-A, complete sequence., Squash leaf curl Philippines virus DNA-B, complete sequence.	plants
Group II: ssDNA viruses	Unassigned	Geminiviridae		Begomovirus	Geminiviridae	Squash leaf curl virus	M38183, M38182	NC_001936, NC_001937	Squash leaf curl virus circular viral A component DNA., Squash leaf curl virus circular viral B component DNA.	plants
Group II: ssDNA viruses	Unassigned	Geminiviridae		Begomovirus	Geminiviridae	Squash leaf curl Yunnan virus	AJ420319	NC_004651	Squash leaf curl Yunnan virus complete genome, isolate Y23.	plants
Group II: ssDNA viruses	Unassigned	Geminiviridae		Begomovirus	Geminiviridae	Squash mild leaf curl virus	AF421552, AF421553	NC_004645, NC_004646	Squash mild leaf curl virus-[Imperial Valley] SLCV-R A component, complete sequence., Squash mild leaf curl virus-[Imperial Valley] SLCV-R B component, complete sequence.	plants
Group II: ssDNA viruses	Unassigned	Geminiviridae		Begomovirus	Geminiviridae	Squash yellow mild mottle virus	KC153490		Squash yellow mild mottle virus isolate 2A segment DNA A, complete sequence.	plants
Group II: ssDNA viruses	Unassigned	Geminiviridae		Begomovirus	Geminiviridae	Squash yellow mild mottle virus	AY064391, AF440790	NC_003865, NC_003860	Squash yellow mild mottle virus isolate 98-631 segment DNA-A, complete sequence., Squash yellow mild mottle virus clone p98631-B2 nuclear shuttle protein (nsp) and movement protein (mp) genes, complete cds.	plants
Group II: ssDNA viruses	Unassigned	Geminiviridae		Begomovirus	Geminiviridae	Sri Lankan cassava mosaic virus	AJ314737, AJ314738	NC_003861, NC_003862	Sri Lankan cassava mosaic virus-[Colombo] DNA-A, complete genome, isolate SLCMV-Col., Sri Lankan cassava mosaic virus-[Colombo] DNA-B, complete genome, isolate SLCMV-Col.	plants
Group II: ssDNA viruses	Unassigned	Geminiviridae		Begomovirus	Geminiviridae	Sri Lankan cassava mosaic virus	AJ579307		Sri Lankan cassava mosaic virus - [Ker20] segment A, isolate Adivaram.	plants
Group II: ssDNA viruses	Unassigned	Geminiviridae		Begomovirus	Geminiviridae	Stachytarpheta leaf curl virus	AJ495814	NC_004091	Stachytarpheta leaf curl virus-[Hn5] complete genome, isolate Hn5.	plants
Group II: ssDNA viruses	Unassigned	Geminiviridae		Begomovirus	Geminiviridae	Sunn hemp leaf distortion virus	FJ455449	NC_013019	Sunn hemp leaf distortion virus clone SHLD-FL-Bar-01 segment DNA-A, complete sequence.	plants
Group II: ssDNA viruses	Unassigned	Geminiviridae		Begomovirus	Geminiviridae	Sweet potato golden vein associated virus	HQ333143	NC_015324	Sweet potato golden vein associated virus isolate US:MS:1B-3, complete genome.	plants
Group II: ssDNA viruses	Unassigned	Geminiviridae		Begomovirus	Geminiviridae	Sweet potato golden vein associated virus	FJ969829		Sweet potato golden vein associated virus isolate PA [BR:Bel1], complete genome.	plants
Group II: ssDNA viruses	Unassigned	Geminiviridae		Begomovirus	Geminiviridae	Sweet potato golden vein associated virus	FJ969830		Sweet potato golden vein associated virus isolate PB1-[BR:Sou1], complete genome.	plants
Group II: ssDNA viruses	Unassigned	Geminiviridae		Begomovirus	Geminiviridae	Sweet potato golden vein associated virus	HQ393447		Sweet potato golden vein associated virus isolate SPGVaV-RO[BR:Uti:08], complete genome.	plants
Group II: ssDNA viruses	Unassigned	Geminiviridae		Begomovirus	Geminiviridae	Sweet potato leaf curl Bengal virus	FN432356	NC_013640	Sweet potato leaf curl Bengal virus - [India:West Bengal:2008] segment A, complete sequence.	plants
Group II: ssDNA viruses	Unassigned	Geminiviridae		Begomovirus	Geminiviridae	Sweet potato leaf curl Canary virus	FJ529203	NC_013465	Sweet potato leaf curl Canary virus isolate ES:CI:BG25:02, complete genome.	plants
Group II: ssDNA viruses	Unassigned	Geminiviridae		Begomovirus	Geminiviridae	Sweet potato leaf curl Canary virus	KU992909	NC_030700	Sweet potato leaf curl Canary virus isolate China/Zhengzhou42/2015, complete genome.	plants
Group II: ssDNA viruses	Unassigned	Geminiviridae		Begomovirus	Geminiviridae	Sweet potato leaf curl China virus	DQ512731		Sweet potato leaf curl virus from China segment A, complete sequence.	plants
Group II: ssDNA viruses	Unassigned	Geminiviridae		Begomovirus	Geminiviridae	Sweet potato leaf curl Georgia virus	AF326775	NC_004640	Sweet potato leaf curl Georgia virus-[16] DNA A, complete sequence.	plants
Group II: ssDNA viruses	Unassigned	Geminiviridae		Begomovirus	Geminiviridae	Sweet potato leaf curl Guangxi virus	KJ476510	NC_024693	Sweet potato leaf curl Guangxi virus isolate China:Guangxi5:2011, complete genome.	plants
Group II: ssDNA viruses	Unassigned	Geminiviridae		Begomovirus	Geminiviridae	Sweet potato leaf curl Henan virus	KC907406	NC_021719	Sweet potato leaf curl Henan virus isolate China:Henan10:2012, complete genome.	plants
Group II: ssDNA viruses	Unassigned	Geminiviridae		Begomovirus	Geminiviridae	Sweet potato leaf curl Henan virus	KJ476507	NC_024117	Sweet potato leaf curl Henan virus isolate China:Henan10(2):2012, complete genome.	plants
Group II: ssDNA viruses	Unassigned	Geminiviridae		Begomovirus	Geminiviridae	Sweet potato leaf curl Lanzarote virus	EU839579	NC_013467	Sweet potato leaf curl Lanzarote virus isolate ES:MAL:BG30:06, complete genome.	plants
Group II: ssDNA viruses	Unassigned	Geminiviridae		Begomovirus	Geminiviridae	Sweet potato leaf curl Sao Paulo virus	HQ393477	NC_025681	Sweet potato leaf curl Sao Paulo virus isolate SPLCSPV-[BR:AlvM:09], complete genome.	plants
Group II: ssDNA viruses	Unassigned	Geminiviridae		Begomovirus	Geminiviridae	Sweet potato leaf curl Shanghai virus	KF040467	NC_022232	Sweet potato leaf curl Shanghai virus isolate China:Jilin1:2012, complete genome.	plants
Group II: ssDNA viruses	Unassigned	Geminiviridae		Begomovirus	Geminiviridae	Sweet potato leaf curl Sichuan virus 1	KC488316		Sweet potato leaf curl China Sichuan virus-[China:Sichuan15:2012], complete genome.	plants
Group II: ssDNA viruses	Unassigned	Geminiviridae		Begomovirus	Geminiviridae	Sweet potato leaf curl Sichuan virus 2 (Sweet potato leaf curl Henan 4 virus)	KF156759	NC_022586	Sweet potato leaf curl Henan4 virus isolate China:Sichuan14:2012, complete genome.	plants
Group II: ssDNA viruses	Unassigned	Geminiviridae		Begomovirus	Geminiviridae	Sweet potato leaf curl South Carolina virus	HQ333144	NC_015317	Sweet potato leaf curl South Carolina virus isolate US:SC:648B-9, complete genome.	plants
Group II: ssDNA viruses	Unassigned	Geminiviridae		Begomovirus	Geminiviridae	Sweet potato leaf curl Spain virus	EF456741	NC_011052	Sweet potato leaf curl Spain virus isolate ES:CI:BG1:02, complete genome.	plants
Group II: ssDNA viruses	Unassigned	Geminiviridae		Begomovirus	Geminiviridae	Sweet potato leaf curl Uganda virus	FR751068	NC_014968	Sweet potato leaf curl Uganda virus-[Uganda:Kampala:2008], complete genome.	plants
Group II: ssDNA viruses	Unassigned	Geminiviridae		Begomovirus	Geminiviridae	Sweet potato leaf curl virus	AB433786		Sweet potato leaf curl virus DNA, segment A, complete sequence, note: [Japan:Miyazaki:1996].	plants
Group II: ssDNA viruses	Unassigned	Geminiviridae		Begomovirus	Geminiviridae	Sweet potato leaf curl virus	AF104036	NC_004650	Sweet potato leaf curl virus DNA A, complete sequence.	plants
Group II: ssDNA viruses	Unassigned	Geminiviridae		Begomovirus	Geminiviridae	Sweet potato leaf curl virus	AJ132548		Ipomoea yellow vein virus V2, V1, C3 and C2 genes.	plants
Group II: ssDNA viruses	Unassigned	Geminiviridae		Begomovirus	Geminiviridae	Sweet potato leaf curl virus	AJ586885		Ipomoea yellow vein virus segment A, complete sequence.	plants
Group II: ssDNA viruses	Unassigned	Geminiviridae		Begomovirus	Geminiviridae	Sweet potato leaf curl virus	DQ644562		Sweet potato leaf curl virus isolate PR80-N2 segment DNA-A, complete sequence.	plants
Group II: ssDNA viruses	Unassigned	Geminiviridae		Begomovirus	Geminiviridae	Sweet potato leaf curl virus	EF456744		Sweet potato leaf curl virus-Spain isolate ES:CI:BG6:02, complete genome.	plants
Group II: ssDNA viruses	Unassigned	Geminiviridae		Begomovirus	Geminiviridae	Sweet potato leaf curl virus	EU253456		Sweet potato leaf curl virus isolate RL31 segment DNA A, complete sequence.	plants
Group II: ssDNA viruses	Unassigned	Geminiviridae		Begomovirus	Geminiviridae	Sweet potato leaf curl virus	FJ515898		Sweet potato leaf curl virus isolate F-p3, complete genome.	plants
Group II: ssDNA viruses	Unassigned	Geminiviridae		Begomovirus	Geminiviridae	Sweet potato leaf curl virus	HQ333138		Sweet potato leaf curl virus isolate US:SC:646B-11, complete genome.	plants
Group II: ssDNA viruses	Unassigned	Geminiviridae		Begomovirus	Geminiviridae	Sweet potato leaf curl virus	HQ393456		Sweet potato leaf curl virus isolate SPLCV-PE[BR:PV:08], complete genome.	plants
Group II: ssDNA viruses	Unassigned	Geminiviridae		Begomovirus	Geminiviridae	Sweet potato leaf curl virus	HQ393473		Sweet potato leaf curl virus isolate SPLCV-SP[BR:AlvM:09], complete genome.	plants
Group II: ssDNA viruses	Unassigned	Geminiviridae		Begomovirus	Geminiviridae	Sweet potato mosaic virus	FJ969831		Sweet potato mosaic virus - [Brazil:Brasilia1:2007] isolate BR:BSB1, complete genome.	plants
Group II: ssDNA viruses	Unassigned	Geminiviridae		Begomovirus	Geminiviridae	Synedrella leaf curl virus	KU933258	NC_031306	Synedrella leaf curl virus isolate YN3306, complete genome.	plants
Group II: ssDNA viruses	Unassigned	Geminiviridae		Begomovirus	Geminiviridae	Telfairia mosaic virus	KT454832, KT454833	NC_030403, NC_030404	Telfairia mosaic virus isolate Cameroon-Bakundu Bangang-Telfairia-20-14 segment DNA-A, complete sequence., Telfairia mosaic virus isolate Cameroon-Bakundu Bangang-Telfairia-20-14 segment DNA-B, complete sequence.	plants
Group II: ssDNA viruses	Unassigned	Geminiviridae		Begomovirus	Geminiviridae	Tobacco curly shoot virus	AJ457986	NC_003722	Tobacco curly shoot virus-[Y41] segment A, complete genome, isolate Y41.	plants
Group II: ssDNA viruses	Unassigned	Geminiviridae		Begomovirus	Geminiviridae	Tobacco leaf curl Comoros virus	AM701760		Tobacco leaf curl Comoros virus cp, v2, rep, c2, c3 and c4 genes, isolated in Simboussa, Comoros.	plants
Group II: ssDNA viruses	Unassigned	Geminiviridae		Begomovirus	Geminiviridae	Tobacco leaf curl Cuba virus	KU562963	NC_029908	Tobacco leaf curl Cuba virus segment DNA-A, complete sequence.	plants
Group II: ssDNA viruses	Unassigned	Geminiviridae		Begomovirus	Geminiviridae	Tobacco leaf curl Japan virus	AB028604	NC_004654	Tobacco leaf curl Japan virus V1, V2, C3, C2, C1, C4 genes, complete cds.	plants
Group II: ssDNA viruses	Unassigned	Geminiviridae		Begomovirus	Geminiviridae	Tobacco leaf curl Japan virus-[Honeysuckle:Ibaraki]	AB287439		Tobacco leaf curl Japan virus-[Honeysuckle:Ibaraki] DNA, complete genome.	plants
Group II: ssDNA viruses	Unassigned	Geminiviridae		Begomovirus	Geminiviridae	Tobacco leaf curl Japan virus-[JP3]	AB079689		Tobacco leaf curl Japan virus-[JP3] DNA, complete genome, isolate:TLCV-Jp3.	plants
Group II: ssDNA viruses	Unassigned	Geminiviridae		Begomovirus	Geminiviridae	Tobacco leaf curl Kochi virus	AB055009	NC_004641	Tobacco leaf curl Kochi virus-[KK] DNA, complete genome, isolate: TLCV-KK.	plants
Group II: ssDNA viruses	Unassigned	Geminiviridae		Begomovirus	Geminiviridae	Tobacco leaf curl Pusa virus	HQ180391	NC_014596	Tobacco leaf curl Pusa virus strain IN:Pusa:Tb:10, complete sequence.	plants
Group II: ssDNA viruses	Unassigned	Geminiviridae		Begomovirus	Geminiviridae	Tobacco leaf curl Thailand virus	DQ871221	NC_009553	Tobacco leaf curl Thailand virus, complete genome.	plants
Group II: ssDNA viruses	Unassigned	Geminiviridae		Begomovirus	Geminiviridae	Tobacco leaf curl virus	FJ434943		Tobacco leaf curl virus isolate TbLCKV, complete genome.	plants
Group II: ssDNA viruses	Unassigned	Geminiviridae		Begomovirus	Geminiviridae	Tobacco leaf curl virus	HM164545		Tobacco leaf curl virus isolate TLCV-Korea-Jeju138, complete genome.	plants
Group II: ssDNA viruses	Unassigned	Geminiviridae		Begomovirus	Geminiviridae	Tobacco leaf curl virus	HM164547		Tobacco leaf curl virus isolate TLCV-Korea-KJ, complete genome.	plants
Group II: ssDNA viruses	Unassigned	Geminiviridae		Begomovirus	Geminiviridae	Tobacco leaf curl virus	KT992046	NC_029994	Tobacco leaf curl virus isolate KH6, complete genome.	plants
Group II: ssDNA viruses	Unassigned	Geminiviridae		Begomovirus	Geminiviridae	Tobacco leaf curl Yunnan virus	AJ512761	NC_004356	Tobacco leaf curl Yunnan virus - [Y136] complete genome, isolate Y136.	plants
Group II: ssDNA viruses	Unassigned	Geminiviridae		Begomovirus	Geminiviridae	Tobacco leaf curl Zimbabwe virus	AF350330	NC_002817	Tobacco leaf curl Zimbabwe virus, complete genome.	plants
Group II: ssDNA viruses	Unassigned	Geminiviridae		Begomovirus	Geminiviridae	Tobacco leaf rugose virus	AJ488768		Tobacco leaf rugose virus DNA-A, complete sequence.	plants
Group II: ssDNA viruses	Unassigned	Geminiviridae		Begomovirus	Geminiviridae	Tobacco mottle leaf curl virus	FM160943		Tobacco mottle leaf curl virus AV1 gene, AC1 gene, AC2 gene, AC3 gene and AC4 gene.	plants
Group II: ssDNA viruses	Unassigned	Geminiviridae		Begomovirus	Geminiviridae	Tobacco yellow crinkle virus	FJ213931, HQ896204	NC_015627, NC_015628	Tobacco yellow crinkle virus segment A, complete sequence., Tobacco yellow crinkle virus isolate 3 segment DNA-B, complete sequence.	plants
Group II: ssDNA viruses	Unassigned	Geminiviridae		Begomovirus	Geminiviridae	Tomato bright yellow mosaic virus	KC791690		Tomato bright yellow mosaic virus isolate BA167 segment DNA-A, complete sequence.	plants
Group II: ssDNA viruses	Unassigned	Geminiviridae		Begomovirus	Geminiviridae	Tomato bright yellow mottle virus	KC791691		Tomato bright yellow mottle virus isolate TO167 segment DNA-A, complete sequence.	plants
Group II: ssDNA viruses	Unassigned	Geminiviridae		Begomovirus	Geminiviridae	Tomato chino La Paz virus	AY339618	NC_005843	Tomato chino La Paz geminivirus segment A, complete sequence.	plants
Group II: ssDNA viruses	Unassigned	Geminiviridae		Begomovirus	Geminiviridae	Tomato chino La Paz virus	AY339619		Tomato chino La Paz virus - [Baja California Sur] segment A, complete sequence.	plants
Group II: ssDNA viruses	Unassigned	Geminiviridae		Begomovirus	Geminiviridae	Tomato chino La Paz virus	JN676150		Tomato Chino La Paz virus -SLP 4, complete genome.	plants
Group II: ssDNA viruses	Unassigned	Geminiviridae		Begomovirus	Geminiviridae	Tomato chlorotic leaf distortion virus	HQ201952, HQ201953	NC_015962, NC_015961	Tomato chlorotic leaf distortion virus-[Venezuela:Zulia:2004] segment DNA_A, complete sequence., Tomato chlorotic leaf distortion virus-[Venezuela:Zulia:2004] segment DNA_B, complete sequence.	plants
Group II: ssDNA viruses	Unassigned	Geminiviridae		Begomovirus	Geminiviridae	Tomato chlorotic mottle virus	AF490004, AF491306	NC_003664, NC_003665	Tomato chlorotic mottle virus-[Brazil] isolate BA-Se1 DNA-A, complete sequence., Tomato chlorotic mottle virus-[Brazil] isolate BA-Se1 DNA-B, complete sequence.	plants
Group II: ssDNA viruses	Unassigned	Geminiviridae		Begomovirus	Geminiviridae	Tomato chlorotic mottle virus	AY090557		Tomato chlorotic mottle virus-Crumple DNA-A, complete sequence.	plants
Group II: ssDNA viruses	Unassigned	Geminiviridae		Begomovirus	Geminiviridae	Tomato chlorotic mottle virus	KC706561		Tomato chlorotic mottle virus isolate BR:Flo211:08 segment DNA-A, complete sequence.	plants
Group II: ssDNA viruses	Unassigned	Geminiviridae		Begomovirus	Geminiviridae	Tomato common mosaic virus	EU710754, EU710755	NC_010835, NC_010836	Tomato common mosaic virus isolate BR:Coi22:07 segment DNA-A, complete sequence., Tomato common mosaic virus isolate BR:Coi22:07 segment DNA-B, complete sequence.	plants
Group II: ssDNA viruses	Unassigned	Geminiviridae		Begomovirus	Geminiviridae	Tomato curly stunt virus	AF261885	NC_004675	Tomato curly stunt virus - [South Africa] segment A component V2 protein, coat protein V1, C3 protein, C2 protein, and C1 protein genes, complete cds.	plants
Group II: ssDNA viruses	Unassigned	Geminiviridae		Begomovirus	Geminiviridae	Tomato dwarf leaf virus	JN564749, JN564750	NC_016580, NC_016581	Tomato dwarf leaf virus isolate AR:Pichanal:397 segment DNA-A, complete sequence., Tomato dwarf leaf virus isolate AR:Pichanal:397 segment DNA-B, complete sequence.	plants
Group II: ssDNA viruses	Unassigned	Geminiviridae		Begomovirus	Geminiviridae	Tomato enation leaf curl virus	KP195260	NC_026761	Tomato enation leaf curl virus isolate TC14 segment DNA-A, complete sequence.	plants
Group II: ssDNA viruses	Unassigned	Geminiviridae		Begomovirus	Geminiviridae	Tomato golden leaf distortion virus	HM357456		Tomato golden leaf distortion virus isolate TO45 coat protein-like, replication enhancer protein-like, transactivator protein-like, and replication-associated protein-like genes, complete sequence.	plants
Group II: ssDNA viruses	Unassigned	Geminiviridae		Begomovirus	Geminiviridae	Tomato golden leaf spot virus	KC626021	NC_021579	UNVERIFIED: Tomato golden leaf spot virus isolate TO83 Araguaina segment DNA-A, complete sequence.	plants
Group II: ssDNA viruses	Unassigned	Geminiviridae		Begomovirus	Geminiviridae	Tomato golden mosaic virus	K02029, K02030	NC_001507, NC_001508	Tomato golden mosaic virus-Yellow vein component A, complete sequence., Tomato golden mosaic virus-Yellow vein, component B of complete genome.	plants
Group II: ssDNA viruses	Unassigned	Geminiviridae		Begomovirus	Geminiviridae	Tomato golden mottle virus	DQ520943, DQ406674	NC_008058, NC_008057	Tomato golden mottle virus segment A, complete sequence., Tomato golden mottle virus segment B, complete sequence.	plants
Group II: ssDNA viruses	Unassigned	Geminiviridae		Begomovirus	Geminiviridae	Tomato golden vein virus	JF803254, JF803265		Tomato golden vein virus isolate DF[BR:Ita1220:03] segment DNA-A, complete sequence., Tomato golden vein virus isolate DF[BR:Pip1799:03] segment DNA-B, complete sequence.	plants
Group II: ssDNA viruses	Unassigned	Geminiviridae		Begomovirus	Geminiviridae	Tomato interveinal chlorosis virus	JF803252		Tomato interveinal chlorosis virus isolate PE[BR:Mdc2681:04] segment DNA-A, complete sequence.	plants
Group II: ssDNA viruses	Unassigned	Geminiviridae		Begomovirus	Geminiviridae	Tomato leaf curl Anjouan virus	AM701758		Tomato leaf curl Anjouan virus, isolate Comoros:Ouani:2004.	plants
Group II: ssDNA viruses	Unassigned	Geminiviridae		Begomovirus	Geminiviridae	Tomato leaf curl Arusha virus	EF194760	NC_009030	Tomato leaf curl Arusha virus isolate AFTT23 segment DNA-A, complete sequence.	plants
Group II: ssDNA viruses	Unassigned	Geminiviridae		Begomovirus	Geminiviridae	Tomato leaf curl Bangalore virus	AF165098		Tomato leaf curl geminivirus DNA-A strain LCV-Ban4, complete genome.	plants
Group II: ssDNA viruses	Unassigned	Geminiviridae		Begomovirus	Geminiviridae	Tomato leaf curl Bangalore virus	AF295401		Tomato leaf curl Bangalore virus-[Ban5] DNA A, complete genome.	plants
Group II: ssDNA viruses	Unassigned	Geminiviridae		Begomovirus	Geminiviridae	Tomato leaf curl Bangalore virus	DQ852623		Tomato leaf curl Bangalore virus - [India:Kerala II:2005], complete genome.	plants
Group II: ssDNA viruses	Unassigned	Geminiviridae		Begomovirus	Geminiviridae	Tomato leaf curl Bangalore virus	KF663698		Tomato leaf curl Bangalore virus isolate TC265 segment DNA-A, complete sequence.	plants
Group II: ssDNA viruses	Unassigned	Geminiviridae		Begomovirus	Geminiviridae	Tomato leaf curl Bangalore virus	Z48182	NC_003891	Tomato leaf curl virus - Bangalore I V1, V2, C1, C2, C3 and C4 genes.	plants
Group II: ssDNA viruses	Unassigned	Geminiviridae		Begomovirus	Geminiviridae	Tomato leaf curl Bangladesh virus	AF188481	NC_004614	Tomato leaf curl Bangladesh virus complete genome.	plants
Group II: ssDNA viruses	Unassigned	Geminiviridae		Begomovirus	Geminiviridae	Tomato leaf curl Barka virus	KF260965	NC_024116	Tomato leaf curl Barka virus isolate Tom-55, complete genome.	plants
Group II: ssDNA viruses	Unassigned	Geminiviridae		Begomovirus	Geminiviridae	Tomato leaf curl Cameroon virus	FM210278	NC_013639	Tomato leaf curl Cameroon virus - [Cameroon:Buea:Okra:2008] complete sequence, isolate TOS2B1F4.	plants
Group II: ssDNA viruses	Unassigned	Geminiviridae		Begomovirus	Geminiviridae	Tomato leaf curl Cebu virus	EU487042	NC_010439	Tomato leaf curl Cebu virus isolate P134, complete genome.	plants
Group II: ssDNA viruses	Unassigned	Geminiviridae		Begomovirus	Geminiviridae	Tomato leaf curl China virus	AJ558118	NC_005320	Tomato leaf curl China virus - [G32] DNA A, complete sequence, isolate G32.	plants
Group II: ssDNA viruses	Unassigned	Geminiviridae		Begomovirus	Geminiviridae	Tomato leaf curl China virus	AJ558119		Tomato leaf curl China virus - [G18] DNA A, complete sequence, isolate G18.	plants
Group II: ssDNA viruses	Unassigned	Geminiviridae		Begomovirus	Geminiviridae	Tomato leaf curl China virus	AJ704603		Tomato leaf curl China virus DNA A complete sequence, isolate G63.	plants
Group II: ssDNA viruses	Unassigned	Geminiviridae		Begomovirus	Geminiviridae	Tomato leaf curl China virus	JF681158		Tomato leaf curl China virus isolate JX-2, complete genome.	plants
Group II: ssDNA viruses	Unassigned	Geminiviridae		Begomovirus	Geminiviridae	Tomato leaf curl China virus - OX2	JX972142	NC_021205	Tomato leaf curl China virus - OX2, complete genome.	plants
Group II: ssDNA viruses	Unassigned	Geminiviridae		Begomovirus	Geminiviridae	Tomato leaf curl Comoros virus	AJ865341	NC_028114	Tomato leaf curl Comoros virus complete genome, isolate Mayote:Dembeni:2003.	plants
Group II: ssDNA viruses	Unassigned	Geminiviridae		Begomovirus	Geminiviridae	Tomato leaf curl Cotabato virus	EU487047	NC_010441	Tomato leaf curl Cotabato virus isolate GSD1, complete genome.	plants
Group II: ssDNA viruses	Unassigned	Geminiviridae		Begomovirus	Geminiviridae	Tomato leaf curl Diana virus	AM701765		Tomato leaf curl Diana virus cp, v2, rep, c2, c3, and c4 genes, isolated in Namakely, Madagascar.	plants
Group II: ssDNA viruses	Unassigned	Geminiviridae		Begomovirus	Geminiviridae	Tomato leaf curl Gandhinagar virus	KC952005	NC_023034	Tomato leaf curl Gandhinagar virus isolate pToGNAX15 segment DNA-A, complete sequence.	plants
Group II: ssDNA viruses	Unassigned	Geminiviridae		Begomovirus	Geminiviridae	Tomato leaf curl Ghana virus	EU350585	NC_010313	Tomato leaf curl virus Ghana virus isolate FGH5-3 segment A, complete sequence.	plants
Group II: ssDNA viruses	Unassigned	Geminiviridae		Begomovirus	Geminiviridae	Tomato leaf curl Guangdong virus	AY602165	NC_008373	Tomato leaf curl Guangdong virus isolate G2 segment DNA-A, complete sequence.	plants
Group II: ssDNA viruses	Unassigned	Geminiviridae		Begomovirus	Geminiviridae	Tomato leaf curl Guangxi virus	AM236784	NC_008329	Tomato leaf curl Guangxi virus complete genome, isolate GX-1.	plants
Group II: ssDNA viruses	Unassigned	Geminiviridae		Begomovirus	Geminiviridae	Tomato leaf curl Gujarat virus	AY190290, AY190291	NC_004558, NC_004559	Tomato leaf curl Gujarat virus - [Varanasi] segment A, complete sequence., Tomato leaf curl Gujarat virus - [Varanasi] segment B, complete sequence.	plants
Group II: ssDNA viruses	Unassigned	Geminiviridae		Begomovirus	Geminiviridae	Tomato leaf curl Hainan virus	FN434083	NC_013102	Tomato leaf curl Hainan virus complete genome, isolate HaNHK8.	plants
Group II: ssDNA viruses	Unassigned	Geminiviridae		Begomovirus	Geminiviridae	Tomato leaf curl Hainan virus	KF150142		Tomato leaf curl Hainan virus isolate FQ12, complete genome.	plants
Group II: ssDNA viruses	Unassigned	Geminiviridae		Begomovirus	Geminiviridae	Tomato leaf curl Hainan virus HaNHK7	FN256261		Tomato leaf curl Hainan virus HaNHK7 complete genome, isolate HaNHK7.	plants
Group II: ssDNA viruses	Unassigned	Geminiviridae		Begomovirus	Geminiviridae	Tomato leaf curl Hanoi virus	HQ162270	NC_015124	Tomato leaf curl Hanoi virus isolate Vietnam/Hanoi/tomato/2010, complete genome.	plants
Group II: ssDNA viruses	Unassigned	Geminiviridae		Begomovirus	Geminiviridae	Tomato leaf curl Iran virus	AY297924	NC_005842	Tomato leaf curl Iran virus from Iran, complete genome.	plants
Group II: ssDNA viruses	Unassigned	Geminiviridae		Begomovirus	Geminiviridae	Tomato leaf curl Java virus	AB100304	NC_005031	Tomato leaf curl Java virus DNA, complete genome.	plants
Group II: ssDNA viruses	Unassigned	Geminiviridae		Begomovirus	Geminiviridae	Tomato leaf curl Java virus	AB162141		Tomato leaf curl Java virus-[Ageratum] DNA, complete genome.	plants
Group II: ssDNA viruses	Unassigned	Geminiviridae		Begomovirus	Geminiviridae	Tomato leaf curl Joydebpur virus	DQ673859		Tomato leaf curl Joydebpur virus segment A, complete sequence.	plants
Group II: ssDNA viruses	Unassigned	Geminiviridae		Begomovirus	Geminiviridae	Tomato leaf curl Joydebpur virus	FJ345402		Tomato leaf curl Joydebpur virus-[India:Ponduru:Kenaf:2007] clone LC-Pon segment DNA-A, complete sequence.	plants
Group II: ssDNA viruses	Unassigned	Geminiviridae		Begomovirus	Geminiviridae	Tomato leaf curl Joydebpur virus	AJ875159	NC_007723	Tomato leaf curl Joydebpur virus segment DNA-A, complete sequence.	plants
Group II: ssDNA viruses	Unassigned	Geminiviridae		Begomovirus	Geminiviridae	Tomato leaf curl Joydebpur virus	HM991146		Tomato leaf curl Joydebpur virus isolate Varanasi genomic sequence.	plants
Group II: ssDNA viruses	Unassigned	Geminiviridae		Begomovirus	Geminiviridae	Tomato leaf curl Karnataka virus	U38239	NC_003897	Tomato leaf curl virus - Bangalore II, complete genome.	plants
Group II: ssDNA viruses	Unassigned	Geminiviridae		Begomovirus	Geminiviridae	Tomato leaf curl Kerala virus	EU910141	NC_011135	Tomato leaf curl Kerala virus isolate ToLCV-K3 segment DNA A, complete sequence.	plants
Group II: ssDNA viruses	Unassigned	Geminiviridae		Begomovirus	Geminiviridae	Tomato leaf curl Kumasi virus	EU847739	NC_011096	Tomato leaf curl Kumasi virus clone GOTB2-2 segment A, complete sequence.	plants
Group II: ssDNA viruses	Unassigned	Geminiviridae		Begomovirus	Geminiviridae	Tomato leaf curl Laos virus	AF195782	NC_004613	Tomato leaf curl Laos virus complete genome.	plants
Group II: ssDNA viruses	Unassigned	Geminiviridae		Begomovirus	Geminiviridae	Tomato leaf curl Liwa virus	HF912280	NC_023312	Tomato leaf curl Liwa virus isolate LW1, complete genome.	plants
Group II: ssDNA viruses	Unassigned	Geminiviridae		Begomovirus	Geminiviridae	Tomato leaf curl Madagascar virus	AJ865338	NC_006874	Tomato leaf curl Madagascar virus-Menabe [Madagascar:Morondova:2001] complete genome, isolate Morondova.	plants
Group II: ssDNA viruses	Unassigned	Geminiviridae		Begomovirus	Geminiviridae	Tomato leaf curl Madagascar virus	AJ865339		Tomato leaf curl Madagascar virus-Androy [Madagascar:Toliary:2001], isolate Toliary complete genome.	plants
Group II: ssDNA viruses	Unassigned	Geminiviridae		Begomovirus	Geminiviridae	Tomato leaf curl Malaysia virus	AF327436	NC_004648	Tomato leaf curl Malaysia virus segment A, complete sequence.	plants
Group II: ssDNA viruses	Unassigned	Geminiviridae		Begomovirus	Geminiviridae	Tomato leaf curl Mali virus	AY502936	NC_005348	Tomato leaf curl Mali virus, complete genome.	plants
Group II: ssDNA viruses	Unassigned	Geminiviridae		Begomovirus	Geminiviridae	Tomato leaf curl Mayotte virus	AJ865340	NC_006876	Tomato leaf curl Mayotte virus complete genome, isolate Kahani.	plants
Group II: ssDNA viruses	Unassigned	Geminiviridae		Begomovirus	Geminiviridae	Tomato leaf curl Mindanao virus	EU487046	NC_010440	Tomato leaf curl Mindanao virus isolate P162, complete genome.	plants
Group II: ssDNA viruses	Unassigned	Geminiviridae		Begomovirus	Geminiviridae	Tomato leaf curl Moheli virus	AM701763		Tomato leaf curl Moheli virus cp, v2, c2 c3 and c4 genes, isolated in Fomboni, Comoros.	plants
Group II: ssDNA viruses	Unassigned	Geminiviridae		Begomovirus	Geminiviridae	Tomato leaf curl Namakely virus	AM701761		Tomato leaf curl Namakely virus, isolate Comoros:Dimadjou:2001.	plants
Group II: ssDNA viruses	Unassigned	Geminiviridae		Begomovirus	Geminiviridae	Tomato leaf curl Namakely virus	AM701764		Tomato leaf curl Namakely virus, isolate Madagascar:Namakely:2001.	plants
Group II: ssDNA viruses	Unassigned	Geminiviridae		Begomovirus	Geminiviridae	Tomato leaf curl New Delhi virus	DQ629102		Tomato leaf curl New Delhi virus isolate ToLCND-CTM segment DNA A, complete sequence.	plants
Group II: ssDNA viruses	Unassigned	Geminiviridae		Begomovirus	Geminiviridae	Tomato leaf curl New Delhi virus	U15015, U15017	NC_004611, NC_004612	Tomato leaf curl New Delhi virus-Severe segment A, complete sequence., Tomato leaf curl New Delhi virus-Severe segment B, complete sequence.	plants
Group II: ssDNA viruses	Unassigned	Geminiviridae		Begomovirus	Geminiviridae	Tomato leaf curl New Delhi virus 2	JQ897969		Tomato leaf curl New Delhi virus, complete genome.	plants
Group II: ssDNA viruses	Unassigned	Geminiviridae		Begomovirus	Geminiviridae	Tomato leaf curl New Delhi virus 4	KF551592		Tomato leaf curl New Delhi virus isolate TC306 segment DNA-A, complete sequence.	plants
Group II: ssDNA viruses	Unassigned	Geminiviridae		Begomovirus	Geminiviridae	Tomato leaf curl Nigeria virus	FJ685621	NC_012206	Tomato leaf curl Nigeria virus-[Nigeria:2006], complete sequence.	plants
Group II: ssDNA viruses	Unassigned	Geminiviridae		Begomovirus	Geminiviridae	Tomato leaf curl Oman virus	FJ956700	NC_014542	Tomato leaf curl Oman virus isolate Alb22, complete genome.	plants
Group II: ssDNA viruses	Unassigned	Geminiviridae		Begomovirus	Geminiviridae	Tomato leaf curl Pakistan virus	GU732204		Tomato leaf curl Pakistan virus isolate ToLCPKV [IN:Bih], complete genome.	plants
Group II: ssDNA viruses	Unassigned	Geminiviridae		Begomovirus	Geminiviridae	Tomato leaf curl Pakistan virus	AM948961		Tomato leaf curl Pakistan virus, complete genome.	plants
Group II: ssDNA viruses	Unassigned	Geminiviridae		Begomovirus	Geminiviridae	Tomato leaf curl Pakistan virus	DQ116884	NC_008299	Tomato leaf curl Pakistan virus isolate Rahim Yaar Khan 1 clone PT7 segment A, complete sequence.	plants
Group II: ssDNA viruses	Unassigned	Geminiviridae		Begomovirus	Geminiviridae	Tomato leaf curl Palampur virus	AM884015, AM992534	NC_010840, NC_010839	Tomato leaf curl Palampur virus complete sequence, isolate India., Tomato leaf curl Palampur virus segment B, complete sequence.	plants
Group II: ssDNA viruses	Unassigned	Geminiviridae		Begomovirus	Geminiviridae	Tomato leaf curl Patna virus	EU862323	NC_012492	Tomato leaf curl Patna virus segment DNA-A, complete sequence.	plants
Group II: ssDNA viruses	Unassigned	Geminiviridae		Begomovirus	Geminiviridae	Tomato leaf curl Philippines virus	AB050597	NC_005032	Tomato leaf curl Philippines virus DNA, complete genome.	plants
Group II: ssDNA viruses	Unassigned	Geminiviridae		Begomovirus	Geminiviridae	Tomato leaf curl Philippines virus	AB307731		Tomato leaf curl Philippines virus - Laguna DNA, segment A, complete sequence.	plants
Group II: ssDNA viruses	Unassigned	Geminiviridae		Begomovirus	Geminiviridae	Tomato leaf curl Philippines virus	AB377113		Tomato leaf curl Philippines virus - Los Banos:L3 DNA, segment A, complete sequence.	plants
Group II: ssDNA viruses	Unassigned	Geminiviridae		Begomovirus	Geminiviridae	Tomato leaf curl Pune virus	AY754814	NC_008517	Tomato leaf curl Pune virus - [India:Pune:2005], complete genome.	plants
Group II: ssDNA viruses	Unassigned	Geminiviridae		Begomovirus	Geminiviridae	Tomato leaf curl Rajasthan virus	DQ339117		Tomato leaf curl Rajasthan virus - [India:Rajasthan:2005] segment A, complete sequence.	plants
Group II: ssDNA viruses	Unassigned	Geminiviridae		Begomovirus	Geminiviridae	Tomato leaf curl Ranchi virus	GQ994095	NC_016965	Tomato leaf curl Ranchi virus, complete genome.	plants
Group II: ssDNA viruses	Unassigned	Geminiviridae		Begomovirus	Geminiviridae	Tomato leaf curl Seychelles virus	AM491778	NC_009031	Tomato leaf curl Seychelles virus complete genome.	plants
Group II: ssDNA viruses	Unassigned	Geminiviridae		Begomovirus	Geminiviridae	Tomato leaf curl Sinaloa virus	AJ608286, AJ508783	NC_009606, NC_009605	Sinaloa tomato leaf curl virus AV1 gene, AC3 gene, AC2 gene, AC1 gene and AC4 gene., Sinaloa tomato leaf curl virus BV1 gene for nuclear shuttle protein and BC1 gene for movement protein, isolate NI2.	plants
Group II: ssDNA viruses	Unassigned	Geminiviridae		Begomovirus	Geminiviridae	Tomato leaf curl Sri Lanka virus	AF274349	NC_004647	Tomato leaf curl Sri Lanka virus segment A pre-coat protein (V2), coat protein (V1), C3 protein (C3), C2 protein (C2), replication-associated protein (C1), and C4 protein (C4) genes, complete cds.	plants
Group II: ssDNA viruses	Unassigned	Geminiviridae		Begomovirus	Geminiviridae	Tomato leaf curl Sudan virus	AY044137	NC_005855	Tomato leaf curl Sudan virus - [Gezira] precoat protein (V2), coat protein (V1), replication enhancer (C3), transactivation protein (C2), replication-associated protein (C1), and C4 genes, complete cds.	plants
Group II: ssDNA viruses	Unassigned	Geminiviridae		Begomovirus	Geminiviridae	Tomato leaf curl Sudan virus	AY044139		Tomato leaf curl Sudan virus - [Shambat] precoat protein (V2), coat protein (V1), replication enhancer (C3), transactivation protein (C2), replication-associated protein (C1), and C4 genes, complete cds.	plants
Group II: ssDNA viruses	Unassigned	Geminiviridae		Begomovirus	Geminiviridae	Tomato leaf curl Sudan virus	EF110891		Tomato leaf curl Sudan virus from Yemen, complete genome.	plants
Group II: ssDNA viruses	Unassigned	Geminiviridae		Begomovirus	Geminiviridae	Tomato leaf curl Sudan virus	KC763630		Tomato leaf curl Sudan virus isolate SD:WM:11, complete genome.	plants
Group II: ssDNA viruses	Unassigned	Geminiviridae		Begomovirus	Geminiviridae	Tomato leaf curl Sulawesi virus	FJ237614		Tomato leaf curl Sulawesi virus isolate FI01No1-2 segment DNA-A, complete sequence.	plants
Group II: ssDNA viruses	Unassigned	Geminiviridae		Begomovirus	Geminiviridae	Tomato leaf curl Sulawesi virus	FJ237617	NC_013413	Tomato leaf curl Sulawesi virus isolate FI08No1-1 segment DNA-A, complete sequence.	plants
Group II: ssDNA viruses	Unassigned	Geminiviridae		Begomovirus	Geminiviridae	Tomato leaf curl Taiwan virus	DQ866128		Tomato leaf curl Taiwan virus isolate LJC14-2 segment DNA A, complete sequence.	plants
Group II: ssDNA viruses	Unassigned	Geminiviridae		Begomovirus	Geminiviridae	Tomato leaf curl Taiwan virus	GU723730		Tomato leaf curl Taiwan virus isolate T2-4 segment DNA-A, complete sequence.	plants
Group II: ssDNA viruses	Unassigned	Geminiviridae		Begomovirus	Geminiviridae	Tomato leaf curl Taiwan virus	JQ867093		Tomato leaf curl Taiwan virus isolate NS1, complete genome.	plants
Group II: ssDNA viruses	Unassigned	Geminiviridae		Begomovirus	Geminiviridae	Tomato leaf curl Taiwan virus	U88692	NC_003898	Tomato leaf curl virus - Taiwan complete genome.	plants
Group II: ssDNA viruses	Unassigned	Geminiviridae		Begomovirus	Geminiviridae	Tomato leaf curl Toliara virus	AM701768		Tomato leaf curl Toliara virus cp, v2, rep, c2, c3 and c4 genes, isolated in Miandrivazo, Madagascar.	plants
Group II: ssDNA viruses	Unassigned	Geminiviridae		Begomovirus	Geminiviridae	Tomato leaf curl Uganda virus	DQ127170		Tomato leaf curl Uganda virus - [Iganga] segment A, complete sequence.	plants
Group II: ssDNA viruses	Unassigned	Geminiviridae		Begomovirus	Geminiviridae	Tomato leaf curl Vietnam virus	GQ373254		Tomato leaf curl Vietnam virus isolate Hanoi 112 segment DNA A, complete sequence.	plants
Group II: ssDNA viruses	Unassigned	Geminiviridae		Begomovirus	Geminiviridae	Tomato leaf curl Vietnam virus	AF264063	NC_004153	Tomato leaf curl virus - Vietnam DNA A, complete sequence.	plants
Group II: ssDNA viruses	Unassigned	Geminiviridae		Begomovirus	Geminiviridae	Tomato leaf curl virus	AF084006		Tomato leaf curl virus-[Solanum species D1] strain D1, complete genome.	plants
Group II: ssDNA viruses	Unassigned	Geminiviridae		Begomovirus	Geminiviridae	Tomato leaf curl virus	AY754812		Tomato leaf curl Karnataka virus, complete genome.	plants
Group II: ssDNA viruses	Unassigned	Geminiviridae		Begomovirus	Geminiviridae	Tomato leaf curl virus	DQ629101		Tomato leaf curl New Delhi virus isolate ToLCND-CTS segment DNA A, complete sequence.	plants
Group II: ssDNA viruses	Unassigned	Geminiviridae		Begomovirus	Geminiviridae	Tomato leaf curl virus	FJ514798		Tomato leaf curl Karnataka virus - Bangalore [India:Punjab:Mentha:2007], complete genome.	plants
Group II: ssDNA viruses	Unassigned	Geminiviridae		Begomovirus	Geminiviridae	Tomato leaf curl virus	S53251	NC_003896	Tomato leaf curl virus-[AU], complete genome.	plants
Group II: ssDNA viruses	Unassigned	Geminiviridae		Begomovirus	Geminiviridae	Tomato leaf deformation virus	GQ334472	NC_014510	Tomato leaf deformation virus isolate PE:PT1:To:03 segment DNA-A, complete sequence.	plants
Group II: ssDNA viruses	Unassigned	Geminiviridae		Begomovirus	Geminiviridae	Tomato leaf distortion virus	EU710749		Tomato leaf distortion virus isolate BR:Pda4:05 segment DNA-A, complete sequence.	plants
Group II: ssDNA viruses	Unassigned	Geminiviridae		Begomovirus	Geminiviridae	Tomato mild mosaic virus	EU710752, EU710753	NC_010833, NC_010834	Tomato mild mosaic virus isolate BR:Pda58:05 segment DNA-A, complete sequence., Tomato mild mosaic virus isolate BR:Pda58:05 segment DNA-B, complete sequence.	plants
Group II: ssDNA viruses	Unassigned	Geminiviridae		Begomovirus	Geminiviridae	Tomato mild yellow leaf curl Aragua virus	AY927277, EF547938	NC_009490, NC_009491	Tomato mild yellow leaf curl Aragua virus - [Venezuela:10:2003] segment DNA-A, complete sequence., Tomato mild yellow leaf curl Aragua virus - [Venezuela:10:2003] segment DNA-B, complete sequence.	plants
Group II: ssDNA viruses	Unassigned	Geminiviridae		Begomovirus	Geminiviridae	Tomato mosaic Havana virus	Y14874, Y14875	NC_003867, NC_003868	Tomato mosaic Havana virus-[Quivican] DNA, segment A., Tomato mosaic Havana virus-[Quivican] DNA, segment B.	plants
Group II: ssDNA viruses	Unassigned	Geminiviridae		Begomovirus	Geminiviridae	Tomato mosaic leaf curl virus	AY508991, AY508992	NC_005850, NC_005851	Tomato mosaic leaf curl virus segment DNA A, complete sequence., Tomato mosaic leaf curl virus segment DNA B, complete sequence.	plants
Group II: ssDNA viruses	Unassigned	Geminiviridae		Begomovirus	Geminiviridae	Tomato mottle leaf curl virus	JF803246, JF803264		Tomato mottle leaf curl virus isolate DF[BR:PADFM:04] segment DNA-A, complete sequence., Tomato mottle leaf curl virus isolate DF[BR:PADFM:04] segment DNA-B, complete sequence.	plants
Group II: ssDNA viruses	Unassigned	Geminiviridae		Begomovirus	Geminiviridae	Tomato mottle Taino virus	AF012300, AF012301	NC_001828, NC_001917	Tomato mottle Taino virus component A, complete sequence., Tomato mottle Taino virus component B, complete sequence.	plants
Group II: ssDNA viruses	Unassigned	Geminiviridae		Begomovirus	Geminiviridae	Tomato mottle virus	L14460, L14461	NC_001938, NC_001939	Tomato mottle virus-[Florida] complete A component DNA; coat protein (AR1), replicative protein (AL1), transcriptional element (AL2), and AL3 genes, complete cds., Tomato mottle virus-[Florida] B component, complete sequence.	plants
Group II: ssDNA viruses	Unassigned	Geminiviridae		Begomovirus	Geminiviridae	Tomato mottle wrinkle virus	JQ714137, JQ714138	NC_025265, NC_025266	Tomato mottle wrinkle virus isolate Ar:Pichanal:400 segment DNA-A, complete sequence., Tomato mottle wrinkle virus isolate Ar:Pichanal:400 segment DNA-B, complete sequence.	plants
Group II: ssDNA viruses	Unassigned	Geminiviridae		Begomovirus	Geminiviridae	Tomato rugose mosaic virus	AF291705, AF291706	NC_002555, NC_002556	Tomato rugose mosaic virus-[Ube] DNA-A, complete sequence., Tomato rugose mosaic virus-[Ube] DNA-B, complete sequence.	plants
Group II: ssDNA viruses	Unassigned	Geminiviridae		Begomovirus	Geminiviridae	Tomato rugose yellow leaf curl virus	JN381819, JN381820	NC_020257, NC_020258	Tomato rugose yellow leaf curl virus isolate U2 clone 1 segment DNA_A, complete sequence., Tomato rugose yellow leaf curl virus isolate U2 clone 2 segment DNA_B, complete sequence.	plants
Group II: ssDNA viruses	Unassigned	Geminiviridae		Begomovirus	Geminiviridae	Tomato severe leaf curl virus	AF130415	NC_004642	Tomato severe leaf curl virus-[Guatemala 96-1] segment A, complete sequence.	plants
Group II: ssDNA viruses	Unassigned	Geminiviridae		Begomovirus	Geminiviridae	Tomato severe leaf curl virus	AJ508784		Tomato severe leaf curl virus AV1 gene, AC3 gene, AC2 gene, AC1 gene and AC4 gene, isolate NI1.	plants
Group II: ssDNA viruses	Unassigned	Geminiviridae		Begomovirus	Geminiviridae	Tomato severe leaf curl virus	JN680352		Tomato severe leaf curl virus - Huasteca, complete genome.	plants
Group II: ssDNA viruses	Unassigned	Geminiviridae		Begomovirus	Geminiviridae	Tomato severe rugose virus	DQ207749, EF534708	NC_009607, NC_009612	Tomato severe rugose virus strain Petrolina de Goias segment DNA-A, complete sequence., Tomato severe rugose virus strain Petrolina de Goias segment DNA-B, complete sequence.	plants
Group II: ssDNA viruses	Unassigned	Geminiviridae		Begomovirus	Geminiviridae	Tomato yellow leaf curl Axarquia virus	EU734831	NC_011024	TYLCAxV-Sic1-[IT:Sic2/2:04], complete genome.	plants
Group II: ssDNA viruses	Unassigned	Geminiviridae		Begomovirus	Geminiviridae	Tomato yellow leaf curl Axarquia virus	KM215610	NC_025680	Tomato yellow leaf curl Axarquia virus isolate Homra, complete genome.	plants
Group II: ssDNA viruses	Unassigned	Geminiviridae		Begomovirus	Geminiviridae	Tomato yellow leaf curl China virus	AF311734	NC_004044	Tomato yellow leaf curl China virus TYLCV-CHI segment A, complete genome.	plants
Group II: ssDNA viruses	Unassigned	Geminiviridae		Begomovirus	Geminiviridae	Tomato yellow leaf curl China virus	AJ319674		Tomato yellow leaf curl China virus-Tb[Y5] DNA A, complete genome, isolate Y5.	plants
Group II: ssDNA viruses	Unassigned	Geminiviridae		Begomovirus	Geminiviridae	Tomato yellow leaf curl China virus	AJ319675		Tomato yellow leaf curl China virus-Tb[Y10] DNA A, complete genome, isolate Y10.	plants
Group II: ssDNA viruses	Unassigned	Geminiviridae		Begomovirus	Geminiviridae	Tomato yellow leaf curl China virus	AJ457985		Tomato yellow leaf curl China virus-Tb[Y25] complete genome, isolate Y25.	plants
Group II: ssDNA viruses	Unassigned	Geminiviridae		Begomovirus	Geminiviridae	Tomato yellow leaf curl China virus	AM980509		Tomato yellow leaf curl China virus DNA segment A, complete sequence, isolate Y278.	plants
Group II: ssDNA viruses	Unassigned	Geminiviridae		Begomovirus	Geminiviridae	Tomato yellow leaf curl China virus	DQ256460		Tomato yellow leaf curl China virus isolate Bean-YM, complete genome.	plants
Group II: ssDNA viruses	Unassigned	Geminiviridae		Begomovirus	Geminiviridae	Tomato yellow leaf curl China virus	EF011559		Tomato yellow leaf curl China virus-[YN72], complete genome.	plants
Group II: ssDNA viruses	Unassigned	Geminiviridae		Begomovirus	Geminiviridae	Tomato yellow leaf curl Guangdong virus	AY602166	NC_008374	Tomato yellow leaf curl Guangdong virus isolate G3 segment DNA-A, complete sequence.	plants
Group II: ssDNA viruses	Unassigned	Geminiviridae		Begomovirus	Geminiviridae	Tomato yellow leaf curl Indonesia virus	AF189018	NC_008267	Tomato yellow leaf curl Indonesia virus-[Lembang] segment A, complete sequence.	plants
Group II: ssDNA viruses	Unassigned	Geminiviridae		Begomovirus	Geminiviridae	Tomato yellow leaf curl Kanchanaburi virus	AF511528, AF511529	NC_005811, NC_005812	Tomato yellow leaf curl Kanchanaburi virus-[Thailand Kan1] segment DNA-B, complete sequence., Tomato yellow leaf curl Kanchanaburi virus-[Thailand Kan1] segment DNA-A, complete sequence.	plants
Group II: ssDNA viruses	Unassigned	Geminiviridae		Begomovirus	Geminiviridae	Tomato yellow leaf curl Malaga virus	AF271234	NC_004569	Tomato yellow leaf curl Malaga virus isolate ES42199, complete genome.	plants
Group II: ssDNA viruses	Unassigned	Geminiviridae		Begomovirus	Geminiviridae	Tomato yellow leaf curl Mali virus	AY502934		Tomato yellow leaf curl Mali virus, complete genome.	plants
Group II: ssDNA viruses	Unassigned	Geminiviridae		Begomovirus	Geminiviridae	Tomato yellow leaf curl Mali virus	DQ358913		Tomato yellow leaf curl Mali virus-[Ethiopia] segment DNA-A, complete sequence.	plants
Group II: ssDNA viruses	Unassigned	Geminiviridae		Begomovirus	Geminiviridae	Tomato yellow leaf curl Mali virus	LM651400	NC_027215	Tomato yellow leaf curl Mali virus complete genome, isolate Tom-141.	plants
Group II: ssDNA viruses	Unassigned	Geminiviridae		Begomovirus	Geminiviridae	Tomato yellow leaf curl Sardinia virus	X61153	NC_003828	Tomato yellow leaf curl Sardinia virus, complete genome.	plants
Group II: ssDNA viruses	Unassigned	Geminiviridae		Begomovirus	Geminiviridae	Tomato yellow leaf curl Saudi virus	KF040453	NC_022229	Tomato yellow leaf curl Saudi virus isolate Hail1, complete genome.	plants
Group II: ssDNA viruses	Unassigned	Geminiviridae		Begomovirus	Geminiviridae	Tomato yellow leaf curl Shuangbai virus - [Y4536]	KT962229	NC_029995	Tomato yellow leaf curl Shuangbai virus - [Y4536], complete genome.	plants
Group II: ssDNA viruses	Unassigned	Geminiviridae		Begomovirus	Geminiviridae	Tomato yellow leaf curl Thailand virus	AF141922, AF141897	NC_000869, NC_000870	Tomato yellow leaf curl Thailand virus-[2] segment A, complete sequence., Tomato yellow leaf curl Thailand virus-[2] segment B, complete sequence.	plants
Group II: ssDNA viruses	Unassigned	Geminiviridae		Begomovirus	Geminiviridae	Tomato yellow leaf curl Thailand virus	AF206674		Tomato yellow leaf curl Thailand virus-[Myanmar] segment A, complete sequence.	plants
Group II: ssDNA viruses	Unassigned	Geminiviridae		Begomovirus	Geminiviridae	Tomato yellow leaf curl Thailand virus	AJ495812		Tomato yellow leaf curl Thailand virus-[Y72] complete genome, isolate Y72.	plants
Group II: ssDNA viruses	Unassigned	Geminiviridae		Begomovirus	Geminiviridae	Tomato yellow leaf curl Thailand virus	AY514630		Tomato yellow leaf curl Thailand virus strain Chiang Mai segment A, complete sequence.	plants
Group II: ssDNA viruses	Unassigned	Geminiviridae		Begomovirus	Geminiviridae	Tomato yellow leaf curl Thailand virus	AY514632		Tomato yellow leaf curl Thailand virus strain Sakon Nakhon segment A, complete sequence.	plants
Group II: ssDNA viruses	Unassigned	Geminiviridae		Begomovirus	Geminiviridae	Tomato yellow leaf curl Vietnam virus	DQ641697	NC_009548	Tomato yellow leaf curl Vietnam virus segment DNA-A, complete sequence.	plants
Group II: ssDNA viruses	Unassigned	Geminiviridae		Begomovirus	Geminiviridae	Tomato yellow leaf curl virus	AJ132711		Tomato yellow leaf curl virus-Iran complete genome, isolate Iran.	plants
Group II: ssDNA viruses	Unassigned	Geminiviridae		Begomovirus	Geminiviridae	Tomato yellow leaf curl virus	AJ489258	NC_004005	Tomato yellow leaf curl virus-[Almeria] complete genome, isolate Almeria.	plants
Group II: ssDNA viruses	Unassigned	Geminiviridae		Begomovirus	Geminiviridae	Tomato yellow leaf curl virus	EU635776		Tomato yellow leaf curl virus isolate Kahnooj, complete genome.	plants
Group II: ssDNA viruses	Unassigned	Geminiviridae		Begomovirus	Geminiviridae	Tomato yellow leaf curl virus	GU076442		Tomato yellow leaf curl virus-[Minab:Iran] isolate TYLCV-Ker[IR:Ho32:06], complete genome.	plants
Group II: ssDNA viruses	Unassigned	Geminiviridae		Begomovirus	Geminiviridae	Tomato yellow leaf curl virus	GU076454		Tomato yellow leaf curl virus-[Genaveh:Iran] isolate TYLCV-Bou[IR:Ge29:06], complete genome.	plants
Group II: ssDNA viruses	Unassigned	Geminiviridae		Begomovirus	Geminiviridae	Tomato yellow leaf curl virus	X76319		Tomato yellow leaf curl virus-Mild V1, V2, C1, C2, C3 and C4 genes.	plants
Group II: ssDNA viruses	Unassigned	Geminiviridae		Begomovirus	Geminiviridae	Tomato yellow leaf curl Yunnan virus	KC686705	NC_021341	Tomato yellow leaf curl Yunnan virus isolate YN2013 clone 10 segment DNA-A, complete sequence.	plants
Group II: ssDNA viruses	Unassigned	Geminiviridae		Begomovirus	Geminiviridae	Tomato yellow leaf distortion virus	FJ174698, FJ999999	NC_011348, NC_017913	Tomato yellow leaf distortion virus clone 5E17 segment DNA-A, complete sequence., Tomato yellow leaf distortion virus clone EF5N segment DNA-B, complete sequence.	plants
Group II: ssDNA viruses	Unassigned	Geminiviridae		Begomovirus	Geminiviridae	Tomato yellow margin leaf curl virus	AY508993, AY508994	NC_005852, NC_005853	Tomato yellow margin leaf curl virus segment DNA A, complete sequence., Tomato yellow margin leaf curl virus segment DNA B, complete sequence.	plants
Group II: ssDNA viruses	Unassigned	Geminiviridae		Begomovirus	Geminiviridae	Tomato yellow mosaic virus	EU518935		Tomato yellow mosaic virus isolate Valle del Cauca segment A, complete sequence.	plants
Group II: ssDNA viruses	Unassigned	Geminiviridae		Begomovirus	Geminiviridae	Tomato yellow mottle virus	KC176780, KC176781	NC_019946, NC_019947	Tomato yellow mottle virus segment DNA-A, complete sequence., Tomato yellow mottle virus segment DNA-B, complete sequence.	plants
Group II: ssDNA viruses	Unassigned	Geminiviridae		Begomovirus	Geminiviridae	Tomato yellow spot virus	DQ336350, DQ336351	NC_007726, NC_007727	Tomato yellow spot virus segment DNA-A, complete sequence., Tomato yellow spot virus segment DNA-B, complete sequence.	plants
Group II: ssDNA viruses	Unassigned	Geminiviridae		Begomovirus	Geminiviridae	Tomato yellow vein streak virus	EF417916, EF417915	NC_010950, NC_010949	Tomato yellow vein streak virus isolate Ba-3 segment DNA-B, complete sequence., Tomato yellow vein streak virus isolate Ba-3 segment DNA-A, complete sequence.	plants
Group II: ssDNA viruses	Unassigned	Geminiviridae		Begomovirus	Geminiviridae	Velvet bean severe mosaic virus	FN543425, FN543426	NC_013414, NC_013415	Velvet bean severe mosaic virus DNA A, complete genome., Velvet bean severe mosaic virus DNA B, complete genome.	plants
Group II: ssDNA viruses	Unassigned	Geminiviridae		Begomovirus	Geminiviridae	Vernonia crinkle virus	KX831132	NC_032118	Vernonia crinkle virus isolate UG7, complete sequence.	plants
Group II: ssDNA viruses	Unassigned	Geminiviridae		Begomovirus	Geminiviridae	Vernonia yellow vein virus	AM182232	NC_007730	Vernonia yellow vein virus segment DNA-A, complete viral segment.	plants
Group II: ssDNA viruses	Unassigned	Geminiviridae		Begomovirus	Geminiviridae	Vigna yellow mosaic virus	KC430936		Vigna yellow mosaic virus isolate Yautepec-2007 segment A, complete sequence.	plants
Group II: ssDNA viruses	Unassigned	Geminiviridae		Begomovirus	Geminiviridae	Vinca leaf curl virus	KR612272	NC_028124	Vinca leaf curl virus isolate RK, complete sequence.	plants
Group II: ssDNA viruses	Unassigned	Geminiviridae		Begomovirus	Geminiviridae	Watermelon chlorotic stunt virus	AJ012082, AJ012081	NC_003709, NC_003708	watermelon chlorotic stunt virus DNA B, BC1 and BV1 genes., watermelon chlorotic stunt virus DNA A, V2, coat protein, rep, c2, c3 and c4 genes.	plants
Group II: ssDNA viruses	Unassigned	Geminiviridae		Begomovirus	Geminiviridae	West African Asystasia virus 1	JF694484, JF694485	NC_016575, NC_016576	Asystasia begomovirus 1 segment DNA-A, complete sequence., Asystasia begomovirus 1 isolate ABgV1 segment DNA-B, complete sequence.	plants
Group II: ssDNA viruses	Unassigned	Geminiviridae		Begomovirus	Geminiviridae	West African Asystasia virus 2	JF694486		Asystasia begomovirus 2 segment DNA-A, complete sequence.	plants
Group II: ssDNA viruses	Unassigned	Geminiviridae		Begomovirus	Geminiviridae	Wissadula golden mosaic virus	DQ395343, EU158095	NC_010948, NC_010951	Wissadula golden mosaic St Thomas Virus, complete sequence., Wissadula golden mosaic St Thomas Virus segment DNA-B, complete sequence.	plants
Group II: ssDNA viruses	Unassigned	Geminiviridae		Begomovirus	Geminiviridae	Wissadula yellow mosaic virus	KX691411	NC_031451	Wissadula yellow mosaic virus isolate ALW35_5B segment DNA-A, complete sequence.	plants
Group II: ssDNA viruses	Unassigned	Geminiviridae		Capulavirus	Geminiviridae	Alfalfa leaf curl virus	KP732474	NC_027714	Alfalfa leaf curl virus isolate 44-1E, complete genome.	plants
Group II: ssDNA viruses	Unassigned	Geminiviridae		Capulavirus	Geminiviridae	Euphorbia caput-medusae latent virus	HF921459		Euphorbia caput-medusae latent virus, isolate Dar10 complete genome.	plants
Group II: ssDNA viruses	Unassigned	Geminiviridae		Capulavirus	Geminiviridae	Euphorbia caput-medusae latent virus	KT214376	NC_030238	Euphorbia caput-medusae latent virus isolate DAR12_CM243, complete genome.	plants
Group II: ssDNA viruses	Unassigned	Geminiviridae		Capulavirus	Geminiviridae	French bean severe leaf curl virus	JX094280	NC_018453	French bean severe leaf curl virus isolate FbSLSV-1, complete genome.	plants
Group II: ssDNA viruses	Unassigned	Geminiviridae		Capulavirus	Geminiviridae	Plantago lanceolata latent virus	KT214389		Plantago lanceolata latent virus isolate ALA13_Pl11, complete genome.	plants
Group II: ssDNA viruses	Unassigned	Geminiviridae		Curtovirus	Geminiviridae	Beet curly top virus	AY548948		Beet curly top virus isolate spinach 3, complete genome.	plants
Group II: ssDNA viruses	Unassigned	Geminiviridae		Curtovirus	Geminiviridae	Beet curly top virus	EF501977		Beet curly top virus isolate New Mexico, complete genome.	plants
Group II: ssDNA viruses	Unassigned	Geminiviridae		Curtovirus	Geminiviridae	Beet curly top virus	EU193175		Beet curly top virus strain BMCTV-Mexico, complete genome.	plants
Group II: ssDNA viruses	Unassigned	Geminiviridae		Curtovirus	Geminiviridae	Beet curly top virus	FJ545686		Beet curly top virus isolate LRME27607, complete genome.	plants
Group II: ssDNA viruses	Unassigned	Geminiviridae		Curtovirus	Geminiviridae	Beet curly top virus	JN817383		Beet curly top virus isolate pCO-95-6-31, complete genome.	plants
Group II: ssDNA viruses	Unassigned	Geminiviridae		Curtovirus	Geminiviridae	Beet curly top virus	M24597	NC_001412	Beet curly top virus - California [Logan], complete genome.	plants
Group II: ssDNA viruses	Unassigned	Geminiviridae		Curtovirus	Geminiviridae	Beet curly top virus	U02311		Beet severe curly top virus - Cfh, complete genome.	plants
Group II: ssDNA viruses	Unassigned	Geminiviridae		Curtovirus	Geminiviridae	Beet curly top virus	U56975		Beet mild curly top virus - [Worland], complete genome.	plants
Group II: ssDNA viruses	Unassigned	Geminiviridae		Curtovirus	Geminiviridae	Horseradish curly top virus	U49907	NC_002543	Horseradish curly top virus movement protein (V3), (V2), capsid protein (V1), (C2), replication initiator protein (C1) and (C4) genes, complete cds.	plants
Group II: ssDNA viruses	Unassigned	Geminiviridae		Curtovirus	Geminiviridae	Pepper yellow dwarf virus	EU921828		Pepper yellow dwarf virus - New Mexico, complete genome.	plants
Group II: ssDNA viruses	Unassigned	Geminiviridae		Curtovirus	Geminiviridae	Spinach severe curly top virus	GU734126	NC_014631	Spinach severe curly top virus strain Arizona:09-10-8:2009, complete genome.	plants
Group II: ssDNA viruses	Unassigned	Geminiviridae		Eragrovirus	Geminiviridae	Eragrostis curvula streak virus	FJ665630		Eragrostis curvula streak virus isolate ECSV-ZA-Gre4-Ky3-2008, complete genome.	plants
Group II: ssDNA viruses	Unassigned	Geminiviridae		Eragrovirus	Geminiviridae	Eragrostis curvula streak virus	FJ665631	NC_012664	Eragrostis curvula streak virus isolate ECSV-ZA-Esc1-g382-2008, complete genome.	plants
Group II: ssDNA viruses	Unassigned	Geminiviridae		Grablovirus	Geminiviridae	Grapevine red blotch virus	JQ901105		Grapevine red-blotch associated virus isolate JRT[456]17NOV10, complete genome.	plants
Group II: ssDNA viruses	Unassigned	Geminiviridae		Mastrevirus	Geminiviridae	Axonopus compressus streak virus	KJ437671	NC_023864	Axonopus compressus streak virus isolate ACSV_NG_g84_oba_2007, complete genome.	plants
Group II: ssDNA viruses	Unassigned	Geminiviridae		Mastrevirus	Geminiviridae	Bean yellow dwarf virus	Y11023	NC_003493	Bean yellow dwarf virus putative genes V1, V2, C1, C1:C2.	plants
Group II: ssDNA viruses	Unassigned	Geminiviridae		Mastrevirus	Geminiviridae	Bromus catharticus striate mosaic virus	HQ113104	NC_014822	Bromus catharticus striate mosaic virus isolate AU QL 99, complete genome.	plants
Group II: ssDNA viruses	Unassigned	Geminiviridae		Mastrevirus	Geminiviridae	Chickpea chlorosis Australia virus	JN989422	NC_022131	Chickpea chlorosis Australia virus isolate CpCV-D_AU_3494I_2002, complete genome.	plants
Group II: ssDNA viruses	Unassigned	Geminiviridae		Mastrevirus	Geminiviridae	Chickpea chlorosis virus	GU256530	NC_014740	Chickpea chlorosis virus-A, complete genome.	plants
Group II: ssDNA viruses	Unassigned	Geminiviridae		Mastrevirus	Geminiviridae	Chickpea chlorosis virus	GU256531		Chickpea chlorosis virus-B, complete genome.	plants
Group II: ssDNA viruses	Unassigned	Geminiviridae		Mastrevirus	Geminiviridae	Chickpea chlorosis virus	JN989416		Chickpea chlorosis virus-C isolate CpCV-C_AU_3494Ia_2002, complete genome.	plants
Group II: ssDNA viruses	Unassigned	Geminiviridae		Mastrevirus	Geminiviridae	Chickpea chlorosis virus	JN989426		Chickpea chlorosis virus-E isolate CpCV-E_AU_3460B_2002, complete genome.	plants
Group II: ssDNA viruses	Unassigned	Geminiviridae		Mastrevirus	Geminiviridae	Chickpea chlorotic dwarf virus	AM849097		Chickpea chlorotic dwarf virus complete genome, clone ccdv 6.	plants
Group II: ssDNA viruses	Unassigned	Geminiviridae		Mastrevirus	Geminiviridae	Chickpea chlorotic dwarf virus	AM850136	NC_011058	Chickpea chlorotic dwarf virus, complete genome, clone ccdv 3.	plants
Group II: ssDNA viruses	Unassigned	Geminiviridae		Mastrevirus	Geminiviridae	Chickpea chlorotic dwarf virus	AM933135		Chickpea chlorotic dwarf virus complete genome, clone CpCDSV_Eco18.	plants
Group II: ssDNA viruses	Unassigned	Geminiviridae		Mastrevirus	Geminiviridae	Chickpea chlorotic dwarf virus	FR687959		Chickpea chlorotic dwarf virus complete sequence, isolate SYR-2.	plants
Group II: ssDNA viruses	Unassigned	Geminiviridae		Mastrevirus	Geminiviridae	Chickpea chlorotic dwarf virus	FR687960		Chickpea chlorotic dwarf virus complete sequence, isolate BGR-3.	plants
Group II: ssDNA viruses	Unassigned	Geminiviridae		Mastrevirus	Geminiviridae	Chickpea redleaf virus	GU256532	NC_014739	Chickpea redleaf virus, complete genome.	plants
Group II: ssDNA viruses	Unassigned	Geminiviridae		Mastrevirus	Geminiviridae	Chickpea yellow dwarf virus	KM377674	NC_025475	Chickpea yellow dwarf virus isolate CpYDV-PK_PK103_2012, complete genome.	plants
Group II: ssDNA viruses	Unassigned	Geminiviridae		Mastrevirus	Geminiviridae	Chickpea yellows virus	JN989439		Chickpea yellows mastrevirus isolate CpYV_AU_3489B_2002, complete genome.	plants
Group II: ssDNA viruses	Unassigned	Geminiviridae		Mastrevirus	Geminiviridae	Chloris striate mosaic virus	M20021	NC_001466	Chloris striate mosaic virus DNA, complete genome.	plants
Group II: ssDNA viruses	Unassigned	Geminiviridae		Mastrevirus	Geminiviridae	Digitaria ciliaris striate mosaic virus	JQ948088	NC_018579	Digitaria ciliaris striate mosaic virus isolate AU-QG5-2011, complete genome.	plants
Group II: ssDNA viruses	Unassigned	Geminiviridae		Mastrevirus	Geminiviridae	Digitaria ciliaris striate mosaic virus	JQ948091		Digitaria ciliaris striate mosaic virus isolate AU-QG8-2011, complete genome.	plants
Group II: ssDNA viruses	Unassigned	Geminiviridae		Mastrevirus	Geminiviridae	Digitaria didactyla striate mosaic virus	HM122238	NC_014547	Digitaria didactyla striate mosaic virus strain DDSMV-[AU:QL:99], complete genome.	plants
Group II: ssDNA viruses	Unassigned	Geminiviridae		Mastrevirus	Geminiviridae	Digitaria streak virus	M23022	NC_001478	Digitaria streak virus, complete genome.	plants
Group II: ssDNA viruses	Unassigned	Geminiviridae		Mastrevirus	Geminiviridae	Dragonfly-associated mastrevirus	JX458741	NC_019497	Dragonfly-associated mastrevirus isolate PR_NZ70_2009, complete genome.	plants
Group II: ssDNA viruses	Unassigned	Geminiviridae		Mastrevirus	Geminiviridae	Eragrostis minor streak virus	JF508490	NC_015553	Eragrostis minor streak virus, complete genome.	plants
Group II: ssDNA viruses	Unassigned	Geminiviridae		Mastrevirus	Geminiviridae	Eragrostis streak virus	EU244915	NC_010352	Eragrostis streak virus isolate ESV[ZmGur], complete genome.	plants
Group II: ssDNA viruses	Unassigned	Geminiviridae		Mastrevirus	Geminiviridae	Maize streak Reunion virus	JQ624879	NC_017917	Maize streak Reunion virus isolate MSRV-RE_StP_PR52_2009, complete genome.	plants
Group II: ssDNA viruses	Unassigned	Geminiviridae		Mastrevirus	Geminiviridae	Maize streak virus	AF007881		Maize streak virus - [Set], complete genome.	plants
Group II: ssDNA viruses	Unassigned	Geminiviridae		Mastrevirus	Geminiviridae	Maize streak virus	AF329878	NC_001346	Maize streak virus - A[Ama], complete genome.	plants
Group II: ssDNA viruses	Unassigned	Geminiviridae		Mastrevirus	Geminiviridae	Maize streak virus	AF329889		Maize streak virus - [Raw], complete genome.	plants
Group II: ssDNA viruses	Unassigned	Geminiviridae		Mastrevirus	Geminiviridae	Maize streak virus	EU628597		Maize streak virus isolate MSV-B1_Za-PlaB-g27-2006, complete genome.	plants
Group II: ssDNA viruses	Unassigned	Geminiviridae		Mastrevirus	Geminiviridae	Maize streak virus	EU628626		Maize streak virus isolate MSV-E_Za-MitA-g125-2006, complete genome.	plants
Group II: ssDNA viruses	Unassigned	Geminiviridae		Mastrevirus	Geminiviridae	Maize streak virus	EU628629		Maize streak virus isolate MSV-F_Ng-IntB-g88-2007, complete genome.	plants
Group II: ssDNA viruses	Unassigned	Geminiviridae		Mastrevirus	Geminiviridae	Maize streak virus	EU628631		Maize streak virus isolate MSV-G_Ml-Mic25-1987, complete genome.	plants
Group II: ssDNA viruses	Unassigned	Geminiviridae		Mastrevirus	Geminiviridae	Maize streak virus	EU628638		Maize streak virus isolate MSV-H_Ng-Lag-g74-2007, complete genome.	plants
Group II: ssDNA viruses	Unassigned	Geminiviridae		Mastrevirus	Geminiviridae	Maize streak virus	EU628639		Maize streak virus isolate MSV-I_Za-NewA-g217-2007, complete genome.	plants
Group II: ssDNA viruses	Unassigned	Geminiviridae		Mastrevirus	Geminiviridae	Maize streak virus	EU628641		Maize streak virus isolate MSV-J_Zw-Mic24-1987, complete genome.	plants
Group II: ssDNA viruses	Unassigned	Geminiviridae		Mastrevirus	Geminiviridae	Maize streak virus	EU628643		Maize streak virus isolate MSV-K_Ug-BusD-2005, complete genome.	plants
Group II: ssDNA viruses	Unassigned	Geminiviridae		Mastrevirus	Geminiviridae	Miscanthus streak virus	D01030	NC_003379	Miscanthus streak virus - [91] DNA, complete genome.	plants
Group II: ssDNA viruses	Unassigned	Geminiviridae		Mastrevirus	Geminiviridae	Oat dwarf virus	AM296025	NC_010799	Oat dwarf virus complete genome, isolate SxA25.	plants
Group II: ssDNA viruses	Unassigned	Geminiviridae		Mastrevirus	Geminiviridae	Panicum streak virus	EU224264		Panicum streak virus isolate PanSV-C[ZmGur], complete genome.	plants
Group II: ssDNA viruses	Unassigned	Geminiviridae		Mastrevirus	Geminiviridae	Panicum streak virus	EU224265		Panicum streak virus isolate PanSV-D[NIfo], complete genome.	plants
Group II: ssDNA viruses	Unassigned	Geminiviridae		Mastrevirus	Geminiviridae	Panicum streak virus	GQ415391		Panicum streak virus isolate E_KE_Jic10_PSVKN, complete genome.	plants
Group II: ssDNA viruses	Unassigned	Geminiviridae		Mastrevirus	Geminiviridae	Panicum streak virus	GQ415392		Panicum streak virus isolate F_KE_Nye2_g364, complete genome.	plants
Group II: ssDNA viruses	Unassigned	Geminiviridae		Mastrevirus	Geminiviridae	Panicum streak virus	GQ415395		Panicum streak virus isolate G_YT_Coc_g385, complete genome.	plants
Group II: ssDNA viruses	Unassigned	Geminiviridae		Mastrevirus	Geminiviridae	Panicum streak virus	GQ415397		Panicum streak virus isolate H_CF_Bai2_Car11, complete genome.	plants
Group II: ssDNA viruses	Unassigned	Geminiviridae		Mastrevirus	Geminiviridae	Panicum streak virus	GQ415399		Panicum streak virus isolate I_KE_Nra1_g374, complete genome.	plants
Group II: ssDNA viruses	Unassigned	Geminiviridae		Mastrevirus	Geminiviridae	Panicum streak virus	L39638	NC_001647	Panicum streak virus - Karino, complete genome.	plants
Group II: ssDNA viruses	Unassigned	Geminiviridae		Mastrevirus	Geminiviridae	Panicum streak virus	X60168		Panicum streak virus - Kenya infectious insect_transmissible DNA.	plants
Group II: ssDNA viruses	Unassigned	Geminiviridae		Mastrevirus	Geminiviridae	Paspalum dilatatum striate mosaic virus	JQ948061	NC_018576	Paspalum dilatatum striate mosaic virus isolate AU-1660-2004, complete genome.	plants
Group II: ssDNA viruses	Unassigned	Geminiviridae		Mastrevirus	Geminiviridae	Paspalum striate mosaic virus	JF905486	NC_018530	Paspalum striate mosaic virus, complete genome.	plants
Group II: ssDNA viruses	Unassigned	Geminiviridae		Mastrevirus	Geminiviridae	Paspalum striate mosaic virus	JQ948069		Paspalum striate mosaic virus isolate AU-3011-2011, complete genome.	plants
Group II: ssDNA viruses	Unassigned	Geminiviridae		Mastrevirus	Geminiviridae	Saccharum streak virus	GQ273988	NC_013464	Saccharum streak virus isolate SacSV_ZA_Emp_T1_2008, complete genome.	plants
Group II: ssDNA viruses	Unassigned	Geminiviridae		Mastrevirus	Geminiviridae	Sporolobus striate mosaic virus 1	JQ948051	NC_018577	Sporobolus striate mosaic virus 1 isolate AU-3020_1-2011, complete genome.	plants
Group II: ssDNA viruses	Unassigned	Geminiviridae		Mastrevirus	Geminiviridae	Sporolobus striate mosaic virus 2	JQ948052	NC_018578	Sporobolus striate mosaic virus 2 isolate AU-3020_2-2011, complete genome.	plants
Group II: ssDNA viruses	Unassigned	Geminiviridae		Mastrevirus	Geminiviridae	Sugarcane chlorotic streak virus	KX787914	NC_032004	Sugarcane chlorotic streak virus isolate Sc10-SR-1, complete genome.	plants
Group II: ssDNA viruses	Unassigned	Geminiviridae		Mastrevirus	Geminiviridae	Sugarcane streak Egypt virus	AF037752	NC_001868	Sugarcane streak Egypt virus - [Giza], complete genome.	plants
Group II: ssDNA viruses	Unassigned	Geminiviridae		Mastrevirus	Geminiviridae	Sugarcane streak Reunion virus	AF072672	NC_004755	Sugarcane streak virus reunion, complete genome.	plants
Group II: ssDNA viruses	Unassigned	Geminiviridae		Mastrevirus	Geminiviridae	Sugarcane streak Reunion virus	EU244916		Sugarcane streak Reunion virus isolate SSRV-B[ZmNya], complete genome.	plants
Group II: ssDNA viruses	Unassigned	Geminiviridae		Mastrevirus	Geminiviridae	Sugarcane streak virus	EU244914		Sugarcane streak virus isolate SSV-B[RPie], complete genome.	plants
Group II: ssDNA viruses	Unassigned	Geminiviridae		Mastrevirus	Geminiviridae	Sugarcane streak virus	M82918	NC_003744	Sugarcane streak virus - [Natal], complete genome.	plants
Group II: ssDNA viruses	Unassigned	Geminiviridae		Mastrevirus	Geminiviridae	Sugarcane white streak virus	KJ187746		UNVERIFIED: Sugarcane white streak virus isolate SD-VARX-2013, complete genome.	plants
Group II: ssDNA viruses	Unassigned	Geminiviridae		Mastrevirus	Geminiviridae	Sugarcane white streak virus	KJ210622	NC_023989	Sugarcane white streak virus isolate SSNV-B [SD-B0069-2013], complete genome.	plants
Group II: ssDNA viruses	Unassigned	Geminiviridae		Mastrevirus	Geminiviridae	Switchgrass mosaic-associated virus	KF806701	NC_025834	Switchgrass mosaic-associated virus 1 isolate Cloud Nine movement protein, capsid protein, replication-associated protein RepB, and replication-associated protein genes, complete cds.	plants
Group II: ssDNA viruses	Unassigned	Geminiviridae		Mastrevirus	Geminiviridae	Switchgrass mosaic-associated virus	KF806702		Switchgrass mosaic-associated virus 1 isolate Dewey Blue movement protein, capsid protein, replication-associated protein RepB, and replication-associated protein genes, complete cds.	plants
Group II: ssDNA viruses	Unassigned	Geminiviridae		Mastrevirus	Geminiviridae	Tobacco yellow dwarf virus	M81103	NC_003822	Tobacco yellow dwarf virus gene, complete cds.	plants
Group II: ssDNA viruses	Unassigned	Geminiviridae		Mastrevirus	Geminiviridae	Urochloa streak virus	EU445699	NC_010797	Urochloa streak virus isolate USV-NEji2, complete genome.	plants
Group II: ssDNA viruses	Unassigned	Geminiviridae		Mastrevirus	Geminiviridae	Wheat dwarf India virus	JQ361910	NC_017828	Wheat dwarf India virus, complete genome.	plants
Group II: ssDNA viruses	Unassigned	Geminiviridae		Mastrevirus	Geminiviridae	Wheat dwarf virus	AJ311031	NC_003326	Wheat dwarf virus - [Enkoping1] complete genome, isolate Enkoping1.	plants
Group II: ssDNA viruses	Unassigned	Geminiviridae		Mastrevirus	Geminiviridae	Wheat dwarf virus	AM040732		Wheat dwarf virus complete genome, isolate WDV-B.	plants
Group II: ssDNA viruses	Unassigned	Geminiviridae		Mastrevirus	Geminiviridae	Wheat dwarf virus	FJ620684		Wheat dwarf virus from Iran, complete genome.	plants
Group II: ssDNA viruses	Unassigned	Geminiviridae		Mastrevirus	Geminiviridae	Wheat dwarf virus	JN791096		Wheat dwarf virus isolate Bavanat, complete genome.	plants
Group II: ssDNA viruses	Unassigned	Geminiviridae		Mastrevirus	Geminiviridae	Wheat dwarf virus	JQ647455		Wheat dwarf virus isolate HUNGARY-KP10-1, complete genome.	plants
Group II: ssDNA viruses	Unassigned	Geminiviridae		Topocuvirus	Geminiviridae	Tomato pseudo-curly top virus	X84735	NC_003825	Tomoato pseudo-curly top virus complete DNA sequence.	plants
Group II: ssDNA viruses	Unassigned	Geminiviridae		Turncurtovirus	Geminiviridae	Turnip curly top virus	GU456685	NC_014324	Turnip curly top virus isolate IR:Zaf:B11:06, complete genome.	plants
Group II: ssDNA viruses	Unassigned	Geminiviridae		Turncurtovirus	Geminiviridae	Turnip curly top virus	KC108896		Turnip curly top virus isolate IR:Lap:L16:Tur:12, complete genome.	plants
Group II: ssDNA viruses	Unassigned	Geminiviridae		Turncurtovirus	Geminiviridae	Turnip curly top virus	KC108902		Turnip curly top virus isolate IR:Hom:H9:Tur:12, complete genome.	plants
Group II: ssDNA viruses	Unassigned	Geminiviridae		Turncurtovirus	Geminiviridae	Turnip curly top virus	KC108905		Turnip curly top virus isolate IR:Zaf:Z2-1:Tur:12, complete genome.	plants
Group II: ssDNA viruses	Unassigned	Geminiviridae		Turncurtovirus	Geminiviridae	Turnip leaf roll virus	KT388076	NC_029117	Turnip leaf roll virus clone Th2, complete genome.	plants
Group II: ssDNA viruses	Unassigned	Geminiviridae		Unassigned	Geminiviridae	Apple geminivirus PL-2015	KM386645	NC_026760	Apple geminivirus PL-2015 isolate China, complete genome.	plants
Group II: ssDNA viruses	Unassigned	Geminiviridae		Unassigned	Geminiviridae	Baminivirus	JQ898331	NC_023850	Baminivirus isolate BamiV, complete genome.	plants
Group II: ssDNA viruses	Unassigned	Geminiviridae		Unassigned	Geminiviridae	Citrus chlorotic dwarf associated virus	JQ920490	NC_018151	Citrus chlorotic dwarf associated virus isolate TK4, complete genome.	plants
Group II: ssDNA viruses	Unassigned	Geminiviridae		Unassigned	Geminiviridae	Grapevine geminivirus A	KX618694	NC_031340	Grapevine geminivirus A isolate Tamar, complete genome.	plants
Group II: ssDNA viruses	Unassigned	Geminiviridae		Unassigned	Geminiviridae	Grapevine red-blotch associated virus	KC896623	NC_022002	Grapevine red blotch-associated virus isolate CF214-1, complete genome.	plants
Group II: ssDNA viruses	Unassigned	Geminiviridae		Unassigned	Geminiviridae	Mulberry mosaic dwarf associated virus	KP303687	NC_026771	Mulberry mosaic dwarf associated virus isolate AK1-8, complete genome.	plants
Group II: ssDNA viruses	Unassigned	Genomoviridae		Gemycircularvirus	Genomoviridae	Blackbird associated gemycircularvirus 1	KF371641		Faecal-associated gemycircularvirus 1c, complete genome.	vertebrates
Group II: ssDNA viruses	Unassigned	Genomoviridae		Gemycircularvirus	Genomoviridae	Bovine associated gemycircularvirus 1	KT862253	NC_030146	Faeces associated gemycircularvirus 22 isolate 52_Fec78023_cow, complete sequence.	vertebrates
Group II: ssDNA viruses	Unassigned	Genomoviridae		Gemycircularvirus	Genomoviridae	Bromus associated gemycircularvirus 1	KM510192	NC_026261	Bromus-associated circular DNA virus 3 isolate BasCV-3_NZ-NZG01_Sef-2012, complete genome.	plants
Group II: ssDNA viruses	Unassigned	Genomoviridae		Gemycircularvirus	Genomoviridae	Cassava associated gemycircularvirus 1	JQ412056	NC_023844	Cassava associated gemycircularvirus 1 isolate G14, complete genome.	plants
Group II: ssDNA viruses	Unassigned	Genomoviridae		Gemycircularvirus	Genomoviridae	Chickadee associated gemycircularvirus 1	KT309029	NC_027776	Poecile atricapillus GI tract-associated gemycircularvirus isolate 254065908, complete genome.	vertebrates
Group II: ssDNA viruses	Unassigned	Genomoviridae		Gemycircularvirus	Genomoviridae	Chicken associated gemycircularvirus 1	KT862243	NC_030141	Faeces associated gemycircularvirus 20 isolate 27_Fec79971_chicken, complete sequence.	vertebrates
Group II: ssDNA viruses	Unassigned	Genomoviridae		Gemycircularvirus	Genomoviridae	Chicken associated gemycircularvirus 2	KT862242	NC_030140	Faeces associated gemycircularvirus 17 isolate 27_Fec16497_chicken, complete sequence.	vertebrates
Group II: ssDNA viruses	Unassigned	Genomoviridae		Gemycircularvirus	Genomoviridae	Dragonfly associated gemycircularvirus 1	JX185429	NC_023871	Dragonfly-associated circular virus 2 isolate FL2-5X-2010, complete genome.	invertebrates
Group II: ssDNA viruses	Unassigned	Genomoviridae		Gemycircularvirus	Genomoviridae	Equine associated gemycircularvirus 1	KT862248	NC_030143	Faeces associated gemycircularvirus 18 isolate 30_Fec80061_horse, complete sequence.	vertebrates
Group II: ssDNA viruses	Unassigned	Genomoviridae		Gemycircularvirus	Genomoviridae	Fur seal associated gemycircularvirus 1 (Faeces associated gemycircularvirus 4)	KF371638	NC_025736	Faecal-associated gemycircularvirus 4, complete genome.	vertebrates
Group II: ssDNA viruses	Unassigned	Genomoviridae		Gemycircularvirus	Genomoviridae	Gerygone associated gemycircularvirus 1	KF371636	NC_025734	Faecal-associated gemycircularvirus 6, complete genome.	vertebrates
Group II: ssDNA viruses	Unassigned	Genomoviridae		Gemycircularvirus	Genomoviridae	Gerygone associated gemycircularvirus 2	KF371637	NC_025735	Faecal-associated gemycircularvirus 5, complete genome.	vertebrates
Group II: ssDNA viruses	Unassigned	Genomoviridae		Gemycircularvirus	Genomoviridae	Gerygone associated gemycircularvirus 3	KF371639	NC_025737	Faecal-associated gemycircularvirus 3, complete genome.	vertebrates
Group II: ssDNA viruses	Unassigned	Genomoviridae		Gemycircularvirus	Genomoviridae	Hypericum associated gemycircularvirus 1	KF413620		Hypericum japonicum associated circular DNA virus isolate VNHJ1W, complete genome.	plants
Group II: ssDNA viruses	Unassigned	Genomoviridae		Gemycircularvirus	Genomoviridae	Lama associated gemycircularvirus 1	KT862245	NC_030142	Faeces associated gemycircularvirus 21 isolate 29_Fec80018_llama, complete sequence.	vertebrates
Group II: ssDNA viruses	Unassigned	Genomoviridae		Gemycircularvirus	Genomoviridae	Mallard associated gemycircularvirus 1	KF371635	NC_025733	Faecal-associated gemycircularvirus 7, complete genome.	vertebrates
Group II: ssDNA viruses	Unassigned	Genomoviridae		Gemycircularvirus	Genomoviridae	Miniopterus associated gemycircularvirus 1	KJ641719		Bat circovirus isolate BtMf-CV-23/GD2012, complete genome.	vertebrates
Group II: ssDNA viruses	Unassigned	Genomoviridae		Gemycircularvirus	Genomoviridae	Mongoose associated gemycircularvirus 1	KP263547	NC_026810	Mongoose feces-associated gemycircularvirus d strain 478d, complete genome.	vertebrates
Group II: ssDNA viruses	Unassigned	Genomoviridae		Gemycircularvirus	Genomoviridae	Mosquito associated gemycircularvirus 1	HQ335086		Mosquito VEM virus SDBVL G, complete genome.	invertebrates
Group II: ssDNA viruses	Unassigned	Genomoviridae		Gemycircularvirus	Genomoviridae	Odonata associated gemycircularvirus 1	KM598385		Odonata associated gemycircularvirus-1 isolate OdaGmV-1-US-260BC-12, complete genome.	invertebrates
Group II: ssDNA viruses	Unassigned	Genomoviridae		Gemycircularvirus	Genomoviridae	Odonata associated gemycircularvirus 2	KM598387		Odonata associated gemycircularvirus-2 isolate OdaGmV-2-US-1642KW-12, complete genome.	invertebrates
Group II: ssDNA viruses	Unassigned	Genomoviridae		Gemycircularvirus	Genomoviridae	Poaceae associated gemycircularvirus 1	KT253577	NC_027820	Poaceae-associated gemycircularvirus 1 isolate PaGmV-1_TO_STO14-29204_2014, complete genome.	plants
Group II: ssDNA viruses	Unassigned	Genomoviridae		Gemycircularvirus	Genomoviridae	Porcine associated gemycircularvirus 1	KT862250	NC_030145	Faeces associated gemycircularvirus 19 isolate 49_Fec80061_pig, complete sequence.	vertebrates
Group II: ssDNA viruses	Unassigned	Genomoviridae		Gemycircularvirus	Genomoviridae	Porcine associated gemycircularvirus 2	KF371640	NC_025738	Faecal-associated gemycircularvirus 2, complete genome.	vertebrates
Group II: ssDNA viruses	Unassigned	Genomoviridae		Gemycircularvirus	Genomoviridae	Pteropus associated gemycircularvirus 1	KT732804		Pacific flying fox faeces associated gemycircularvirus-10 isolate Tbat_45285, complete genome.	vertebrates
Group II: ssDNA viruses	Unassigned	Genomoviridae		Gemycircularvirus	Genomoviridae	Pteropus associated gemycircularvirus 10	KT732794		Pacific flying fox faeces associated gemycircularvirus-3 isolate Tbat_H_103958, complete genome.	vertebrates
Group II: ssDNA viruses	Unassigned	Genomoviridae		Gemycircularvirus	Genomoviridae	Pteropus associated gemycircularvirus 2	KT732792		Pacific flying fox faeces associated gemycircularvirus-2 isolate Tbat_103791, complete genome.	vertebrates
Group II: ssDNA viruses	Unassigned	Genomoviridae		Gemycircularvirus	Genomoviridae	Pteropus associated gemycircularvirus 3	KT732797		Pacific flying fox faeces associated gemycircularvirus-5 isolate Tbat_A_103852, complete genome.	vertebrates
Group II: ssDNA viruses	Unassigned	Genomoviridae		Gemycircularvirus	Genomoviridae	Pteropus associated gemycircularvirus 4	KT732814		Pacific flying fox faeces associated gemycircularvirus-13 isolate Tbat_H_103806, complete genome.	vertebrates
Group II: ssDNA viruses	Unassigned	Genomoviridae		Gemycircularvirus	Genomoviridae	Pteropus associated gemycircularvirus 5	KT732801		Pacific flying fox faeces associated gemycircularvirus-8 isolate Tbat_12377, complete genome.	vertebrates
Group II: ssDNA viruses	Unassigned	Genomoviridae		Gemycircularvirus	Genomoviridae	Pteropus associated gemycircularvirus 6	KT732803		Pacific flying fox faeces associated gemycircularvirus-9 isolate Tbat_103951, complete genome.	vertebrates
Group II: ssDNA viruses	Unassigned	Genomoviridae		Gemycircularvirus	Genomoviridae	Pteropus associated gemycircularvirus 7	KT732807		Pacific flying fox faeces associated gemycircularvirus-11 isolate Tbat_A_103746, complete genome.	vertebrates
Group II: ssDNA viruses	Unassigned	Genomoviridae		Gemycircularvirus	Genomoviridae	Pteropus associated gemycircularvirus 8	KT732806		Pacific flying fox faeces associated gemycircularvirus-14 isolate Tbat_31579, complete genome.	vertebrates
Group II: ssDNA viruses	Unassigned	Genomoviridae		Gemycircularvirus	Genomoviridae	Pteropus associated gemycircularvirus 9	KT732795		Pacific flying fox faeces associated gemycircularvirus-4 isolate Tbat_21383, complete genome.	vertebrates
Group II: ssDNA viruses	Unassigned	Genomoviridae		Gemycircularvirus	Genomoviridae	Rat associated gemycircularvirus 1	KR912221	NC_027821	Gemycircularvirus gemy-ch-rat1, complete genome.	vertebrates
Group II: ssDNA viruses	Unassigned	Genomoviridae		Gemycircularvirus	Genomoviridae	Sclerotinia gemycircularvirus 1	GQ365709	NC_013116	Sclerotinia sclerotiorum hypovirulence associated DNA virus 1, complete genome.	fungi
Group II: ssDNA viruses	Unassigned	Genomoviridae		Gemycircularvirus	Genomoviridae	Sewage derived gemycircularvirus 1	KJ547638	NC_026164	Sewage-associated gemycircularvirus-8 isolate BS3917, complete sequence.	environment
Group II: ssDNA viruses	Unassigned	Genomoviridae		Gemycircularvirus	Genomoviridae	Sewage derived gemycircularvirus 2	KJ547641	NC_026166	Sewage-associated gemycircularvirus-11 isolate BS4117, complete sequence.	environment
Group II: ssDNA viruses	Unassigned	Genomoviridae		Gemycircularvirus	Genomoviridae	Sewage derived gemycircularvirus 3	KJ547636	NC_026162	Sewage-associated gemycircularvirus-6 isolate BS4014, complete sequence.	environment
Group II: ssDNA viruses	Unassigned	Genomoviridae		Gemycircularvirus	Genomoviridae	Sewage derived gemycircularvirus 4	KJ547640		Sewage-associated gemycircularvirus-7b isolate BS3972, complete sequence.	environment
Group II: ssDNA viruses	Unassigned	Genomoviridae		Gemycircularvirus	Genomoviridae	Sewage derived gemycircularvirus 5	KJ547639	NC_026165	Sewage-associated gemycircularvirus-9 isolate BS3970, complete sequence.	environment
Group II: ssDNA viruses	Unassigned	Genomoviridae		Gemycircularvirus	Genomoviridae	Sheep associated gemycircularvirus 1	KT862249	NC_030144	Faeces associated gemycircularvirus 16 isolate 47_Fec80064_sheep, complete sequence.	vertebrates
Group II: ssDNA viruses	Unassigned	Genomoviridae		Gemycircularvirus	Genomoviridae	Soybean associated gemycircularvirus 1	KT598248	NC_028460	Soybean leaf-associated gemycircularvirus 1 strain SlaGemV1-1, complete genome.	plants
Group II: ssDNA viruses	Unassigned	Genomoviridae		Gemyduguivirus	Genomoviridae	Dragonfly associated gemyduguivirus 1	JX185428	NC_023870	Dragonfly-associated circular virus 3 isolate TO-DFS3B2-2010, complete genome.	invertebrates
Group II: ssDNA viruses	Unassigned	Genomoviridae		Gemygorvirus	Genomoviridae	Canine associated gemygorvirus 1	KT862254	NC_030147	Faeces associated gemycircularvirus 15 isolate 53_Fec7_dog, complete sequence.	vertebrates
Group II: ssDNA viruses	Unassigned	Genomoviridae		Gemygorvirus	Genomoviridae	Mallard associated gemygorvirus 1	KT862238	NC_030138	Faeces associated gemycircularvirus 14 isolate 4_Fec7_duck, complete sequence.	vertebrates
Group II: ssDNA viruses	Unassigned	Genomoviridae		Gemygorvirus	Genomoviridae	Pteropus associated gemygorvirus 1	KT732790		Pacific flying fox faeces associated gemycircularvirus-1 isolate Tbat_A_103952, complete genome.	vertebrates
Group II: ssDNA viruses	Unassigned	Genomoviridae		Gemygorvirus	Genomoviridae	Sewage derived gemygorvirus 1	KJ547635	NC_026161	Sewage-associated gemycircularvirus-5 isolate BS3963, complete sequence.	environment
Group II: ssDNA viruses	Unassigned	Genomoviridae		Gemygorvirus	Genomoviridae	Starling associated gemygorvirus 1	KF371632	NC_025730	Faecal-associated gemycircularvirus 10, complete genome.	vertebrates
Group II: ssDNA viruses	Unassigned	Genomoviridae		Gemykibivirus	Genomoviridae	Badger associated gemykibivirus 1	KP263543	NC_026806	Badger feces-associated gemycircularvirus strain 588t, complete genome.	vertebrates
Group II: ssDNA viruses	Unassigned	Genomoviridae		Gemykibivirus	Genomoviridae	Black robin associated gemykibivirus 1	KF371634	NC_025732	Faecal-associated gemycircularvirus 8, complete genome.	vertebrates
Group II: ssDNA viruses	Unassigned	Genomoviridae		Gemykibivirus	Genomoviridae	Blackbird associated gemykibivirus 1	KF371633	NC_025731	Faecal-associated gemycircularvirus 9, complete genome.	vertebrates
Group II: ssDNA viruses	Unassigned	Genomoviridae		Gemykibivirus	Genomoviridae	Bovine associated gemykibivirus 1	LK931483	NC_024689	HCBI8.215 virus complete sequence.	vertebrates
Group II: ssDNA viruses	Unassigned	Genomoviridae		Gemykibivirus	Genomoviridae	Dragonfly associated gemykibivirus 1	JX185430	NC_023872	Dragonfly-associated circular virus 1 isolate FL1-2X-2010, complete genome.	invertebrates
Group II: ssDNA viruses	Unassigned	Genomoviridae		Gemykibivirus	Genomoviridae	Human associated gemykibivirus 1	LK931485	NC_024691	MSSI2.225 virus complete sequence.	vertebrates
Group II: ssDNA viruses	Unassigned	Genomoviridae		Gemykibivirus	Genomoviridae	Human associated gemykibivirus 2	KP133075	NC_026818	Gemycircularvirus SL1, complete genome.	vertebrates
Group II: ssDNA viruses	Unassigned	Genomoviridae		Gemykibivirus	Genomoviridae	Human associated gemykibivirus 3	KP987887		Gemycircularvirus C1c capsid protein (Cap) gene, complete cds.	vertebrates
Group II: ssDNA viruses	Unassigned	Genomoviridae		Gemykibivirus	Genomoviridae	Human associated gemykibivirus 4	KT363839		Human gemycircularvirus GeTz1, complete genome.	vertebrates
Group II: ssDNA viruses	Unassigned	Genomoviridae		Gemykibivirus	Genomoviridae	Human associated gemykibivirus 5	KU343137	NC_030448	Gemycircularvirus HV-GcV2, complete genome.	vertebrates
Group II: ssDNA viruses	Unassigned	Genomoviridae		Gemykibivirus	Genomoviridae	Mongoose associated gemykibivirus 1	KP263545	NC_026808	Mongoose feces-associated gemycircularvirus b strain 160b, complete genome.	vertebrates
Group II: ssDNA viruses	Unassigned	Genomoviridae		Gemykibivirus	Genomoviridae	Pteropus associated gemykibivirus 1	KT732813		Pacific flying fox faeces associated gemycircularvirus-12 isolate Tbat_A_64418, complete genome.	vertebrates
Group II: ssDNA viruses	Unassigned	Genomoviridae		Gemykibivirus	Genomoviridae	Rhinolophus associated gemykibivirus 1	KJ641737		Bat circovirus isolate BtRh-CV-6/Tibet2013, complete genome.	vertebrates
Group II: ssDNA viruses	Unassigned	Genomoviridae		Gemykibivirus	Genomoviridae	Rhinolophus associated gemykibivirus 1 (Sewage-associated gemycircularvirus 2)	KJ547642	NC_026167	Sewage-associated gemycircularvirus-2 isolate BS3911, complete sequence.	vertebrates
Group II: ssDNA viruses	Unassigned	Genomoviridae		Gemykibivirus	Genomoviridae	Rhinolophus associated gemykibivirus 2	KJ641726		UNVERIFIED: Bat circovirus isolate BtRf-CV-8/NM2013, complete genome.	vertebrates
Group II: ssDNA viruses	Unassigned	Genomoviridae		Gemykibivirus	Genomoviridae	Sewage derived gemykibivirus 1	KJ547643	NC_026168	Sewage-associated gemycircularvirus-3 isolate BS4149, complete sequence.	environment
Group II: ssDNA viruses	Unassigned	Genomoviridae		Gemykolovirus	Genomoviridae	Pteropus associated gemykolovirus 1	KT732798		Pacific flying fox faeces associated gemycircularvirus-6 isolate Tbat_A_103779, complete genome.	vertebrates
Group II: ssDNA viruses	Unassigned	Genomoviridae		Gemykolovirus	Genomoviridae	Pteropus associated gemykolovirus 2	KT732800		Pacific flying fox faeces associated gemycircularvirus-7 isolate Tbat_H_103921, complete genome.	vertebrates
Group II: ssDNA viruses	Unassigned	Genomoviridae		Gemykrogvirus	Genomoviridae	Bovine associated gemykrogvirus 1	LK931484	NC_024690	HCBI9.212 virus complete sequence.	vertebrates
Group II: ssDNA viruses	Unassigned	Genomoviridae		Gemykrogvirus	Genomoviridae	Caribou associated gemykrogvirus 1	KJ938717	NC_024909	Caribou feces-associated gemycircularvirus, complete genome.	vertebrates
Group II: ssDNA viruses	Unassigned	Genomoviridae		Gemykrogvirus	Genomoviridae	Sewage derived gemykrogvirus 1	KJ547634	NC_026144	Sewage-associated gemycircularvirus-4 isolate BS3913, complete sequence.	environment
Group II: ssDNA viruses	Unassigned	Genomoviridae		Gemykroznavirus	Genomoviridae	Rabbit associated gemykroznavirus 1	KF371631	NC_025729	Faecal-associated gemycircularvirus 11, complete genome.	vertebrates
Group II: ssDNA viruses	Unassigned	Genomoviridae		Gemytondvirus	Genomoviridae	Ostrich associated gemytondvirus 1	KF371630	NC_025728	Faecal-associated gemycircularvirus 12, complete genome.	vertebrates
Group II: ssDNA viruses	Unassigned	Genomoviridae		Gemyvongvirus	Genomoviridae	Human associated gemyvongvirus 1	KP974693	NC_028459	Human plasma-associated gemycircularvirus isolate DB1, complete genome.	vertebrates
Group II: ssDNA viruses	Unassigned	Nanoviridae		Babuvirus	Nanoviridae	Abaca bunchy top virus	EF546813, EF546808, EF546810, EF546811, EF546809, EF546812	NC_010319, NC_010314, NC_010316, NC_010317, NC_010315, NC_010318	Abaca bunchy top virus isolate Q767 segment DNA-R, complete sequence., Abaca bunchy top virus isolate Q767 segment DNA-N, complete sequence., Abaca bunchy top virus isolate Q767 segment DNA-S, complete sequence., Abaca bunchy top virus isolate Q767 segment DNA-M, complete sequence., Abaca bunchy top virus isolate Q767 segment DNA-U3, complete sequence., Abaca bunchy top virus isolate Q767 segment…	plants
Group II: ssDNA viruses	Unassigned	Nanoviridae		Babuvirus	Nanoviridae	Banana bunchy top virus	S56276, L41577, L41574, L41576, L41575, L41578	NC_003479, NC_003476, NC_003473, NC_003475, NC_003474, NC_003477	orf V1 {component 1} [banana bunchy top virus BBTV, Genomic, 1111 nt]., Banana bunchy top virus gene, complete cds., Banana bunchy top virus gene, complete cds., Banana bunchy top virus gene, TATA and polyA signals., Banana bunchy top virus gene, complete cds., Banana bunchy top virus gene, complete cds.	plants
Group II: ssDNA viruses	Unassigned	Nanoviridae		Babuvirus	Nanoviridae	Cardamom bushy dwarf virus	KF435147, JX867550, JX867546, KF435143, JX867540, JX569847, KF435145, KF435146, JX867548		Cardamom bushy dwarf virus clone Fr-H9.2 segment DNA-U4, complete sequence., Cardamom bushy dwarf virus clone Fr-A1 replication initiation protein (Rep) gene, complete cds., Cardamom bushy dwarf virus clone Fr-NSP-1 nuclear shuttle protein (NSP) gene, complete cds., Cardamom bushy dwarf virus clone Fr-kpn3 segment DNA-U3, complete sequence., Cardamom bushy dwarf virus clone Fr-A6 coat protein (CP…	plants
Group II: ssDNA viruses	Unassigned	Nanoviridae		Nanovirus	Nanoviridae	Black medic leaf roll virus	KC978950, KC978953, KC978954, KC978949, KC978951, KC978955, KC978952, KC978956		Black medic leafroll virus isolate Lerik-Xalifa_47 segment DNA-S, complete sequence., Black medic leafroll virus isolate Lerik-Xalifa_47 segment DNA-N, complete sequence., Black medic leafroll virus isolate Lerik-Xalifa_47 segment DNA-U1, complete sequence., Black medic leafroll virus isolate Lerik-Xalifa_47 segment DNA-R, complete sequence., Black medic leafroll virus isolate Lerik-Xalifa_47 seg…	plants
Group II: ssDNA viruses	Unassigned	Nanoviridae		Nanovirus	Nanoviridae	Black medic leaf roll virus	KC978962, KC978959, KC978960, KC978963, KC978961, KC978958, KC978965, KC978964	NC_023301, NC_023304, NC_023300, NC_023306, NC_023305, NC_023299, NC_023302, NC_023307	Black medic leafroll virus isolate Bjuv_153 segment DNA-N, complete sequence., Black medic leafroll virus isolate Bjuv_153 segment DNA-S, complete sequence., Black medic leafroll virus isolate Bjuv_153 segment DNA-C, complete sequence., Black medic leafroll virus isolate Bjuv_153 segment DNA-U1, complete sequence., Black medic leafroll virus isolate Bjuv_153 segment DNA-M, complete sequence., Bla…	plants
Group II: ssDNA viruses	Unassigned	Nanoviridae		Nanovirus	Nanoviridae	Faba bean necrotic stunt virus	GQ150778, GQ150780, GQ150779, GQ150785, GQ150783, GQ150784, GQ150782, GQ150781	NC_013094, NC_013096, NC_013095, NC_013101, NC_013099, NC_013100, NC_013098, NC_013097	Faba bean necrotic stunt virus isolate JKI-2000 segment DNA-R, complete sequence., Faba bean necrotic stunt virus isolate JKI-2000 segment DNA-C, complete sequence., Faba bean necrotic stunt virus isolate JKI-2000 segment DNA-S, complete sequence., Faba bean necrotic stunt virus isolate JKI-2000 segment DNA-U4, complete sequence., Faba bean necrotic stunt virus isolate JKI-2000 segment DNA-U1, co…	plants
Group II: ssDNA viruses	Unassigned	Nanoviridae		Nanovirus	Nanoviridae	Faba bean necrotic yellows virus	AJ132184, AJ132183, AJ132180, AJ132179, AJ132181, AJ132182, AJ749902, AJ132186	NC_003564, NC_003563, NC_003560, NC_003559, NC_003561, NC_003562, NC_024457, NC_003566	faba bean necrotic yellows virus C6-Eg gene, isolate Egyptian EV1-93., faba bean necrotic yellows virus C5-Eg gene, isolate Egyptian EV1-93., faba bean necrotic yellows virus C2-Eg gene, isolate Egyptian EV1-93., faba bean necrotic yellows virus C10-Eg gene, isolate Egyptian EV1-93., faba bean necrotic yellows virus C3-Eg gene, isolate Egyptian EV1-93., faba bean necrotic yellows virus C4-Eg gene…	plants
Group II: ssDNA viruses	Unassigned	Nanoviridae		Nanovirus	Nanoviridae	Faba bean yellow leaf virus	HE654123, HE654124, HE654127, HE654126, HE654129, HE654128, HE654125, HE654130		Faba bean yellow leaf virus M-Rep gene for master replication initiatior protein, segment DNA-R, isolate Eth-231., Faba bean yellow leaf virus CP gene for coat protein, segment DNA-S, isolate Eth-231., Faba bean yellow leaf virus NSP gene for nuclear shuttle protein, segment DNA-N, isolate Eth-231., Faba bean yellow leaf virus Clink gene for cell-cycle-link protein, segment DNA-C, isolate Eth-231…	plants
Group II: ssDNA viruses	Unassigned	Nanoviridae		Nanovirus	Nanoviridae	Milk vetch dwarf virus	AB027511, AB009046, AB255373, AB000923, AB000924, AB000927, AB000926, AB000925	NC_003648, NC_003646, NC_023626, NC_003641, NC_003642, NC_003645, NC_003644, NC_003643	Milk vetch dwarf virus Rep gene for replication initiator protein, complete cds., Milk vetch dwarf virus gene for capsid protein, complete cds., Milk vetch dwarf virus DNA, segment U4, complete sequence., Milk vetch dwarf virus genome segment 4 encoding viral non-structural protein, complete sequence., Milk vetch dwarf virus genome segment 5 encoding viral non-structural protein, complete sequenc…	plants
Group II: ssDNA viruses	Unassigned	Nanoviridae		Nanovirus	Nanoviridae	Pea necrotic yellow dwarf virus	GU553134, JN133282, JN133280, JN133281, JN133284, JN133279, JN133285, JN133283	NC_023154, NC_023159, NC_023158, NC_023156, NC_023157, NC_023155, NC_023161, NC_023160	Pea necrotic yellow dwarf virus isolate Drohndorf-15 segment DNA-R, complete sequence., Pea necrotic yellow dwarf virus segment DNA-N, complete sequence., Pea necrotic yellow dwarf virus segment DNA-C, complete sequence., Pea necrotic yellow dwarf virus segment DNA-M, complete sequence., Pea necrotic yellow dwarf virus segment DNA-U2, complete sequence., Pea necrotic yellow dwarf virus segment DN…	plants
Group II: ssDNA viruses	Unassigned	Nanoviridae		Nanovirus	Nanoviridae	Pea yellow stunt virus	KC979054, KC979061, KC979058, KC979055, KC979057, KC979056, KC979059, KC979062	NC_023296, NC_023311, NC_023310, NC_023308, NC_023297, NC_023309, NC_023298, NC_023303	Pea yellow stunt virus segment DNA-R, complete sequence., Pea yellow stunt virus segment DNA-U4, complete sequence., Pea yellow stunt virus segment DNA-N, complete sequence., Pea yellow stunt virus segment DNA-S, complete sequence., Pea yellow stunt virus segment DNA-M, complete sequence., Pea yellow stunt virus segment DNA-C, complete sequence., Pea yellow stunt virus segment DNA-U2, complete se…	plants
Group II: ssDNA viruses	Unassigned	Parvoviridae	Densovirinae	Ambidensovirus	Parvoviridae	Asteroid ambidensovirus 1 (Sea star-associated densovirus)	KM052275		Sea star-associated densovirus structural protein and nonstructural protein genes, complete cds.	invertebrates
Group II: ssDNA viruses	Unassigned	Parvoviridae	Densovirinae	Ambidensovirus	Parvoviridae	Blattodean ambidensovirus 1 (Periplaneta fuliginosa densovirus)	AF192260	NC_000936	Periplaneta fuliginosa densovirus, complete genome.	invertebrates
Group II: ssDNA viruses	Unassigned	Parvoviridae	Densovirinae	Ambidensovirus	Parvoviridae	Blattodean ambidensovirus 2 (Blattella germanica densovirus 1)	AY189948	NC_005041	Blattella germanica densovirus 1, complete genome.	invertebrates
Group II: ssDNA viruses	Unassigned	Parvoviridae	Densovirinae	Ambidensovirus	Parvoviridae	Decapod ambidensovirus 1 (Cherax quadricarinatus densovirus)	KP410261	NC_026943	Cherax quadricarinatus densovirus non-structural protein 3, non-structural protein 1 (NS1), non-structural protein 2 (NS2), and viral protein (VP) genes, complete cds.	invertebrates
Group II: ssDNA viruses	Unassigned	Parvoviridae	Densovirinae	Ambidensovirus	Parvoviridae	Diaphorina citri densovirus	KX165268	NC_030296	Diaphorina citri densovirus, complete genome.	invertebrates
Group II: ssDNA viruses	Unassigned	Parvoviridae	Densovirinae	Ambidensovirus	Parvoviridae	Diatraea saccharalis densovirus	AF036333	NC_001899	Diatraea saccharalis densovirus complete genome.	invertebrates
Group II: ssDNA viruses	Unassigned	Parvoviridae	Densovirinae	Ambidensovirus	Parvoviridae	Dipteran ambidensovirus 1 (Culex pipiens densovirus)	FJ810126	NC_012685	Culex pipiens densovirus, complete genome.	invertebrates
Group II: ssDNA viruses	Unassigned	Parvoviridae	Densovirinae	Ambidensovirus	Parvoviridae	Hemipteran ambidensovirus 1 (Planococcus citri densovirus)	AY032882	NC_004289	Planococcus citri densovirus putative structural protein and putative nonstructural protein genes, complete cds.	invertebrates
Group II: ssDNA viruses	Unassigned	Parvoviridae	Densovirinae	Ambidensovirus	Parvoviridae	Hemipteran ambidensovirus 2 (Dysaphis plantaginea densovirus)	FJ040397	NC_034532	Dysaphis plantaginea densovirus isolate 2-11-2002 putative non-structural proteins, putative major structural protein, and putative structural protein genes, complete cds.	invertebrates
Group II: ssDNA viruses	Unassigned	Parvoviridae	Densovirinae	Ambidensovirus	Parvoviridae	Hemipteran ambidensovirus 3 (Myzus persicae densovirus)	AY148187	NC_005040	Myzus persicae densovirus putative nonstructural protein NS-3, putative nonstructural protein NS-2, putative nonstructural protein NS-1, putative structural protein, and putative structural protein genes, complete cds.	invertebrates
Group II: ssDNA viruses	Unassigned	Parvoviridae	Densovirinae	Ambidensovirus	Parvoviridae	Hymenopteran ambidensovirus 1 (Solenopsis invicta densovirus)	KC991097	NC_022748	Solenopsis invicta densovirus isolate SiDNV-Arg, complete genome.	invertebrates
Group II: ssDNA viruses	Unassigned	Parvoviridae	Densovirinae	Ambidensovirus	Parvoviridae	Junonia coenia densovirus	S47266	NC_004284	orf1...orf4 [Junonia coenia densovirus JcDNV, Genomic Complete, 4 genes, 5908 nt].	invertebrates
Group II: ssDNA viruses	Unassigned	Parvoviridae	Densovirinae	Ambidensovirus	Parvoviridae	Lepidopteran ambidensovirus 1 (Galleria mellonella densovirus)	L32896	NC_004286	Galleria mellonella densovirus non-structural protein (NS) and capsid protein (VP1,VP2,VP3,VP4) genes, complete cds.	invertebrates
Group II: ssDNA viruses	Unassigned	Parvoviridae	Densovirinae	Ambidensovirus	Parvoviridae	Mythimna loreyi densovirus	AY461507	NC_005341	Mythimna loreyi densovirus, complete genome.	invertebrates
Group II: ssDNA viruses	Unassigned	Parvoviridae	Densovirinae	Ambidensovirus	Parvoviridae	Orthopteran ambidensovirus 1 (Acheta domestica densovirus)	AX344110	NC_004290	Sequence 65 from Patent WO0200924.	invertebrates
Group II: ssDNA viruses	Unassigned	Parvoviridae	Densovirinae	Ambidensovirus	Parvoviridae	Pseudoplusia includens densovirus	JX645046	NC_019492	Pseudoplusia includens densovirus isolate IAF, complete genome.	invertebrates
Group II: ssDNA viruses	Unassigned	Parvoviridae	Densovirinae	Brevidensovirus	Parvoviridae	Aedes aegypti densovirus 2	FJ360744	NC_012636	Aedes aegypti densovirus 2 strain 0814616, complete genome.	invertebrates
Group II: ssDNA viruses	Unassigned	Parvoviridae	Densovirinae	Brevidensovirus	Parvoviridae	Dipteran brevidensovirus 1 (Anopheles gambiae densovirus)	EU233812	NC_011317	Anopheles gambiae densonucleosis virus, complete genome.	invertebrates
Group II: ssDNA viruses	Unassigned	Parvoviridae	Densovirinae	Brevidensovirus	Parvoviridae	Dipteran brevidensovirus 2 (Aedes albopictus densovirus 2)	X74945	NC_004285	Aedes albopictus densovirus 2 DNA.	invertebrates
Group II: ssDNA viruses	Unassigned	Parvoviridae	Densovirinae	Brevidensovirus	Parvoviridae	Mosquito densovirus BR/07	GU452720	NC_015115	Mosquito densovirus BR/07, complete genome.	invertebrates
Group II: ssDNA viruses	Unassigned	Parvoviridae	Densovirinae	Hepandensovirus	Parvoviridae	Decapod hepandensovirus 1 (Fenneropenaeus chinensis hepandensovirus)	GU371276	NC_014357	Fenneropenaeus chinensis hepatopancreatic densovirus, complete genome.	invertebrates
Group II: ssDNA viruses	Unassigned	Parvoviridae	Densovirinae	Hepandensovirus	Parvoviridae	Penaeus monodon hepandensovirus 1	DQ002873	NC_007218	Penaeus monodon hepandensovirus 1, complete sequence.	invertebrates
Group II: ssDNA viruses	Unassigned	Parvoviridae	Densovirinae	Hepandensovirus	Parvoviridae	Penaeus monodon hepandensovirus 4	FJ410797	NC_011545	Penaeus monodon hepandensovirus 4, complete genome.	invertebrates
Group II: ssDNA viruses	Unassigned	Parvoviridae	Densovirinae	Iteradensovirus	Parvoviridae	Danaus plexippus plexippus iteravirus	KF963252	NC_023842	Danaus plexippus plexippus iteravirus isolate Granby, complete genome.	invertebrates
Group II: ssDNA viruses	Unassigned	Parvoviridae	Densovirinae	Iteradensovirus	Parvoviridae	Lepidopteran iteradensovirus 1 (Bombyx mori densovirus 5)	AB042597	NC_004287	Bombyx mori densovirus 5 orf1, orf2, orf3, orf4 genes for nonstructural protein, capsid protein, complete cds.	invertebrates
Group II: ssDNA viruses	Unassigned	Parvoviridae	Densovirinae	Iteradensovirus	Parvoviridae	Lepidopteran iteradensovirus 2 (Casphalia extranea densovirus)	AF375296	NC_004288	Casphalia extranea densovirus nonstructural protein 1 (NS1), nonstructural protein 2 (NS2), and viral protein 1-4 (VP) genes, complete cds.	invertebrates
Group II: ssDNA viruses	Unassigned	Parvoviridae	Densovirinae	Iteradensovirus	Parvoviridae	Lepidopteran iteradensovirus 3 (Dendrolimus punctatus densovirus)	AY665654	NC_006555	Dendrolimus punctatus densovirus, complete genome.	invertebrates
Group II: ssDNA viruses	Unassigned	Parvoviridae	Densovirinae	Iteradensovirus	Parvoviridae	Lepidopteran iteradensovirus 4 (Papilio polyxenes densovirus)	JX110122	NC_018450	Papilio polyxenes densovirus isolate IAF, complete genome.	invertebrates
Group II: ssDNA viruses	Unassigned	Parvoviridae	Densovirinae	Iteradensovirus	Parvoviridae	Lepidopteran iteradensovirus 5 (Helicoverpa armigera densovirus)	HQ613271	NC_015718	Helicoverpa armigera densovirus strain SDBH2010-1, complete genome.	invertebrates
Group II: ssDNA viruses	Unassigned	Parvoviridae	Densovirinae	Iteradensovirus	Parvoviridae	Sibine fusca densovirus	JX020762	NC_018399	Sibine fusca densovirus, complete genome.	invertebrates
Group II: ssDNA viruses	Unassigned	Parvoviridae	Densovirinae	Penstyldensovirus	Parvoviridae	Decapod penstyldensovirus 1	AF218266	NC_002190	Infectious hypodermal and hematopoietic necrosis virus, complete genome.	invertebrates
Group II: ssDNA viruses	Unassigned	Parvoviridae	Densovirinae	Unassigned	Parvoviridae	Orthopteran densovirus 1 (Acheta domesticus mini ambidensovirus)	KF275669	NC_022564	Acheta domesticus mini ambidensovirus isolate Kalamazoo, complete genome.	invertebrates
Group II: ssDNA viruses	Unassigned	Parvoviridae	Densovirinae	Unassigned	Parvoviridae	Parus major densovirus	KU727766	NC_031450	Parus major densovirus isolate PmDNV-JL, complete genome.	vertebrates
Group II: ssDNA viruses	Unassigned	Parvoviridae	Parvovirinae	Amdoparvovirus	Parvoviridae	Carnivore amdoparvovirus 1 (Aleutian mink disease virus)	M20036	NC_001662	Aleutian mink disease parvovirus complete genome.	vertebrates
Group II: ssDNA viruses	Unassigned	Parvoviridae	Parvovirinae	Amdoparvovirus	Parvoviridae	Carnivore amdoparvovirus 2 (Gray fox amdovirus)	JN202450		Gray fox amdovirus NS1, NS2, NS3, VP1, and VP2 genes, complete cds.	vertebrates
Group II: ssDNA viruses	Unassigned	Parvoviridae	Parvovirinae	Amdoparvovirus	Parvoviridae	Raccoon dog amdovirus	KJ396347	NC_025825	Raccoon dog amdovirus isolate HS-R NS1, NS2, NS3, VP1, and VP2 genes, complete cds.	vertebrates
Group II: ssDNA viruses	Unassigned	Parvoviridae	Parvovirinae	Aveparvovirus	Parvoviridae	Chicken parvovirus ABU-P1	GU214704	NC_024452	Chicken parvovirus ABU-P1, complete genome.	vertebrates
Group II: ssDNA viruses	Unassigned	Parvoviridae	Parvovirinae	Aveparvovirus	Parvoviridae	Galliform aveparvovirus 1 (Turkey parvovirus 260)	GU214706		Turkey parvovirus 260, complete genome.	vertebrates
Group II: ssDNA viruses	Unassigned	Parvoviridae	Parvovirinae	Bocaparvovirus	Parvoviridae	Bat bocavirus	KT592508	NC_029300	Bat bocavirus isolate YNJH, complete genome.	vertebrates
Group II: ssDNA viruses	Unassigned	Parvoviridae	Parvovirinae	Bocaparvovirus	Parvoviridae	Bocavirus gorilla/GBoV1/2009	HM145750	NC_014358	Bocavirus gorilla/GBoV1/2009, complete genome.	vertebrates
Group II: ssDNA viruses	Unassigned	Parvoviridae	Parvovirinae	Bocaparvovirus	Parvoviridae	Carnivore bocaparvovirus 1 (Canine minute virus)	AF495467	NC_004442	Minute virus of canines non structural protein 1, NP1, virus protein 1, and virus protein 2 genes, complete cds.	vertebrates
Group II: ssDNA viruses	Unassigned	Parvoviridae	Parvovirinae	Bocaparvovirus	Parvoviridae	Carnivore bocaparvovirus 2 (Canine bocavirus 1)	JN648103	NC_020499	Canine bocavirus 1 isolate Con-161, complete genome.	vertebrates
Group II: ssDNA viruses	Unassigned	Parvoviridae	Parvovirinae	Bocaparvovirus	Parvoviridae	Carnivore bocaparvovirus 3 (Feline bocavirus)	JQ692585	NC_017823	Feline bocavirus strain HK797F, complete genome.	vertebrates
Group II: ssDNA viruses	Unassigned	Parvoviridae	Parvovirinae	Bocaparvovirus	Parvoviridae	Feline bocavirus 2	KF792837	NC_022800	Feline bocavirus 2 isolate POR1, complete genome.	vertebrates
Group II: ssDNA viruses	Unassigned	Parvoviridae	Parvovirinae	Bocaparvovirus	Parvoviridae	Human bocavirus 3	EU918736	NC_012564	Human bocavirus 3 strain W471, complete genome.	vertebrates
Group II: ssDNA viruses	Unassigned	Parvoviridae	Parvovirinae	Bocaparvovirus	Parvoviridae	Human bocavirus 4 NI	FJ973561	NC_012729	Human bocavirus 4 NI strain HBoV4-NI-385, complete genome.	vertebrates
Group II: ssDNA viruses	Unassigned	Parvoviridae	Parvovirinae	Bocaparvovirus	Parvoviridae	Mink bocavirus	KU950356	NC_030873	Mink bocavirus clone 1 non-structural protein 1 (NS1), non-capsid protein 1 (NP1), capsid protein 1 (VP1), and capsid protein 2 (VP2) genes, complete cds.	vertebrates
Group II: ssDNA viruses	Unassigned	Parvoviridae	Parvovirinae	Bocaparvovirus	Parvoviridae	Pinniped bocaparvovirus 1 (California sea lion bocavirus 1)	JN420361		California sea lion bocavirus 1 isolate 1153 NS1, NP, VP1, and VP2 genes, complete cds.	vertebrates
Group II: ssDNA viruses	Unassigned	Parvoviridae	Parvovirinae	Bocaparvovirus	Parvoviridae	Pinniped bocaparvovirus 2 (California sea lion bocavirus 3)	JN420365		California sea lion bocavirus 3 isolate 9805 NS1, NP, VP1, and VP2 genes, complete cds.	vertebrates
Group II: ssDNA viruses	Unassigned	Parvoviridae	Parvovirinae	Bocaparvovirus	Parvoviridae	Porcine bocavirus	KF360033	NC_023673	Porcine bocavirus isolate swBoV CH437, complete genome.	vertebrates
Group II: ssDNA viruses	Unassigned	Parvoviridae	Parvovirinae	Bocaparvovirus	Parvoviridae	Porcine bocavirus 1 pig/ZJD/China/2006	HM053693	NC_024453	Porcine bocavirus 1 pig/ZJD/China/2006, complete genome.	vertebrates
Group II: ssDNA viruses	Unassigned	Parvoviridae	Parvovirinae	Bocaparvovirus	Parvoviridae	Porcine bocavirus 4-1	JF429835	NC_016032	Porcine bocavirus 4-1 strain SH17N-1, complete genome.	vertebrates
Group II: ssDNA viruses	Unassigned	Parvoviridae	Parvovirinae	Bocaparvovirus	Parvoviridae	Porcine bocavirus 5/JS677	JN831651	NC_016647	Porcine bocavirus 5/JS677, complete genome.	vertebrates
Group II: ssDNA viruses	Unassigned	Parvoviridae	Parvovirinae	Bocaparvovirus	Parvoviridae	Primate bocaparvovirus 1 (Human bocavirus)	DQ000496	NC_007455	Human bocavirus isolate st2, complete genome.	vertebrates
Group II: ssDNA viruses	Unassigned	Parvoviridae	Parvovirinae	Bocaparvovirus	Parvoviridae	Primate bocaparvovirus 2 (Human bocavirus 2c PK)	FJ170278	NC_012042	Human bocavirus 2c PK isolate PK-5510, complete genome.	vertebrates
Group II: ssDNA viruses	Unassigned	Parvoviridae	Parvovirinae	Bocaparvovirus	Parvoviridae	Rabbit bocaparvovirus	KP729195	NC_028973	Rabbit bocaparvovirus strain LBoV 160/01/ITA, complete genome.	vertebrates
Group II: ssDNA viruses	Unassigned	Parvoviridae	Parvovirinae	Bocaparvovirus	Parvoviridae	Rat bocavirus	KT454512	NC_029133	Rat bocavirus strain HK1S, complete genome.	vertebrates
Group II: ssDNA viruses	Unassigned	Parvoviridae	Parvovirinae	Bocaparvovirus	Parvoviridae	Rhinolophus sinicus bat bocaparvovirus	KU321655	NC_031695	Rhinolophus sinicus bat bocaparvovirus strain str15, complete genome.	vertebrates
Group II: ssDNA viruses	Unassigned	Parvoviridae	Parvovirinae	Bocaparvovirus	Parvoviridae	Ungulate bocaparvovirus 1 (Bovine parvovirus)	M14363	NC_001540	Bovine parvovirus DNA, complete genome.	vertebrates
Group II: ssDNA viruses	Unassigned	Parvoviridae	Parvovirinae	Bocaparvovirus	Parvoviridae	Ungulate bocaparvovirus 3 (Bocavirus pig/SX/China/2010)	HQ223038		Bocavirus pig/SX/China/2010 NS1 (NS1), NP1 (NP1), VP1 (VP1), and VP2 (VP2) genes, complete cds.	vertebrates
Group II: ssDNA viruses	Unassigned	Parvoviridae	Parvovirinae	Bocaparvovirus	Parvoviridae	Ungulate bocaparvovirus 5 (Porcine bocavirus 3)	JF429834	NC_016031	Porcine bocavirus 3 strain SH20F, complete genome.	vertebrates
Group II: ssDNA viruses	Unassigned	Parvoviridae	Parvovirinae	Bocaparvovirus	Parvoviridae	Ungulate bocaparvovirus 6	KU172421	NC_030402	Ungulate bocaparvovirus 6 strain Ungulate bocaparvovirus 6 strain USII/03, complete genome.	vertebrates
Group II: ssDNA viruses	Unassigned	Parvoviridae	Parvovirinae	Copiparvovirus	Parvoviridae	Ungulate copiparvovirus 1 (Bovine parvovirus - 2)	AF406966	NC_006259	Bovine parvovirus 2 putative non-structural protein and putative capsid protein genes, complete cds.	vertebrates
Group II: ssDNA viruses	Unassigned	Parvoviridae	Parvovirinae	Copiparvovirus	Parvoviridae	Ungulate copiparvovirus 2 (Porcine parvovirus 4)	GQ387499	NC_014665	Porcine parvovirus 4 clone 17 replicase, ORF3, and capsid genes, complete cds.	vertebrates
Group II: ssDNA viruses	Unassigned	Parvoviridae	Parvovirinae	Dependoparvovirus	Parvoviridae	Adeno-associated virus - 1 (Adeno-associated dependoparvovirus A)	AF063497	NC_002077	Adeno-associated virus 1, complete genome.	vertebrates
Group II: ssDNA viruses	Unassigned	Parvoviridae	Parvovirinae	Dependoparvovirus	Parvoviridae	Adeno-associated virus - 2	AF043303	NC_001401	Adeno-associated virus 2, complete genome.	vertebrates
Group II: ssDNA viruses	Unassigned	Parvoviridae	Parvovirinae	Dependoparvovirus	Parvoviridae	Adeno-associated virus - 3	U48704	NC_001729	Adeno-associated virus 3 nonstructural protein and capsid protein genes, complete cds, and complete genome.	vertebrates
Group II: ssDNA viruses	Unassigned	Parvoviridae	Parvovirinae	Dependoparvovirus	Parvoviridae	Adeno-associated virus - 4	U89790	NC_001829	Adeno-associated virus 4, complete genome.	vertebrates
Group II: ssDNA viruses	Unassigned	Parvoviridae	Parvovirinae	Dependoparvovirus	Parvoviridae	Adeno-associated virus - 5 (Adeno-associated dependoparvovirus B)	AF085716	NC_006152	Adeno-associated virus 5 DNA binding trs helicase (Rep22) and capsid protein (VP1) genes, complete cds.	vertebrates
Group II: ssDNA viruses	Unassigned	Parvoviridae	Parvovirinae	Dependoparvovirus	Parvoviridae	Adeno-associated virus - 7	AF513851	NC_006260	Adeno-associated virus 7 nonstructural protein and capsid protein genes, complete cds.	vertebrates
Group II: ssDNA viruses	Unassigned	Parvoviridae	Parvovirinae	Dependoparvovirus	Parvoviridae	Adeno-associated virus - 8	AF513852	NC_006261	Adeno-associated virus 8 nonstructural protein and capsid protein genes, complete cds.	vertebrates
Group II: ssDNA viruses	Unassigned	Parvoviridae	Parvovirinae	Dependoparvovirus	Parvoviridae	Anseriform dependoparvovirus 1 (Muscovy duck parvovirus)	U22967	NC_006147	Barbarie duck parvovirus REP protein (rep) and three capsid protein VP (vp) genes, complete cds.	vertebrates
Group II: ssDNA viruses	Unassigned	Parvoviridae	Parvovirinae	Dependoparvovirus	Parvoviridae	Avian adeno-associated virus strain DA-1	AY629583	NC_006263	Avian adeno-associated virus strain DA-1, complete genome.	vertebrates
Group II: ssDNA viruses	Unassigned	Parvoviridae	Parvovirinae	Dependoparvovirus	Parvoviridae	Avian dependoparvovirus 1 (Avian adeno-associated virus)	AY186198	NC_004828	Avian adeno-associated virus ATCC VR-865, complete genome.	vertebrates
Group II: ssDNA viruses	Unassigned	Parvoviridae	Parvovirinae	Dependoparvovirus	Parvoviridae	Bearded dragon parvovirus	KP733794	NC_027429	Bearded dragon parvovirus strain 2014, complete genome.	vertebrates
Group II: ssDNA viruses	Unassigned	Parvoviridae	Parvovirinae	Dependoparvovirus	Parvoviridae	Bovine adeno-associated virus	AY388617	NC_005889	Bovine adeno-associated virus, complete genome.	vertebrates
Group II: ssDNA viruses	Unassigned	Parvoviridae	Parvovirinae	Dependoparvovirus	Parvoviridae	Chiropteran dependoparvovirus 1 (Bat adeno-associated virus YNM)	GU226971	NC_014468	Bat adeno-associated virus YNM, complete sequence.	vertebrates
Group II: ssDNA viruses	Unassigned	Parvoviridae	Parvovirinae	Dependoparvovirus	Parvoviridae	Goose parvovirus (Goose parvovirus)	U25749	NC_001701	Goose parvovirus virulent B strain, complete genome.	vertebrates
Group II: ssDNA viruses	Unassigned	Parvoviridae	Parvovirinae	Dependoparvovirus	Parvoviridae	Pinniped dependoparvovirus 1 (California sea lion adeno-associated virus 1)	JN420372		California sea lion adeno-associated virus 1 isolate 1187 Rep78 and VP1 genes, complete cds.	vertebrates
Group II: ssDNA viruses	Unassigned	Parvoviridae	Parvovirinae	Dependoparvovirus	Parvoviridae	Squamate dependoparvovirus 1 (Snake adeno-associated virus)	AY349010	NC_006148	Snake parvovirus 1 non-structural protein 1 (NS1) and capsid protein (VP1) genes, complete cds.	vertebrates
Group II: ssDNA viruses	Unassigned	Parvoviridae	Parvovirinae	Erythroparvovirus	Parvoviridae	Human erythrovirus V9	AJ249437	NC_004295	Human erythrovirus V9, NS1, VP1, VP', 7.5-KDa, X, 11-KDa genes.	vertebrates
Group II: ssDNA viruses	Unassigned	Parvoviridae	Parvovirinae	Erythroparvovirus	Parvoviridae	Primate erythroparvovirus 1 (Human parvovirus B19)	AF162273		Erythrovirus B19 strain HV, complete genome.	vertebrates
Group II: ssDNA viruses	Unassigned	Parvoviridae	Parvovirinae	Erythroparvovirus	Parvoviridae	Primate erythroparvovirus 1 (Human parvovirus B19)	AY386330	NC_000883	B19 virus isolate J35, complete genome.	vertebrates
Group II: ssDNA viruses	Unassigned	Parvoviridae	Parvovirinae	Erythroparvovirus	Parvoviridae	Primate erythroparvovirus 2 (Simian parvovirus)	U26342		Simian parvovirus non-structural protein NS1, capsid proteins VP1 and VP2 genes, complete cds.	vertebrates
Group II: ssDNA viruses	Unassigned	Parvoviridae	Parvovirinae	Erythroparvovirus	Parvoviridae	Rodent erythroparvovirus 1 (Chipmunk parvovirus)	GQ200736		Chipmunk parvovirus NS1, NS2, VP1, and VP2 genes, complete cds.	vertebrates
Group II: ssDNA viruses	Unassigned	Parvoviridae	Parvovirinae	Erythroparvovirus	Parvoviridae	Ungulate erythroparvovirus 1 (Bovine parvovirus 3)	AF406967		Bovine parvovirus 3 putative non-structural protein and putative capsid protein genes, complete cds.	vertebrates
Group II: ssDNA viruses	Unassigned	Parvoviridae	Parvovirinae	Protoparvovirus	Parvoviridae	Carnivore protoparvovirus 1 (Canine parvovirus)	M19296	NC_001539	Canine parvovirus strain CPV-N, complete cds.	vertebrates
Group II: ssDNA viruses	Unassigned	Parvoviridae	Parvovirinae	Protoparvovirus	Parvoviridae	Megabat bufavirus 1	LC085675	NC_029797	Megabat bufavirus 1 NS1, VP1, VP2 genes for nonstructural protein 1, capsid protein VP1, capsid protein VP2, complete cds, isolate: MAG12-57.	vertebrates
Group II: ssDNA viruses	Unassigned	Parvoviridae	Parvovirinae	Protoparvovirus	Parvoviridae	Minute virus of mice	J02275	NC_001510	Minute virus of mice, complete genome.	vertebrates
Group II: ssDNA viruses	Unassigned	Parvoviridae	Parvovirinae	Protoparvovirus	Parvoviridae	Mpulungu bufavirus	AB937988	NC_026815	Mpulungu bufavirus NS1, VP1, VP2 genes for nonstructural protein, capsid protein VP1, capsid protein VP2, complete cds, strain: ZM38.	vertebrates
Group II: ssDNA viruses	Unassigned	Parvoviridae	Parvovirinae	Protoparvovirus	Parvoviridae	Porcine parvovirus 2	KM926355	NC_025965	Porcine parvovirus 2 strain BR/GO/ion_09_PPV-2/2011, complete genome.	vertebrates
Group II: ssDNA viruses	Unassigned	Parvoviridae	Parvovirinae	Protoparvovirus	Parvoviridae	Porcine parvovirus 5	JX896321	NC_023020	Porcine parvovirus 5 isolate IA469 clone 1, complete genome.	vertebrates
Group II: ssDNA viruses	Unassigned	Parvoviridae	Parvovirinae	Protoparvovirus	Parvoviridae	Porcine parvovirus 6	KF999685	NC_023860	Porcine parvovirus 6 isolate TJ, complete genome.	vertebrates
Group II: ssDNA viruses	Unassigned	Parvoviridae	Parvovirinae	Protoparvovirus	Parvoviridae	Primate protoparvovirus 1 (Bufavirus-1)	JX027296		Bufavirus-1 strain BF.86 NS1, putative VP1, hypothetical protein, and VP2 genes, complete cds.	vertebrates
Group II: ssDNA viruses	Unassigned	Parvoviridae	Parvovirinae	Protoparvovirus	Parvoviridae	Rodent protoparvovirus 1 (H-1 parvovirus)	X01457	NC_001510	Parvovirus h-1, complete genome.	vertebrates
Group II: ssDNA viruses	Unassigned	Parvoviridae	Parvovirinae	Protoparvovirus	Parvoviridae	Rodent protoparvovirus 2 (Rat parvovirus 1)	AF036710		Rat parvovirus 1a nonstructural protein (NS1) and nonstructural protein (NS2) genes, complete cds.	vertebrates
Group II: ssDNA viruses	Unassigned	Parvoviridae	Parvovirinae	Protoparvovirus	Parvoviridae	Turkey parvovirus 1078	GU214705	NC_024454	Turkey parvovirus 1078, complete genome.	vertebrates
Group II: ssDNA viruses	Unassigned	Parvoviridae	Parvovirinae	Protoparvovirus	Parvoviridae	Ungulate protoparvovirus 1 (Porcine parvovirus)	L23427	NC_001718	Porcine parvovirus (NADL-2) DNA fragment encoding PT4 and PT40.	vertebrates
Group II: ssDNA viruses	Unassigned	Parvoviridae	Parvovirinae	Tetraparvovirus	Parvoviridae	Chiropteran tetraparvovirus 1 (Eidolon helvum parvovirus)	JQ037753	NC_016744	Eidolon helvum parvovirus 1, complete genome.	vertebrates
Group II: ssDNA viruses	Unassigned	Parvoviridae	Parvovirinae	Tetraparvovirus	Parvoviridae	Primate tetraparvovirus 1 (Human parvovirus 4 G1)	AY622943	NC_007018	Human parvovirus 4 G1, complete genome.	vertebrates
Group II: ssDNA viruses	Unassigned	Parvoviridae	Parvovirinae	Tetraparvovirus	Parvoviridae	Ungulate tetraparvovirus 1	KT225725	NC_028136	Ungulate tetraparvovirus 1 isolate Yak hokovirus GS1, complete genome.	vertebrates
Group II: ssDNA viruses	Unassigned	Parvoviridae	Parvovirinae	Tetraparvovirus	Parvoviridae	Ungulate tetraparvovirus 2 (Porcine hokovirus)	EU200677		Porcine hokovirus strain HK7 non-structural protein (NS1), minor structural protein (VP1), and major structural protein (VP2) genes, complete cds.	vertebrates
Group II: ssDNA viruses	Unassigned	Parvoviridae	Parvovirinae	Tetraparvovirus	Parvoviridae	Ungulate tetraparvovirus 3 (Parvovirus YX-2010/CHN)	GU938300		Parvovirus YX-2010/CHN isolate CnPPV_JH13 nonstructural protein and structural protein genes, complete cds.	vertebrates
Group II: ssDNA viruses	Unassigned	Parvoviridae	Parvovirinae	Tetraparvovirus	Parvoviridae	Ungulate tetraparvovirus 4 (Ovine hokovirus)	JF504699		Ovine hokovirus 1 strain HK-S01 non-structural protein (NS1), minor structural protein (VP2), and major structural protein (VP2) genes, complete cds.	vertebrates
Group II: ssDNA viruses	Unassigned	Parvoviridae	Parvovirinae	Unassigned	Parvoviridae	Artibeus jamaicensis parvovirus 1	JQ037754	NC_016752	Artibeus jamaicensis parvovirus 1, complete genome.	vertebrates
Group II: ssDNA viruses	Unassigned	Parvoviridae	Parvovirinae	Unassigned	Parvoviridae	Bufavirus-3	AB847987	NC_024888	Bufavirus-3 genes for NS1, putative VP1, hypothetical protein, VP2, complete cds, strain: BTN-63.	vertebrates
Group II: ssDNA viruses	Unassigned	Parvoviridae	Parvovirinae	Unassigned	Parvoviridae	Porcine partetravirus	KC992732	NC_022104	Porcine partetravirus strain FMV10-1437266, complete genome.	vertebrates
Group II: ssDNA viruses	Unassigned	Parvoviridae		Unassigned	Parvoviridae	Desmodus rotundus parvovirus	KX907333	NC_032097	Desmodus rotundus parvovirus strain DRA25 nonstructural protein 1 and capsid protein 1 genes, complete cds.	vertebrates
Group II: ssDNA viruses	Unassigned	Parvoviridae		Unassigned	Parvoviridae	Sea otter parvovirus 1	KU561552	NC_030837	Sea otter parvovirus 1 isolate 4850-06 NS1 (NS1), VP1 (VP1), and VP2 (VP2) genes, complete cds.	vertebrates
Group II: ssDNA viruses	Unassigned	Parvoviridae		Unassigned	Parvoviridae	Sesavirus CSL10538	KM035804	NC_026251	Sesavirus CSL10538 NS1 and VP1 genes, complete cds.	vertebrates
Group II: ssDNA viruses	Unassigned	Parvoviridae		Unassigned	Parvoviridae	Slow loris parvovirus 1	KP120516	NC_025891	Slow loris parvovirus 1 strain Buddha_08, complete genome.	vertebrates
Group II: ssDNA viruses	Unassigned	Smacoviridae		Bovismacovirus	Smacoviridae	Bovine-associated bovismacovirus 1	JN634851		Circoviridae bovine stool/BK/KOR/2011 isolate CP11-49-3, complete genome.	vertebrates
Group II: ssDNA viruses	Unassigned	Smacoviridae		Bovismacovirus	Smacoviridae	Bovine-associated bovismacovirus 2	KT862222	NC_030123	Bovine faeces associated smacovirus 3 isolate 48_Fec5_cow, complete sequence.	vertebrates
Group II: ssDNA viruses	Unassigned	Smacoviridae		Bovismacovirus	Smacoviridae	Dragonfly-associated bovismacovirus 1	KM598409		Odonata-associated circular virus-21 isolate OdasCV-21-US-1679SC3-12, complete genome.	invertebrates
Group II: ssDNA viruses	Unassigned	Smacoviridae		Cosmacovirus	Smacoviridae	Bovine associated cosmacovirus 1	KT862228	NC_030128	Bovine faeces associated smacovirus 4 isolate GP3_45917_cow, complete sequence.	vertebrates
Group II: ssDNA viruses	Unassigned	Smacoviridae		Dragsmacovirus	Smacoviridae	Dragonfly associated dragsmacovirus 1	KM598410		Odonata-associated circular virus-5 isolate OdasCV-5-US-1683LM1-12, complete genome.	invertebrates
Group II: ssDNA viruses	Unassigned	Smacoviridae		Drosmacovirus	Smacoviridae	Bovine-associated drosmacovirus 1	KT862224	NC_030125	Bovine faeces associated smacovirus 5 isolate 48_Fec9_cow, complete sequence.	vertebrates
Group II: ssDNA viruses	Unassigned	Smacoviridae		Drosmacovirus	Smacoviridae	Camel-associated drosmacovirus 1	KM573769		Dromedary stool-associated circular ssDNA virus isolate DcSCV_c1359, complete genome.	vertebrates
Group II: ssDNA viruses	Unassigned	Smacoviridae		Drosmacovirus	Smacoviridae	Camel-associated drosmacovirus2	KM573774		Dromedary stool-associated circular ssDNA virus isolate DcSCV_c1330, complete genome.	vertebrates
Group II: ssDNA viruses	Unassigned	Smacoviridae		Huchismacovirus	Smacoviridae	Bovine-associated huchismacovirus 1	KT862223	NC_030124	Bovine faeces associated smacovirus 1 isolate 48_Fec59973_cow, complete sequence.	vertebrates
Group II: ssDNA viruses	Unassigned	Smacoviridae		Huchismacovirus	Smacoviridae	Bovine-associated huchismacovirus 2	KT862229	NC_030129	Bovine faeces associated smacovirus 6 isolate GP3_46075_cow, complete sequence.	vertebrates
Group II: ssDNA viruses	Unassigned	Smacoviridae		Huchismacovirus	Smacoviridae	Chicken-associated huchismacovirus 1	KY086301		Chicken associated smacovirus strain RS/BR/2015/2, complete genome.	vertebrates
Group II: ssDNA viruses	Unassigned	Smacoviridae		Huchismacovirus	Smacoviridae	Chicken-associated huchismacovirus 2	KY086300		Chicken associated smacovirus strain RS/BR/2015/3, complete genome.	vertebrates
Group II: ssDNA viruses	Unassigned	Smacoviridae		Huchismacovirus	Smacoviridae	Human-associated huchismacovirus 1	KP233180		Human smacovirus 1 isolate Oregon/6/2011/GottageGrove/5A1, complete genome.	vertebrates
Group II: ssDNA viruses	Unassigned	Smacoviridae		Huchismacovirus	Smacoviridae	Human-associated huchismacovirus 2	KP233174		Human smacovirus 1 isolate France/8/2008/2444, complete genome.	vertebrates
Group II: ssDNA viruses	Unassigned	Smacoviridae		Huchismacovirus	Smacoviridae	Human-associated huchismacovirus 3	KP233178		Human smacovirus 1 isolate France/1/2009/3664, complete genome.	vertebrates
Group II: ssDNA viruses	Unassigned	Smacoviridae		Porprismacovirus	Smacoviridae	Bovine-associated porprismacovirus 1	KT862218	NC_030119	Bovine faeces associated smacovirus 2 isolate 23_Fec30587_cow, complete sequence.	vertebrates
Group II: ssDNA viruses	Unassigned	Smacoviridae		Porprismacovirus	Smacoviridae	Camel associated porprismacovirus 2	KM573770		Dromedary stool-associated circular ssDNA virus isolate DcSCV_c1072, complete genome.	vertebrates
Group II: ssDNA viruses	Unassigned	Smacoviridae		Porprismacovirus	Smacoviridae	Camel associated porprismacovirus 3	KM573771		Dromedary stool-associated circular ssDNA virus isolate DcSCV_c1345, complete genome.	vertebrates
Group II: ssDNA viruses	Unassigned	Smacoviridae		Porprismacovirus	Smacoviridae	Camel associated porprismacovirus 4	KM573775		Dromedary stool-associated circular ssDNA virus isolate DcSCV_c1358, complete genome.	vertebrates
Group II: ssDNA viruses	Unassigned	Smacoviridae		Porprismacovirus	Smacoviridae	Camel-associated porprismacovirus 1	KM573772		Dromedary stool-associated circular ssDNA virus isolate DcSCV_c1378, complete genome.	vertebrates
Group II: ssDNA viruses	Unassigned	Smacoviridae		Porprismacovirus	Smacoviridae	Chimpanzee-associated porprismacovirus 1	GQ351272		Chimpanzee stool associated circular ssDNA virus isolate DP152, complete genome.	vertebrates
Group II: ssDNA viruses	Unassigned	Smacoviridae		Porprismacovirus	Smacoviridae	Chimpanzee-associated porprismacovirus 1	GQ351275		Chimpanzee stool associated circular ssDNA virus isolate GM510, complete genome.	vertebrates
Group II: ssDNA viruses	Unassigned	Smacoviridae		Porprismacovirus	Smacoviridae	Chimpanzee-associated porprismacovirus 2	GQ351273		Chimpanzee stool associated circular ssDNA virus isolate GM495, complete genome.	vertebrates
Group II: ssDNA viruses	Unassigned	Smacoviridae		Porprismacovirus	Smacoviridae	Gorilla associated porprismacovirus 1	KP233191	NC_026319	Gorilla smacovirus isolate SF3, complete genome.	vertebrates
Group II: ssDNA viruses	Unassigned	Smacoviridae		Porprismacovirus	Smacoviridae	Howler monkey-associated porprismacovirus 1	KP233189	NC_026317	Black howler monkey smacovirus isolate SF1, complete genome.	vertebrates
Group II: ssDNA viruses	Unassigned	Smacoviridae		Porprismacovirus	Smacoviridae	Human-associated porprismacovirus 1	KT600068		Human feces smacovirus 2 strain SmaCV2, complete genome.	vertebrates
Group II: ssDNA viruses	Unassigned	Smacoviridae		Porprismacovirus	Smacoviridae	Human-associated porprismacovirus 2	KP233190	NC_026318	Chimpanzee smacovirus isolate SF2, complete genome.	vertebrates
Group II: ssDNA viruses	Unassigned	Smacoviridae		Porprismacovirus	Smacoviridae	Lemur associated porprismacovirus 1	KP233194	NC_026320	Lemur smacovirus isolate SF5, complete genome.	vertebrates
Group II: ssDNA viruses	Unassigned	Smacoviridae		Porprismacovirus	Smacoviridae	Porcine associated porprismacovirus 2	KC545226	NC_021203	Porcine stool-associated circular virus 2 isolate f, complete genome.	vertebrates
Group II: ssDNA viruses	Unassigned	Smacoviridae		Porprismacovirus	Smacoviridae	Porcine associated porprismacovirus 3	KC545227	NC_021204	Porcine stool-associated circular virus 3 isolate 3L7, complete genome.	vertebrates
Group II: ssDNA viruses	Unassigned	Smacoviridae		Porprismacovirus	Smacoviridae	Porcine associated porprismacovirus 6	KJ577819	NC_024776	Porcine stool-associated circular virus 6 isolate XP1, complete genome.	vertebrates
Group II: ssDNA viruses	Unassigned	Smacoviridae		Porprismacovirus	Smacoviridae	Porcine associated porprismacovirus 7	KJ577812	NC_024773	Porcine stool-associated circular virus 7 isolate EP2-A, complete genome.	vertebrates
Group II: ssDNA viruses	Unassigned	Smacoviridae		Porprismacovirus	Smacoviridae	Porcine associated porprismacovirus 8	KJ577817	NC_024775	Porcine stool-associated circular virus 8 isolate GP2, complete genome.	vertebrates
Group II: ssDNA viruses	Unassigned	Smacoviridae		Porprismacovirus	Smacoviridae	Porcine associated porprismacovirus 9	KJ577816	NC_024774	Porcine stool-associated circular virus 9 isolate FP1, complete genome.	vertebrates
Group II: ssDNA viruses	Unassigned	Smacoviridae		Porprismacovirus	Smacoviridae	Porcine-associated porprismacovirus 1	JX274036		Porcine stool-associated circular virus isolate Cass, complete genome.	vertebrates
Group II: ssDNA viruses	Unassigned	Smacoviridae		Porprismacovirus	Smacoviridae	Porcine-associated porprismacovirus 10	KT862225	NC_030126	Porcine faeces associated smacovirus 1 isolate 49_Fec25_pig, complete sequence.	vertebrates
Group II: ssDNA viruses	Unassigned	Smacoviridae		Porprismacovirus	Smacoviridae	Porcine-associated porprismacovirus 4	KJ577810		Porcine stool-associated circular virus 1 isolate DP2, complete genome.	vertebrates
Group II: ssDNA viruses	Unassigned	Smacoviridae		Porprismacovirus	Smacoviridae	Porcine-associated porprismacovirus 5	KJ577811	NC_024772	Porcine stool-associated circular virus 1 isolate DP3, complete genome.	vertebrates
Group II: ssDNA viruses	Unassigned	Smacoviridae		Porprismacovirus	Smacoviridae	Rat associated porprismacovirus 1	KP860906	NC_027777	Rat stool-associated circular ssDNA virus isolate KS/11/0577, complete genome.	vertebrates
Group II: ssDNA viruses	Unassigned	Smacoviridae		Porprismacovirus	Smacoviridae	Sheep associated porprismacovirus 1	KT862220	NC_030121	Sheep faeces associated smacovirus 1 isolate 47_Fec58729_sheep, complete sequence.	vertebrates
Group II: ssDNA viruses	Unassigned	Smacoviridae		Porprismacovirus	Smacoviridae	Sheep associated porprismacovirus 3	KT862219	NC_030120	Sheep faeces associated smacovirus 3 isolate 47_Fec58091_sheep, complete sequence.	vertebrates
Group II: ssDNA viruses	Unassigned	Smacoviridae		Porprismacovirus	Smacoviridae	Sheep-associated porprismacovirus 2	KT862221	NC_030122	Sheep faeces associated smacovirus 2 isolate 47_Fec60415_sheep, complete sequence.	vertebrates
Group II: ssDNA viruses	Unassigned	Smacoviridae		Porprismacovirus	Smacoviridae	Turkey associated porprismacovirus 1	KF880727	NC_023887	Turkey stool associated circular ssDNA virus strain TuSCV, complete genome.	vertebrates
Group III: dsRNA viruses	Unassigned	Amalgaviridae		Amalgavirus	Amalgaviridae	Blueberry latent virus	HM029246	NC_014593	Blueberry latent virus isolate MI-1, complete genome.	plants
Group III: dsRNA viruses	Unassigned	Amalgaviridae		Amalgavirus	Amalgaviridae	Rhododendron virus A	HQ128706	NC_014481	Rhododendron virus A isolate GSMNP-Sugld-1, complete genome.	plants
Group III: dsRNA viruses	Unassigned	Amalgaviridae		Amalgavirus	Amalgaviridae	Southern tomato virus	EF442780	NC_011591	Southern tomato virus isolate Mexico-1, complete genome.	plants
Group III: dsRNA viruses	Unassigned	Birnaviridae		Aquabirnavirus	Birnaviridae	Infectious pancreatic necrosis virus	M18049, M58756	NC_001915, NC_001916	Infectious pancreatic necrosis virus segment A RNA encoding a polyprotein, 3' end., Infectious pancreatic necrosis virus (Jasper serotype) VP1 gene, complete cds.	vertebrates
Group III: dsRNA viruses	Unassigned	Birnaviridae		Aquabirnavirus	Birnaviridae	Tasmanian aquabirnavirus	KP268650, KP268665	NC_028252, NC_028253	Tasmanian aquabirnavirus isolate TABV 98-00208 segment A, complete sequence., Tasmanian aquabirnavirus isolate TABV 98-00208 segment B, complete sequence.	vertebrates
Group III: dsRNA viruses	Unassigned	Birnaviridae		Aquabirnavirus	Birnaviridae	Victorian trout aquabirnavirus	KP268664, KP268679	NC_030242, NC_030244	Victorian trout aquabirnavirus isolate VTAB 10-04677 segment A, complete sequence., Victorian trout aquabirnavirus isolate VTAB 10-04677 segment B, complete sequence.	vertebrates
Group III: dsRNA viruses	Unassigned	Birnaviridae		Aquabirnavirus	Birnaviridae	Yellowtail ascites virus	AB006783, AY129662	NC_004168, NC_004176	Yellowtail ascites virus - Y-6 gene for polyprotein, complete cds., Yellowtail ascites virus - Y-6 putative RNA-dependent RNA polymerase (vp1) mRNA, complete cds.	vertebrates
Group III: dsRNA viruses	Unassigned	Birnaviridae		Avibirnavirus	Birnaviridae	Infectious bursal disease virus	X92760, X92761	NC_004178, NC_004179	Infectious bursal disease virus gene for VP5 protein and VP2-4-3 polyprotein, genomic RNA., Infectious bursal disease virus gene for VP1 RNA-dependent RNA polymerase, genomic RNA.	vertebrates
Group III: dsRNA viruses	Unassigned	Birnaviridae		Blosnavirus	Birnaviridae	Blotched snakehead virus	AJ459382, AJ459383	NC_005982, NC_005983	Channa lucius virus genomic segment A for polyprotein and VP5 protein, genomic RNA., Channa lucius virus VP1 gene for RNA-dependent RNA polymerase, genomic RNA.	vertebrates
Group III: dsRNA viruses	Unassigned	Birnaviridae		Entomobirnavirus	Birnaviridae	Drosophila X virus	U60650, AF196645	NC_004177, NC_004169	Drosophila x virus polyprotein gene, complete cds., Drosophila x virus segment B putative RNA-dependent RNA polymerase VP1 (Vp1) gene, complete cds.	invertebrates
Group III: dsRNA viruses	Unassigned	Birnaviridae		Unassigned	Birnaviridae	Espirito Santo virus	JN589003, JN589002	NC_016518, NC_016517	Espirito Santo virus segment A, complete sequence., Espirito Santo virus segment B, complete sequence.	vertebrates
Group III: dsRNA viruses	Unassigned	Unassigned		Botybirnavirus	Botybirnaviridae	Botrytis porri botybirnavirus 1	JF716350, JF716351	NC_017990, NC_017991	Botrytis porri RNA virus 1 strain GarlicBc-72 segment 1, complete sequence., Botrytis porri RNA virus 1 strain GarlicBc-72 segment 2, complete sequence.	fungi
Group III: dsRNA viruses	Unassigned	Chrysoviridae		Chrysovirus	Chrysoviridae	Amasya cherry disease associated chrysovirus	AJ781166, AJ781165, AJ781164, AJ781163	NC_009947, NC_009946, NC_009945, NC_009944	Amasya cherry disease associated chrysovirus RdRp gene for putative RNA-dependent RNA polymerase, genomic RNA., Amasya cherry disease associated chrysovirus CP gene for putative coat protein, genomic RNA., Amasya cherry disease associated chrysovirus ORF3 for putative protease, genomic RNA., Amasya cherry disease associated chrysovirus ORF4 for hypothetical protein, genomic RNA.	fungi
Group III: dsRNA viruses	Unassigned	Chrysoviridae		Chrysovirus	Chrysoviridae	Amasya cherry disease associated chrysovirus	AJ781397, AJ781398, AJ781399, AJ781400		Cherry chlorotic rusty spot associated chrysovirus RdRp gene for RNA-dependent RNA polymerase, segment 1, genomic RNA., Cherry chlorotic rusty spot associated chrysovirus CP gene for putative coat protein, segment 2, genomic RNA., Cherry chlorotic rusty spot associated chrysovirus ORF3 for putative protease, segment 3, genomic RNA., Cherry chlorotic rusty spot associated chrysovirus ORF4 for hypo…	fungi
Group III: dsRNA viruses	Unassigned	Chrysoviridae		Chrysovirus	Chrysoviridae	Aspergillus fumigatus chrysovirus	FN178512, FN178513, FN178514, FN178515		Aspergillus fumigatus chrysovirus segment 1, complete sequence, isolate A-56, genomic RNA., Aspergillus fumigatus chrysovirus segment 2, complete sequence, isolate A-56, genomic RNA., Aspergillus fumigatus chrysovirus segment 3, complete sequence, isolate A-56, genomic RNA., Aspergillus fumigatus chrysovirus segment 4, complete sequence, isolate A-56, genomic RNA.	fungi
Group III: dsRNA viruses	Unassigned	Chrysoviridae		Chrysovirus	Chrysoviridae	Cryphonectria nitschkei chrysovirus 1	GQ290645, GQ290649, HM013826, HM013825		Cryphonectria nitschkei chrysovirus 1 from Cryphonectria nitschkei BS122 capsid protein gene, complete cds., Cryphonectria nitschkei chrysovirus 1 from Cryphonectria nitschkei BS122 RNA-dependent RNA polymerase gene, complete cds., Cryphonectria nitschkei chrysovirus 1 strain BS122 putative replication associated protein gene, complete cds., Cryphonectria nitschkei chrysovirus 1 strain BS122 puta…	fungi
Group III: dsRNA viruses	Unassigned	Chrysoviridae		Chrysovirus	Chrysoviridae	Helminthosporium victoriae 145S virus	AF297176, AF297177, AF297178, AF297179	NC_005978, NC_005979, NC_005980, NC_005981	Helminthosporium victoriae 145S virus segment 1 RNA-dependent RNA polymerase mRNA, complete cds., Helminthosporium victoriae 145S virus segment 2 putative capsid protein mRNA, complete cds., Helminthosporium victoriae 145S virus segment 3 Hv145SV-protein 3 mRNA, complete cds., Helminthosporium victoriae 145S virus segment 4 Hv145SV-protein 4 mRNA, complete cds.	fungi
Group III: dsRNA viruses	Unassigned	Chrysoviridae		Chrysovirus	Chrysoviridae	Penicillium chrysogenum virus	AF296439, AF296440, AF296441, AF296442	NC_007539, NC_007540, NC_007541, NC_007542	Penicillium chrysogenum virus segment 1 RNA-dependent RNA polymerase gene, complete cds., Penicillium chrysogenum virus segment 2 major capsid protein gene, complete cds., Penicillium chrysogenum virus segment 3 unknown gene., Penicillium chrysogenum virus segment 4 unknown gene.	fungi
Group III: dsRNA viruses	Unassigned	Chrysoviridae		Chrysovirus	Chrysoviridae	Verticillium dahliae chrysovirus 1	HM004067, HM004068, HM004069, HM004070		Verticillium dahliae chrysovirus 1 segment 1, complete sequence., Verticillium dahliae chrysovirus 1 segment 2, complete sequence., Verticillium dahliae chrysovirus 1 segment 3, complete sequence., Verticillium dahliae chrysovirus 1 segment 4, complete sequence.	fungi
Group III: dsRNA viruses	Unassigned	Endornaviridae		Alphaendornavirus	Endornaviridae	Basella alba alphaendornavirus 1	AB844265		Basella alba endornavirus genomic RNA, complete sequence.	plants
Group III: dsRNA viruses	Unassigned	Endornaviridae		Alphaendornavirus	Endornaviridae	Bell pepper alphaendornavirus	JN019858	NC_015781	Bell pepper endornavirus isolate BPEV-YW, complete genome.	plants
Group III: dsRNA viruses	Unassigned	Endornaviridae		Alphaendornavirus	Endornaviridae	Bell pepper alphaendornavirus	KX977569		Bell pepper endornavirus isolate Penol, complete genome.	plants
Group III: dsRNA viruses	Unassigned	Endornaviridae		Alphaendornavirus	Endornaviridae	Cucumis melo alphaendornavirus	KT727022	NC_029064	Cucumis melo endornavirus isolate CL-01, complete genome.	plants
Group III: dsRNA viruses	Unassigned	Endornaviridae		Alphaendornavirus	Endornaviridae	Erysiphe cichoracearum alphaendornavirus	KT388110	NC_029095	Erysiphe cichoracearum endornavirus isolate HBJZ1506, complete genome.	plants
Group III: dsRNA viruses	Unassigned	Endornaviridae		Alphaendornavirus	Endornaviridae	Grapevine endophyte alphaendornavirus	JX678977	NC_019493	Grapevine endophyte endornavirus, complete genome.	plants
Group III: dsRNA viruses	Unassigned	Endornaviridae		Alphaendornavirus	Endornaviridae	Helicobasidium mompa alphaendornavirus 1	AB218287	NC_013447	Helicobasidium mompa endornavirus 1 genomic RNA, complete genome.	plants
Group III: dsRNA viruses	Unassigned	Endornaviridae		Alphaendornavirus	Endornaviridae	Hordeum vulgare alphaendornavirus	KT721705	NC_028949	Hordeum vulgare endornavirus, complete genome.	plants
Group III: dsRNA viruses	Unassigned	Endornaviridae		Alphaendornavirus	Endornaviridae	Hot pepper alphaendornavirus	KR080326	NC_027920	Hot pepper endornavirus isolate CS, complete genome.	plants
Group III: dsRNA viruses	Unassigned	Endornaviridae		Alphaendornavirus	Endornaviridae	Lagenaria siceraria alphaendornavirus	KF562072	NC_023641	Lagenaria siceraria endornavirus-California isolate FB, complete genome.	plants
Group III: dsRNA viruses	Unassigned	Endornaviridae		Alphaendornavirus	Endornaviridae	Oryza rufipogon alphaendornavirus	AB014344	NC_007649	Oryza rufipogon endornavirus genomic RNA, complete genome.	plants
Group III: dsRNA viruses	Unassigned	Endornaviridae		Alphaendornavirus	Endornaviridae	Oryza sativa alphaendornavirus	D32136	NC_007647	Oryza sativa endornavirus genomic RNA, complete genome.	plants
Group III: dsRNA viruses	Unassigned	Endornaviridae		Alphaendornavirus	Endornaviridae	Persea americana alphaendornavirus 1	JN880414	NC_016648	Persea americana endornavirus isolate Fuerte, complete genome.	plants
Group III: dsRNA viruses	Unassigned	Endornaviridae		Alphaendornavirus	Endornaviridae	Phaseolus vulgaris alphaendornavirus 1	AB719397	NC_023678	Phaseolus vulgaris endornavirus 1 gene for polyprotein, complete cds.	plants
Group III: dsRNA viruses	Unassigned	Endornaviridae		Alphaendornavirus	Endornaviridae	Phaseolus vulgaris alphaendornavirus 1	KT456287		Phaseolus vulgaris endornavirus 1 isolate PvEV-1_Brazil polyprotein gene, complete cds.	plants
Group III: dsRNA viruses	Unassigned	Endornaviridae		Alphaendornavirus	Endornaviridae	Phaseolus vulgaris alphaendornavirus 2	AB719398		Phaseolus vulgaris endornavirus 2 gene for polyprotein, complete cds.	plants
Group III: dsRNA viruses	Unassigned	Endornaviridae		Alphaendornavirus	Endornaviridae	Phaseolus vulgaris alphaendornavirus 2	KT456288		Phaseolus vulgaris endornavirus 2 isolate PvEV-2_Brazil polyprotein gene, complete cds.	plants
Group III: dsRNA viruses	Unassigned	Endornaviridae		Alphaendornavirus	Endornaviridae	Phytophthora alphaendornavirus 1	AJ877914	NC_007069	Phytophthora endornavirus 1 mRNA for polyprotein.	plants
Group III: dsRNA viruses	Unassigned	Endornaviridae		Alphaendornavirus	Endornaviridae	Rhizoctonia cerealis alphaendornavirus 1	KF311065	NC_022619	Rhizoctonia cerealis endornavirus 1, complete genome.	plants
Group III: dsRNA viruses	Unassigned	Endornaviridae		Alphaendornavirus	Endornaviridae	Vicia faba alphaendornavirus	AJ000929	NC_007648	Vicia faba double-stranded RNA associated with the '447' cytoplasmic male sterility.	plants
Group III: dsRNA viruses	Unassigned	Endornaviridae		Alphaendornavirus	Endornaviridae	Yerba mate alphaendornavirus	KJ634409	NC_024455	Yerba mate endornavirus strain INTA, complete genome.	plants
Group III: dsRNA viruses	Unassigned	Endornaviridae		Betaendornavirus	Endornaviridae	Alternaria brassicicola betaendornavirus 1	KP239989	NC_026136	Alternaria brassicicola endornavirus isolate 1, complete genome.	fungi
Group III: dsRNA viruses	Unassigned	Endornaviridae		Betaendornavirus	Endornaviridae	Gremmeniella abietina betaendornavirus 1	DQ399289	NC_007920	Gremmeniella abietina type B RNA virus XL1, complete genome.	plants
Group III: dsRNA viruses	Unassigned	Endornaviridae		Betaendornavirus	Endornaviridae	Sclerotinia sclerotiorum betaendornavirus 1	KC852908	NC_021706	Sclerotinia sclerotiorum endornavirus-1 strain JZJL2, complete genome.	plants
Group III: dsRNA viruses	Unassigned	Endornaviridae		Betaendornavirus	Endornaviridae	Sclerotinia sclerotiorum betaendornavirus 2	KJ123645	NC_023893	Sclerotinia sclerotiorum endornavirus 2 isolate 11691, complete genome.	plants
Group III: dsRNA viruses	Unassigned	Endornaviridae		Betaendornavirus	Endornaviridae	Tuber aestivum betaendornavirus	HQ380014	NC_014904	Tuber aestivum endornavirus isolate Jaszag from Hungary, complete genome.	plants
Group III: dsRNA viruses	Unassigned	Endornaviridae		Endornavirus	Endornaviridae	Rosellinia necatrix endornavirus 1	LC076696	NC_030938	Rosellinia necatrix endornavirus 1 genomic RNA, complete genome, strain: W1141.	plants
Group III: dsRNA viruses	Unassigned	Endornaviridae		Unassigned	Endornaviridae	Psophocarpus tetragonolobus endornavirus	LC144945	NC_031336	Psophocarpus tetragonolobus endornavirus genomic RNA, complete genome.	plants
Group III: dsRNA viruses	Unassigned	Hypoviridae		Hypovirus	Hypoviridae	Cryphonectria hypovirus 1	M57938	NC_001492	Cryphonectria hypovirus 1 (host Cryphonectria parasitica) complete genomic RNA.	fungi
Group III: dsRNA viruses	Unassigned	Hypoviridae		Hypovirus	Hypoviridae	Cryphonectria hypovirus 2	L29010	NC_003534	Cryphonectria hypovirus ORFA and ORFB, complete cds.	fungi
Group III: dsRNA viruses	Unassigned	Hypoviridae		Hypovirus	Hypoviridae	Cryphonectria hypovirus 3	AF188515	NC_000960	Cryphonectria hypovirus 3 isolate WY, complete genome.	fungi
Group III: dsRNA viruses	Unassigned	Hypoviridae		Hypovirus	Hypoviridae	Cryphonectria hypovirus 4	AY307099	NC_006431	Cryphonectria hypovirus 4 strain SR2 polyprotein gene, complete cds.	fungi
Group III: dsRNA viruses	Unassigned	Megabirnaviridae		Megabirnavirus	Megabirnaviridae	Rosellinia necatrix megabirnavirus 1	AB512282, AB512283	NC_013462, NC_013463	Rosellinia necatrix megabirnavirus 1/W779 genomic RNA, segment L1, complete sequence., Rosellinia necatrix megabirnavirus 1/W779 genomic RNA, segment L2, complete sequence.	fungi
Group III: dsRNA viruses	Unassigned	Partitiviridae		Alphapartitivirus	Partitiviridae	Beet cryptic virus 1	EU489061, EU489062	NC_011556, NC_011557	Beet cryptic virus 1 putative RNA-dependent RNA polymerase (RdRp) gene, complete cds., Beet cryptic virus 1 coat protein (CP) gene, complete cds.	plants
Group III: dsRNA viruses	Unassigned	Partitiviridae		Alphapartitivirus	Partitiviridae	Carrot cryptic virus	FJ550604, FJ550605		Carrot cryptic virus segment RNA 1 RNA-dependent RNA polymerase gene, complete cds., Carrot cryptic virus segment RNA 2 coat protein gene, complete cds.	plants
Group III: dsRNA viruses	Unassigned	Partitiviridae		Alphapartitivirus	Partitiviridae	Cherry chlorotic rusty spot associated partitivirus (Amasya cherry disease-associated mycovirus)	AJ781168, AJ781167	NC_006441, NC_006440	Amasya cherry disease associated partitivirus RdRp gene for RNA-dependent RNA polymerase, genomic RNA., Amasya cherry disease associated partitivirus CP gene for putative coat protein, genomic RNA.	plants
Group III: dsRNA viruses	Unassigned	Partitiviridae		Alphapartitivirus	Partitiviridae	Chondrostereum purpureum cryptic virus 1	AM999771, AM999772		Chondrostereum purpureum cryptic virus 1, segment RNA1., Chondrostereum purpureum cryptic virus 1, segment RNA2.	plants
Group III: dsRNA viruses	Unassigned	Partitiviridae		Alphapartitivirus	Partitiviridae	Flammulina velutipes browning virus	AB465308, AB465309		Flammulina velutipes browning virus RdRp gene for RNA-dependent RNA polymerase, complete cds., Flammulina velutipes browning virus CP1 gene for coat protein, complete cds.	fungi
Group III: dsRNA viruses	Unassigned	Partitiviridae		Alphapartitivirus	Partitiviridae	Heterobasidion partitivirus 1	HQ541323, HQ541324		Heterobasidion RNA virus 1 isolate HetRV1-ab1 putative RNA-dependent RNA polymerase gene, complete cds., Heterobasidion RNA virus 1 isolate HetRV1-ab1 putative coat protein gene, complete cds.	fungi
Group III: dsRNA viruses	Unassigned	Partitiviridae		Alphapartitivirus	Partitiviridae	Heterobasidion partitivirus 12	KF963175, KF963176		Heterobasidion partitivirus 12 strain HetPV12-an1 RNA-dependent RNA polymerase gene, complete cds., Heterobasidion partitivirus 12 strain HetPV12-an1 capsid protein gene, complete cds.	fungi
Group III: dsRNA viruses	Unassigned	Partitiviridae		Alphapartitivirus	Partitiviridae	Heterobasidion partitivirus 13	KF963177, KF963178		Heterobasidion partitivirus 13 strain HetPV13-an1 RNA-dependent RNA polymerase gene, complete cds., Heterobasidion partitivirus 13 strain HetPV13-an1 capsid protein gene, complete cds.	fungi
Group III: dsRNA viruses	Unassigned	Partitiviridae		Alphapartitivirus	Partitiviridae	Heterobasidion partitivirus 13	KF963179, KF963180		Heterobasidion partitivirus 13 strain HetPV13-an2 RNA-dependent RNA polymerase gene, complete cds., Heterobasidion partitivirus 13 strain HetPV13-an2 capsid protein gene, complete cds.	fungi
Group III: dsRNA viruses	Unassigned	Partitiviridae		Alphapartitivirus	Partitiviridae	Heterobasidion partitivirus 15	KF963186, KF963187		Heterobasidion partitivirus 15 strain HetPV15-pa1 RNA-dependent RNA polymerase gene, complete cds., Heterobasidion partitivirus 15 strain HetPV15-pa1 capsid protein gene, complete cds.	fungi
Group III: dsRNA viruses	Unassigned	Partitiviridae		Alphapartitivirus	Partitiviridae	Heterobasidion partitivirus 3	FJ816271, FJ816272		Heterobasidion RNA Virus 3 putative RNA-dependent RNA polymerase gene, complete cds., Heterobasidion RNA Virus 3 putative coat protein gene, complete cds.	fungi
Group III: dsRNA viruses	Unassigned	Partitiviridae		Alphapartitivirus	Partitiviridae	Rhizoctonia solani dsRNA virus 3	KU565806, KU565807	NC_032150, NC_032149	Rhizoctonia solani dsRNA virus 3 segment 1, complete sequence., Rhizoctonia solani dsRNA virus 3 coat protein gene, complete cds.	plants
Group III: dsRNA viruses	Unassigned	Partitiviridae		Alphapartitivirus	Partitiviridae	Rosellinia necatrix partitivirus 2	AB569997, AB569998	NC_020234, NC_020235	Rosellinia necatrix partitivirus 2 RdRp gene for RNA-dependent RNA polymerase, complete cds., Rosellinia necatrix partitivirus 2 CP gene for capsid protein, complete cds.	plants
Group III: dsRNA viruses	Unassigned	Partitiviridae		Alphapartitivirus	Partitiviridae	Vicia cryptic virus	AY751737, AY751738	NC_007241, NC_007242	Vicia cryptic virus segment RNA1, complete sequence., Vicia cryptic virus segment RNA2, complete sequence.	plants
Group III: dsRNA viruses	Unassigned	Partitiviridae		Alphapartitivirus	Partitiviridae	Vicia cryptic virus	EU605883, EU605884		Vicia cryptic virus isolate FA061102 segment RNA2 putative RNA-dependent RNA polymerase gene, complete cds., Vicia cryptic virus isolate FA061103 segment RNA3 putative capsid protein gene, complete cds.	plants
Group III: dsRNA viruses	Unassigned	Partitiviridae		Alphapartitivirus	Partitiviridae	Vicia cryptic virus	EF173392, EF173391		Vicia cryptic virus putative RNA-dependent RNA polymerase (RdRp) gene, complete cds., Vicia cryptic virus coat protein (CP) gene, complete cds.	plants
Group III: dsRNA viruses	Unassigned	Partitiviridae		Alphapartitivirus	Partitiviridae	Vicia cryptic virus	EF173396, EF173395		Vicia cryptic virus putative RNA-dependent RNA polymerase (RdRp) gene, complete cds., Vicia cryptic virus coat protein (CP) gene, complete cds.	plants
Group III: dsRNA viruses	Unassigned	Partitiviridae		Alphapartitivirus	Partitiviridae	Vicia cryptic virus	EF173394, EF173393		Vicia cryptic virus putative RNA-dependent RNA polymerase (RdRp) gene, complete cds., Vicia cryptic virus coat protein (CP) gene, complete cds.	plants
Group III: dsRNA viruses	Unassigned	Partitiviridae		Alphapartitivirus	Partitiviridae	White clover cryptic virus 1	AY705784, AY705785	NC_006275, NC_006276	White clover cryptic virus 1 segment RNA1, complete sequence., White clover cryptic virus 1 segment RNA2, complete sequence.	plants
Group III: dsRNA viruses	Unassigned	Partitiviridae		Betapartitivirus	Partitiviridae	Atkinsonella hypoxylon virus	L39125, L39126, L39127	NC_003470, NC_003471, NC_003472	Atkinsonella hypoxylon virus segment 1 gene, complete cds., Atkinsonella hypoxylon virus segment 2 gene, complete cds., Atkinsonella hypoxylon virus segment 3 gene fragment.	plants
Group III: dsRNA viruses	Unassigned	Partitiviridae		Betapartitivirus	Partitiviridae	Cannabis cryptic virus	JN196536, JN196537		Cannabis cryptic virus isolate Fedora17 putative RNA polymerase gene, complete cds., Cannabis cryptic virus isolate Fedora17 putative coat protein gene, complete cds.	plants
Group III: dsRNA viruses	Unassigned	Partitiviridae		Betapartitivirus	Partitiviridae	Cannabis cryptic virus	KX709964, KX709965	NC_031134, NC_031130	Cannabis cryptic virus isolate hemp09 RNA-dependent RNA polymerase gene, complete cds., Cannabis cryptic virus isolate hemp09 coat protein gene, complete cds.	plants
Group III: dsRNA viruses	Unassigned	Partitiviridae		Betapartitivirus	Partitiviridae	Ceratocystis polonica virus 1	AY247204, AY247205	NC_010705, NC_010706	Ceratocystis polonica partitivirus putative RNA-dependent RNA polymerase (RDRP) gene, complete cds., Ceratocystis polonica partitivirus putative capsid protein (CP) gene, complete cds.	plants
Group III: dsRNA viruses	Unassigned	Partitiviridae		Betapartitivirus	Partitiviridae	Ceratocystis polonica virus 1	AY260757, AY260756		Ceratocystis polonica partitivirus putative capsid protein (CP) gene, complete cds., Ceratocystis polonica partitivirus putative RNA-dependent RNA polymerase (RDRP) gene, complete cds.	plants
Group III: dsRNA viruses	Unassigned	Partitiviridae		Betapartitivirus	Partitiviridae	Ceratocystis resinifera virus 1	AY603051, AY603052	NC_010754, NC_010755	Ceratocystis resinifera partitivirus coat protein gene, complete cds., Ceratocystis resinifera partitivirus RNA-dependent RNA polymerase gene, complete cds.	plants
Group III: dsRNA viruses	Unassigned	Partitiviridae		Betapartitivirus	Partitiviridae	Crimson clover cryptic virus 2	JX971982, JX971983		Crimson clover cryptic virus 2 isolate IPP_IncarnatSK segment RNA 1, complete sequence., Crimson clover cryptic virus 2 isolate IPP_IncarnatSK segment RNA 2, complete sequence.	plants
[truncated: 2,079 more rows]
