# Supplementary material for: The genomic underpinnings of eukaryotic virus taxonomy: creating a sequence-based framework for family-level virus classification
Source: Microbiome. 2018 Feb 20;6:38. doi: 10.1186/s40168-018-0422-7 (PMC5819261; doi:10.1186/s40168-018-0422-7)
Supplement: Supplementary file 3 — Table S3. Summary of protein profile hidden Markov model databases. Complete list and description of PPHMMs assigned from viral genome sequences. (XLSX 1181 kb) [file 40168_2018_422_MOESM3_ESM.xlsx]

## Sheet: Sheet1
Database	Protein profile index	Protein profile description	Protein accesion numbers in the profile (GenBank accession number|protein id)	Number of protein sequences in the profile	Number of protein sequences by taxonomic group	Number of protein sequences by protein names
Group I: dsDNA viruses	Cluster_0	L1|Papillomaviridae	HPU37488|AAA79193.1, X74475|CAA52554.1, JF304764|AEA35054.1, RPLCG|AAA79318.1, PPH16|AAA46943.1, JF304765|AEA35060.1, X00203|CAA25026.1, X74482|CAA52595.1, X74474|CAA52548.1, AY057438|AAL14210.1, X74463|CAA52481.1, X74476|CAA52560.1, AY262282|AAP20601.1, X05015|CAA28671.1, HPU31793|AAA79498.1, X74465|CAA52495.1, X74472|CAA52535.1, X74465|CAA52494.1, X55964|ORF6, EF395818|ABS12697.1, EF536349|ABV8…	162	Papillomaviridae: 162	L1: 62, L1 protein: 26, major capsid protein: 17, late protein: 11, major capsid protein L1: 10, L1 capsid protein: 8, putative major capsid protein L1: 5, putative L1 protein: 3, early protein L1: 3, putative late L1 protein: 3, unnamed protein product; putative L1 ORF: 2, putative L1: 2, putative L1 late protein: 2, Hypothetical protein: 2, capsid protein L1: 1, putative major capsid protein: 1…
Group I: dsDNA viruses	Cluster_1	E1|Papillomaviridae	X00203|CAA25020.1, X74475|CAA52551.1, RPLCG|AAA79313.1, X74463|CAA52478.1, JF304764|AEA35049.1, HPU37488|AAA79189.1, AY262282|AAP20596.1, PPH16|AAA46936.1, AY057438|AAL14206.1, X05015|CAA28666.1, X74472|CAA52532.1, X74474|CAA52545.1, X74465|CAA52491.1, X74476|CAA52557.1, JF304765|AEA35057.1, AB040456|BAB20557.1, HPU31793|AAA79494.1, X55964|ORF3, GU117623|ADJ96354.1, EF536349|ABV80246.1, EF395818|…	157	Papillomaviridae: 157	E1: 68, E1 protein: 34, replication protein: 11, early protein: 8, replication protein E1: 6, putative replication protein E1: 5, early protein E1: 4, putative E1 protein: 3, putative early E1 protein: 3, putative E1 early protein: 2, unnamed protein product; putative E1 ORF: 2, putative E1: 2, Hypothetical protein: 2, envelope protein: 1, E1 replication protein: 1, ORF E1: 1, regulatory protein …
Group I: dsDNA viruses	Cluster_2	L2|Papillomaviridae	RPLCG|AAA79317.1, X74475|CAA52553.1, JF304764|AEA35053.1, X74476|CAA52559.1, HPU37488|AAA79192.1, X74463|CAA52480.1, HPU31793|AAA79497.1, PPH16|AAA46942.1, AY057438|AAL14209.1, X55964|ORF4, X00203|CAA25025.1, X74474|CAA52547.1, X74482|CAA52594.1, X05015|CAA28670.1, AY262282|AAP20600.1, JF304765|AEA35059.1, X74472|CAA52534.1, X74465|CAA52493.1, GU014531|ADQ39304.1, AY382779|AAQ88293.1, GU117623|AD…	145	Papillomaviridae: 145	L2: 56, L2 protein: 26, minor capsid protein: 14, late protein: 10, minor capsid protein L2: 8, L2 capsid protein: 6, putative L2 protein: 3, putative minor capsid protein L2: 3, putative late L2 protein: 3, unnamed protein product; putative L2 ORF: 2, putative L2 late protein: 2, putative L2: 2, early protein L2: 2, Hypothetical protein: 2, ORF L2: 1, putative minor capsid protein: 1, late prote…
Group I: dsDNA viruses	Cluster_3	E2|Papillomaviridae	X00203|CAA25021.1, X74475|CAA52552.1, HPU37488|AAA79190.1, X74463|CAA52479.1, HPU31793|AAA79495.1, AY057438|AAL14207.1, X55964|ORF5, AY262282|AAP20597.1, X05015|CAA28667.1, JF304764|AEA35050.1, PPH16|AAA46941.1, X74482|CAA52593.1, X74465|CAA52492.1, X74474|CAA52546.1, X74476|CAA52558.1, JF304765|AEA35058.1, X74472|CAA52533.1, RPLCG|AAA79314.1, KU519393|ANZ90247.1, AY763115|AAW88324.1, FJ492744|AC…	140	Papillomaviridae: 140	E2: 55, E2 protein: 33, regulatory protein: 10, early protein: 9, regulatory protein E2: 7, putative regulatory protein E2: 4, early protein E2: 4, putative E2 early protein: 4, putative E2 protein: 3, putative E2: 2, unnamed protein product; putative E2 ORF: 2, Hypothetical protein: 2, envelope protein: 1, E2 regulatory protein: 1, ORF E2: 1, putative early E2 protein: 1, hypothetical protein: 1
Group I: dsDNA viruses	Cluster_4	E6|Papillomaviridae	HPU37488|AAA79187.1, X74475|CAA52549.1, X00203|CAA25018.1, X74463|CAA52476.1, HPU31793|AAA79492.1, X55964|ORF2, PPH16|AAA46939.1, X74476|CAA52555.1, AY057438|AAL14204.1, X74482|CAA52591.1, X05015|CAA28664.1, AY262282|AAP20594.1, X74465|CAA52489.1, X74474|CAA52543.1, JF304764|AEA35047.1, X74472|CAA52530.1, EF536349|ABV80245.1, JF304765|AEA35055.1, EF395818|ABS12693.1, KC020689|AGV05014.1, KU963288…	123	Papillomaviridae: 123	E6: 55, E6 protein: 27, early protein: 10, transforming protein: 9, transforming protein E6: 5, putative E6 oncogenic protein: 3, early protein E6: 3, unnamed protein product; putative E6 ORF: 2, putative transforming protein E6: 2, putative E6 protein: 2, envelope protein: 1, putative transforming protein: 1, ORF E6: 1, hypothetical protein: 1, Hypothetical protein: 1
Group I: dsDNA viruses	Cluster_5	dUTPase|I_dsDNAviruses	BK005277|DAA05558.1, DQ665652|ABG25701.1, JQ815363|AFJ20412.1, EU304328|ABY28011.1, AF198100|AAF44382.1, AJ293568|CAC21255.1, AY386371|AAR07375.1, KJ801920|AID46553.1, AY521625|AAS18064.1, AY386265|AAR98364.1, KJ859677|AID46782.1, KF477312|AGX93292.1, KC493646|AGL34670.1, JQ815364|AFJ20545.1, KY094066|APG58224.1, AF169823|AAF33585.1, EU780426|ACI47427.1, X69198|CAA48967.1, KF477313|AGX93325.1, AY…	105	Poxviridae: 31, Baculoviridae: 27, Adenoviridae: 17, Iridoviridae: 15, Alloherpesviridae: 6, Phycodnaviridae: 5, Marseilleviridae: 3, Hytrosaviridae: 1	dUTPase: 34, ORF1: 7, deoxyuridine 5'-triphosphate nucleotidohydrolase: 7, deoxyuridine triphosphatase: 6, dUTP pyrophosphatase: 6, hypothetical protein: 6, putative dUTPase: 5, dutpase: 2, DUTPase: 2, Hypothetical protein: 2, E4 ORFA: 2, ORF007 dUTPase: 2, AMV002: 1, gp012L: 1, 17L protein: 1, CNLV056 dUTPase: 1, C8L: 1, dUTPAse homolog: 1, ORF142: 1, SPV013 dUTPase: 1, dutpase /translate=MNGRVL…
Group I: dsDNA viruses	Cluster_6	large T antigen|Polyomaviridae	AB972940|BAQ55548.1, AB972944|BAQ55564.1, AB972945|BAQ55568.1, FN356900|CAX87750.1, GU989205|ADK12666.1, JX159987|AFU25611.2, JX159980|AFU25583.1, JX159981|AFU25586.1, FN356901|CAX87759.1, FR692334|CBX23439.1, JX159982|AFU25590.1, JX463183|AGC03170.1, KM655869|AJA41156.1, KF954417|AHZ11646.1, HQ696595|ADV15633.1, KM655868|AJA41151.1, JQ898291|AFN02458.1, JQ958893|AFP94211.1, JX159984|AFU25598.2, …	94	Polyomaviridae: 94	large T antigen: 73, large T-antigen: 8, putative large T antigen: 4, large t-antigen: 2, large T: 2, sLT: 1, Large T: 1, LTag: 1, small T antigen: 1, T-antigen: 1
Group I: dsDNA viruses	Cluster_7	VP1|Polyomaviridae	AB972940|BAQ55547.1, AB972944|BAQ55563.1, AB972945|BAQ55567.1, JX159981|AFU25584.1, FN356901|CAX87757.1, JX159982|AFU25588.1, HQ696595|ADV15630.1, AY140894|AAN28006.1, JX520662|AGA82599.1, AB767294|BAM71846.1, AB588640|BAJ53086.1, AB767297|BAM71863.1, JQ958892|AFP94206.1, JX308829|AGH58115.2, AF442959|AAL35610.1, PPL|AAA47062.2, JQ958891|AFP94202.1, JQ958890|AFP94198.1, FJ188392|ACI16488.1, GU989…	88	Polyomaviridae: 88	VP1: 36, VP1 major capsid protein: 13, VP1 structural protein: 10, major structural protein VP1: 8, VP1 protein: 3, virus protein 1: 2, VP1 capsid protein: 2, putative VP1: 2, major capsid protein VP1: 2, VP1 major structural protein: 1, capsid protein VP1: 1, structural protein VP1: 1, major coat protein VP1: 1, VP1 structutal protein: 1, putative protein 1: 1, unnamed protein product; VP1: 1, v…
Group I: dsDNA viruses	Cluster_8	small T antigen|Polyomaviridae	AB972940|BAQ55549.1, AB972944|BAQ55565.1, KM111535|AIR09400.1, GU989205|ADK12665.1, JX159986|AFU25607.1, JX159982|AFU25591.1, JX159983|AFU25595.1, FN356900|CAX87752.1, HQ696595|ADV15634.1, JX520660|AGA82591.1, PPL|AAA47063.2, JX159987|AFU25612.1, AB767297|BAM71865.1, AB767294|BAM71848.1, HQ385748|ADQ54186.1, HQ385746|ADQ54179.1, JQ898291|AFN02457.1, HQ385752|ADQ54206.1, JX463183|AGC03172.1, JX463…	85	Polyomaviridae: 85	small T antigen: 55, small t antigen: 12, small t-antigen: 11, middle T antigen: 1, t-antigen: 1, putative small T antigen: 1, STag: 1, small t: 1, 195 T antigen: 1, Small T antigen: 1
Group I: dsDNA viruses	Cluster_9	superoxide dismutase|I_dsDNAviruses	AP006270|BAC67357.1, EU591746|ACF05393.1, DQ504428|ABF47443.1, DQ017380|AAZ67479.1, AF303045|AAK96349.1, AY864330|AAY84046.1, KJ631622|AJD80800.1, KM009991|AIE47830.1, AF271059|AAG53849.1, AY126275|AAM95052.1, JQ798165|AFL64908.1, KM596836|AKN80599.1, EF125867|ABL75974.1, AP009046|BAE72411.1, EU780426|ACI47420.1, KM102981|AIZ48609.1, AY394490|AAR28893.1, AF169823|AAF33578.1, L22858|AAA66661.1, EU…	83	Baculoviridae: 66, Poxviridae: 15, Phycodnaviridae: 2	superoxide dismutase: 22, sod: 21, SOD: 12, Cu/Zn superoxide dismutase: 5, superoxide dismutase-like protein: 2, Hypothetical protein: 2, hypothetical protein: 2, ORF59 SOD: 1, AMV255: 1, m131R: 1, gp131R: 1, PxORF47 peptide: 1, Cu-Zn superoxide dismutase-like protein: 1, LSDV131 superoxide dismutase-like protein: 1, ORF54: 1, SPV129 superoxide dismutase-like protein: 1, Super oxide dismutase: 1,…
Group I: dsDNA viruses	Cluster_10	baculovirus repeated ORF|I_dsDNAviruses	EF133465|ABO37226.1, KJ755191|AJP09133.1, AF303045|AAK96307.1, EF133465|ABO37342.1, EF133465|ABO37227.1, DQ517337|ABF70680.1, JX491653|AFV50421.1, KJ755191|AJP09007.1, JX491653|AFV50299.1, EF133465|ABO37229.1, DQ837165|ABI35759.1, AM398843|CAL44679.1, JX491653|AFV50296.1, EU309041|ABY65826.1, KJ755191|AJP09006.1, KR011717|AKR17328.1, FJ227128|ACO53587.1, AF081810|AAC70340.1, AF081810|AAC70332.1, …	78	Baculoviridae: 65, Ascoviridae: 13	baculovirus repeated ORF: 5, BRO-B: 5, BRO-A: 4, baculovirus repeated namegeneORF: 4, bro: 3, Bro6: 2, bro-a: 2, bro-b: 2, baculovirus repeated ORF-e: 2, baculovirus repeated ORF-d: 2, BRO-b: 2, baculovirus repeated ORF-c: 2, BRO-I: 2, BRO: 2, Bro5: 2, Bro21: 2, BRO-d: 2, bro-b protein: 1, baculovirus repeated ORF c: 1, bro-j: 1, baculovirus repeated ORF e: 1, ORF109: 1, BRO-a: 1, bro-B: 1, Bro: …
Group I: dsDNA viruses	Cluster_11	ODV-E56|Baculoviridae	AP006270|BAC67259.1, EU591746|ACF05300.1, GQ202541|ADD73719.1, AF081810|AAC70199.1, KJ631623|AJD09174.1, AY864330|AAY83938.1, KR815466|ALR71549.1, FJ914221|ADB84476.1, KJ631622|AJD80699.1, DQ017380|AAZ67377.1, L22858|AAA66778.1, AY327402|AAQ91670.1, DQ813662|ABI13927.1, DQ486030|ABF50251.1, AP009046|BAE72298.1, DQ837165|ABI35689.1, KF894742|AHD25495.1, KF611977|AHH82595.1, KM596836|AKN80622.1, KC…	76	Baculoviridae: 76	ODV-E56: 18, odv-e56: 11, occlusion-derived virus envelope protein ODV-E56: 4, pif5: 4, occlusion-derived virus envelope protein: 3, occlusion-derived virus envelope protein 56: 3, occlusion-derived virus envelope/capsid protein: 2, ODV-e56: 2, occlusion derived viral protein-e56: 2, occlusion derived virus envelope protein 56: 2, ORF15: 2, occlusion-derived virus envelope protein E56: 2, pif-5: …
Group I: dsDNA viruses	Cluster_12	late expression factor 8|Baculoviridae	AP006270|BAC67300.1, EU591746|ACF05338.1, EU839994|ACI28831.1, KM102981|AIZ48676.1, FJ914221|ADB84382.1, EU309041|ABY65771.1, FJ227128|ACO53471.1, DQ504428|AAW81055.2, KM009991|AIE47770.1, DQ123841|AAZ38287.1, KM596836|AKN80579.1, AF303045|AAK96291.1, AF271059|AAG53781.1, KJ676450|AIU41272.1, EF035042|ABM45823.1, GQ202541|ADD73757.1, MBU59461|AAM09249.1, DQ837165|ABI35716.1, AF081810|AAC70236.1, …	76	Baculoviridae: 76	late expression factor 8: 21, LEF-8: 17, lef-8: 15, lef8: 7, late expression factor-8: 5, lef-8 protein: 1, PxORF109 peptide: 1, ORF112 lef8: 1, ORF118: 1, late expression factor 8 (lef8): 1, Late expression factor 8: 1, putative late expression factor LEF-8: 1, ORF148: 1, ORF131 LEF-8: 1, CUN026 putative lef-8 late transcription factor, Rna_Pol_Beta motif, similar to AcMNPV ORF50: 1, LEF8: 1
Group I: dsDNA viruses	Cluster_13	38K|Baculoviridae	AP006270|BAC67325.1, EU591746|ACF05363.1, EF035042|ABM45777.1, EU839994|ACI28783.1, EU780426|ACI47440.1, KM102981|AIZ48628.1, AF169823|AAF33597.1, KM009991|AIE47810.1, AY126275|AAM95074.1, JQ798165|AFL64929.1, MBU59461|AAM09196.1, DQ123841|AAZ38240.1, KM596836|AKN80660.1, KF611977|AHH82663.1, DQ837165|ABI35760.1, AY864330|AAY84022.1, AF303045|AAK96331.1, AF271059|AAG53829.1, EU309041|ABY65811.1, …	76	Baculoviridae: 76	38K: 15, 38k: 11, unknown: 10, 38K protein: 8, 38 kDa protein: 6, hypothetical protein: 6, 38k protein: 2, hypothetical protein 38K: 2, Ac-38K: 1, ORF96: 1, ORF_74: 1, CUN087 similar to AcMNPV ORF98: 1, ORF77: 1, ORF88 similar to AcMNPV ORF98: 1, ORF103: 1, PxORF70 peptide: 1, P38: 1, ORF55 peptide: 1, 8k: 1, orf86: 1, lef-5: 1, 38 k: 1, ORF67: 1, LdOrf-99 peptide: 1
Group I: dsDNA viruses	Cluster_14	pif-2|Baculoviridae	AP006270|BAC67346.1, EU591746|ACF05382.1, KF611977|AHH82690.1, FJ227128|ACO53571.1, DQ837165|ABI35789.1, DQ504428|ABF47448.1, KJ676450|AIU41352.1, KF158713|AGR56861.1, KM596836|AKN80672.1, EU780426|ACI47405.1, AF169823|AAF33565.1, EU309041|ABY65838.1, AF303045|AAK96376.1, AF271059|AAG53875.1, KM009991|AIE47761.1, DQ123841|AAZ38202.1, KR011717|AKR17325.1, KP752043|AKC91655.1, EU839994|ACI28744.1, …	76	Baculoviridae: 76	pif-2: 11, PIF-2: 9, unknown: 9, per os infectivity factor 2: 9, pif2: 6, per os infectivity factor-2: 5, hypothetical protein: 4, Per os infectivity factor 2: 2, per os infectivity factor: 2, per-os infectivity factor 2: 2, pif-2 protein: 1, PIF-3: 1, PIF-1: 1, orf141: 1, PxORF37 peptide: 1, ORF_39: 1, ORF163: 1, occlusion-derived virus envelope protein: 1, CUN038 similar to AcMNPV ORF22: 1, ORF…
Group I: dsDNA viruses	Cluster_15	unknown|Baculoviridae	AP006270|BAC67359.1, EU591746|ACF05395.1, EU309041|ABY65828.1, KF158713|AGR56850.1, FJ914221|ADB84440.1, FJ227128|ACO53552.1, EU839994|ACI28761.1, KM102981|AIZ48611.1, KP752043|AKC91664.1, DQ123841|AAZ38222.1, EU780426|ACI47422.1, KR011717|AKR17382.1, KM009991|AIE47828.1, MBU59461|AAM09176.1, JQ798165|AFL64910.1, KJ676450|AIU41339.1, KF611977|AHH82679.1, EF035042|ABM45759.1, DQ837165|ABI35794.1, …	76	Baculoviridae: 76	unknown: 13, hypothetical protein: 9, pif-3: 8, PIF-3: 7, pif3: 7, per os infectivity factor 3: 5, per os infectivity factor-3: 4, Pif3: 2, ac115-like protein: 2, orf105: 1, ORF35 similar to AcMNPV ORF115: 1, Per os infectivity factor 3: 1, PxORF29 peptide: 1, occlusion-derived virus envelope protein: 1, ORF39 peptide: 1, PrGVORF30: 1, pif-3 protein: 1, AcMNPV orf115: 1, ORF32: 1, ORF50: 1, ORF-1…
Group I: dsDNA viruses	Cluster_16	pif-1|Baculoviridae	AP006270|BAC67368.1, EU591746|ACF05405.1, FJ914221|ADB84381.1, KF611977|AHH82700.1, EU309041|ABY65852.1, KJ676450|AIU41368.1, DQ837165|ABI35781.1, KF158713|AGR56872.1, KP752043|AKC91646.1, KM596836|AKN80682.1, FJ227128|ACO53565.1, KM009991|AIE47762.1, EF125867|ABL76043.1, DQ504428|ABF47461.1, DQ123841|AAZ38203.1, MBU59461|AAM09157.1, L22858|AAA66749.1, JQ798165|AFL64894.1, AY864330|AAY84062.1, DQ…	76	Baculoviridae: 76	pif-1: 10, PIF-1: 9, unknown: 9, per os infectivity factor 1: 9, pif1: 6, per os infectivity factor-1: 4, hypothetical protein: 4, pif: 2, Per os infectivity factor 1: 2, per-os infectivity factor: 2, orf123: 1, lef-1: 1, occlusion-derived virus envelope protein: 1, per os infectivity factor: 1, AcMNPV orf119: 1, pif-1 protein: 1, ORF36: 1, PxORF7 peptide: 1, Per os infection Factor 1: 1, ORF_63:…
Group I: dsDNA viruses	Cluster_17	iap-3|I_dsDNAviruses	JX453331|AFU90091.1, AY229987|AAQ21613.1, KF611977|AHH82682.1, AF303045|AAK96347.1, AF271059|AAG53846.1, U53466|AAB39098.1, KJ631622|AJD80729.1, AP009046|BAE72409.1, AF250284|AAG02727.1, AY043265|AAK85590.1, KR011717|AKR17350.1, KP296186|AKN80731.1, KR091910|AKS25432.1, KJ406702|AIS92096.1, GQ202541|ADD73825.1, AF081810|AAC70325.1, AP006270|BAC67339.1, EU591746|ACF05377.1, AF512031|AAP29821.1, KJ…	75	Baculoviridae: 62, Poxviridae: 6, Nudiviridae: 3, Iridoviridae: 2, Malacoherpesviridae: 1, Hytrosaviridae: 1	iap-3: 12, inhibitor of apoptosis 3: 11, IAP-3: 11, inhibitor of apoptosis protein 3: 6, inhibitor of apoptosis protein: 4, iap3: 4, IAP-1: 3, apoptosis inhibitor: 1, iap2: 1, AMV021: 1, Iap-3: 1, inhibitor of apoptosis 1: 1, inhibitor of apoptosis-3 IAP-3: 1, inhibitor of apoptosis protein 2: 1, inhibitor of apoptosis: 1, Inhibitor of apoptosis protein: 1, 193R: 1, IAP3: 1, iap-1: 1, ORF53: 1, i…
Group I: dsDNA viruses	Cluster_18	polyhedrin|Baculoviridae	AP006270|BAC67252.1, EU591746|ACF05293.1, FJ914221|ADB84363.1, KF611977|AHH82590.1, DQ837165|AAQ88174.1, KJ631622|AJD80691.1, EU309041|ABY65727.1, AY864330|AAY83932.1, KF158713|AGR56753.1, AY126275|AAM94988.1, JQ798165|AFL64852.1, DQ017380|AAZ67370.1, KJ676450|AIU41240.1, MBU59461|AAB51031.1, KM009991|AIE47733.1, KM596836|AKN80547.1, KP752043|AKC91626.1, FJ227128|ACO53451.1, KR011717|AKR17274.1, …	75	Baculoviridae: 75	polyhedrin: 42, granulin: 18, Polyhedrin: 3, major occlusion protein: 2, ORF1: 1, PxORF4 peptide: 1, ph protein: 1, ORF1 granulin: 1, Pol: 1, major occlusion body protein: 1, polyhedrin, major occlusion body protein: 1, polyhedrin major occlusion body protein: 1, Granulin: 1, ORF1 polyhedrin: 1
Group I: dsDNA viruses	Cluster_19	p74|Baculoviridae	AP006270|BAC67278.1, EU591746|ACF05318.1, EU309041|ABY65741.1, DQ504428|ABF47359.1, KF158713|AGR56788.1, AY864330|AAY83948.1, KF611977|AHH82612.1, DQ017380|AAZ67387.1, KJ631622|AJD80708.1, DQ837165|ABI35698.1, FJ227128|ACO53467.1, KM596836|AKN80619.1, GQ202541|ADD73733.1, KJ676450|AIU41254.1, AF081810|AAC70212.1, FJ914221|ADB84467.1, EF035042|ABM45844.1, KM009991|AIE47855.1, DQ486030|ABF50261.1, …	75	Baculoviridae: 75	p74: 30, P74: 23, occlusion-derived virus envelope protein: 2, P74 protein: 2, envelope protein p74: 1, orf17: 1, per os infectivity factor 0: 1, per os infectivity factor: 1, ORF77: 1, ORF131 p74: 1, PxORF49 peptide: 1, occlusion derived envelope protein: 1, P74 (PIF-0): 1, ORF60 P74: 1, CUN074 putative p74 envelope protein, similar to AcMNPV ORF138: 1, pif-0/p74: 1, p74 protein: 1, occlusion de…
Group I: dsDNA viruses	Cluster_20	late expression factor 9|Baculoviridae	AP006270|BAC67286.1, EU591746|ACF05325.1, AF303045|AAK96303.1, AY864330|AAY83983.1, KP752043|AKC91709.1, EU309041|ABY65757.1, AF271059|AAG53798.1, DQ017380|AAZ67420.1, FJ914221|ADB84396.1, KJ631622|AJD80743.1, KF158713|AGR56803.1, FJ227128|ACO53479.1, DQ504428|ABF47390.1, KJ676450|AIU41288.1, KM596836|AKN80631.1, KF611977|AHH82624.1, KM009991|AIE47783.1, AY126275|AAM95109.1, JQ798165|AFL64965.1, …	75	Baculoviridae: 75	late expression factor 9: 22, LEF-9: 17, lef-9: 15, lef9: 6, late expression factor-9: 4, ORF107: 1, ORF139: 1, late expression factor 9 (lef9): 1, PxORF99 peptide: 1, LEF9: 1, Lef9: 1, ORF97 lef9: 1, Late expression factor 9: 1, putative late expression factor LEF-9: 1, lef-9 protein: 1, ORF117 LEF-9: 1
Group I: dsDNA viruses	Cluster_21	unknown|Baculoviridae	AP006270|BAC67324.1, EU591746|ACF05362.1, AY126275|AAM95078.1, JQ798165|AFL64933.1, MBU59461|AAM09200.1, KP752043|AKC91681.1, DQ123841|AAZ38245.1, EU780426|ACI47442.1, EU309041|ABY65810.1, FJ914221|ADB84424.1, KF158713|AGR56837.1, DQ017380|AAZ67453.1, AF081810|AAC70284.1, EF035042|ABM45781.1, KJ631622|AJD80776.1, GQ202541|ADD73803.1, FJ227128|ACO53533.1, KM102981|AIZ48632.1, KF611977|AHH82662.1, …	75	Baculoviridae: 75	unknown: 15, hypothetical protein: 10, pif4: 5, pif-4: 5, ODV-E28: 4, per os infectivity factor 4: 2, Odv-e28: 2, 19 kDa protein: 2, ODV-e28: 2, ORF_75: 1, ORF-79: 1, putative occlusion-derived envelope protein ODV-E28: 1, AcOrf-96 peptide: 1, PIF-4: 1, occlusion-derived virus envelope protein: 1, 19k: 1, AcMNPV orf96: 1, ORF102: 1, ORF97: 1, ODV-E28, Per os infectivity factor 4: 1, CUN090 putati…
Group I: dsDNA viruses	Cluster_22	late expression factor 5|Baculoviridae	AP006270|BAC67326.1, EU591746|ACF05364.1, KF158713|AGR56839.1, DQ837165|ABI35761.1, EU309041|ABY65812.1, EU780426|ACI47439.1, EF035042|ABM45776.1, AF169823|AAF33596.1, DQ504428|ABF47427.1, KJ676450|AIU41321.1, DQ123841|AAZ38239.1, KM596836|AKN80588.1, JQ798165|AFL64928.1, AY126275|AAM95073.1, KM102981|AIZ48627.1, FJ227128|ACO53536.1, MBU59461|AAM09195.1, AF303045|AAK96332.1, AF271059|AAG53830.1, …	75	Baculoviridae: 75	late expression factor 5: 22, LEF-5: 16, lef-5: 14, lef5: 7, late expression factor-5: 4, ORF76: 1, Late expression factor 5: 1, late expression factor 5 (lef5): 1, lef-5 protein: 1, PxORF69 peptide: 1, 38k: 1, ORF66 lef5: 1, LEF-3: 1, ORF95: 1, LEF5: 1, putative late expression factor LEF-5: 1, ORF87 LEF-5: 1
Group I: dsDNA viruses	Cluster_23	ribonucleotide reductase small subunit|I_dsDNAviruses	AF482758|AAM13497.1, FJ940765|ADA57859.1, KP143769|AKJ93671.1, HQ849551|AEN03609.1, AF012825|AAM92332.1, KU749310|AOP31519.1, AY243312|AAO89322.1, AF380138|AAL40494.1, KU980965|ANS71090.1, DQ437594|ABD97610.1, AF438165|AAL73746.1, KU749311|AOP31730.1, X69198|CAA48969.1, GQ202541|ADD73846.1, AY689436|ABI99183.1, AY689437|ABI99013.1, AF170726|AAF14903.1, AF081810|AAC70306.1, AJ293568|CAC21258.1, AF…	74	Poxviridae: 28, Baculoviridae: 22, Phycodnaviridae: 7, Marseilleviridae: 4, Alloherpesviridae: 4, Mimiviridae: 2, Nudiviridae: 2, Iridoviridae: 1, Nimaviridae: 1, Ascoviridae: 1, Asfarviridae: 1, Hytrosaviridae: 1	ribonucleotide reductase small subunit: 15, ribonucleotide reductase small subunit homolog: 5, ribonucleoside-diphosphate reductase small chain: 5, hypothetical protein: 4, ribonucleotide reductase subunit 2: 4, Rr2: 2, Hypothetical protein: 2, putative ribonucleotide reductase small subunit: 2, RR2B: 2, rr2: 2, RR2b: 2, C10L: 1, putative ribonucleoside-diphosphate reductase small chain: 1, ribon…
Group I: dsDNA viruses	Cluster_24	vlf-1|Baculoviridae	AP006270|BAC67312.1, EU591746|ACF05350.1, DQ504428|ABF47413.1, EU309041|ABY65796.1, FJ227128|ACO53519.1, DQ017380|AAZ67441.1, KM596836|AKN80651.1, KF611977|AHH82650.1, DQ837165|ABI35744.1, AY864330|AAY84007.1, GQ202541|ADD73791.1, KF158713|AGR56822.1, AF081810|AAC70272.1, KJ676450|AIU41305.1, KP752043|AKC91694.1, AF271059|AAG53814.1, AF303045|AAK96318.1, NPHT3COMP|AAC63749.1, L22858|AAA66707.1, J…	74	Baculoviridae: 74	vlf-1: 17, VLF-1: 16, very late factor 1: 10, very late expression factor-1: 4, very late factor-1: 4, very-late factor 1: 3, vlf1: 3, very late expression factor 1: 3, Very late factor-1: 2, ORF82 very late factor 1 (vlf1): 1, PxORF89 peptide: 1, ORF123: 1, ORF106 VLF-1: 1, very late factor 1 VLF-1: 1, very late factor 1 (vlf-1): 1, Vlf-1: 1, vlf: 1, vlf-1 protein: 1, ORF97: 1, Very late factor …
Group I: dsDNA viruses	Cluster_25	late expression factor 1|Baculoviridae	AP006270|BAC67375.1, EU591746|ACF05412.1, EU309041|ABY65858.1, DQ504428|ABF47464.1, FJ914221|ADB84365.1, KF611977|AHH82715.1, KF158713|AGR56887.1, DQ837165|AAQ88177.1, KM009991|AIE47745.1, KM596836|AKN80614.1, KJ676450|AIU41360.1, DQ017380|AAZ67500.1, DQ123841|AAZ38183.1, KJ631622|AJD80821.1, GQ202541|ADD73843.1, EU780426|ACI47385.1, AF169823|AAF33544.1, FJ227128|ACO53578.1, AY864330|AAY84069.1, …	73	Baculoviridae: 73	late expression factor 1: 21, LEF-1: 17, lef-1: 14, lef1: 6, late expression factor-1: 3, ORF64: 1, Late expression factor 1: 1, pif-1: 1, ORF82: 1, ORF74 LEF-1: 1, lef-1 protein: 1, late expression factor 1 (lef1): 1, ORF14 lef1: 1, PxORF55 peptide: 1, lef1 DNA primase: 1, LEF1: 1, DNA replication and late expression factor LEF-1: 1
Group I: dsDNA viruses	Cluster_26	p47|Baculoviridae	AP006270|BAC67261.1, EU591746|ACF05302.1, KM596836|AKN80560.1, FJ227128|ACO53475.1, KJ676450|AIU41270.1, FJ914221|ADB84453.1, GQ202541|ADD73753.1, DQ504428|ABF47379.1, EU780426|ACI47488.1, AF081810|AAC70233.1, EF035042|ABM45826.1, AF169823|AAF33644.1, KF611977|AHH82614.1, MBU59461|AAM09253.1, JQ798165|AFL64986.1, AY126275|AAM95130.1, KM009991|AIE47842.1, AY864330|AAY83964.1, AF303045|AAK96288.1, …	72	Baculoviridae: 72	p47: 29, P47: 27, transcription regulator: 5, transcription regulator P47: 2, ORF60: 1, Ld-p47: 1, ORF68 P47: 1, p47 protein: 1, putative late expression factor: 1, ORF115 p47: 1, orf31: 1, PxORF51 peptide: 1, ORF78: 1
Group I: dsDNA viruses	Cluster_27	p49|Baculoviridae	AP006270|BAC67275.1, EU591746|ACF05315.1, KM596836|AKN80553.1, DQ504428|ABF47355.1, DQ017380|AAZ67381.1, AY864330|AAY83942.1, KJ631622|AJD80702.1, DQ837165|ABI35695.1, KF158713|AGR56762.1, FJ914221|ADB84470.1, AF081810|AAC70205.1, KM009991|AIE47860.1, GQ202541|ADD73726.1, KM102981|AIZ48705.1, EU839994|ACI28861.1, EF035042|ABM45851.1, EU780426|ACI47512.1, DQ123841|AAZ38317.1, AF303045|AAK96264.1, …	72	Baculoviridae: 72	p49: 17, P49: 17, unknown: 7, hypothetical protein: 7, early 49 kDa protein: 3, 49k: 2, 49k protein: 2, PxORF14 peptide: 1, ORF_11: 1, orf11: 1, 49K protein: 1, p35/p49: 1, ORF11: 1, ORF13: 1, ORF12: 1, ORF-151: 1, ac142: 1, ORF-11 peptide: 1, AcMNPV orf142: 1, early 49 Daa protein: 1, ORF137: 1, ORF15 P49: 1, 49 kDa protein: 1, LdOrf-20 peptide: 1
Group I: dsDNA viruses	Cluster_28	vp1054|Baculoviridae	AP006270|BAC67293.1, EU591746|ACF05331.1, KM102981|AIZ48668.1, JQ798165|AFL64974.1, AY126275|AAM95118.1, MBU59461|AAM09241.1, EU839994|ACI28823.1, EU780426|ACI47477.1, AF169823|AAF33634.1, EF035042|ABM45815.1, DQ123841|AAZ38279.1, AF081810|AAC70242.1, KM009991|AIE47777.1, GQ202541|ADD73764.1, FJ914221|ADB84389.1, KF611977|AHH82631.1, DQ017380|AAZ67413.1, KP752043|AKC91717.1, AY864330|AAY83976.1, …	72	Baculoviridae: 72	vp1054: 23, VP1054: 21, viral capsid associated protein: 4, unknown: 3, capsid protein: 2, VP1054 virion protein: 2, VP1054-like protein: 1, ORF138 VP1054: 1, Vp1054: 1, Capsid protein, VP1054: 1, ORF105 vp1054 virion protein: 1, LdOrf-57 peptide: 1, capsid protein VP1054: 1, viral protein 1054: 1, ORF175: 1, orf42: 1, hypothetical protein: 1, viral capsid-associated protein: 1, vp1054 capsid pro…
Group I: dsDNA viruses	Cluster_29	gp41|Baculoviridae	AP006270|BAC67314.1, EU591746|ACF05352.1, DQ504428|ABF47415.1, GQ202541|ADD73793.1, JX454574|AGE89926.1, AF325155|AAL01758.1, AF081810|AAC70274.1, AF303045|AAK96320.1, AF271059|AAG53816.1, AY394490|AAR28855.1, KM596836|AKN80653.1, KM009991|AIE47795.1, DQ017380|AAZ67443.1, KJ631622|AJD80766.1, EU780426|ACI47453.1, EU839994|ACI28798.1, KM102981|AIZ48644.1, AY864330|AAY84009.1, AY126275|AAM95090.1, …	72	Baculoviridae: 72	gp41: 26, GP41: 23, occlusion-derived virus envelope glycoprotein: 4, glycoprotein GP41: 2, ORF_62: 1, ORF121: 1, orf72: 1, ORF104 GP41: 1, tegument protein: 1, occlusion-derived virus glycoprotein: 1, Gp41: 1, GP41/P40: 1, putative gp41: 1, ORF95: 1, 41 kDa glycoprotein: 1, gp41 protein: 1, occlusion derived envelope glycoprotein: 1, Ld-gp41: 1, ORF80 glycoprotein 41kD (gp41): 1, PxORF87 peptide…
Group I: dsDNA viruses	Cluster_30	unknown|Baculoviridae	AP006270|BAC67315.1, EU591746|ACF05353.1, JQ798165|AFL64944.1, AY126275|AAM95089.1, KM009991|AIE47867.1, EU839994|ACI28797.1, KJ631622|AJD80767.1, AF081810|AAC70275.1, GQ202541|ADD73794.1, AF169823|AAF33608.1, EU780426|ACI47452.1, EU309041|ABY65799.1, EF035042|ABM45791.1, JX454574|AGE89927.1, KJ676450|AIU41308.1, FJ914221|ADB84413.1, NPHT3COMP|AAC63753.1, JX467702|AGA16232.1, EF125867|ABL76016.1,…	72	Baculoviridae: 72	hypothetical protein: 27, unknown: 18, ac81: 3, orf74: 1, ORF-64: 1, PxORF86 peptide: 1, ORF103 similar to AcMNPV ORF81: 1, ORF-79 peptide: 1, ORF120: 1, ORF102: 1, Clas87: 1, ORF76 peptide: 1, ORF90: 1, ORF79: 1, ORF92: 1, ORF-90: 1, AcOrf-81 peptide: 1, ORF_61: 1, LdOrf-81 peptide: 1, PrGVORF87: 1, Mv-ORF64 peptide: 1, AcMNPV orf81: 1, ORF_87: 1, ORF85: 1, unknown protein: 1, ORF94: 1, ac81-lik…
Group I: dsDNA viruses	Cluster_31	vp39|Baculoviridae	AP006270|BAC67318.1, EU591746|ACF05356.1, EU780426|ACI47448.1, AF169823|AAF33604.1, DQ123841|AAZ38252.1, EF035042|ABM45787.1, EU839994|ACI28793.1, KM102981|AIZ48639.1, GQ202541|ADD73797.1, DQ017380|AAZ67447.1, KR011717|AKR17372.1, AY864330|AAY84013.1, AF303045|AAK96325.1, AF271059|AAG53821.1, DQ504428|ABF47420.1, AF081810|AAC70278.1, KM009991|AIE47799.1, KJ631622|AJD80770.1, KM596836|AKN80657.1, …	72	Baculoviridae: 72	vp39: 17, VP39: 15, vp39 capsid: 5, major viral capsid protein: 5, VP39 capsid: 4, major capsid protein: 3, capsid protein: 2, Vp39: 2, orf77: 1, ORF086: 1, vp39-capsid: 1, major capsid protein VP39: 1, P39 CAPSID: 1, capsid protein VP39: 1, major capside protein VP39: 1, vp39 protein: 1, vp39 capsid protein: 1, VP39 CAPSID: 1, vp39capsid: 1, P39 capsid: 1, PxORF79 peptide: 1, ORF96 VP39capsid: 1…
Group I: dsDNA viruses	Cluster_32	late expression factor 4|Baculoviridae	AP006270|BAC67319.1, EU591746|ACF05357.1, KF158713|AGR56830.1, AF169823|AAF33603.1, FJ914221|ADB84418.1, KM009991|AIE47800.1, EF035042|ABM45786.1, DQ123841|AAZ38251.1, KF611977|AHH82657.1, EU780426|ACI47447.1, KJ676450|AIU41313.1, EU309041|ABY65804.1, DQ504428|ABF47421.1, FJ227128|ACO53527.1, AY864330|AAY84014.1, KM102981|AIZ48638.1, DQ017380|AAZ67448.1, EU839994|ACI28792.1, KM596836|AKN80584.1, …	72	Baculoviridae: 72	late expression factor 4: 20, LEF-4: 17, lef-4: 16, lef4: 6, late expression factor-4: 3, PxORF78 peptide: 1, ORF95 LEF-4: 1, ORF110: 1, ORF85: 1, ORF74 lef4: 1, LEF4: 1, Late expression factor 4: 1, late expression factor 4 (lef4): 1, putative late expression factor LEF-4: 1, lef-4 protein: 1
Group I: dsDNA viruses	Cluster_33	p33|Baculoviridae	AP006270|BAC67320.1, EU591746|ACF05358.1, KM009991|AIE47802.1, KM102981|AIZ48636.1, EU839994|ACI28790.1, DQ123841|AAZ38249.1, EF035042|ABM45785.1, EU780426|ACI47446.1, KJ631622|AJD80772.1, AY126275|AAM95082.1, AF169823|AAF33602.1, KJ676450|AIU41315.1, MBU59461|AAM09204.1, JQ798165|AFL64937.1, AY864330|AAY84015.1, DQ504428|ABF47422.1, KF611977|AHH82658.1, FJ227128|ACO53529.1, DQ017380|AAZ67449.1, …	72	Baculoviridae: 72	p33: 15, unknown: 11, P33: 11, hypothetical protein: 10, sulfhydryloxidase: 2, sulfhydryl oxidase: 2, ORF_79: 1, orf79: 1, PrGVORF78: 1, P33, Sulfhydryloxidase: 1, sox: 1, sox protein: 1, ORF73: 1, AcMNPV orf92: 1, ORF101: 1, P33; sulfhydryloxidase: 1, ac92-like protein: 1, ORF-84 peptide: 1, ORF93 similar to AcMNPV ORF92: 1, PxORF76 peptide: 1, LdOrf-92 peptide: 1, ORF98: 1, ORF62 peptide: 1, OR…
Group I: dsDNA viruses	Cluster_34	unknown|Baculoviridae	AP006270|BAC67321.1, EU591746|ACF05359.1, KJ631622|AJD80773.1, AY864330|AAY84016.1, DQ017380|AAZ67450.1, EU839994|ACI28789.1, EU309041|ABY65807.1, AY126275|AAM95081.1, JQ798165|AFL64936.1, MBU59461|AAM09203.1, KM102981|AIZ48635.1, DQ123841|AAZ38248.1, KM009991|AIE47803.1, FJ227128|ACO53530.1, EU780426|ACI47445.1, AF169823|AAF33601.1, DQ504428|ABF47423.1, AF081810|AAC70281.1, FJ914221|ADB84421.1, …	72	Baculoviridae: 72	hypothetical protein: 14, unknown: 13, p18: 12, P18: 10, ac93: 4, LdOrf-93 peptide: 1, ORF_78: 1, PrGVORF77: 1, ORF-82: 1, ORF99: 1, ORF72: 1, ORF100: 1, AcOrf-93 peptide: 1, ORF-85 peptide: 1, ORF91: 1, Mv-ORF70 peptide: 1, ORF92 similar to AcMNPV ORF93: 1, PxORF75 peptide: 1, orf80: 1, AcMNPV orf93: 1, ac93-like protein: 1, ORF82: 1, unknown protein: 1, p18 protein: 1
Group I: dsDNA viruses	Cluster_35	ODV-E25|Baculoviridae	AP006270|BAC67322.1, EU591746|ACF05360.1, AY126275|AAM95080.1, JQ798165|AFL64935.1, KM009991|AIE47805.1, DQ017380|AAZ67451.1, AY864330|AAY84017.1, DQ504428|ABF47424.1, MBU59461|AAM09202.1, KJ631622|AJD80774.1, EU839994|ACI28788.1, KM102981|AIZ48634.1, KM596836|AKN80586.1, AF169823|AAF33600.1, KP752043|AKC91683.1, DQ123841|AAZ38247.1, EF035042|ABM45783.1, EU780426|ACI47444.1, GQ202541|ADD73801.1, …	72	Baculoviridae: 72	ODV-E25: 21, odv-e25: 20, occlusion-derived virus envelope protein: 5, occlusion-derived virus envelope protein ODV-E25: 4, Odv-e25: 2, occlusion-derived virus envelope protein E25: 2, Ld-odv-e25 peptide: 1, occlusion derived virus envelope protein 25: 1, ORF99: 1, occlusion derived virus envelope 25: 1, unknown: 1, odve25: 1, occlusion derived envelope protein: 1, occlusion-derived virus envelop…
Group I: dsDNA viruses	Cluster_36	p48|Baculoviridae	AP006270|BAC67330.1, EU591746|ACF05368.1, FJ227128|ACO53540.1, KP752043|AKC91675.1, DQ504428|ABF47430.1, FJ914221|ADB84430.1, KF158713|AGR56843.1, KF611977|AHH82668.1, DQ837165|ABI35764.1, EU309041|ABY65816.1, GQ202541|ADD73809.1, AF081810|AAC70290.1, KM596836|AKN80664.1, KJ676450|AIU41325.1, JQ798165|AFL64924.1, MBU59461|AAM09191.1, AY126275|AAM95069.1, AY864330|AAY84027.1, KR011717|AKR17379.1, …	72	Baculoviridae: 72	p48: 11, unknown: 8, P48: 8, P45: 8, p45: 6, hypothetical protein: 5, p48/p45: 4, ac103: 2, p45/p48: 2, P45/P48: 2, P48/P45: 2, orf91: 1, Ac-p48: 1, ORF72: 1, PxORF63 peptide: 1, ORF91: 1, ORF83 similar to AcMNPV ORF103: 1, p45/48: 1, ORF_69: 1, p12: 1, LdOrf-104 peptide: 1, ORF62: 1, AcMNPV orf103: 1, p45 protein: 1, ac103-like protein: 1
Group I: dsDNA viruses	Cluster_37	unknown|Baculoviridae	AP006270|BAC67333.1, EU591746|ACF05371.1, DQ504428|ABF47433.1, AF303045|AAK96338.1, AF271059|AAG53837.1, KF158713|AGR56846.1, FJ914221|ADB84433.1, FJ227128|ACO53543.1, EU309041|ABY65819.1, KJ676450|AIU41328.1, DQ837165|ABI35768.1, KF611977|AHH82671.1, GQ202541|ADD73812.1, AF081810|AAC70293.1, DQ017380|AAZ67464.1, AY864330|AAY84030.1, KJ631622|AJD80786.1, KR011717|AKR17316.1, KM596836|AKN80592.1, …	72	Baculoviridae: 72	unknown: 13, hypothetical protein: 11, ODV-EC43: 9, odv-ec43: 9, ac109: 3, Odv-ec43: 2, orf94: 1, DUF673 superfamily protein: 1, ORF-66: 1, Mv-ORF85 peptide: 1, occlusion-derived virus envelope protein: 1, ORF103: 1, ORF59: 1, ORF55 similar to AcMNPV ORF109: 1, occlusion-derived virus envelope protein ODV-EC43: 1, ORF53: 1, PxORF43 peptide: 1, ORF_46: 1, occlusion derived virus envelope protein O…
Group I: dsDNA viruses	Cluster_38	DNA polymerase|Adenoviridae	AF036092|AAK13183.1, JQ345700|AFV70634.1, OAU40839|AAD45950.1, KJ156523|AII22563.1, DQ106414|AAL89790.2, Y09598|CAA70801.1, KJ675568|AIZ35765.1, JN252129|ACZ56364.2, GU226970|ADD17102.2, KX871230|APC26058.1, KJ563221|AIA22348.1, BK005277|DAA05537.1, KT698856|AMB43148.1, Y07760|CAA69057.1, BK000400|DAA00411.1, JN418926|AEP16409.1, AF252854|AAC16239.1, BK000410|DAA00737.1, KT698852|AMB43022.1, KP23…	71	Adenoviridae: 71	DNA polymerase: 36, pol: 24, polymerase: 4, orf7: 1, 124.6 kDa DNA polymerase: 1, E2B DNA polymerase: 1, DNA polyermase: 1, E2b pol: 1, DNA dependent DNA polymerase: 1, pol protein: 1
Group I: dsDNA viruses	Cluster_39	pTP|Adenoviridae	AF036092|AAK13184.1, JQ345700|AFV70635.1, OAU40839|AAD45952.1, KJ156523|AII22564.1, DQ106414|ABA47237.1, Y09598|CAA70802.1, KJ675568|AIZ35766.1, AF224336|AAF86925.1, GU226970|ADD17103.1, KP329563|ALE30355.1, KX871230|APC26059.1, KJ469653|AIE77215.1, Y07760|CAA69058.1, L19443|AAC13954.1, AY487947|AAS66918.1, KP329565|ALE30425.1, AY598782|AAT84619.1, KF477313|AGX93334.1, KT698852|AMB43023.1, JN4189…	71	Adenoviridae: 71	pTP: 41, pre-terminal protein: 7, terminal protein precursor: 5, terminal protein: 5, terminal protein precursor pTP: 4, DNA terminal protein: 2, DNA terminal protein pTP: 1, TP: 1, orf8: 1, E2B pTP: 1, 71.1 kDa preterminal protein: 1, 70.9 kDa preterminal protein: 1, E2b pTP: 1
Group I: dsDNA viruses	Cluster_40	alkaline exonuclease|Baculoviridae	AP006270|BAC67253.1, EU591746|ACF05294.1, FJ914221|ADB84377.1, EU309041|ABY65850.1, KM596836|AKN80611.1, AF303045|AAK96356.1, AF271059|AAG53857.1, KF158713|AGR56876.1, KF611977|AHH82705.1, FJ227128|ACO53561.1, KP752043|AKC91642.1, AF325155|AAL01791.1, JQ798165|AFL64898.1, AY126275|AAM95035.1, MBU59461|AAM09162.1, EU780426|ACI47411.1, KM009991|AIE47767.1, KJ676450|AIU41364.1, KR011717|AKR17319.1, …	71	Baculoviridae: 71	alkaline exonuclease: 34, alk-exo: 16, ALK-EXO: 6, Alkaline exonuclease: 2, ORF115: 1, alkaline exonuclease (AE): 1, Alk-exo: 1, PxORF106 peptide: 1, AN protein: 1, ORF41 alkaline exonuclease: 1, ORF145: 1, ALK EXO: 1, alkaline exonuclease ALK-EXO: 1, ORF125 ALK-EXO: 1, putative alkaline exonuclease: 1, alkaline nuclease: 1, hypothetical protein: 1
Group I: dsDNA viruses	Cluster_41	unknown|Baculoviridae	AP006270|BAC67262.1, EU591746|ACF05303.1, AY126275|AAM95133.1, JQ798165|AFL64989.1, MBU59461|AAM09256.1, KF611977|AHH82616.1, EU309041|ABY65780.1, KJ676450|AIU41268.1, KM102981|AIZ48684.1, EU839994|ACI28838.1, EF035042|ABM45829.1, KM009991|AIE47845.1, EU780426|ACI47491.1, AF303045|AAK96287.1, AF271059|AAG53776.1, FJ914221|ADB84455.1, AF169823|AAF33647.1, KF158713|AGR56781.1, KJ631622|AJD80721.1, …	71	Baculoviridae: 71	unknown: 15, hypothetical protein: 12, BV-e31: 6, BV-E31: 4, bv-e31: 2, ac38-like protein: 2, nudix: 2, Bv-e31: 2, ORF_59: 1, asb127: 1, nudix pirophosphatase: 1, nudix protein: 1, P-ribose pyrophosphatase: 1, ORF-130: 1, Nucleotide diphosphate X, ADP-ribose pyrophosphatase (ADPRase): 1, ORF79: 1, LdOrf-46 peptide: 1, Mv-ORF27 peptide: 1, NUDIX: 1, AcMNPV orf38: 1, PxORF52 peptide: 1, AcOrf-38 pe…
Group I: dsDNA viruses	Cluster_42	DNA polymerase|Baculoviridae	AP006270|BAC67309.1, EU591746|ACF05347.1, MBU59461|AAM09223.1, AY126275|AAM95100.1, JQ798165|AFL64956.1, AY864330|AAY83989.1, KM596836|AKN80582.1, EU839994|ACI28807.1, DQ504428|ABF47409.1, KM009991|AIE47788.1, DQ123841|AAZ38266.1, DQ017380|AAZ67425.1, KM102981|AIZ48653.1, EU780426|ACI47464.1, AF169823|AAF33622.1, AF303045|AAK96314.1, EF035042|ABM45802.1, AF271059|AAG53810.1, KJ631622|AJD80747.1, …	71	Baculoviridae: 71	DNA polymerase: 42, dnapol: 4, DNA pol: 3, DNA-pol: 3, DNAPOL: 2, polymerase: 2, DNA-dependant DNA-polymerase: 1, dna polymerase: 1, DNA-pol protein: 1, dna-pol: 1, dna pol: 1, ORF101: 1, DNA Polymerase: 1, ORF132: 1, ORF111 DNAPOL: 1, desmoplakin: 1, putative DNA polymerase: 1, PxORF93 peptide: 1, DNApol: 1, DNA-POL: 1, ORF93 DNA polymerase: 1
Group I: dsDNA viruses	Cluster_43	III|Adenoviridae	AF036092|AAK13182.1, JQ345700|AFV70638.1, OAU40839|AAA84975.1, Y09598|CAA70805.1, KJ156523|AII22567.1, DQ106414|ABA47240.1, KJ675568|AIZ35769.1, KM190146|AIT70977.1, KP329565|ALE30428.1, KC693022|AGK27133.1, KC693023|AGK27169.1, AY771780|AAX19403.1, L19443|AAC13962.1, KP329563|ALE30358.1, KP329564|ALE30392.1, HQ241819|ADZ39840.1, KC693021|AGK27099.1, KP329561|ALE30287.1, FJ025931|AFD10565.1, KT16…	70	Adenoviridae: 70	III: 26, penton base: 16, penton: 7, penton base protein: 6, penton protein: 5, pIII: 3, capsid protein III: 2, L2 protein III (penton base): 1, penton 62.3 kDa protein: 1, capsid protein III, penton base: 1, protein III: 1, orf11: 1
Group I: dsDNA viruses	Cluster_44	protease|Adenoviridae	AF036092|AAC41021.2, JQ345700|AFV70643.1, OAU40839|AAA84980.1, DQ106414|AAL92453.1, KJ156523|AII22572.1, Y09598|CAA70810.1, KJ675568|AIZ35774.1, GU936707|ADM53802.1, KX121164|AOW42078.1, EU715130|ACH89475.1, AAU46933|AAC54913.1, AF083975|AAD50345.2, GU188428|ADQ39062.1, HM585353|ADP30823.1, KF477312|AGX93310.1, JF510462|AFC40575.1, FN824512|CDO33904.1, GU734104|ADE58400.1, KF477313|AGX93342.1, KC…	70	Adenoviridae: 70	protease: 57, endopeptidase: 3, endoprotease: 3, L3 23-kDa protein (protease): 1, capsid protein 23K: 1, orf17: 1, virus encoded endoprotease (Late protein 3): 1, L3 23.6 kDa protease: 1, L3 23K 23.2 kDa protein: 1, L3 protease: 1
Group I: dsDNA viruses	Cluster_45	ODV-E66|Baculoviridae	AP006270|BAC67301.1, EU591746|ACF05339.1, AF270937|AAG27328.1, AF499596|AAM70231.1, AY229987|AAQ21630.1, U53466|AAK70697.1, KU593505|AMF83792.1, DQ333351|ABC61161.1, OPU75930|AAC59049.1, KP296186|AKN80783.1, DQ813662|ABI13833.1, KR815466|ALR71648.1, JX467702|AGA16198.1, AP009046|BAE72395.1, DQ486030|ABF50337.1, KX151395|APO13916.1, L22858|AAA66676.1, KC961304|AGR57139.1, AY327402|AAQ91643.1, AY04…	70	Baculoviridae: 70	ODV-E66: 19, odv-e66: 13, occlusion-derived virus envelope protein ODV-E66: 6, occlusion-derived virus envelope protein: 4, occlusion-derived virus envelope protein E66: 2, occlusion-derived virus envelope 66: 1, Odv-e66: 1, orf96: 1, ODV-E66b: 1, PxORF30 peptide: 1, Odv-e66a: 1, ORF149: 1, unknown: 1, ORF33: 1, occlusion derived envelope protein: 1, odv-e66 protein: 1, ORF37 ODV-E66: 1, odve66: …
Group I: dsDNA viruses	Cluster_46	DNA polymerase catalytic subunit|Herpesviridae	AY372243|AAQ73709.1, NC_006623|YP_182359.1, FJ478159|ACT88328.1, AF291866|AAG45768.1, JQ343919|AFI33165.1, AY665713|AAT67287.1, AP010838|BAH02455.1, AF243438|AAG14223.1, KM051845|AIL02947.1, AF030027|AAC59546.1, KX589235|ARD71355.1, KJ668231|AID52734.1, HM625781|ADO13797.1, KT819633|ALL26060.1, JQ596859|AFR32472.1, AF275348|AAG27201.1, EU082088|ACT83543.1, JN561323|AEV91369.1, AJ004801|CAA06103.1…	69	Herpesviridae: 69	DNA polymerase catalytic subunit: 27, DNA polymerase: 18, ORF9: 3, BALF5: 2, UL30: 2, U38: 2, ORF5: 1, DNA Polymerase: 1, UL30 DNA polymerase, catalytic subunit: 1, pR54: 1, Hypothetical protein: 1, orf9: 1, rh87: 1, 30: 1, U38, DNA polymerase: 1, pol: 1, UL54: 1, UL30 DNA polymerase catalytic subunit: 1, E54: 1, UL30 DNA polymerase catalytic subunit-like protein: 1, T54: 1
Group I: dsDNA viruses	Cluster_47	helicase-primase helicase subunit|Herpesviridae	AY372243|AAQ73741.1, NC_006623|YP_182390.1, AF030027|AAC59575.1, X04370|CAA27938.1, AP010838|BAH02482.1, AB049735|BAB16513.1, KM051845|AIL02974.1, KT819633|ALL26086.1, JQ343919|AFI33193.1, AF275348|AAG27230.1, JQ596859|AFR32446.1, AY714813|AAU88070.1, AF533768|AAP41423.1, AY665713|AAT67314.1, DQ149153|ABA29258.1, FJ478159|ACT88353.1, AF243438|AAG14197.1, AF291866|AAG45742.1, JN555585|AEQ77035.1, …	69	Herpesviridae: 69	helicase-primase helicase subunit: 25, helicase: 6, ORF44: 3, UL5: 2, BBLF4: 2, U77: 2, component of helicase-primase complex: 2, UL5 protein: 2, rh142: 1, componant of helicase-primase complex HP1: 1, pR105: 1, E105: 1, helicase/primase: 1, helicase-primase subunit: 1, component of DNA helicase/primase complex: 1, UL5 DNA helicase-primase associated protein: 1, GP105: 1, helicase subunit: 1, T10…
Group I: dsDNA viruses	Cluster_48	hexon|Adenoviridae	AF036092|AAC41020.2, JQ345700|AFV70642.1, OAU40839|AAA84979.1, Y09598|CAA70809.1, KJ156523|AII22571.1, DQ106414|AAL92452.1, KJ675568|AIZ35773.1, KP144329|ALB78146.1, AF224336|AAF86932.1, EU715130|ACH89474.1, AF289262|AAK26489.1, BK005277|DAA05544.1, KP238322|AKC34851.1, KT698856|AMB43157.1, KT698852|AMB43031.1, HM585353|ADP30822.1, BK001455|DAA01726.1, KT698854|AMB43091.1, KT160425|AKT26033.1, Y0…	69	Adenoviridae: 69	hexon: 45, hexon protein: 9, hexon capsid protein: 3, II: 3, capsid protein II: 1, capsid protein II; involved in capsid morphogenesis: 1, pII: 1, L3 hexon: 1, protein II: 1, L3 protein II (hexon): 1, orf16: 1, hexon 105.3 kDa protein: 1, hexon protein (Late protein 2): 1
Group I: dsDNA viruses	Cluster_49	protein kinase 1|I_dsDNAviruses	AP006270|BAC67256.1, EU591746|ACF05297.1, KJ631622|AJD80693.1, DQ017380|AAZ67372.1, AY864330|AAY83934.1, DQ123841|AAZ38169.1, KM102981|AIZ48561.1, EU839994|ACI28705.1, EU780426|ACI47372.1, AF169823|AAF33534.1, KM596836|AKN80548.1, KR011717|AKR17275.1, KM009991|AIE47735.1, EF035042|ABM45715.1, DQ504428|ABF47348.1, AF303045|AAK96260.1, AF271059|AAG53746.1, AF081810|AAC70188.1, GQ202541|ADD73712.1, …	69	Baculoviridae: 68, Poxviridae: 1	protein kinase 1: 20, protein kinase: 9, pk-1: 8, PK-1: 6, protein kinase-1: 6, pk1: 4, PK1: 2, ORF3: 1, pk-1 protein: 1, Protein Kinase: 1, serine/threonine protein kinase; probable eukaryotic origin: 1, serine/threonine protein kinase: 1, ORF3 PK-1: 1, protein kinase 1 (pk1): 1, Protein kinase-1: 1, Protein kinase 1: 1, pk: 1, ORF3 protein kinase 1: 1, p78/83: 1, PxORF6 peptide: 1, putative pro…
Group I: dsDNA viruses	Cluster_50	unknown|Baculoviridae	AP006270|BAC67306.1, EU591746|ACF05344.1, KP752043|AKC91699.1, FJ914221|ADB84403.1, KM596836|AKN80647.1, DQ123841|AAZ38263.1, KF611977|AHH82644.1, KR011717|AKR17357.1, FJ227128|ACO53513.1, KM102981|AIZ48650.1, KF158713|AGR56815.1, DQ017380|AAZ67428.1, AY126275|AAM95097.1, JQ798165|AFL64953.1, MBU59461|AAM09220.1, EU839994|ACI28804.1, EF035042|ABM45799.1, EU780426|ACI47461.1, AF169823|AAF33619.1, …	69	Baculoviridae: 69	hypothetical protein: 22, unknown: 17, pif6: 4, PIF-6: 3, pif-6: 3, ac68: 2, ORF82 peptide: 1, PrGVORF96: 1, orf57: 1, ORF76: 1, ORF104: 1, ORF_97: 1, ORF90: 1, ORF-97: 1, LdOrf-80 peptide: 1, lef-3: 1, PxORF96 peptide: 1, AcMNPV orf68: 1, ORF135: 1, ORF81: 1, unknown protein: 1, ORF-61 peptide: 1, per os infectivity factor 6: 1, ORF114 similar to AcMNPV ORF68: 1
Group I: dsDNA viruses	Cluster_51	unknown|Baculoviridae	AP006270|BAC67361.1, EU591746|ACF05397.1, AY864330|AAY84038.1, DQ017380|AAZ67472.1, KJ631622|AJD80794.1, DQ504428|ABF47438.1, FJ227128|ACO53550.1, EU309041|ABY65825.1, DQ123841|AAZ38225.1, KF158713|AGR56852.1, GQ202541|ADD73824.1, FJ914221|ADB84443.1, AY126275|AAM95057.1, JQ798165|AFL64913.1, MBU59461|AAM09179.1, EF035042|ABM45762.1, KJ676450|AIU41336.1, KM102981|AIZ48614.1, KF611977|AHH82676.1, …	65	Baculoviridae: 65	hypothetical protein: 24, unknown: 14, ac106: 4, ac106-like protein: 2, orf102: 1, ORF-107 peptide: 1, Clas40: 1, ORF123: 1, LdOrf-140 peptide: 1, ORF53: 1, Mv-ORF83 peptide: 1, PxORF40 peptide: 1, asb056: 1, ORF_41: 1, ORF_43: 1, ORF48 peptide: 1, ORF-59: 1, ORF115: 1, AcMNPV orf106: 1, PrGVORF43: 1, ORF039: 1, unknown protein: 1, ORF-87: 1, ORF46: 1, ORF44: 1
Group I: dsDNA viruses	Cluster_52	egt|Baculoviridae	AP006270|BAC67373.1, KJ631622|AJD80824.1, AY864330|AAY84072.1, DQ017380|AAZ67503.1, AY126275|AAM95021.1, JQ798165|AFL64884.1, MBU59461|AAM09147.1, FJ914221|ADB84367.1, AF169823|AAF33557.1, KM009991|AIE47754.1, EU780426|ACI47393.1, KM102981|AIZ48586.1, EU839994|ACI28734.1, KF611977|AHH82713.1, KJ676450|AIU41358.1, EU309041|ABY65856.1, DQ123841|AAZ38194.1, FJ227128|ACO53580.1, KF158713|AGR56885.1, …	62	Baculoviridae: 62	egt: 19, ecdysteroid UDP-glucosyltransferase: 14, EGT: 9, ecdysteroid UDP-glucosyl transferase: 3, ecysteroid UDP-glucosyltransferase: 2, ecdysteroid UDP-glucosyltransferase precursor: 2, UDP-Glucosyl Transferase: 1, ORF27 egt: 1, ORF141 EGT: 1, putative ecdysteroid UDP-glucosyltransferase: 1, ecdysteroid glucosyl transferase: 1, ORF129: 1, Ecdysteroid UDP-glucosyltransferase: 1, egt protein: 1, …
Group I: dsDNA viruses	Cluster_53	VP2|Polyomaviridae	FN356900|CAX87744.1, JX159987|AFU25610.1, GU989205|ADK12662.1, JX159981|AFU25585.1, JX159980|AFU25581.1, FN356901|CAX87754.1, AB972944|BAQ55562.1, JX159986|AFU25606.1, AB972945|BAQ55566.1, PPL|AAA47060.2, AB767297|BAM71861.1, AB767294|BAM71844.1, HQ696595|ADV15631.1, JX159982|AFU25589.1, JX159983|AFU25593.1, JX036360|AFN25968.1, KR075943|AKP56087.1, JX308829|AGH58113.1, AF442959|AAL35611.1, JQ958…	61	Polyomaviridae: 61	VP2: 22, VP2 minor capsid protein: 11, VP2 structural protein: 6, VP2 protein: 3, putative VP2: 2, structural protein VP2: 2, VP2 capsid protein: 2, virus protein 2: 2, minor structural protein VP2: 2, capsid protein VP2: 2, putative minor capsid protein VP2/3: 1, minor capsid VP2 protein: 1, minor capsid protein VP2: 1, unnamed protein product; VP2: 1, putative protein 2: 1, virion protein 2: 1,…
Group I: dsDNA viruses	Cluster_54	putative ankyrin repeat protein|I_dsDNAviruses	HQ336222|ADO18062.1, HQ336222|ADO18916.1, HQ336222|ADO18071.1, HQ336222|ADO18927.1, HQ336222|ADO18885.1, HQ336222|ADO18435.1, HQ336222|ADO18307.1, HQ336222|ADO18465.1, HQ336222|ADO18325.1, HQ336222|ADO18006.1, HQ336222|ADO18088.1, HQ336222|ADO18226.1, HQ336222|ADO18930.1, HQ336222|ADO18293.1, HQ336222|ADO18533.1, HQ336222|ADO18845.1, HQ336222|ADO18920.1, HQ336222|ADO18211.1, HQ336222|ADO18195.1, …	59	Mimiviridae: 56, Marseilleviridae: 1, Phycodnaviridae: 1, Poxviridae: 1	putative ankyrin repeat protein: 56, EsV-1-2: 1, ORF FPV242 Ankyrin repeat gene family protein: 1, ankyrin repeat-containing protein: 1
Group I: dsDNA viruses	Cluster_55	100K|Adenoviridae	AF036092|AAK13166.1, JQ345700|AFV70645.1, OAU40839|AAA73916.1, Y09598|CAA70812.1, KJ675568|AIZ35776.1, DQ106414|ABA47241.1, KJ156523|AII22574.1, HM585353|ADP30825.1, KP144329|ALB78149.1, KJ563221|AIA22360.1, KC693022|AGK27141.1, KP329565|ALE30437.1, KC693023|AGK27177.1, EU715130|AEC32100.1, BK001454|DAA01694.1, BK005277|DAA05547.1, L19443|AAC13970.1, AF074946|AAC64535.1, AY771780|AAX19411.1, KT69…	58	Adenoviridae: 58	100K: 37, 100K protein: 5, 100 kDa protein: 2, L4 100kDa protein: 1, L4 100-kDa protein: 1, 100 kDa protein; L6 region: 1, hexon assembly protein 100 kDa: 1, 100kDa: 1, L4 100K 90.2 kDa protein: 1, 80.2 kDa protein: 1, hexon assembly-associated protein: 1, p100k: 1, unnamed protein product; late 100 KD protein; homologue to crossref SWISS-PROT:L100_ADE02, L100_ADE05, L100_ADE41: 1, hexon assembly…
Group I: dsDNA viruses	Cluster_56	DNA packaging terminase subunit 1|Herpesviridae	JN555585|AEQ77045.1, NC_006623|YP_182378.2, AY665713|AAT67302.1, AF030027|AAC59564.1, AP010838|BAH02470.2, JN561323|AEV91353.1, JQ360576|AFV26903.1, DQ149153|ABA29268.1, KJ668231|AID52715.1, KX589235|ARD71335.1, AF533768|AAP41433.1, KM051845|AIL02962.1, KT819633|ALL26076.1, EU082088|ACT83557.1, AY714813|AAU88080.1, X04370|CAB55553.1, AB825953|BAP00694.1, FJ478159|ACT88343.1, AF275348|AAG27219.1, …	56	Herpesviridae: 56	DNA packaging terminase subunit 1: 22, UL15: 4, UL15 protein: 3, DNA packaging protein: 3, ORF29: 3, UL15 DNA packaging protein-like protein: 1, putative ATPase subunit of terminase: 1, BDRF1: 1, unknown: 1, unnamed protein product; ORF 29; conserved spliced gene: 1, terminase subunit 1: 1, UL15 DNA packaging protein (terminase): 1, 47/44: 1, BGRF1-BDRF1 protein: 1, orf29: 1, UL15 DNA cleavage, p…
Group I: dsDNA viruses	Cluster_57	cathepsin|Baculoviridae	AP006270|BAC67303.1, EU591746|ACF05341.1, KJ676450|AIU41294.1, KF611977|AHH82613.1, DQ017380|AAZ67431.1, DQ504428|AAY59557.1, DQ837165|ABI35734.1, DQ123841|AAZ38185.1, KM596836|AKN80580.1, EU780426|ACI47386.1, FJ227128|ACO53509.1, KF158713|AGR56811.1, EF035042|ABM45731.1, EU309041|ABY65748.1, KP752043|AKC91705.1, MBU59461|AAM09141.1, DQ486030|ABF50271.1, KU565883|ANF29761.1, KM009991|AIE47746.1, …	54	Baculoviridae: 54	cathepsin: 28, V-CATH: 3, viral cathepsin: 3, cath: 2, v-cath: 2, cathepsin-like cysteine proteinase: 2, VCATH: 2, putative cysteine proteinase: 1, v-cath protein: 1, Cystein Protease: 1, ORF58: 1, Cathepsin, V-Cath: 1, cathepsin-like proteinase: 1, Cathepsin: 1, ORF11 cathepsin: 1, viral cathepsin-like protein: 1, ORF16 cathepsin: 1, peptidase: 1, ORF31: 1
Group I: dsDNA viruses	Cluster_58	chitinase|Baculoviridae	EU839994|ACI28729.1, KM102981|AIZ48582.1, DQ123841|AAZ38189.1, EU780426|ACI47387.1, AF169823|AAF33549.1, MBU59461|AAM09130.1, JQ798165|AFL64869.1, AY126275|AAM95006.1, EF035042|ABM45733.1, KM009991|AIE47750.1, KF611977|AHH82640.1, AY864330|AAY83996.1, DQ017380|AAZ67432.1, KJ676450|AIU41293.1, DQ837165|ABI35733.1, EU309041|ABY65750.1, KM596836|AKN80642.1, KF158713|AGR56810.1, KJ631622|AJD80754.1, …	53	Baculoviridae: 53	chitinase: 42, Chitinase: 2, ORF10 chitinase: 1, ORF103: 1, ORF19 chitinase: 1, chitinase protein: 1, CHI: 1, ORF32: 1, CHITINASE: 1, putative chitnase: 1, chitA: 1
Group I: dsDNA viruses	Cluster_59	DBP|Adenoviridae	AF036092|AAK13169.1, JQ345700|AFV70644.1, OAU40839|AAA84981.1, KJ156523|AII22573.1, DQ106414|AAL92454.1, Y09598|CAA70811.1, KJ675568|AIZ35775.1, BK005277|DAA05546.1, KT160425|AKT26035.1, KX871230|APC26069.1, Y07760|CAA69038.1, AF030154|AAD09730.1, JN418926|AEP16419.1, BK000400|DAA00419.1, JN252129|AEM06277.1, KT698856|AMB43159.1, AF289262|AAK26501.1, BK001455|DAA01729.1, KP238322|AKC34853.1, BK00…	52	Adenoviridae: 52	DBP: 34, DNA-binding protein: 5, DNA binding protein: 4, early E2A DNA-binding protein: 2, DBP protein: 1, single-stranded DNA-binding protein: 1, E2A DNA binding protein DBP: 1, 57.5 kDa DNA-binding protein: 1, dbp: 1, single stranded DNA-binding protein: 1, orf18: 1
Group I: dsDNA viruses	Cluster_60	ribonucleotide reductase large subunit|I_dsDNAviruses	AF482758|AAM13528.1, FJ940765|ADA57879.2, AF438165|AAL73778.1, DQ437594|ABD97642.1, AY243312|AAO89352.1, X69198|CAA48999.1, AF012825|AAM92361.1, AF380138|AAL40523.1, KP143769|AKJ93702.1, KU749310|AOP31551.1, KU749311|AOP31762.1, JX454574|AGE89875.1, HQ849551|AEN03641.1, AF325155|AAL01709.1, AF410153|AAL69781.1, FJ227128|ACO53576.1, KF158713|AGR56889.1, EU309041|ABY65861.1, KM102981|AIZ48707.1, EU…	51	Baculoviridae: 21, Poxviridae: 12, Phycodnaviridae: 6, Alloherpesviridae: 4, Malacoherpesviridae: 2, Nudiviridae: 2, Nimaviridae: 1, Asfarviridae: 1, Mimiviridae: 1, Hytrosaviridae: 1	ribonucleotide reductase large subunit: 10, RR1: 4, rr1: 4, ribonucleotide reductase subunit 1: 4, Rr1: 2, hypothetical protein: 2, ribonucleoside-diphosphate reductase large subunit: 1, I4L: 1, EVM057: 1, ribonucleotide reductase small subunit: 1, ribonucleotide reductase large subunit RR1: 1, SPV042 ribonucleotide reductase large chain: 1, putative ribonucletide reductase large subunit-like pro…
Group I: dsDNA viruses	Cluster_61	ribonucleotide reductase subunit 1|Herpesviridae	AY261359|AAR86122.1, AF030027|AAC59536.1, KT832477|ALM25992.1, AY372243|AAQ73718.1, NC_006623|YP_182368.1, KJ668231|AID52743.1, KX589235|ARD71364.1, EU082088|ACT83535.1, KM051845|AIL02938.1, AF243438|AAG14232.1, AB049735|BAB16549.1, JQ343919|AFI33156.1, AF291866|AAG45777.1, FJ478159|ACT88319.1, AY665713|AAT67278.1, AJ004801|CAA06094.1, X04370|CAA27902.1, AP010838|BAH02446.1, JQ596859|AFR32480.1, …	51	Herpesviridae: 51	ribonucleotide reductase subunit 1: 18, large subunit of ribonucleotide reductase: 5, ribonucleotide reductase large subunit: 3, ORF61: 3, ribonucleotide reductase, large subunit: 2, BORF2: 2, UL39: 2, ribonucleotide-reductase, large subunit: 2, UL39 ribonucleotide reductase large subunit-like protein: 1, ribonucleotide reductase large: 1, UL39 protein: 1, 21: 1, ICP6: 1, UL39 ribonucleotide redu…
Group I: dsDNA viruses	Cluster_62	ribonucleotide reductase subunit 2|Herpesviridae	X04370|CAA27901.1, NC_006623|YP_182369.1, AY261359|AAR86121.1, AF291866|AAG45778.1, FJ478159|ACT88318.1, BK001744|DAA02163.1, AF275348|AAG27191.1, AF243438|AAG14233.1, AY372243|AAQ73719.1, AB049735|BAB16550.1, KM051845|AIL02937.1, KJ705001|AIB03215.1, AY037858|AAK95424.1, KM924292|AIU39244.1, AJ004801|CAA06093.1, AF318573|AAK07979.1, AY839756|AAX58095.1, DQ279927|ABB89233.1, AJ507799|CAD53406.1, …	50	Herpesviridae: 50	ribonucleotide reductase subunit 2: 17, small subunit of ribonucleotide reductase: 5, ribonucleotide reductase small subunit: 3, ORF60: 3, ribonucleotide-reductase, small subunit: 2, ribonucleotide reductase, small subunit: 2, BaRF1: 2, UL40: 2, ribonucleotide reductase small: 1, small ribonucleotide reductase: 1, ribonucleotide reductase (small subunit): 1, ribonucleotide reductase B subunit: 1,…
Group I: dsDNA viruses	Cluster_63	211L|Iridoviridae	HF920636|CCV02357.1, HF920634|CCV01883.1, HF920636|CCV02366.1, AF303741|AAB94463.1, HF920637|CCV02403.1, HF920637|CCV02461.1, AF303741|AAK82074.1, AF303741|AAK82073.1, HF920633|CCV01780.1, GQ918152|ADO00369.1, GQ918152|ADO00528.1, HF920634|CCV01900.1, HF920635|CCV02139.1, AF303741|AAK82248.1, HF920637|CCV02519.1, HF920633|CCV01839.1, GQ918152|ADO00490.1, HF920637|CCV02562.1, GQ918152|ADO00397.1, …	50	Iridoviridae: 50	hypothetical protein: 45, 211L: 1, 388R: 1, 148R: 1, 468L: 1, 212L: 1
Group I: dsDNA viruses	Cluster_64	IVa2|Adenoviridae	EU835513|ACJ14507.1, KT698856|AMB43147.1, AF289262|AAK26502.1, AF030154|AAD09718.1, KT160425|AKT26020.1, JN418926|AEP16408.1, EU715130|AEC32097.1, KJ675568|AIZ35764.1, KJ156523|AII22562.1, DQ106414|ABA47236.1, KT698854|AMB43081.1, KT698853|AMB43048.1, KT698855|AMB43114.1, JN252129|AEM06266.1, KP238322|AKC34841.1, BK001455|DAA01716.1, KP329563|ALE30353.1, HQ605912|AEF59044.1, AY598782|AAT84617.1, …	49	Adenoviridae: 49	IVa2: 35, IVa2 protein: 2, pIVa2: 2, protein IVa2: 2, pIVa2 protein: 1, plVa2 protein: 1, encapsidation protein IVa2: 1, pIVa2 49.9 kDa protein: 1, maturation protein (protein IVA2): 1, orf6: 1, virion morphogenesis-associated protein: 1, maturation protein: 1
Group I: dsDNA viruses	Cluster_65	pVIII|Adenoviridae	AF036092|AAK13181.1, JQ345700|AFV70648.1, OAU40839|AAA73918.1, Y09598|CAA70813.1, KJ563221|AIA22363.1, JN418926|AEP16423.1, GU226970|ADD17117.1, JN254802|AEW43626.1, AY487947|AAS66931.1, AF289262|AAK26493.1, JN252129|AEM06281.1, Y07760|CAA69041.1, AJ854486|CAI05974.1, AB333801|BAH84804.1, AY163756|AAN62520.1, KX871230|APC26073.1, DQ086466|ABB17808.1, KP329564|ALE30404.1, KP329563|ALE30370.1, KP23…	49	Adenoviridae: 49	pVIII: 36, capsid protein precursor pVIII: 2, pVlll protein: 2, hexon associated protein: 2, pVIII protein: 1, L4 pVIII 25.2 kDa protein: 1, hexon-associated protein: 1, L4 protein pVIII: 1, VIII: 1, L4 pVIII protein: 1, orf21: 1
Group I: dsDNA viruses	Cluster_66	unknown|Baculoviridae	AP006270|BAC67271.1, EU591746|ACF05311.1, KM009991|AIE47857.1, DQ123841|AAZ38313.1, EU309041|ABY65734.1, FJ914221|ADB84474.1, JQ798165|AFL65003.1, AY126275|AAM95148.1, AF081810|AAC70201.1, DQ017380|AAZ67385.1, MBU59461|AAM09271.1, AY864330|AAY83946.1, EU839994|ACI28855.1, GQ202541|ADD73722.1, KM102981|AIZ48701.1, KF158713|AGR56766.1, AF169823|AAF33662.1, AY394490|AAR28779.1, KF611977|AHH82605.1, …	49	Baculoviridae: 49	unknown: 10, hypothetical protein: 9, EP23: 5, ac146: 3, ep23: 3, early 23 kDa protein: 2, ac146-like protein: 2, LdOrf-16 peptide: 1, orf15: 1, asb144: 1, ORF-15 peptide: 1, early 23kD protein: 1, ORF15: 1, ORF13: 1, Mv-ORF114 peptide: 1, ORF-12: 1, AcOrf-146 peptide: 1, AcMNPV orf146: 1, ORF-147: 1, ORF11 peptide: 1, ORF133: 1, unknown protein: 1
Group I: dsDNA viruses	Cluster_67	unknown|Baculoviridae	AP006270|BAC67298.1, EU591746|ACF05336.1, AF271059|AAG53786.1, EU839994|ACI28827.1, AF303045|AAK96295.1, EF035042|ABM45819.1, KR011717|AKR17293.1, DQ017380|AAZ67409.1, KM102981|AIZ48672.1, EU780426|ACI47481.1, KJ631622|AJD80732.1, AF169823|AAF33637.1, KM009991|AIE47865.1, AY864330|AAY83972.1, AY394490|AAR28824.1, MBU59461|AAM09245.1, AY126275|AAM95122.1, JQ798165|AFL64978.1, DQ123841|AAZ38283.1, …	49	Baculoviridae: 49	hypothetical protein: 16, unknown: 11, ac53: 3, ac53-like protein: 2, ORF60: 1, AcMNPV orf53: 1, ORF52: 1, AcOrf-53 peptide: 1, ubiquitin ligase: 1, ORF-41 peptide: 1, ORF-117: 1, DUF855: 1, LdOrf-54 peptide: 1, ORF108: 1, unknown protein: 1, ORF-45: 1, ORF-87: 1, ORF98 peptide: 1, Mv-ORF38 peptide: 1, orf38: 1, asb115: 1
Group I: dsDNA viruses	Cluster_68	VP91|Baculoviridae	AP006270|BAC67317.1, EU591746|ACF05355.1, FJ227128|ACO53524.1, KM009991|AIE47797.1, EU309041|ABY65801.1, MBU59461|AAM09209.1, JQ798165|AFL64942.1, AY126275|AAM95087.1, DQ123841|AAZ38254.1, KF158713|AGR56827.1, EU839994|ACI28795.1, EF035042|ABM45789.1, FJ914221|ADB84415.1, AF169823|AAF33606.1, AY394490|AAR28858.1, EU780426|ACI47450.1, KJ676450|AIU41310.1, KF611977|AHH82655.1, KM102981|AIZ48641.1, …	49	Baculoviridae: 49	VP91: 8, vp91: 8, viral capsid associated protein: 4, P95: 3, vp91 capsid: 3, VP91 capsid: 2, unknown: 2, vp91 capsid protein: 2, Vp91: 2, capsid associated protein: 2, orf76: 1, capsid associated protein VP91: 1, vp91capsid: 1, ORF77 virion protein 91kD (vp91): 1, VP91 CAPSID: 1, virion protein 91 kDa: 1, viral capsid-associated protein: 1, p95: 1, vp91/p95: 1, vp91 protein: 1, 91K-like protein:…
Group I: dsDNA viruses	Cluster_69	p40|Baculoviridae	AP006270|BAC67328.1, EU591746|ACF05366.1, AY864330|AAY84025.1, EU839994|ACI28780.1, EF035042|ABM45774.1, KJ631622|AJD80782.1, EU780426|ACI47437.1, KM102981|AIZ48625.1, AF169823|AAF33594.1, DQ017380|AAZ67459.1, MBU59461|AAM09193.1, KM009991|AIE47813.1, AY126275|AAM95071.1, JQ798165|AFL64926.1, KF158713|AGR56841.1, EU309041|ABY65814.1, DQ123841|AAZ38237.1, AF303045|AAK96334.1, AF271059|AAG53832.1, …	49	Baculoviridae: 49	p40: 13, unknown: 9, P40: 9, hypothetical protein: 2, ac101: 2, ORF106: 1, putative BV/ODV-c42-like structural protein: 1, P40, BV/ODV-EC42: 1, ORF64: 1, budded virus/occlusion-derived virus structural protein: 1, C42: 1, orf89: 1, bv/odv-c42: 1, Ac-p40: 1, BV/ODV-C42: 1, p40/c42: 1, LdOrf-102 peptide: 1, AcMNPV orf101: 1, BV/ODV-C42 protein: 1
Group I: dsDNA viruses	Cluster_70	late expression factor 2|Baculoviridae	AP006270|BAC67351.1, EU591746|ACF05387.1, DQ504428|ABF47450.1, KM596836|AKN80674.1, DQ837165|ABI35786.1, KM009991|AIE47743.1, DQ123841|AAZ38179.1, AF271059|AAG53860.1, AF303045|AAK96360.1, FJ914221|ADB84448.1, GQ202541|ADD73827.1, AF081810|AAC70323.1, KP752043|AKC91651.1, KF158713|AGR56866.1, DQ017380|AAZ67498.1, MBU59461|AAM09122.1, EU839994|ACI28719.1, KF611977|AHH82693.1, EU309041|ABY65840.1, …	49	Baculoviridae: 49	late expression factor 2: 15, LEF-2: 13, lef-2: 6, lef2: 5, late expression factor-2: 2, ORF-130: 1, lef-2 protein: 1, late expression factor 2 (lef2): 1, ORF12 lef2: 1, lef2 primase associated protein: 1, DNA replication and late expression factor LEF-2: 1, LEF2: 1, Late expression factor 2: 1
Group I: dsDNA viruses	Cluster_71	gp37|Baculoviridae	EU839994|ACI28732.1, KM102981|AIZ48584.1, EU780426|ACI47391.1, AF169823|AAF33555.1, DQ123841|AAZ38192.1, EF035042|ABM45735.1, MBU59461|AAM09145.1, AY126275|AAM95019.1, JQ798165|AFL64882.1, KM009991|AIE47753.1, DQ017380|AAZ67435.1, AY864330|AAY83998.1, KJ631622|AJD80757.1, EU309041|ABY65755.1, AF303045|AAK96305.1, AF271059|AAG53801.1, FJ914221|ADB84399.1, FJ227128|ACO53470.1, KJ676450|AIU41291.1, …	49	Baculoviridae: 49	gp37: 19, GP37: 12, Gp37: 2, ORF107: 1, GP37/P34.8, Spindlin, Fusolin, Spheroidin-like protein: 1, unknown: 1, chitin bind 3: 1, fusolin; spindle body protein: 1, ORF25 gp37: 1, 37 kDa glycoprotein: 1, ORF13 GP37: 1, gp37 protein: 1, spindle-like protein: 1, Ld-gp37: 1, gp50: 1, spheroidin-like protein: 1, putative gp37: 1, Spindle-like protein: 1, gp50 spindlin: 1
Group I: dsDNA viruses	Cluster_72	uracil-DNA glycosylase|I_dsDNAviruses	AY714813|AAU88067.1, AF533768|AAP41420.1, DQ149153|ABA29255.1, KJ705001|AIB03199.1, KF017583|AGT99271.1, KC503762|AGE11577.1, U97553|AAB66441.1, AF232689|AAF99205.1, FJ483968|AEV80461.1, KR351281|AKG51583.1, FJ483970|AEV80802.1, AF480884|AAM00744.1, FJ483967|AEV80957.1, AF037218|AAC40793.1, AY446894|AAR31658.1, KU351741|ANC96578.1, AB825953|BAP00681.1, KM924292|AIU39293.1, AF005370|AAC58092.1, AF…	48	Herpesviridae: 41, Poxviridae: 7	uracil-DNA glycosylase: 16, uracil-DNA glycosylase, DNA polymerase processivity factor: 4, ORF46: 3, uracil DNA glycosylase: 2, BKRF3: 2, uracil DNA glucosidase: 2, U81: 2, uracil DNA glycosidase: 1, orf 46: 1, rh146: 1, ORF MSV208 putative uracil DNA glycosylase UNG (vaccinia D4R), similar to Equine herpesvirus GB:U20824: 1, AMV231: 1, E114: 1, UL2: 1, UL114: 1, ORF37: 1, Hypothetical protein: 1…
Group I: dsDNA viruses	Cluster_73	ODV-EC27|Baculoviridae	AP006270|BAC67273.1, EU591746|ACF05313.1, EU309041|ABY65736.1, DQ017380|AAZ67383.1, DQ504428|ABF47354.1, AY864330|AAY83944.1, KJ631622|AJD80704.1, KJ676450|AIU41259.1, DQ123841|AAZ38315.1, KM009991|AIE47859.1, MBU59461|AAM09273.1, EU839994|ACI28857.1, EU780426|ACI47510.1, AY126275|AAM95150.1, JQ798165|AFL65005.1, EF035042|ABM45849.1, GQ202541|ADD73724.1, AF081810|AAC70203.1, KM596836|AKN80555.1, …	48	Baculoviridae: 48	ODV-EC27: 10, odv-ec27: 6, ODV-E27: 6, occlusion-derived virus envelope/capsid protein: 5, odv-e27: 5, occlusion-derived virus envelope protein ODV-EC27: 3, ORF135 odv-ec27: 1, ac144-like protein: 1, ORF_14: 1, putative ODV-EC27-like protein: 1, occlusion-derived virus enveloped capsid protein 27: 1, Ld-odv-e27: 1, occlusion-derived virus envelope protein E27: 1, ODV-ec27: 1, occlusion derived en…
Group I: dsDNA viruses	Cluster_74	helicase|Baculoviridae	AP006270|BAC67323.1, EU591746|ACF05361.1, DQ504428|ABF47425.1, EU309041|ABY65809.1, KF158713|AGR56836.1, AY126275|AAM95079.1, JQ798165|AFL64934.1, DQ123841|AAZ38246.1, MBU59461|AAM09201.1, KM596836|AKN80659.1, FJ227128|ACO53532.1, KP752043|AKC91682.1, EU839994|ACI28787.1, KJ676450|AIU41318.1, KM009991|AIE47806.1, KM102981|AIZ48633.1, DQ017380|AAZ67452.1, KF611977|AHH82661.1, KJ631622|AJD80775.1, …	48	Baculoviridae: 48	helicase: 28, DNA helicase: 7, helicase/P143: 2, helicase 1: 1, DNA-Helicase: 1, helicase protein: 1, P143: 1, viral helicase: 1, DNA-helicase: 1, p143: 1, ORF70 helicase: 1, DNA Helicase: 1, Helicase/P143: 1, putative helicase: 1
Group I: dsDNA viruses	Cluster_75	p24|Baculoviridae	AP006270|BAC67353.1, EU591746|ACF05389.1, KF611977|AHH82695.1, EU309041|ABY65842.1, KJ676450|AIU41347.1, KF158713|AGR56871.1, FJ914221|ADB84450.1, DQ837165|ABI35784.1, FJ227128|ACO53575.1, DQ123841|AAZ38177.1, DQ017380|AAZ67496.1, KM596836|AKN80606.1, AY126275|AAM94998.1, JQ798165|AFL64862.1, MBU59461|AAM09120.1, AY864330|AAY84065.1, DQ504428|ABF47452.1, GQ202541|ADD73831.1, KM009991|AIE47742.1, …	48	Baculoviridae: 48	p24: 13, P24: 13, P24 capsid: 5, viral capsid protein: 5, p24 capsid: 2, p24 capsid protein: 2, capsid protein P24: 1, orf126: 1, p24capsid: 1, p24 capsid-associated protein: 1, putative P24: 1, ORF10 p24capsid: 1, p24 protein: 1, capsid protein: 1
Group I: dsDNA viruses	Cluster_76	N1R/p28-like protein|I_dsDNAviruses	HF679131|CCU55445.1, AP013055|BAO49611.1, AP013055|BAO49373.1, HF920634|CCV01926.1, HF920633|CCV01755.1, HF920634|CCV01902.1, HF920633|CCV01790.1, HF920636|CCV02279.1, AP013055|BAO49610.1, AP013055|BAO49374.1, HF679133|CCU56181.1, HF679132|CCU55603.1, HF679131|CCU55447.1, HF679133|CCU56119.1, HF679131|CCU55448.1, HF679133|CCU56180.1, HF679133|CCU56120.1, HF679132|CCU55818.1, HF679133|CCU55957.1, …	48	Poxviridae: 37, Iridoviridae: 11	N1R/p28-like protein: 26, hypothetical protein: 8, MTG-like gene family protein: 6, MTG motif gene family protein: 2, BRO-like protein: 2, AMV194: 1, BRO-like gene: 1, AMV209: 1, AMV207: 1
Group I: dsDNA viruses	Cluster_77	FP25K|Baculoviridae	AP006270|BAC67287.1, EU591746|ACF05326.1, KM009991|AIE47782.1, KJ676450|AIU41287.1, EF035042|ABM45808.1, EU780426|ACI47469.1, KF611977|AHH82625.1, AF169823|AAF33627.1, KF158713|AGR56802.1, AY126275|AAM95110.1, JQ798165|AFL64966.1, EU309041|ABY65758.1, AY864330|AAY83982.1, EU839994|ACI28815.1, DQ017380|AAZ67419.1, DQ123841|AAZ38272.1, KJ631622|AJD80742.1, MBU59461|AAM09233.1, FJ914221|ADB84395.1, …	47	Baculoviridae: 47	FP25K: 7, fp protein: 7, few polyhedra protein: 4, fp25k: 4, fp: 3, few polyhedra: 3, Fp25K: 2, unknown: 2, FP/25K: 2, few polyhedra plaque phenotype associated protein: 2, FP protein: 2, 25K: 1, ORF98: 1, fp/25k: 1, FP: 1, 25 kDa few polyhedra protein: 1, orf48: 1, Few polyhedra: 1, few polyhedra phenotype: 1, FP-25K: 1
Group I: dsDNA viruses	Cluster_78	39K|Baculoviridae	AP006270|BAC67264.1, EU591746|ACF05305.1, KF611977|AHH82618.1, DQ504428|ABF47368.1, EU309041|ABY65782.1, DQ837165|ABI35708.1, FJ914221|ADB84457.1, FJ227128|ACO53497.1, KJ676450|AIU41266.1, GQ202541|ADD73749.1, L22858|AAA66666.1, NPHT3COMP|AAC63711.1, EU839994|ACI28840.1, DQ123841|AAZ38298.1, MBU59461|AAM09258.1, AY126275|AAM95135.1, JQ798165|AFL64991.1, JX467702|AGA16190.1, KM009991|AIE47847.1, K…	46	Baculoviridae: 46	39K: 7, nuclear matrix associated phosphoprotein: 6, 39K protein: 5, 39 kDa protein: 4, 39k: 3, 39K/PP31: 2, 39k/pp31: 2, 39K/pp31: 2, PP31: 1, pp31/39k: 1, Ld-39K/pp31: 1, late expression factor 39K-like protein: 1, 39k protein: 1, P31: 1, pp31: 1, 9K: 1, orf26: 1, pp31/39 kDa protein: 1, 39 kDa protein/pp31: 1, ORF120 39K / pp31: 1, 39K/pp31 protein: 1, 39K, PP31: 1, 39K Protein: 1
Group I: dsDNA viruses	Cluster_79	P26|Baculoviridae	AP006270|BAC67282.1, EU591746|ACF05322.1, AF512031|AAP29801.1, KC961304|AGR57182.1, EU839994|ACI28850.1, KM009991|AIE47854.1, DQ123841|AAZ38308.1, MBU59461|AAM09266.1, DQ017380|AAZ67389.1, AY864330|AAY83950.1, AY126275|AAM95143.1, JQ798165|AFL64998.1, FJ914221|ADB84463.1, EF035042|ABM45841.1, EU780426|ACI47501.1, AF169823|AAF33658.1, KJ631622|AJD80710.1, KJ676450|AIU41249.1, KF611977|AHH82597.1, …	46	Baculoviridae: 46	P26: 14, p26: 13, p26-a: 4, P26-1: 2, P26a: 2, p26-1: 1, P26B: 1, p26 protein: 1, unknown: 1, putative P26: 1, Ld-p26 peptide: 1, P26A: 1, p26b: 1, ORF129 p26: 1, Ac-p26: 1, orf19: 1
Group I: dsDNA viruses	Cluster_80	P13|I_dsDNAviruses	AP006270|BAC67338.1, EU591746|ACF05376.1, DQ504428|ABF47435.1, EU780426|ACI47429.1, AF169823|AAF33586.1, EF035042|ABM45766.1, MBU59461|AAM09184.1, KM596836|AKN80665.1, DQ123841|AAZ38230.1, AF303045|AAK96341.1, AF271059|AAG53840.1, EU839994|ACI28772.1, KM102981|AIZ48617.1, KM009991|AIE47818.1, AY126275|AAM95062.1, JQ798165|AFL64918.1, JX454574|AGE89949.1, DQ837165|ABI35770.1, AF325155|AAL01781.1, …	46	Baculoviridae: 45, Mimiviridae: 1	P13: 17, p13: 13, P13 protein: 2, p13-like protein: 2, P13-like protein: 2, ORF47 P13: 1, orf97: 1, PxORF36 peptide: 1, ORF43: 1, unknown: 1, glycosyl transferase: 1, glycogenin P13: 1, ORF42: 1, ORF56 p13 homolog in Leucania separata NPV: 1, p13+: 1
Group I: dsDNA viruses	Cluster_81	thymidine kinase|I_dsDNAviruses	DQ657948|ABG42882.1, JQ815363|AFJ20355.1, JQ815364|AFJ20489.1, AY689437|ABI99059.1, AY689436|ABI99230.1, AF482758|AAM13548.1, DQ437594|ABD97663.1, AY243312|AAO89373.1, X69198|CAA49020.1, AF438165|AAL73799.1, AF012825|AAM92382.1, AF380138|AAL40544.1, AJ293568|CAC21304.1, AY386371|AAR07422.1, KY094066|APG58283.1, KP143769|AKJ93723.1, AY077835|ORF1, AF410153|AAL69802.1, AF325528|AAK85027.1, HQ849551…	45	Poxviridae: 34, Marseilleviridae: 4, Alloherpesviridae: 3, Mimiviridae: 2, Phycodnaviridae: 1, Asfarviridae: 1	thymidine kinase: 27, L2R: 2, putative thymidine kinase: 2, Hypothetical protein: 2, CPXV105 protein: 1, gp061R: 1, AMV016: 1, LSDV066 thymidine kinase: 1, ORF FPV086 Thymidine kinase: 1, EVM078: 1, 66R: 1, m61R: 1, Thymidine kinase: 1, 66R protein: 1, SPV063 thymidine kinase: 1, CNPV113 thymidine kinase: 1
Group I: dsDNA viruses	Cluster_82	BRO|I_dsDNAviruses	AY864330|AAY84045.1, EF133465|ABO37276.1, AY126275|AAM95045.1, KJ755191|AJP09125.1, KJ755191|AJP09060.1, KJ631622|AJD80759.1, JX491653|AFV50418.1, JX491653|AFV50350.1, KJ755191|AJP09129.1, DQ288858|ABQ51960.1, EU678671|ACH69406.1, EF133465|ABO37338.1, JX491653|AFV50414.1, KJ755191|AJP09120.1, KJ755191|AJP09119.1, EF133465|ABO37334.1, AF325155|AAL01807.1, JX491653|AFV50389.1, EU678671|ACH69487.1, …	45	Baculoviridae: 31, Ascoviridae: 14	BRO: 4, bro: 3, BRO-A: 3, bro-c: 2, Bro19: 2, Bro18: 2, Bro17: 2, BRO-B: 2, Bro22: 2, orf108: 1, Ld-bro-d: 1, Bro9: 1, Bro7: 1, BRO-2: 1, Bro15: 1, bro-A: 1, bro-1: 1, bro-2: 1, Bro10: 1, bro-4: 1, BRO-H: 1, bro-6: 1, Ld-bro-c: 1, BRO-E: 1, BRO-D: 1, hypothetical protein: 1, ORF60: 1, baculovirus repeat ORF: 1, ORF131: 1, Bro20: 1, Bro23: 1, BRO-c: 1
Group I: dsDNA viruses	Cluster_83	unknown|Baculoviridae	AP006270|BAC67313.1, EU591746|ACF05351.1, KC961304|AGR57110.1, AF303045|AAK96319.1, AF271059|AAG53815.1, AF512031|AAP29855.1, AY864330|AAY84008.1, KF894742|AHD25564.1, JX467702|AGA16229.1, EF035042|ABM45793.1, EF125867|ABL76013.1, AY043265|AAK85634.1, DQ017380|AAZ67442.1, KU565883|ANF29712.1, DQ837165|ABI35745.1, EU780426|ACI47454.1, DQ486030|ABF50310.1, AP009046|BAE72362.1, KR815466|ALR71619.1, …	45	Baculoviridae: 45	hypothetical protein: 14, unknown: 11, ac78: 4, AcMNPV orf78: 1, ORF81: 1, orf71: 1, ORF83: 1, Ac78: 1, ORF90: 1, ac78-like protein: 1, unknown protein: 1, ORF-92: 1, ORF-64: 1, P78/83: 1, AcOrf-78 peptide: 1, ORF-77 peptide: 1, LdOrf-87 peptide: 1, ORF73 peptide: 1, Mv-ORF61 peptide: 1
Group I: dsDNA viruses	Cluster_84	unknown|Baculoviridae	EU839994|ACI28820.1, KM102981|AIZ48664.1, EF035042|ABM45812.1, MBU59461|AAM09238.1, AY126275|AAM95115.1, JQ798165|AFL64971.1, DQ123841|AAZ38276.1, EU780426|ACI47473.1, AF169823|AAF33631.1, KM009991|AIE47779.1, KF158713|AGR56798.1, AF081810|AAC70245.1, GQ202541|ADD73766.1, KP752043|AKC91714.1, KJ631622|AJD80739.1, EU309041|ABY65761.1, AY864330|AAY83980.1, DQ017380|AAZ67416.1, FJ914221|ADB84392.1, …	45	Baculoviridae: 45	hypothetical protein: 13, unknown: 12, ac57: 4, ac57-like protein: 2, ORF102: 1, ORF-48 peptide: 1, AcOrf-57 peptide: 1, ORF69: 1, ORF-110: 1, unknown protein: 1, LdOrf-60 peptide: 1, AcMNPV orf57: 1, ORF57: 1, ORF-40: 1, ORF-83: 1, orf45: 1, ORF93 peptide: 1, asb107: 1
Group I: dsDNA viruses	Cluster_85	VP3|Polyomaviridae	AB767297|BAM71862.1, PPL|AAA47061.2, AB767294|BAM71845.1, HQ696595|ADV15632.1, KP890267|AKC98331.1, AB588640|BAJ53085.1, GU989205|ADK12663.1, FN356901|CAX87756.1, FN356900|CAX87746.1, JX520661|AGA82595.1, JQ958892|AFQ32796.1, JQ958890|AFQ32794.1, JQ958891|AFQ32795.1, AM748741|CAO03081.1, JX036360|AFN25969.1, DQ192570|ABB04265.1, JQ412134|AFK09339.1, JX520662|AGA82600.1, AF442959|AAL35612.1, AY140…	45	Polyomaviridae: 45	VP3: 12, VP3 structural protein: 6, VP3 minor capsid protein: 5, VP3 protein: 2, VP3 capsid protein: 2, putative VP3: 2, structural protein VP3: 2, virus protein 3: 2, minor structural protein VP3: 2, capsid protein VP3: 2, minor capsid protein VP3: 1, putative minor capsid protein VP3: 1, unnamed protein product; VP3: 1, VP3 minor structural protein: 1, putative protein 3: 1, minor capsid VP3 pr…
Group I: dsDNA viruses	Cluster_86	52K|Adenoviridae	BK000400|DAA00413.1, BK001455|DAA01719.1, X73487|CAA51885.1, KP329563|ALE30356.1, KT160425|AKT26025.1, AY487947|AAS66916.1, JN254802|AEW43613.1, HQ605912|AEF59047.1, L19443|AAC13960.1, AY163756|AAN62508.1, AY598782|AAT84620.1, KX505867|APG53797.1, AJ854486|CAI05962.1, DQ086466|ABB17797.1, HQ241819|ADZ39838.1, KP329564|ALE30390.1, AB333801|BAH84793.1, KP329561|ALE30285.1, AF289262|AAK26482.1, KJ56…	44	Adenoviridae: 44	52K: 28, 52 kDa protein: 2, 52 KD protein: 1, late L1 protein: 1, 52k: 1, encapsidation protein 52 kDa: 1, orf9: 1, L1 52/55K 43 kDa protein: 1, 52 kDa protein; L1 region: 1, 52,55kD protein: 1, 52/55kDa: 1, L1 52/55-kDa protein: 1, p52k: 1, L1 52/55k 42.2 kDa protein: 1, 52/55K: 1, encapsidation protein 52K: 1
Group I: dsDNA viruses	Cluster_87	pIIIa|Adenoviridae	KT698855|AMB43118.1, EU835513|ACJ14511.1, KM190146|AIT70976.1, KT698853|AMB43052.1, KT698854|AMB43085.1, KT698852|AMB43025.1, AY598782|AAT84621.1, KX505867|APG53798.1, HQ913600|AEK98450.1, AY487947|AAS66919.1, AF289262|AAK26483.1, KT160425|AKT26026.1, X73487|CAA51886.1, KP238322|AKC34845.1, KJ563221|AIA22351.1, KX871230|APC26061.1, DQ086466|ABB17798.1, Y07760|CAA69060.1, AJ854486|CAI05963.1, KC69…	44	Adenoviridae: 44	pIIIa: 32, capsid protein precursor pIIIa: 2, L1 pIIIa 62.1 kDa protein: 1, peripentonal hexon-associated protein: 1, L1 protein pIIIa: 1, IIIa protein precursor: 1, pllla protein: 1, hexon-associated protein: 1, orf10: 1, IIIA: 1, L1 pIIIa 43 kDa protein: 1, precursor protein: 1
Group I: dsDNA viruses	Cluster_88	morph, VETF-s early transcription factor small|Poxviridae	AY318871|AAR83426.1, KJ801920|AID46570.1, KJ859677|AID46799.1, AF198100|AAF44401.1, KP728110|ALA62408.1, MCU60315|AAC55223.1, AY386371|AAR07440.1, AJ293568|CAC21322.1, AF325528|AAK85045.1, AY077835|ORF56, AF170722|AAF17965.1, AY077832|ORF36, AY689436|ABI99248.1, AF170726|AAF14969.1, AY689437|ABI99077.1, HE601899|CCD83260.1, AF410153|AAL69820.1, KY094066|APG58302.1, HQ647181|ADT91114.1, HQ849551|A…	44	Poxviridae: 44	morph, VETF-s early transcription factor small: 4, early transcription factor VETFs: 2, early transcription factor VETF: 2, Hypothetical protein: 2, early transcription factor: 2, morph: 2, ORF069 early transcription factor VETFs: 2, putative early transcription factor VETFS: 1, 84R: 1, putative early transcription factor VETF: 1, early gene transcription factor: 1, 70kDa small subunit of early t…
Group I: dsDNA viruses	Cluster_89	RNA helicase NPH-II|Poxviridae	AY318871|AAR83455.1, KJ859677|AID46820.1, KJ801920|AID46591.1, AF198100|AAF44426.1, KP728110|ALA62429.1, MCU60315|AAC55178.1, AY689437|ABI99042.1, AY689436|ABI99213.1, DQ356948|ABJ08962.1, AF170726|AAF14932.1, KM502564|AIZ77287.1, AY386264|AAR98261.1, AY386265|AAR98393.1, HE601899|CCD83226.1, AF170722|AAF17926.1, AJ293568|CAC21287.1, KU980965|ANS71138.1, KP143769|AKJ93706.1, AY386371|AAR07405.1, …	44	Poxviridae: 44	RNA helicase NPH-II: 5, RNA helicase, DExH-NPH-II domain: 4, RNA helicase: 4, RNA-helicase, DExH-NPH-II: 2, Hypothetical protein: 2, ORF036 RNA helicase NPH-II: 2, DNA/RNA helicase/NPH-11: 2, putative NPH-II RNA helicase: 1, NPH-II RNA helicase: 1, 49R protein: 1, CNPV109 NPH-II, RNA helicase: 1, AMV081: 1, RNA-helicase DExH-NPH-II: 1, LSDV049 putative RNA helicase: 1, ORF MSV086 putative RNA hel…
Group I: dsDNA viruses	Cluster_90	IMV membrane protein (Cop-L1R)|Poxviridae	AY318871|AAR83519.1, KJ859677|AID46864.1, AF198100|AAF44472.1, KJ801920|AID46635.1, KP728110|ALA62465.1, MCU60315|AAC55197.1, AJ293568|CAC21298.1, AY689437|ABI99053.1, AF410153|AAL69796.1, AY689436|ABI99224.1, AY386371|AAR07416.1, AY077835|ORF27, AF325528|AAK85021.1, AY077832|ORF2, HE601899|CCD83237.1, KY094066|APG58277.1, AF380138|AAL40538.1, AF482758|AAM13543.1, DQ437594|ABD97657.1, X69198|CAA4…	44	Poxviridae: 44	IMV membrane protein (Cop-L1R): 4, IMV membrane protein: 4, imv membrane protein: 3, myristylated IMV envelope protein: 3, M1R: 2, putative myristylated IMV envelope protein: 2, Hypothetical protein: 2, myristylated protein: 2, protein L1: 1, LSDV060 putative myristylated IMV envelope protein: 1, CPXV099 protein: 1, myristylated membrane protein: 1, EVM072: 1, ORF FPV128 Myristylated membrane pro…
Group I: dsDNA viruses	Cluster_91	DNA topoisomerase type I|Poxviridae	AY318871|AAR83535.1, KP728110|ALA62481.1, KJ859677|AID46879.1, KJ801920|AID46650.1, AF198100|AAF44487.1, AF380138|AAL40554.1, AY243312|AAO89383.1, AF482758|AAM13558.1, AF438165|AAL73809.1, AF012825|AAM92392.1, KP143769|AKJ93733.1, X69198|CAA49030.1, KU980965|ANS71164.1, KU749310|AOP31582.1, DQ437594|ABD97672.1, KU749311|AOP31793.1, HQ849551|AEN03673.1, AF170726|AAF14962.1, AF325528|AAK85038.1, HE…	44	Poxviridae: 44	DNA topoisomerase type I: 6, DNA topoisomerase: 6, DNA Topoisomerase type I: 5, topoisomerase type IB: 2, ORF062 DNA topoisomerase type I: 2, Hypothetical protein: 2, I6R: 1, topoisomerase: 1, DNA topoisomerase IB: 1, ORF FPV143 DNA topoisomerase: 1, H6R: 1, EVM088: 1, 77R: 1, gp074R: 1, DNA topoisomerase 1: 1, putative DNA topoisomerase type I: 1, m74R: 1, AMV052: 1, CPXV115 protein: 1, LSDV077 …
Group I: dsDNA viruses	Cluster_92	IMV MP/virus entry (Cop-A28L)|Poxviridae	AY318871|AAR83612.1, KJ801920|AID46699.1, KJ859677|AID46931.1, AF198100|AAF44536.1, KP728110|ALA62516.1, HE601899|CCD83300.1, DQ356948|ABJ09040.1, MCU60315|AAC55262.1, AJ293568|CAC21356.1, KU980965|ANS71207.1, AY386371|AAR07474.1, AY077832|ORF116, AF325528|AAK85079.1, AY689437|ABI99111.1, AY077835|ORF74, AF410153|AAL69854.1, AY689436|ABI99282.1, HQ647181|ADT91145.1, KP143769|AKJ93777.1, AF438165|…	44	Poxviridae: 44	hypothetical protein: 6, IMV MP/virus entry (Cop-A28L): 4, IMV membrane protein: 2, ORF105 hypothetical protein: 2, Hypothetical protein: 2, IMV surface protein: 2, imv mp/virus entry protein: 2, membrane protein: 1, 118L: 1, CNPV266 conserved hypothetical protein: 1, AMV186: 1, imv mp/virus entry: 1, A30L: 1, unknown: 1, SPV115 hypothetical protein: 1, virion surface protein: 1, CPXV163 Protein:…
Group I: dsDNA viruses	Cluster_93	pVI|Adenoviridae	JN254802|AEW43619.1, KX505867|APG53803.1, KT698852|AMB43030.1, AY487947|AAS66924.1, AY163756|AAN62514.1, KP329563|ALE30362.1, KM190146|AIT70981.1, HM049560|ADR77842.1, GU226970|ADD17110.1, KX871230|APC26066.1, Y07760|CAA69065.1, KP238322|AKC34850.1, JN252129|AEM06274.1, JN418926|AEP16416.1, BK001455|DAA01725.1, KT698855|AMB43123.1, HQ913600|AEK98455.1, KT698853|AMB43057.1, KT698854|AMB43090.1, AY…	43	Adenoviridae: 43	pVI: 33, capsid protein precursor pVI: 2, L3 protein pVI: 1, pVl protein: 1, capsid protein precursor: 1, hexon-associated protein: 1, orf15: 1, L3 pVI 27.3 kDa protein: 1, protein VI: 1, L3 pVI protein: 1
Group I: dsDNA viruses	Cluster_94	E4 34K|Adenoviridae	GU226970|ADD17122.1, KX871230|APC26079.1, KP238322|AKC34862.1, JN252129|AEM06286.1, Y07760|CAA69046.1, JN418926|AEP16427.1, AF289262|AAK26498.1, BK005277|DAA05556.1, KP329563|ALE30378.1, BK001455|DAA01704.1, HQ605912|AEF59067.1, KM190146|AIT70996.1, X73487|CAA51901.1, AY598782|AAT84642.1, AF289262|AAK26499.1, FJ025931|AFD10580.1, BK000400|DAA00426.1, AY771780|AAX19424.1, L19443|AAC13981.2, HQ2418…	43	Adenoviridae: 43	E4 34K: 17, 34K: 5, E4 orf6: 2, E4 34 kDa protein: 2, E4 ORFD: 2, E4 ORF6 34-kDa: 1, E4 ORF 34K: 1, protein E4 34K: 1, E4 ORFE: 1, early E4 protein: 1, E4 ORF6 33.2 kDa protein: 1, 34 kDa protein: 1, E4 ORF6: 1, 253R protein: 1, control protein E4 34 kDa: 1, orf26: 1, E4 orf6 34.1 kDa protein: 1, E4 34 KD protein: 1, E4Orf6: 1, 245R protein: 1
Group I: dsDNA viruses	Cluster_95	transcription termination factor NPH-I|Poxviridae	AY318871|AAR83420.1, KJ801920|AID46565.1, AF198100|AAF44396.1, KP728110|ALA62404.1, KJ859677|AID46794.1, MCU60315|AAC55228.1, HE601899|CCD83265.1, KU749310|AOP31594.1, AY243312|AAO89395.1, KP143769|AKJ93745.1, KU749311|AOP31805.1, AF482758|AAM13570.1, AF380138|AAL40566.1, AF012825|AAM92404.1, X69198|CAA49042.1, DQ437594|ABD97684.1, AF438165|AAL73821.1, HQ849551|AEN03686.1, AF325528|AAK85049.1, AJ…	43	Poxviridae: 43	transcription termination factor NPH-I: 4, ATPase, NPH1: 4, ATPase: 4, NPH-1: 2, Hypothetical protein: 2, NPH-1 transcription termination factor: 2, ATPase/ transcription termination factor: 1, putative NPH-I transcription termination factor: 1, ATPase nucleoside triphosphate phosphohydrolase-I NPH-I: 1, nucleoside triphosphate phosphohydrolase-I: 1, CPXV128 protein: 1, MC100R: 1, N1L: 1, ORF FPV…
Group I: dsDNA viruses	Cluster_96	entry-fusion complex essential component (Cop-H2R)|Poxviridae	AF198100|AAF44483.1, AY318871|AAR83530.1, KJ859677|AID46875.1, KJ801920|AID46646.1, KP728110|ALA62476.1, MCU60315|AAC55211.1, AY386371|AAR07429.1, AY689436|ABI99237.1, KU749311|AOP31789.1, KU980965|ANS71160.1, AY689437|ABI99066.1, KU749310|AOP31578.1, AF170726|AAF14958.1, KP143769|AKJ93729.1, AY243312|AAO89379.1, HE601899|CCD83249.1, AF170722|AAF17952.1, AF482758|AAM13554.1, X69198|CAA49026.1, DQ…	43	Poxviridae: 43	hypothetical protein: 7, entry-fusion complex essential component (Cop-H2R): 4, IMV membrane protein: 2, Hypothetical protein: 2, entry-fusion complex essential component: 2, m070R: 1, AMV127: 1, SPV070 hypothetical protein: 1, ORF058 hypothetical protein: 1, CPXV111 protein: 1, 73R protein: 1, EVM084: 1, unknown: 1, ORF FPV139: 1, essential component of virus entry complex: 1, viral late protein…
Group I: dsDNA viruses	Cluster_97	ser/thr kinase|Poxviridae	AY318871|AAR83632.1, KJ801920|AID46716.1, AF198100|AAF44556.1, KP728110|ALA62528.1, KJ859677|AID46950.1, AF170726|AAF15030.1, AF170722|AAF18022.1, AF410153|AAL69876.1, AY689437|ABI99138.1, AY689436|ABI99309.1, DQ437594|ABD97751.1, AF438165|AAL73885.1, X69198|CAA49110.1, AF012825|AAM92457.1, AY077835|ORF35, AF482758|AAM13635.1, KY094066|APG58359.1, AF325528|AAK85100.1, AY077832|ORF18, KU749310|AOP…	43	Poxviridae: 43	ser/thr kinase: 7, serine/threonine protein kinase: 6, ser/thr protein kinase-like protein: 2, Hypothetical protein: 2, m142R: 1, serine/threonine kinase: 1, serine/threonine-protein kinase 1: 1, ORF FPV212 serine/threonine protein kinase: 1, CNPV299 putative serine/threonine protein kinase: 1, putative serine/theronine kinase: 1, Ser/Thr Kinase-like protein: 1, SPV137 putative serine/threonine p…
Group I: dsDNA viruses	Cluster_98	V|Adenoviridae	GU226970|ADD17108.2, KX871230|APC26064.1, Y07760|CAA69063.1, KP238322|AKC34848.1, JN252129|AEM06272.1, JN418926|AEP16415.1, KP329563|ALE30360.1, KM190146|AIT70979.1, AY598782|AAT84624.1, AB333801|BAH84797.1, L19443|AAC13964.1, DQ086466|ABB17801.1, AY163756|AAN62512.1, KP329565|ALE30430.1, AJ854486|CAI05966.1, JN254802|AEW43617.1, BK005277|DAA05542.1, KC693023|AGK27171.1, BK001455|DAA01723.1, HQ91…	42	Adenoviridae: 42	V: 24, pV: 8, minor core protein: 3, minor core protein L2 pV: 1, L2 protein pV: 1, L2 pV 39 kDa protein: 1, pV protein: 1, core protein V: 1, orf13: 1, minor core protein pV: 1
Group I: dsDNA viruses	Cluster_99	envelope glycoprotein B|Herpesviridae	AY839756|AAX58047.1, AF232689|AAC56432.1, KF274499|AIA62049.1, JX867617|AFX83379.1, AF005370|AAC58059.1, AF281817|AAK57104.1, AY446894|AAR31620.1, MCU68299|ORF194, FJ483967|AEV80916.1, KR351281|AKG51636.1, FJ483970|AEV80761.1, AY186194|AAP50615.1, FJ483968|AEV80419.1, X83413|CAA58373.1, AF480884|AAM00705.1, AF037218|AAC40753.1, AF157706|AAD49653.1, KF017583|AGT99233.1, KT832477|ALM25981.1, KU3517…	38	Herpesviridae: 38	envelope glycoprotein B: 11, glycoprotein B: 10, ORF8: 3, BALF4: 2, U39: 2, ORF4: 1, pR55: 1, glycoprotein gp110 precursor: 1, T55: 1, U39, glycoprotein B: 1, UL55: 1, orf8: 1, E55: 1, rh89: 1, Hypothetical protein: 1
Group I: dsDNA viruses	Cluster_100	major capsid protein|Herpesviridae	AF281817|AAK57130.1, AF480884|AAM00725.1, KR351281|AKG51597.1, AF232689|AAF99174.1, AY446894|AAR31638.1, AF083424|AAC95549.1, X64346|CAA45648.1, KC503762|AGE11557.1, FJ483968|AEV80441.1, AY186194|AAP50644.1, AY037858|AAK95461.1, AJ507799|CAD53447.1, DQ279927|ABB89273.1, KT595939|ALE14735.1, AF148805|ABD28876.1, KT832477|ALM26007.1, KC462165|AGE10052.1, KF921519|AHC02772.1, KJ705001|AIB03180.1, JX…	38	Herpesviridae: 38	major capsid protein: 21, ORF25: 3, BcLF1: 2, U57: 2, pR86: 1, rh118: 1, E86: 1, UL86: 1, ORF17: 1, orf25: 1, U57, major capsid protein: 1, GP86: 1, T86: 1, Hypothetical protein: 1
Group I: dsDNA viruses	Cluster_101	N1R/p28-like protein|I_dsDNAviruses	CU469068|CCA61373.1, AF303741|AAK82174.1, HF920637|CCV02429.1, HF679132|CCU55685.1, HF679131|CCU55398.1, HF679132|CCU55686.1, HF679132|CCU55683.1, HF679132|CCU55690.1, HF679134|CCU56435.1, AF250284|AAG02818.1, HF679132|CCU55681.1, HF679134|CCU56257.1, HF679132|CCU55679.1, HF679134|CCU56359.1, AF250284|AAG02730.1, HF679134|CCU56360.1, HF679132|CCU55684.1, HF679132|CCU55682.1, HF679132|CCU55680.1, …	38	Poxviridae: 34, Iridoviridae: 3, Ascoviridae: 1	N1R/p28-like protein: 31, hypothetical protein: 2, unnamed protein product; 016L; BRO-like protein 2; closest orthologs: AmEPV ORF024, 110 & 112, CIV 006L, 238R, 313L & 468L: 1, 313L: 1, AMV110: 1, AMV112: 1, AMV024: 1
Group I: dsDNA viruses	Cluster_102	fiber|Adenoviridae	KC693023|AGK27188.1, KP329564|ALE30411.1, HQ241819|ADZ39855.1, KC693021|AGK27116.1, KP329561|ALE30306.1, AY771780|AAX19422.1, KP329565|ALE30448.1, KC693022|AGK27152.1, JN254802|AEW43630.1, L19443|AAC13979.1, KP329563|ALE30377.1, AJ854486|CAI05985.1, DQ086466|ABB17809.1, HQ605912|AEF59065.1, BK001455|DAA01737.1, AY771780|AAX19421.1, AY598782|AAT84640.1, KP329564|ALE30412.1, AB333801|BAH84813.1, KM…	37	Adenoviridae: 37	fiber: 12, fiber-1: 5, fiber-2: 5, fiber protein: 4, IV-1: 3, IV-2: 3, fiber 1: 1, fiber 2: 1, 39.3 kDa fiber protein: 1, L5 protein IV (fiber): 1, fiber 36.1 kDa protein: 1
Group I: dsDNA viruses	Cluster_103	RNA polymerase subunit RPO147|Poxviridae	KJ801920|AID46644.1, KJ859677|AID46873.1, AF198100|AAF44481.1, AY318871|AAR83528.1, KP728110|ALA62474.1, DQ356948|ABJ08990.1, HQ647181|ADT91101.1, HE601899|CCD83246.1, MCU60315|AAC55207.1, AY243312|AAO89377.1, AF438165|AAL73803.1, KU749311|AOP31787.1, AF482758|AAM13552.1, DQ437594|ABD97666.1, KU749310|AOP31576.1, AF170722|AAF17950.1, X69198|CAA49024.1, AF012825|AAM92386.1, AY689437|ABI99064.1, AY…	37	Poxviridae: 37	RNA polymerase subunit RPO147: 6, DNA-dependent RNA polymerase subunit rpo147: 4, RNA polymerase: 3, ORF056 RNA polymerase subunit RPO147: 2, L6R: 2, Hypothetical protein: 2, RNA polymerase subunit RPO147 protein: 1, ORF FPV137 RNA polymerase subunit, RPO147: 1, LSDV071 RNA polymerase subunit: 1, CNPV182 RNA polymerase subunit RPO147: 1, putative RNA polymerase subunit RPO147: 1, CPXV109 protein:…
Group I: dsDNA viruses	Cluster_104	mRNA decapping enzyme|Poxviridae	KP728110|ALA62405.1, AY318871|AAR83421.1, KJ801920|AID46566.1, KJ859677|AID46795.1, AF198100|AAF44397.1, MCU60315|AAC55227.1, HE601899|CCD83264.1, AY689437|ABI99080.1, HQ849551|AEN03685.1, AY689436|ABI99251.1, X69198|CAA49041.1, DQ437594|ABD97683.1, AF482758|AAM13569.1, KP143769|AKJ93744.1, AF438165|AAL73820.1, KU749310|AOP31593.1, AY243312|AAO89394.1, AF410153|AAL69823.1, KU749311|AOP31804.1, AF…	37	Poxviridae: 37	mRNA decapping enzyme: 4, MutT motif protein: 4, Hypothetical protein: 2, muT motif expression regulator: 2, ORF071 NPH-PPH downregulator: 2, 87R protein: 1, ORF FPV053 mutT motif, gene expression regulator: 1, CNPV075 mutT motif putative gene expression regulator: 1, putative NPH-PPH downregulator: 1, F10R: 1, hudix hydrolase: 1, CPXV127 protein: 1, unknown: 1, mutT motif gene expression regulat…
Group I: dsDNA viruses	Cluster_105	Hypothetical protein|Polydnaviridae	AB291201|BAF45728.1, AY029400|ORF1, AY029400|ORF3, AY029400|ORF8, AB291201|BAF45730.1, AB291199|BAF45721.1, AB291177|BAF45666.1, AB291204|BAF45740.1, AB291174|BAF45660.1, AB291201|BAF45731.1, AY029400|ORF4, AY029400|ORF5, AB291200|BAF45727.1, AY029400|ORF7, AB291199|BAF45720.1, AB291193|BAF45697.1, AB291200|BAF45725.1, AY029400|ORF2, AB291198|BAF45715.1, AB291200|BAF45724.1, AY029400|ORF6, AB2911…	37	Polydnaviridae: 37	Hypothetical protein: 13, repeat element protein-b14.1: 1, repeat element protein-b15.1: 1, repeat element protein-b18.1: 1, repeat element protein-b12.1: 1, repeat element protein-a2.1: 1, repeat element protein-d3.3: 1, repeat element protein-d3.1: 1, repeat element protein-d6.2: 1, repeat element protein-d6.3: 1, repeat element protein-d6.1: 1, repeat element protein-d7.3: 1, repeat element pr…
Group I: dsDNA viruses	Cluster_106	mRNA capping enzyme small subunit|Poxviridae	AF198100|AAF44395.1, AY318871|AAR83417.1, KJ801920|AID46564.1, KJ859677|AID46793.1, KP728110|ALA62403.1, MCU60315|AAC55229.1, HE601899|CCD83269.1, AF170722|AAF17971.1, AF170726|AAF14975.1, AY386371|AAR07445.1, AJ293568|CAC21327.1, AF410153|AAL69825.1, AY689437|ABI99082.1, AY689436|ABI99253.1, KU749310|AOP31595.1, KP143769|AKJ93746.1, AF380138|AAL40567.1, AY243312|AAO89396.1, KU749311|AOP31806.1, …	37	Poxviridae: 37	mRNA capping enzyme small subunit: 4, mRNA capping enzyme: 3, small subunit of mRNA capping enzyme: 3, ORF074 mRNA capping enzyme small subunit: 2, Hypothetical protein: 2, MRNA capping enzyme small subunit: 2, mRNA-capping enzyme small subunit: 2, mRNA capping small sub-unit: 1, m87L: 1, 89L protein: 1, CNPV071 mRNA capping enzyme small subunit: 1, gp087L: 1, LSDV089 mRNA capping enzyme small su…
Group I: dsDNA viruses	Cluster_107	NTPase|Poxviridae	AY318871|AAR83428.1, KJ801920|AID46571.1, KJ859677|AID46800.1, AF198100|AAF44402.1, KP728110|ALA62409.1, MCU60315|AAC55222.1, HE601899|CCD83259.1, KY094066|APG58301.1, X69198|CAA49036.1, AF438165|AAL73815.1, AY243312|AAO89389.1, DQ437594|ABD97678.1, AY689437|ABI99076.1, AF380138|AAL40560.1, AF012825|AAM92398.1, AF482758|AAM13564.1, AY689436|ABI99247.1, HQ647181|ADT91113.1, AY077832|ORF61, AY07783…	37	Poxviridae: 37	NTPase: 12, Hypothetical protein: 2, ORF068 NTPase: 2, putative NTPase: 2, CNPV082 NTPase, DNA replication: 1, DNA-independent NTPase: 1, ntpase, DNA primase: 1, MC094R: 1, CPXV122 protein: 1, D5-like helicase-primase: 1, NTPase interacts with A20R: 1, SPV080 putative NTPase: 1, F5R: 1, LSDV083 putative NTPase: 1, 83R: 1, 83R protein: 1, EVM094: 1, m80R: 1, primase D5: 1, gp080R: 1, ORF FPV058 NT…
Group I: dsDNA viruses	Cluster_108	DNA polymerase|Poxviridae	AF198100|AAF44438.1, AY318871|AAR83467.1, KJ859677|AID46833.1, KJ801920|AID46604.1, KP728110|ALA62442.1, MCU60315|AAC55167.1, HE601899|CCD83215.1, KU749311|AOP31753.1, KU749310|AOP31542.1, AY077835|ORF87, AF325528|AAK85000.1, AF380138|AAL40515.1, AF170726|AAF14922.1, AY077832|ORF83, AJ293568|CAC21277.1, X69198|CAA48991.1, AY243312|AAO89344.1, DQ437594|ABD97632.1, AY386371|AAR07396.1, KP143769|AKJ…	37	Poxviridae: 37	DNA polymerase: 16, ORF025 DNA polymerase: 2, Hypothetical protein: 2, DNA-dependent DNA polymerase: 1, m34L: 1, 39L protein: 1, putative DNA polymerase: 1, SPV036 DNA polymerase: 1, EVM049: 1, DNA polymerase elongation subunit family B: 1, ORF FPV094 DNA polymerase: 1, MC039L: 1, E9L: 1, F8L: 1, LSDV039 DNA polymerase: 1, gp034L: 1, CPXV075 protein: 1, CNPV121 DNA polymerase: 1, 39L: 1, DNA-poly…
Group I: dsDNA viruses	Cluster_109	serine/threonine protein kinase|Poxviridae	AY318871|AAR83484.1, KJ801920|AID46621.1, AF198100|AAF44455.1, KJ859677|AID46850.1, KP728110|ALA62455.1, MCU60315|AAC55145.1, X69198|CAA48975.1, AF012825|AAM92337.1, AF438165|AAL73752.1, HQ849551|AEN03614.1, AY243312|AAO89328.1, KU749311|AOP31736.1, AY386371|AAR07382.1, AF482758|AAM13503.1, DQ437594|ABD97616.1, KU749310|AOP31525.1, AF380138|AAL40500.1, KP143769|AKJ93677.1, AJ293568|CAC21263.1, KU…	37	Poxviridae: 37	serine/threonine protein kinase: 4, ser/thr kinase: 3, SER/THR protein kinase: 2, Hypothetical protein: 2, protein kinase: 2, essential ser/thr kinase morph: 2, Ser/Thr kinase: 2, serine/threonine kinase: 1, EVM033: 1, serine/threonine-protein kinase 2: 1, C16L: 1, ORF FPV111 Serine/threonine protein kinase, virus assembly: 1, ORF130 protein kinase: 1, C14L: 1, gp020L: 1, 25L protein: 1, Ser/Thr …
Group I: dsDNA viruses	Cluster_110	mRNA capping enzyme large subunit|Poxviridae	AF198100|AAF44490.1, AY318871|AAR83538.1, KJ801920|AID46653.1, KJ859677|AID46882.1, KP728110|ALA62484.1, MCU60315|AAC55218.1, HE601899|CCD83255.1, KU749310|AOP31584.1, AF482758|AAM13560.1, KP143769|AKJ93735.1, AF380138|AAL40556.1, AF012825|AAM92394.1, KU749311|AOP31795.1, X69198|CAA49032.1, AY243312|AAO89385.1, DQ437594|ABD97674.1, AF438165|AAL73811.1, AF410153|AAL69815.1, AY386371|AAR07435.1, HQ…	37	Poxviridae: 37	mRNA capping enzyme large subunit: 5, large subunit of mRNA capping enzyme: 3, MRNA capping enzyme large subunit: 2, Hypothetical protein: 2, ORF064 mRNA capping enzyme large subunit: 2, mRNA capping enzyme, large subunit: 2, large subunit mRNA capping enzyme: 1, E1R: 1, LSDV079 mRNA capping enzyme large subunit: 1, 79R protein: 1, capping enzyme large subunit: 1, m76R: 1, CNPV192 mRNA capping en…
Group I: dsDNA viruses	Cluster_111	late transcription factor VLTF-3|Poxviridae	AY318871|AAR83584.1, KJ801920|AID46672.1, KJ859677|AID46903.1, AF198100|AAF44509.1, KP728110|ALA62495.1, MCU60315|AAC55232.1, X69198|CAA49046.1, AY243312|AAO89399.1, DQ437594|ABD97688.1, AF438165|AAL73825.1, AF482758|AAM13574.1, KU749311|AOP31809.1, KP143769|AKJ93749.1, KU749310|AOP31598.1, AF380138|AAL40570.1, AF012825|AAM92408.1, AY689437|ABI99085.1, AY689436|ABI99256.1, AY386371|AAR07448.1, AF…	37	Poxviridae: 37	late transcription factor VLTF-3: 6, late gene transcription factor VLTF-3: 3, putative late transcription factor VLTF-3: 2, A2L: 2, Hypothetical protein: 2, ORF077 late transcription factor VLTF-3: 2, vltf-3: 2, late transcription factor VLTF3: 2, viral late transcription factor: 1, 92L: 1, MC104L: 1, SPV089 putative late transcription factor VLTF-3: 1, LSDV092 putative late transcription factor…
Group I: dsDNA viruses	Cluster_112	RNA polymerase subunit RPO19|Poxviridae	AY318871|AAR83588.1, KJ859677|AID46907.1, KJ801920|AID46676.1, AF198100|AAF44513.1, KP728110|ALA62498.1, MCU60315|AAC55236.1, HE601899|CCD83276.1, AJ293568|CAC21334.1, AY386371|AAR07452.1, AY689436|ABI99260.1, AY689437|ABI99089.1, DQ356948|ABJ09017.1, KY094066|APG58315.1, HQ647181|ADT91124.1, KU980965|ANS71183.1, KM502564|AIZ77332.1, AY386265|AAR98438.1, KT159937|AKR04227.1, AY077832|ORF64, AF325…	37	Poxviridae: 37	RNA polymerase subunit RPO19: 7, DNA-dependent RNA polymerase subunit rpo19: 5, RNA polymerase: 3, Hypothetical protein: 2, ORF081 RNA polymerase subunit RPO19: 2, SPV093 RNA polymerase subunit RPO19: 1, putative RNA polymerase subunit RPO19: 1, 96R: 1, A6R: 1, RNA-polymerase subunit RPO19: 1, DNA-dependent RNA polymerase subunit RPO19: 1, LSDV096 RNA polymerase subunit: 1, RNA polymerase (RPO19)…
Group I: dsDNA viruses	Cluster_113	early transcription factor large subunit VETF-L|Poxviridae	AF198100|AAF44515.1, AY318871|AAR83590.1, KJ859677|AID46909.1, KJ801920|AID46678.1, KP728110|ALA62500.1, MCU60315|AAC55238.1, KU980965|ANS71185.1, HE601899|CCD83278.1, AY077835|ORF115, AJ293568|CAC21336.1, AY077832|ORF73, AF325528|AAK85059.1, AF170726|AAF14984.1, AY386371|AAR07454.1, AF170722|AAF17979.1, AF410153|AAL69834.1, KY094066|APG58317.1, AY689437|ABI99091.1, AY689436|ABI99262.1, HQ647181|…	37	Poxviridae: 37	early transcription factor large subunit VETF-L: 3, early transcription factor VETFL: 2, putative early transcription factor VETFL: 2, 82kDa large subunit of early gene transcription factor VETF: 2, Hypothetical protein: 2, ORF083 early transcription factor VETFL: 2, early transcription factor: 2, vetf-l: 2, CNPV244 early transcription factor large subunit VETFL: 1, m96L: 1, MC110L: 1, 98L protei…
Group I: dsDNA viruses	Cluster_114	RNA polymerase subunit RPO132|Poxviridae	AY318871|AAR83609.1, KJ801920|AID46696.1, KJ859677|AID46928.1, AF198100|AAF44533.1, KP728110|ALA62513.1, MCU60315|AAC55257.1, AY689437|ABI99109.1, AY689436|ABI99280.1, AJ293568|CAC21354.1, AY077835|ORF11, AF410153|AAL69852.1, AY077832|ORF43, AF325528|AAK85077.1, AF170726|AAF15002.1, AY386371|AAR07472.1, AF170722|AAF17997.1, KY094066|APG58334.1, KU749310|AOP31622.1, HE601899|CCD83296.1, KP143769|A…	37	Poxviridae: 37	RNA polymerase subunit RPO132: 7, DNA-dependent RNA polymerase subunit rpo132: 4, RNA polymerase: 3, ORF101 RNA polymerase subunit RPO132: 2, Hypothetical protein: 2, RNA polymerase subunit RPO132 protein: 1, DNA-directed RNA polymerase subunit beta: 1, SPV113 RNA polymerase subunit RPO132: 1, MC129R: 1, EVM127: 1, A24R: 1, Rpo132 or CPXV157 protein: 1, gp114R: 1, DNA-dependent RNA polymerase sub…
Group I: dsDNA viruses	Cluster_115	tyr/ser protein phosphatase|Poxviridae	AF325528|AAK85033.1, AY077832|ORF76, AY077835|ORF118, AJ293568|CAC21310.1, AY386371|AAR07428.1, KJ801920|AID46645.1, AY243312|AAO89378.1, AY689437|ABI99065.1, KJ859677|AID46874.1, AY689436|ABI99236.1, AY318871|AAR83529.1, KP728110|ALA62475.1, AF198100|AAF44482.1, HQ849551|AEN03668.1, KY094066|APG58289.1, MCU60315|AAC55210.1, AF170726|AAF14957.1, AF410153|AAL69808.1, AF438165|AAL73804.1, AF380138|…	36	Poxviridae: 36	tyr/ser protein phosphatase: 3, tyr/ser phosphatase: 2, Hypothetical protein: 2, protein-tyrosine kinase: 2, protein tyrosine phosphatase: 2, putative protein-tyrosine phosphatase: 1, tyrosine kinase/phosphatase: 1, SPV069 putative protein tyrosine phosphatase: 1, 72L: 1, tyr/ser phosphatase, ifn-gamma inhibitor: 1, ORF FPV138 Protein-tyrosine phosphatase: 1, serine/tyrosine dual phosphatase: 1, …
Group I: dsDNA viruses	Cluster_116	VP2|Polyomaviridae	AB972940|BAQ55546.1, KM111535|AIR09402.1, JQ958887|AFP94185.1, JQ958889|AFP94193.1, JX520664|AGA82603.1, JX520659|AGA82587.1, HQ385746|ADQ54177.1, HQ385752|ADQ54208.1, HQ385748|ADQ54188.1, JX520659|AGA82585.1, JX520664|AGA82604.1, JX520660|AGA82592.1, HM011556|ADE45414.1, JQ178241|AFP58021.1, HQ385746|ADQ54178.1, HQ385748|ADQ54189.1, AB767298|BAM71866.1, HQ385752|ADQ54209.1, JX159984|AFU25597.1, …	36	Polyomaviridae: 36	VP2: 10, VP3: 8, VP2 structural protein: 5, minor structural protein VP3: 5, minor structural protein VP2: 5, VP2 minor capsid protein: 2, VP3 protein: 1
Group I: dsDNA viruses	Cluster_117	late transcription factor VLTF-2|Poxviridae	AF198100|AAF44393.1, AY318871|AAR83415.1, KJ801920|AID46562.1, KJ859677|AID46791.1, KP728110|ALA62401.1, AY386371|AAR07447.1, KU980965|ANS71178.1, HQ647181|ADT91120.1, AF325528|AAK85052.1, AY077835|ORF103, AY077832|ORF122, KY094066|APG58310.1, AY689437|ABI99084.1, AY689436|ABI99255.1, AJ293568|CAC21329.1, AF170722|AAF17973.1, AF410153|AAL69827.1, AF170726|AAF14977.1, MCU60315|AAC55231.1, HQ849551…	36	Poxviridae: 36	late transcription factor VLTF-2: 5, late gene transcription factor VLTF-2: 3, late transcription factor VLTF2: 3, putative late transcription factor VLTF-2: 2, Hypothetical protein: 2, ORF076 late transcription factor VLTF-2: 2, A1L: 2, vltf-2: 2, CPXV132 protein: 1, viral late transcription factor: 1, m89L: 1, LSDV091 putative late transcription factor: 1, ORF FPV049 Late transcription factor: …
Group I: dsDNA viruses	Cluster_118	uracil DNA glycosylase|Poxviridae	AF198100|AAF44406.1, AY318871|AAR83430.1, KJ801920|AID46575.1, KJ859677|AID46803.1, KP728110|ALA62411.1, AY689436|ABI99246.1, AY689437|ABI99075.1, AF170722|AAF17961.1, AF170726|AAF14967.1, AY386265|AAR98424.1, AY386264|AAR98292.1, KU980965|ANS71169.1, AF410153|AAL69818.1, AJ293568|CAC21320.1, AF380138|AAL40559.1, AY243312|AAO89388.1, DQ437594|ABD97677.1, GQ329670|ADC53968.1, AY386371|AAR07438.1, …	36	Poxviridae: 36	uracil DNA glycosylase: 7, uracil-DNA glycosylase: 7, Uracil-DNA glycosylase: 2, Hypothetical protein: 2, ORF067 uracil DNA glycosidase: 2, E4R: 1, ORF FPV062 Uracil DNA glycosylase: 1, F4R: 1, putative uracil DNA glycosidase: 1, gp079R: 1, EVM093: 1, uracil-DNA glycosylase, DNA polymerase processivity factor: 1, m79R: 1, LSDV082 uracil DNA glycosylase: 1, CPXV121 protein: 1, MC093R: 1, 82R prote…
Group I: dsDNA viruses	Cluster_119	glutaredoxin|Poxviridae	AY318871|AAR83450.1, KP728110|ALA62425.1, AF198100|AAF44421.1, KJ801920|AID46586.1, KJ859677|AID46815.1, MCU60315|AAC55187.1, HE601899|CCD83230.1, KU980965|ANS71142.1, AY386265|AAR98397.1, KM502564|AIZ77291.1, GQ329670|ADC53941.1, AY386264|AAR98265.1, AF410153|AAL69789.1, AF325528|AAK85014.1, AY077835|ORF106, AY077832|ORF78, AY689437|ABI99046.1, AY689436|ABI99217.1, AJ293568|CAC21291.1, AY386371|…	36	Poxviridae: 36	glutaredoxin: 5, disulfide oxidoreductase: 3, glutaredoxin-like protein: 2, Hypothetical protein: 2, thioredoxin-like protein: 2, Disulfide oxidoreductase: 1, 53L: 1, glutaredoxin protein: 1, CNPV104 putative glutaredoxin 2, virion morphogenesis: 1, putative glutaredoxin 2: 1, glutaredoxin-2: 1, MC059L: 1, 53L protein: 1, SPV050 putative glutaredoxin-2 protein: 1, gp048L: 1, m48L: 1, H4L: 1, ORF …
Group I: dsDNA viruses	Cluster_120	metalloprotease|Poxviridae	AY318871|AAR83454.1, KJ859677|AID46819.1, AF198100|AAF44425.1, KJ801920|AID46590.1, KP728110|ALA62428.1, MCU60315|AAC55184.1, KU749310|AOP31556.1, AF482758|AAM13533.1, KU980965|ANS71139.1, DQ437594|ABD97647.1, KP143769|AKJ93707.1, AF380138|AAL40528.1, AF012825|AAM92366.1, KU749311|AOP31767.1, AY243312|AAO89357.1, AF438165|AAL73783.1, X69198|CAA49004.1, HQ849551|AEN03646.1, AF410153|AAL69786.1, AY…	36	Poxviridae: 36	metalloprotease: 10, insulin metalloproteinase-like protein: 2, putative metalloprotease: 2, Hypothetical protein: 2, gp045L: 1, m45L: 1, metalloproteinase G1-MEROPS peptidase family M44 (clan ME): 1, ORF037 putative metalloprotease: 1, ORF FPV081 Metalloprotease: 1, G1L: 1, essential metalloproteinase: 1, H1L: 1, 50L: 1, EVM062: 1, Zn-protease: 1, 50L protein: 1, Metalloproteinase-like protein: …
Group I: dsDNA viruses	Cluster_121	telomere-binding protein|Poxviridae	AY318871|AAR83457.1, KJ859677|AID46822.1, KJ801920|AID46593.1, AF198100|AAF44428.1, KP728110|ALA62431.2, MCU60315|AAC55176.1, AY689437|ABI99040.1, AY689436|ABI99211.1, KY094066|APG58260.1, HQ647181|ADT91079.1, AF410153|AAL69783.1, DQ356948|ABJ08960.1, AF438165|AAL73780.1, AF380138|AAL40525.1, AY243312|AAO89354.1, DQ437594|ABD97644.1, AF482758|AAM13530.1, X69198|CAA49001.1, KU980965|ANS71136.1, AF…	36	Poxviridae: 36	telomere-binding protein: 4, telomere binding protein: 4, hypothetical protein: 4, DNA-binding protein: 3, ORF034 hypothetical protein: 2, unknown: 2, Hypothetical protein: 2, MC048L: 1, EVM059: 1, I6L: 1, CPXV085 protein: 1, 47L: 1, SPV044 hypothetical protein: 1, gp042L: 1, m042L: 1, K6L: 1, 47L protein: 1, CNPV111 DNA-binding protein: 1, LSDV047 hypothetical protein: 1, ORF FPV084 Fowlpox PIR:…
Group I: dsDNA viruses	Cluster_122	DNA-binding core protein|Poxviridae	AF198100|AAF44434.1, AY318871|AAR83463.1, KJ859677|AID46828.1, KJ801920|AID46599.1, KP728110|ALA62438.1, MCU60315|AAC55172.1, AF012825|AAM92358.1, AF438165|AAL73775.1, DQ437594|ABD97639.1, AF380138|AAL40520.1, AY243312|AAO89349.1, AF482758|AAM13525.1, AJ293568|CAC21281.1, X69198|CAA48996.1, AY689436|ABI99206.1, HE601899|CCD83219.1, AF170726|AAF14926.1, AY689437|ABI99035.1, KP143769|AKJ93699.1, AF…	36	Poxviridae: 36	DNA-binding core protein: 7, DNA-binding virion core protein: 4, virion protein: 2, Hypothetical protein: 2, ORF030 DNA-binding virion protein: 2, 43L: 1, EVM054: 1, 43L protein: 1, telomere-binding protein I1: 1, I1L: 1, SPV039 putative DNA-binding virion core protein: 1, putative DNA-binding virion protein: 1, putative DNA-binding virion core protein: 1, CNPV117 DNA-binding virion protein: 1, D…
Group I: dsDNA viruses	Cluster_123	virion protein|Poxviridae	AY318871|AAR83469.1, KJ859677|AID46835.1, AF198100|AAF44440.1, KJ801920|AID46606.1, KP728110|ALA62444.1, MCU60315|AAC55165.1, HE601899|CCD83212.1, AF410153|AAL69773.1, AY689437|ABI99030.1, AY689436|ABI99201.1, KP143769|AKJ93690.1, AJ293568|CAC21275.1, AF012825|AAM92350.1, KU749310|AOP31539.1, AY386371|AAR07394.1, KU749311|AOP31750.1, AF482758|AAM13517.1, HQ849551|AEN03629.1, KU980965|ANS71119.1, …	36	Poxviridae: 36	hypothetical protein: 9, virion protein: 3, ORF022 hypothetical protein: 2, unknown: 2, Hypothetical protein: 2, core protein: 1, LSDV037 hypothetical protein: 1, MC037R: 1, Virion protein: 1, 37R: 1, gp032R: 1, F5R: 1, E6R: 1, EVM046: 1, m032R: 1, 37R protein: 1, conserved hypothetical pox protein: 1, protein E6: 1, SPV034 hypothetical protein: 1, CPXV072 protein: 1, imv protein, virion morphoge…
Group I: dsDNA viruses	Cluster_124	poly(A) polymerase large subunit|Poxviridae	AF198100|AAF44446.1, AY318871|AAR83475.1, KJ801920|AID46612.1, KJ859677|AID46841.1, KP728110|ALA62447.1, MCU60315|AAC55159.1, AY386371|AAR07389.1, AJ293568|CAC21270.1, AY689437|ABI99025.1, AY689436|ABI99196.1, AF170726|AAF14915.1, AF170722|AAF17910.1, HQ647181|ADT91067.1, AF410153|AAL69769.1, AY077835|ORF89, AY077832|ORF106, AF325528|AAK84993.1, KU749311|AOP31745.1, KU749310|AOP31534.1, HE601899|…	36	Poxviridae: 36	poly(A) polymerase large subunit: 3, polyA polymerase large subunit PAP-L: 2, poly-A polymerase catalytic subunit VP55: 2, Hypothetical protein: 2, ORF018 poly-A polymerase catalytic subunit PAPL: 2, poly polymerase catalytic subunit: 2, polyA polymerase catalytic subunit: 1, putative poly-A polymerase catalytic subunit PAPL: 1, poly(A)-polymerase subunit: 1, MC031L: 1, 32L protein: 1, CPXV067 pr…
Group I: dsDNA viruses	Cluster_125	virion envelope protein|Poxviridae	AY318871|AAR83481.1, KJ801920|AID46618.1, AF198100|AAF44452.1, KJ859677|AID46847.1, KP728110|ALA62452.1, MCU60315|AAC55149.1, KM502564|AIZ77261.1, AY386265|AAR98368.1, GQ329670|ADC53911.1, AY386264|AAR98236.1, HE601899|CCD83197.1, AY386371|AAR07384.1, AF410153|AAL69764.1, KY094066|APG58234.1, KU980965|ANS71105.1, AY077832|ORF108, AJ293568|CAC21265.1, AF325528|AAK84989.1, AY077835|ORF126, HQ647181…	36	Poxviridae: 36	virion envelope protein: 3, major iev antigen: 2, Hypothetical protein: 2, palmytilated EEV membrane protein: 2, palmitylated virion envelope protein: 2, MC021L: 1, EVM036: 1, LSDV028 putative palmitylated virion envelope protein: 1, gp022L: 1, ORF FPV108 Virion envelope protein: 1, SPV025 putative EEV envelope protein: 1, envelope protein F13: 1, palmitylated EEV envelope protein: 1, putative EE…
Group I: dsDNA viruses	Cluster_126	S-S bond formation pathway protein substrate|Poxviridae	AY318871|AAR83485.1, KP728110|ALA62456.1, KJ859677|AID46851.1, KJ801920|AID46622.1, AF198100|AAF44456.1, MCU60315|AAC55144.1, KU749310|AOP31524.1, AF438165|AAL73751.1, KU749311|AOP31735.1, AY386371|AAR07381.1, AF012825|AAM92336.1, X69198|CAA48974.1, KU980965|ANS71101.1, AF380138|AAL40499.1, AY243312|AAO89327.1, AF482758|AAM13502.1, DQ437594|ABD97615.1, KP143769|AKJ93676.1, AY689436|ABI99187.1, AF…	36	Poxviridae: 36	hypothetical protein: 7, S-S bond formation pathway protein substrate: 2, membrane protein: 2, S-S bond formation pathway protein: 2, Hypothetical protein: 2, ORF131 putative membrane protein: 2, LSDV024 hypothetical protein: 1, s-s bond formation pathway protein: 1, SPV021 hypothetical protein: 1, MC016L: 1, EVM032: 1, CPXV056 protein: 1, disulfide bond formation pathway protein: 1, CNPV139 cons…
Group I: dsDNA viruses	Cluster_127	nlpc/p60 superfamily protein|Poxviridae	AF198100|AAF44463.1, AY318871|AAR83493.1, KJ801920|AID46628.1, KJ859677|AID46857.1, KP728110|ALA62461.1, MCU60315|AAC55190.1, DQ356948|ABJ08969.1, HE601899|CCD83233.1, AY386265|AAR98400.1, KU980965|ANS71145.1, AJ293568|CAC21294.1, X69198|CAA49010.1, AF380138|AAL40534.1, AY386371|AAR07412.1, AY243312|AAO89363.1, DQ437594|ABD97653.1, AF438165|AAL73789.1, AF482758|AAM13539.1, AF012825|AAM92372.1, KM…	36	Poxviridae: 36	hypothetical protein: 10, nlpc/p60 superfamily protein: 3, ORF043 hypothetical protein: 2, unknown: 2, Hypothetical protein: 2, NlpC/P60 superfamily protein: 2, ORF FPV119: 1, CPXV094 protein: 1, m51R: 1, SPV053 hypothetical protein: 1, MC062R: 1, CNPV147 conserved hypothetical protein: 1, conserved hypothetical pox protein required for murine virulence: 1, 56R: 1, LSDV056 hypothetical protein: 1…
Group I: dsDNA viruses	Cluster_128	virion core protein|Poxviridae	AY318871|AAR83494.1, KJ859677|AID46858.1, AF198100|AAF44464.1, KJ801920|AID46629.1, KP728110|ALA62462.1, MCU60315|AAC55193.1, AF170726|AAF14940.1, HE601899|CCD83234.1, AF325528|AAK85018.1, AF410153|AAL69793.1, AY077832|ORF124, AY077835|ORF120, AF170722|AAF17934.1, KY094066|APG58274.1, AY689437|ABI99050.1, AY689436|ABI99221.1, HQ647181|ADT91089.1, AJ293568|CAC21295.1, AY386371|AAR07413.1, AF012825…	36	Poxviridae: 36	virion core protein: 8, virion phosphoprotein: 3, putative virion core protein: 2, virion structural protein: 2, Hypothetical protein: 2, ORF044 virion core protein: 2, SPV054 putative virion core protein: 1, G8L: 1, 57L protein: 1, m52L: 1, ORF FPV120 Virion core protein: 1, MC065L: 1, gp052L: 1, early morphogenesis virion phosphoprotein: 1, CNPV148 virion core protein: 1, H7L: 1, LSDV057 putati…
Group I: dsDNA viruses	Cluster_129	late transcription factor VLTF-1|Poxviridae	AY318871|AAR83517.1, KJ801920|AID46633.1, KJ859677|AID46862.1, AF198100|AAF44470.1, KP728110|ALA62463.1, MCU60315|AAC55195.1, KU980965|ANS71147.1, HE601899|CCD83235.1, AY386264|AAR98270.1, KM502564|AIZ77296.1, GQ329670|ADC53946.1, AY386265|AAR98402.1, AF410153|AAL69794.1, AY689436|ABI99222.1, AF325528|AAK85019.1, AY077835|ORF48, AY689437|ABI99051.1, AY077832|ORF32, AF170726|AAF14941.1, AF170722|A…	36	Poxviridae: 36	late transcription factor VLTF-1: 5, VLTF-1: 3, late transcription factor: 2, putative late transcription factor VLTF-1: 2, Hypothetical protein: 2, ORF045 late transcription factor VLTF-1: 2, vltf-1: 2, late gene transcription VLTF-1: 1, viral late transcription factor: 1, 58R protein: 1, CNPV171 late transcription factor VLTF-1: 1, late transcription factor 1: 1, gp053R: 1, LSDV058 putative lat…
Group I: dsDNA viruses	Cluster_130	myristylated protein|Poxviridae	AF198100|AAF44471.1, AY318871|AAR83518.1, KJ859677|AID46863.1, KJ801920|AID46634.1, KP728110|ALA62464.1, DQ356948|ABJ08972.1, MCU60315|AAC55196.1, HQ849551|AEN03656.1, AY243312|AAO89366.1, AY077832|ORF1, AY689437|ABI99052.1, AF012825|AAM92375.1, X69198|CAA49013.1, AY689436|ABI99223.1, AF482758|AAM13542.1, GQ329670|ADC53947.1, AF438165|AAL73792.1, AF325528|AAK85020.1, DQ437594|ABD97656.1, AF410153…	36	Poxviridae: 36	myristylated protein: 7, entry-fusion complex component: 2, Hypothetical protein: 2, myristylprotein: 2, putative myristylated protein: 2, EVM071: 1, MC068R: 1, ORF046 putative myristylated protein: 1, 59R protein: 1, myristylprotein / IMV protein: 1, SPV056 putative myristylated protein: 1, LSDV059 putative myristylated protein: 1, IMV membrane protein: 1, m54R: 1, H9R: 1, G10R: 1, CNPV172 putat…
Group I: dsDNA viruses	Cluster_131	DNA-binding virion protein VP8|Poxviridae	AY318871|AAR83522.1, KJ801920|AID46638.1, KJ859677|AID46867.1, AF198100|AAF44475.1, KP728110|ALA62468.1, MCU60315|AAC55201.1, AJ293568|CAC21301.1, AF170722|AAF17940.1, AF170726|AAF14946.1, AY077832|ORF56, AF325528|AAK85024.1, AY689436|ABI99227.1, AY386265|AAR98407.1, HQ647181|ADT91095.1, AY689437|ABI99056.1, AY386371|AAR07419.1, KY094066|APG58280.1, AF410153|AAL69799.1, AY386264|AAR98275.1, GQ329…	36	Poxviridae: 36	DNA-binding virion protein VP8: 3, DNA-binding virion core protein: 3, core protein vp8: 2, M4R: 2, DNA-binding virion core VP8: 2, Hypothetical protein: 2, ss/dsdna binding protein: 2, ORF050 DNA-binding virion core protein VP8: 2, EVM075: 1, virion core protein: 1, virion core protein / single-stranded DNA binding protein: 1, 63R: 1, LSDV063 putative DNA-binding virion core protein: 1, CNPV176 …
Group I: dsDNA viruses	Cluster_132	putative membrane protein|Poxviridae	AF198100|AAF44476.1, AY318871|AAR83523.1, KJ801920|AID46639.1, KJ859677|AID46868.1, KP728110|ALA62469.2, AY077832|ORF57, AF325528|AAK85025.1, AY077835|ORF50, KP143769|AKJ93721.1, KU749310|AOP31570.1, KU749311|AOP31781.1, AF482758|AAM13546.1, AF438165|AAL73797.1, AJ293568|CAC21302.1, AY243312|AAO89371.1, DQ437594|ABD97661.1, AF012825|AAM92380.1, AF380138|AAL40542.1, X69198|CAA49018.1, AY689436|ABI…	36	Poxviridae: 36	putative membrane protein: 5, membrane protein: 4, entry and fusion imv protein: 2, IMV membrane protein: 2, ORF051 putative membrane protein: 2, M5R: 2, Hypothetical protein: 2, EVM076: 1, protein L5: 1, 64R: 1, m59R: 1, SPV061 hypothetical protein: 1, CNPV177 conserved hypothetical protein: 1, ORF FPV132 Putative membrane protein: 1, MC074R: 1, MV entry-fusion complex protein: 1, CPXV103 protei…
Group I: dsDNA viruses	Cluster_133	poly(A) polymerase small subunit|Poxviridae	AY318871|AAR83525.1, KJ801920|AID46641.1, KJ859677|AID46870.1, KP728110|ALA62471.1, AF198100|AAF44478.1, AY386265|AAR98410.1, DQ437594|ABD97664.1, AY243312|AAO89374.1, AF012825|AAM92383.1, AF482758|AAM13549.1, X69198|CAA49021.1, AF380138|AAL40545.1, AF438165|AAL73800.1, KU749310|AOP31573.1, MCU60315|AAC55204.1, KP143769|AKJ93724.1, KU749311|AOP31784.1, HQ849551|AEN03664.1, KM502564|AIZ77304.1, AF…	36	Poxviridae: 36	poly(A) polymerase small subunit: 3, L3R: 2, poly polymerase small subunit: 2, Hypothetical protein: 2, ORF053 poly-A polymerase small subunit VP39 PAPS: 2, poly(A) polymerase small subunit PAPS: 2, polyA polymerase PAPs: 2, CPXV106 protein: 1, MC076R: 1, EVM079: 1, 68R protein: 1, poly(A)-polymerase subunit: 1, poly(a) polymerase small subunit: 1, 68R: 1, gp065R: 1, VP39: 1, putative poly-A poly…
Group I: dsDNA viruses	Cluster_134	membrane protein|Poxviridae	AY318871|AAR83527.1, KJ859677|AID46872.1, KJ801920|AID46643.1, KP728110|ALA62473.1, AF198100|AAF44480.1, MCU60315|AAC55206.1, HQ849551|AEN03666.1, KU749310|AOP31575.1, KU749311|AOP31786.1, KP143769|AKJ93726.1, DQ356948|ABJ08989.1, HE601899|CCD83245.1, AF410153|AAL69806.1, KU980965|ANS71157.1, X69198|CAA49023.1, AF380138|AAL40547.1, AF012825|AAM92385.1, AJ293568|CAC21308.1, AF482758|AAM13551.1, AY…	36	Poxviridae: 36	hypothetical protein: 5, membrane protein: 2, ORF055 late membrane protein: 2, putative late 16kDa membrane protein: 2, Hypothetical protein: 2, late 16kDa putative membrane protein: 2, L5L: 2, CNPV181 conserved hypothetical protein: 1, CPXV108 protein: 1, late membrane protein: 1, LSDV070 hypothetical protein: 1, EVM081: 1, IMV membrane protein: 1, gp067L: 1, ORF FPV136 Membrane protein: 1, MV e…
Group I: dsDNA viruses	Cluster_135	virion core protein P4b|Poxviridae	AY318871|AAR83586.1, KJ801920|AID46674.1, AF198100|AAF44511.1, KJ859677|AID46905.1, KP728110|ALA62496.1, MCU60315|AAC55234.1, HE601899|CCD83274.1, AF410153|AAL69830.1, AJ293568|CAC21332.1, AF380138|AAL40572.1, DQ437594|ABD97690.1, AF012825|AAM92410.1, X69198|CAA49048.1, AF438165|AAL73827.1, AF482758|AAM13576.1, AF170726|AAF14980.1, AY243312|AAO89401.1, HQ849551|AEN03693.1, AF170722|AAF17976.1, AY…	36	Poxviridae: 36	virion core protein P4b: 6, p4b precursor: 3, Hypothetical protein: 2, ORF079 virion core protein P4b precursor: 2, p4b precursor of core protein 4b: 2, p4b precursor of essential virion protein 4b: 1, MC106L: 1, 94L: 1, CNPV240 virion core protein P4b: 1, A4L: 1, core wall protein: 1, EVM106: 1, LSDV094 putative virion core protein: 1, P4b precursor: 1, precursor of core protein 4b: 1, m92L: 1, …
Group I: dsDNA viruses	Cluster_136	virion morphogenesis protein|Poxviridae	AY318871|AAR83589.1, KJ859677|AID46908.1, KJ801920|AID46677.1, AF198100|AAF44514.1, KP728110|ALA62499.1, KY094066|APG58316.1, HQ647181|ADT91125.1, AF325528|AAK85058.1, AY689437|ABI99090.1, AY689436|ABI99261.1, AY077832|ORF119, AF170726|AAF14983.1, MCU60315|AAC55237.1, AJ293568|CAC21335.1, AF170722|AAF17978.1, AF410153|AAL69833.1, AY077835|ORF100, AY386371|AAR07453.1, KU749311|AOP31814.1, AF482758…	36	Poxviridae: 36	hypothetical protein: 9, virion morphogenesis protein: 3, ORF082 hypothetical protein: 2, unknown: 2, Hypothetical protein: 2, 97L protein: 1, A6L: 1, ORF FPV170: 1, gp095L: 1, m95L: 1, EVM109: 1, LSDV097 hypothetical protein: 1, Virion morphogenesis, core protein: 1, protein A6: 1, A7L: 1, virion core protein: 1, virion morphogenesis core protein: 1, 97L: 1, SPV094 hypothetical protein: 1, CNPV2…
Group I: dsDNA viruses	Cluster_137	virion core protein P4a|Poxviridae	AY318871|AAR83593.1, KJ801920|AID46681.1, AF198100|AAF44518.1, KJ859677|AID46912.1, KP728110|ALA62502.1, MCU60315|AAC55241.1, HE601899|CCD83281.1, KU980965|ANS71188.1, AJ293568|CAC21339.1, AY386371|AAR07457.1, AF410153|AAL69837.1, AY077832|ORF118, HQ849551|AEN03701.1, AF012825|AAM92417.1, KP143769|AKJ93758.1, AF325528|AAK85062.1, HQ647181|ADT91129.1, AY243312|AAO89408.1, AY077835|ORF99, KU749310|…	36	Poxviridae: 36	virion core protein P4a: 6, p4a precursor: 3, ORF086 virion core protein P4a precursor: 2, Hypothetical protein: 2, m99L: 1, ORF FPV174 Virion core protein P4a: 1, precursor of major core protein 4a, complexes with p4B: 1, gp099L: 1, virion core protein P4a precursor: 1, P4a precursor: 1, A11L: 1, precursor p4a of essential virion protein 4a: 1, putative virion core protein P4a precursor: 1, core…
Group I: dsDNA viruses	Cluster_138	ORF087 hypothetical protein|Poxviridae	AF198100|AAF44519.1, AY318871|AAR83594.1, KJ859677|AID46913.1, KJ801920|AID46682.1, KP728110|ALA62503.1, MCU60315|AAC55242.1, AY386265|AAR98444.1, HE601899|CCD83282.1, AY386264|AAR98312.1, HQ849551|AEN03703.1, AJ293568|CAC21340.1, AY386371|AAR07458.1, AF170722|AAF17983.1, AF170726|AAF14988.1, GQ329670|ADC53989.1, AF438165|AAL73835.1, AF410153|AAL69838.1, KP143769|AKJ93759.1, KU749311|AOP31819.1, …	36	Poxviridae: 36	hypothetical protein: 7, ORF087 hypothetical protein: 2, unknown: 2, viral membrane formation protein: 2, nonstructural protein: 2, Hypothetical protein: 2, MC114R: 1, 102R: 1, 102R protein: 1, ORF FPV175: 1, gp100R: 1, SPV099 hypothetical protein: 1, viral membrane formation: 1, A12R: 1, virion formation protein: 1, virus assembly crescent formation protein: 1, m100R: 1, CNPV248 conserved hypoth…
Group I: dsDNA viruses	Cluster_139	IMV membrane protein|Poxviridae	AF198100|AAF44526.1, AY318871|AAR83602.1, KJ801920|AID46689.1, KJ859677|AID46921.1, KP728110|ALA62506.1, DQ437594|ABD97705.1, MCU60315|AAC55250.1, AF438165|AAL73842.1, X69198|CAA49062.1, AY243312|AAO89416.1, AF482758|AAM13591.1, KU749310|AOP31615.1, KY094066|APG58327.1, KU749311|AOP31826.1, KP143769|AKJ93766.1, HQ647181|ADT91136.1, AF410153|AAL69845.1, AF012825|AAM92425.1, AY077832|ORF94, HQ84955…	36	Poxviridae: 36	IMV membrane protein: 8, imv membrane protein: 3, phosphorylated virion membrane protein: 3, putative phosphorylated IMV membrane protein: 2, Hypothetical protein: 2, CNPV256 putative phosphorylated IMV membrane protein: 1, ORF094 putative phosphorylated IMV membrane protein: 1, m107L: 1, CPXV150 protein: 1, EVM120: 1, gp107L: 1, 109L protein: 1, 109L: 1, A18L: 1, LSDV109 putative phosphorylated …
Group I: dsDNA viruses	Cluster_140	DNA helicase|Poxviridae	AY318871|AAR83603.1, KJ859677|AID46922.1, KJ801920|AID46690.1, AF198100|AAF44527.1, KP728110|ALA62507.1, HE601899|CCD83290.1, AJ293568|CAC21348.1, AF410153|AAL69846.1, AY386371|AAR07466.1, AF012825|AAM92426.1, AY689437|ABI99103.1, AY243312|AAO89417.1, KU980965|ANS71197.1, AF170726|AAF14996.1, DQ356948|ABJ09032.1, KU749310|AOP31616.1, DQ437594|ABD97706.1, KP143769|AKJ93767.1, KU749311|AOP31827.1, …	36	Poxviridae: 36	DNA helicase: 12, Hypothetical protein: 2, ORF095 DNA helicase: 2, DNA helicase transcript release factor: 1, transcript release/DNA helicase: 1, transcript termination protein A18: 1, 110R: 1, A19R: 1, CPXV151 protein: 1, EVM121: 1, putative DNA helicase: 1, ORF FPV183 DNA helicase, transcriptional elongation: 1, DNA or RNA helicases of superfamily II: 1, SPV107 putative DNA helicase transcripti…
Group I: dsDNA viruses	Cluster_141	holliday junction resolvase|Poxviridae	AY318871|AAR83607.1, KJ859677|AID46926.1, KJ801920|AID46694.1, AF198100|AAF44531.1, KP728110|ALA62511.1, HQ647181|ADT91141.1, KY094066|APG58332.1, KU749310|AOP31620.1, AF012825|AAM92430.1, AJ293568|CAC21352.1, AF482758|AAM13597.1, KU749311|AOP31831.1, AY243312|AAO89421.1, KP143769|AKJ93771.1, AF438165|AAL73847.1, DQ437594|ABD97710.1, HQ849551|AEN03715.1, X69198|CAA49067.1, AF380138|AAL40591.1, AY…	36	Poxviridae: 36	holliday junction resolvase: 7, hypothetical protein: 3, Hypothetical protein: 2, ORF099 Holliday junction resolvase: 2, Holliday junction resolvase: 1, Holliday protein resolvase: 1, 114R protein: 1, EVM125: 1, CNPV261 Holliday junction resolvase protein: 1, putative Holliday junction resolvase: 1, gp112R: 1, A22R: 1, Holliday junction endonuclease: 1, A23R: 1, resolvase A22: 1, LSDV114 hypothet…
Group I: dsDNA viruses	Cluster_142	intermediate transcription factor VITF-3|Poxviridae	AF198100|AAF44532.1, AY318871|AAR83608.1, KP728110|ALA62512.1, KJ859677|AID46927.1, KJ801920|AID46695.1, AY386265|AAR98457.1, MCU60315|AAC55256.1, HQ849551|AEN03716.1, GQ329670|ADC54002.1, HE601899|CCD83295.1, AF170726|AAF15001.1, KP143769|AKJ93772.1, AF380138|AAL40592.1, X69198|CAA49068.1, AF170722|AAF17996.1, AF438165|AAL73848.1, AY243312|AAO89422.1, AF482758|AAM13598.1, KM502564|AIZ77351.1, AF…	36	Poxviridae: 36	intermediate transcription factor VITF-3: 6, 45kDa large subunit of intermediate gene transcription factor VITF-3: 3, ORF100 intermediate transcription factor VITF-3: 2, vitf-3 45kDa subunit: 2, Hypothetical protein: 2, putative intermediate transcription factor VITF-3: 1, m113R: 1, LSDV115 putative intermediate transcription factor subunit: 1, 115R protein: 1, EVM126: 1, intermediate transcripti…
Group I: dsDNA viruses	Cluster_143	RNA polymerase subunit RPO35|Poxviridae	AY318871|AAR83613.1, KJ801920|AID46700.1, KJ859677|AID46932.1, AF198100|AAF44537.1, KP728110|ALA62517.1, AF170726|AAF15005.1, HQ849551|AEN03722.1, AY689436|ABI99283.1, AY689437|ABI99112.1, MCU60315|AAC55263.1, X69198|CAA49077.1, AF438165|AAL73855.1, DQ437594|ABD97719.1, KU980965|ANS71208.1, AF012825|AAM92436.1, AF170722|AAF18000.1, HE601899|CCD83301.1, AF380138|AAL40599.1, AF410153|AAL69855.1, AY…	36	Poxviridae: 36	RNA polymerase subunit RPO35: 6, DNA-dependent RNA polymerase rpo35: 3, RNA polymerase: 3, ORF106 RNA polymerase subunit RPO35: 2, Hypothetical protein: 2, MC135L: 1, gp117L: 1, RNA polymerase subunit RP035: 1, putative RNA polymerase subunit RPO35: 1, RNA-polymerase subunit RPO35: 1, DNA-dependent RNA polymerase subunit RPO35: 1, m117L: 1, A32L: 1, DNA-dependent RNA polymerase subunit rpo35: 1, …
Group I: dsDNA viruses	Cluster_144	serpin|I_dsDNAviruses	AY689437|ABI99150.1, HQ336222|ADO18799.1, HQ647181|AFB76967.1, HQ849551|AEN03766.1, KU749310|AOP31677.1, AF325528|AAK85110.1, AY077835|ORF40, AY077832|ORF51, AY689436|ABI99322.1, AJ293568|CAC21387.1, AF170726|AAF15038.1, AY386371|AAR07501.1, AF170722|AAF18028.1, AF410153|AAL69884.1, KU749311|AOP31880.1, KP143769|AKJ93827.1, HQ849551|AEN03754.1, KU749310|AOP31669.1, AY243312|AAO89484.1, X69198|CAA…	35	Poxviridae: 34, Mimiviridae: 1	serpin: 4, Serpin: 2, Hypothetical protein: 2, serpin-like protein: 2, serine protease inhibitor-like SPI-1: 2, SPI-2/CrmA inhibits Fas-mediated apoptosis, IL-1 convertase, lipoxygenase pathway: 2, gp151R: 1, B19R: 1, SPI-1 serine protease inhibitor-like protein: 1, serpin C7R: 1, CrmA or CPXV207 protein: 1, serine protease inhibitor SPI-2/CrmA: 1, B13R: 1, CPXV217 protein: 1, SPV145 putative ser…
Group I: dsDNA viruses	Cluster_145	rifampicin resistance protein|Poxviridae	AY318871|AAR83416.1, KJ859677|AID46792.1, KJ801920|AID46563.1, KP728110|ALA62402.1, AF170726|AAF14976.1, HQ849551|AEN03689.1, MCU60315|AAC55230.1, AF380138|AAL40568.1, AY689437|ABI99083.1, AY689436|ABI99254.1, AY243312|AAO89397.1, AF410153|AAL69826.1, DQ437594|ABD97686.1, AF170722|AAF17972.1, X69198|CAA49044.1, KU749310|AOP31596.1, AF438165|AAL73823.1, AF482758|AAM13572.1, KU749311|AOP31807.1, AF…	35	Poxviridae: 35	rifampicin resistance protein: 4, trimeric virion coat protein: 3, rifampicin resistance N3L protein: 2, Hypothetical protein: 2, rifampicin target: 2, CNPV070 putative rifampicin resistance protein, IMV assembly: 1, ORF075 putative rifampicin resistance protein: 1, virus assembly crescent/IV scaffold protein: 1, E13L: 1, SPV087 putative rifampicin resistance protein IMV assembly: 1, rifampicin r…
Group I: dsDNA viruses	Cluster_146	RNA polymerase subunit RPO18|Poxviridae	AY318871|AAR83424.1, KJ801920|AID46569.1, KJ859677|AID46798.1, AF198100|AAF44400.1, KP728110|ALA62407.1, MCU60315|AAC55225.1, HQ647181|ADT91115.1, HE601899|CCD83262.1, AF482758|AAM13566.1, AY243312|AAO89391.1, AF012825|AAM92400.1, AF438165|AAL73817.1, KU749310|AOP31590.1, AF170726|AAF14970.1, X69198|CAA49038.1, DQ437594|ABD97680.1, KP143769|AKJ93741.1, KU749311|AOP31801.1, HQ849551|AEN03682.1, AF…	35	Poxviridae: 35	RNA polymerase subunit RPO18: 7, DNA-dependent RNA polymerase subunit rpo18: 4, RNA polymerase: 3, Hypothetical protein: 2, ORF070 RNA polymerase subunit RPO18: 2, 85R protein: 1, putative RNA polymerase subunit RPO18: 1, ORF FPV056 RNA polymerase subunit: 1, RNA-polymerase subunit RPO18: 1, CNPV078 RNA polymerase subunit RPO18: 1, DNA-dependent RNA polymerase subunit RPO18: 1, F7R: 1, MC097R: 1,…
Group I: dsDNA viruses	Cluster_147	late transcription elongation factor|Poxviridae	AY318871|AAR83451.1, KJ859677|AID46816.1, KJ801920|AID46587.1, AF198100|AAF44423.1, KP728110|ALA62426.1, MCU60315|AAC55186.1, AF170726|AAF14935.1, AF325528|AAK85013.1, AY077835|ORF24, AY077832|ORF31, AF410153|AAL69788.1, AF170722|AAF17929.1, AY386371|AAR07408.1, KU749311|AOP31769.1, KU749310|AOP31558.1, KP143769|AKJ93709.1, KU980965|ANS71141.1, X69198|CAA49006.1, DQ437594|ABD97649.1, AF380138|AAL…	35	Poxviridae: 35	late transcription elongation factor: 4, transcriptional elongation factor: 4, putative elongation factor: 3, viral late transcription elongation factor: 2, Hypothetical protein: 2, ORF038 late transcription elongation factor: 2, vltf: 2, MC058R: 1, gp047R: 1, putative transcriptional elongation factor: 1, G3R: 1, CPXV090 protein: 1, SPV048 putative transcriptional elongation factor: 1, EVM064: 1…
Group I: dsDNA viruses	Cluster_148	virion core proteinase|Poxviridae	AF198100|AAF44427.1, AY318871|AAR83456.1, KJ859677|AID46821.1, KJ801920|AID46592.1, KP728110|ALA62430.1, MCU60315|AAC55177.1, AF482758|AAM13531.1, AF380138|AAL40526.1, AF012825|AAM92364.1, AF438165|AAL73781.1, X69198|CAA49002.1, DQ437594|ABD97645.1, AY243312|AAO89355.1, KU749310|AOP31554.1, KP143769|AKJ93705.1, KU749311|AOP31765.1, AY689436|ABI99212.1, AY689437|ABI99041.1, KU980965|ANS71137.1, AF…	35	Poxviridae: 35	virion core proteinase: 4, virion core cysteine protease: 3, virion core protein: 2, ORF035 virion core protease: 2, virion core protease: 2, Hypothetical protein: 2, viral core cysteine proteinase: 2, putative virion core protease: 1, putative virion core protein: 1, K7L: 1, LSDV048 putative virion core protein: 1, CNPV110 virion core proteinase: 1, 48L: 1, ORF FPV083 Virion core protein: 1, CPX…
Group I: dsDNA viruses	Cluster_149	DNA-binding phosphoprotein|Poxviridae	AY318871|AAR83461.1, KP728110|ALA62437.1, AF198100|AAF44432.1, KJ859677|AID46826.1, KJ801920|AID46597.1, MCU60315|AAC55174.1, HE601899|CCD83221.1, AY689437|ABI99037.1, AY689436|ABI99208.1, AY386371|AAR07401.1, GQ329670|ADC53933.1, AJ293568|CAC21283.1, DQ437594|ABD97641.1, AF380138|AAL40522.1, AF482758|AAM13527.1, AF012825|AAM92360.1, AF170726|AAF14928.1, KM502564|AIZ77283.1, AF170722|AAF17922.1, …	35	Poxviridae: 35	DNA-binding phosphoprotein: 6, ssDNA-binding phosphoprotein: 4, ssdna-binding phosphoprotein: 3, Hypothetical protein: 2, ORF032 DNA-binding phosphoprotein: 2, ORF FPV088 DNA-binding phosphoprotein: 1, DNA binding phosphoprotein: 1, MC046L: 1, EVM056: 1, putative DNA-binding phosphoprotein: 1, putative DNA-binding protein: 1, m40L: 1, I3L: 1, single-stranded DNA binding protein: 1, CPXV082 protei…
Group I: dsDNA viruses	Cluster_150	ER-localized membrane protein|Poxviridae	AF198100|AAF44439.1, AY318871|AAR83468.1, KJ801920|AID46605.1, KJ859677|AID46834.1, KP728110|ALA62443.1, AY386371|AAR07395.1, AY689437|ABI99031.1, AY689436|ABI99202.1, AJ293568|CAC21276.1, AY243312|AAO89343.1, AF482758|AAM13519.1, AF012825|AAM92352.1, HQ647181|ADT91071.1, X69198|CAA48990.1, HE601899|CCD83213.1, KY094066|APG58248.1, AF380138|AAL40514.1, DQ437594|ABD97631.1, KU749311|AOP31752.1, AF…	35	Poxviridae: 35	hypothetical protein: 5, ER-localized membrane protein: 3, membrane protein: 2, putative membrane protein: 2, Hypothetical protein: 2, er-localized membrane protein, virion core protein: 1, LSDV038 hypothetical protein: 1, virion core protein: 1, ORF FPV095: 1, m33R: 1, membrane phosphoprotein: 1, gp033R: 1, 38R: 1, E8R: 1, 38R protein: 1, F7R: 1, ORF023 membrane protein: 1, EVM048: 1, CNPV122 pu…
Group I: dsDNA viruses	Cluster_151	virion protein|Poxviridae	AF198100|AAF44477.1, AY318871|AAR83524.1, KJ801920|AID46640.1, KJ859677|AID46869.1, KP728110|ALA62470.1, MCU60315|AAC55203.1, AF170726|AAF14948.1, HQ647181|ADT91097.1, AF325528|AAK85026.1, KU749311|AOP31782.1, AY077832|ORF3, AF170722|AAF17942.1, AY077835|ORF0, AF482758|AAM13547.1, X69198|CAA49019.1, AY243312|AAO89372.1, AF012825|AAM92381.1, AF438165|AAL73798.1, AF380138|AAL40543.1, KU749310|AOP31…	35	Poxviridae: 35	virion protein: 6, hypothetical protein: 3, virion morph: 2, IMV membrane protein: 2, Hypothetical protein: 2, L1R: 2, EVM077: 1, Virion protein: 1, SPV062 hypothetical protein: 1, ORF FPV133: 1, CPXV104 protein: 1, LSDV065 hypothetical protein: 1, ORF052 putative IMV membrane protein: 1, MC075R: 1, imv membrane protein, virion morphogenesis: 1, 65R: 1, 65R protein: 1, CNPV178 putative IMV membra…
Group I: dsDNA viruses	Cluster_152	RNA polymerase subunit RPO22|Poxviridae	AF198100|AAF44479.1, AY318871|AAR83526.1, KJ859677|AID46871.1, KJ801920|AID46642.1, KP728110|ALA62472.1, KU749310|AOP31574.1, KU749311|AOP31785.1, AF012825|AAM92384.1, AY243312|AAO89375.1, AF380138|AAL40546.1, AF482758|AAM13550.1, AF438165|AAL73801.1, HQ849551|AEN03665.1, KP143769|AKJ93725.1, X69198|CAA49022.1, AJ293568|CAC21307.1, HE601899|CCD83244.1, AY689436|ABI99233.1, KU980965|ANS71156.1, AF…	35	Poxviridae: 35	RNA polymerase subunit RPO22: 6, DNA-dependent RNA polymerase subunit rpo22: 4, RNA polymerase: 3, L4R: 2, Hypothetical protein: 2, ORF054 RNA polymerase subunit RPO22: 2, RNA polymerase subunit RP022: 1, gp066R: 1, DNA-dependent RNA polymerase subunit RPO22: 1, LSDV069 RNA polymerase subunit: 1, EVM080: 1, RNA polymerase subunit RPO22 protein: 1, m66R: 1, 69R: 1, SPV066 RNA polymerase subunit RP…
Group I: dsDNA viruses	Cluster_153	RNA polymerase-associated RAP94|Poxviridae	AY318871|AAR83533.1, KJ801920|AID46648.1, KJ859677|AID46877.1, AF198100|AAF44485.1, KP728110|ALA62479.1, MCU60315|AAC55213.1, HE601899|CCD83251.1, KU980965|ANS71162.1, KU749310|AOP31580.1, AY243312|AAO89381.1, AF410153|AAL69811.1, AF438165|AAL73807.1, AF380138|AAL40552.1, AY077832|ORF100, AY077835|ORF105, AF482758|AAM13556.1, AF325528|AAK85036.1, X69198|CAA49028.1, KP143769|AKJ93731.1, AF012825|A…	35	Poxviridae: 35	RNA polymerase-associated RAP94: 3, RAP94: 2, ORF060 RNA polymerase-associated protein RAP94: 2, RNA polymerase-associated protein RAP94: 2, rap94: 2, Hypothetical protein: 2, I4L: 1, CNPV187 RNA polymerase associated protein RAP94: 1, RNA polymerase subunit RAP94: 1, RPO-associated protein,RAP94: 1, LSDV075 RNA polymerase-associated protein: 1, DNA-dependent RNA polymerase associated protein RAP…
Group I: dsDNA viruses	Cluster_154	intermediate transcription factor VITF-3|Poxviridae	AF198100|AAF44516.1, AY318871|AAR83591.1, KJ801920|AID46679.1, KJ859677|AID46910.1, KP728110|ALA62501.1, HE601899|CCD83279.1, AY386265|AAR98441.1, AY386264|AAR98309.1, GQ329670|ADC53986.1, AJ293568|CAC21337.1, KY094066|APG58318.1, HQ647181|ADT91127.1, KM502564|AIZ77335.1, AY386371|AAR07455.1, AF410153|AAL69835.1, AF170722|AAF17980.1, AF170726|AAF14985.1, HQ849551|AEN03699.1, KU749311|AOP31816.1, …	35	Poxviridae: 35	intermediate transcription factor VITF-3: 6, 32kDa small subunit of transcription factor VITF-3: 3, intermediate transcription factor: 2, Hypothetical protein: 2, vitf-3 34kDa subunit: 2, ORF084 intermediate transcription factor VITF-3: 2, LSDV099 putative intermediate transcription factor subunit: 1, putative intermediate transcription factor VITF-3: 1, small subunit viral intermediate transcrip…
Group I: dsDNA viruses	Cluster_155	myristylated protein|Poxviridae	AY318871|AAR83601.1, KJ859677|AID46920.1, KJ801920|AID46688.1, AF198100|AAF44525.1, KP728110|ALA62505.1, AY689437|ABI99101.1, AY077832|ORF95, AY077835|ORF98, MCU60315|AAC55249.1, AF325528|AAK85069.1, AY689436|ABI99272.1, AF410153|AAL69844.1, AJ293568|CAC21346.1, AF482758|AAM13590.1, AY243312|AAO89415.1, DQ437594|ABD97704.1, AF012825|AAM92424.1, AY386371|AAR07464.1, KU749310|AOP31614.1, X69198|CAA…	35	Poxviridae: 35	myristylated protein: 3, myristylated membrane protein: 2, putative mystirilated membrane protein: 2, Hypothetical protein: 2, putative myristylated membrane protein: 2, MC121L: 1, ORF093 myristylated protein: 1, 108L protein: 1, myristylated membrane protein-putative: 1, putative myristylated protein: 1, A16L: 1, SPV105 putative myristylated membrane protein: 1, IMV membrane protein: 1, CPXV149 …
Group I: dsDNA viruses	Cluster_156	ATPase/DNA packaging protein|Poxviridae	AY318871|AAR83617.1, KJ859677|AID46937.1, AF198100|AAF44541.1, KJ801920|AID46705.1, KP728110|ALA62519.1, KU980965|ANS71211.1, MCU60315|AAC55268.1, KM502564|AIZ77360.1, AY386265|AAR98465.1, HE601899|CCD83304.1, AY386264|AAR98333.1, GQ329670|ADC54011.1, AY077835|ORF72, AF325528|AAK85082.1, AY077832|ORF92, AY689436|ABI99286.1, AY689437|ABI99115.1, AF410153|AAL69857.1, HQ647181|ADT91147.1, AF170726|A…	35	Poxviridae: 35	ATPase/DNA packaging protein: 3, DNA packaging protein: 3, virion assembly protein: 3, ATPase: 3, Hypothetical protein: 2, ORF108 DNA packaging protein/ATPase: 2, putative DNA packaging protein: 2, DNA packaging protein/ATPase: 1, DNA packaging protein ATPase: 1, CPXV167 protein: 1, virion protein: 1, putative ATPase: 1, 121L: 1, MC140L: 1, SPV118 DNA packaging protein: 1, LSDV121 putative DNA pa…
Group I: dsDNA viruses	Cluster_157	fen1-like nuclease|Poxviridae	AF198100|AAF44461.1, AY318871|AAR83491.1, KJ859677|AID46855.1, KJ801920|AID46626.1, KP728110|ALA62460.1, MCU60315|AAC55188.1, AY386371|AAR07410.1, AY689437|ABI99047.1, AY689436|ABI99218.1, HQ849551|AEN03650.1, X69198|CAA49008.1, DQ437594|ABD97651.1, AF012825|AAM92370.1, AF482758|AAM13537.1, AF438165|AAL73787.1, AY243312|AAO89361.1, AF170726|AAF14937.1, AF380138|AAL40532.1, AF325528|AAK85015.1, AY…	34	Poxviridae: 34	hypothetical protein: 7, fen1-like nuclease: 3, FEN1-like nuclease: 2, unknown: 2, Hypothetical protein: 2, ORF041 hypothetical protein: 2, predicted FEN-1 endonuclease: 1, LSDV054 hypothetical protein: 1, MC60R: 1, ORF FPV117: 1, G5R: 1, EVM066: 1, 54R protein: 1, m049R: 1, CPXV092 protein: 1, Flap endonuclease FEN-1: 1, putative FEN-1 like endonuclease: 1, 54R: 1, CNPV145 conserved hypothetical…
Group I: dsDNA viruses	Cluster_158	IMV membrane protein|Poxviridae	AY318871|AAR83605.1, KJ801920|AID46692.1, AF198100|AAF44530.1, KP728110|ALA62509.1, KJ859677|AID46924.1, MCU60315|AAC55253.1, HE601899|CCD83292.1, AF380138|AAL40589.1, KU749311|AOP31829.1, AF438165|AAL73846.1, AY386371|AAR07468.1, AF482758|AAM13595.1, KU749310|AOP31618.1, AY243312|AAO89419.1, DQ437594|ABD97708.1, X69198|CAA49066.1, HQ647181|ADT91140.1, AF012825|AAM92428.1, AJ293568|CAC21350.1, AF…	34	Poxviridae: 34	hypothetical protein: 8, IMV membrane protein: 4, imv membrane protein: 2, Hypothetical protein: 2, CPXV153 protein: 1, MC125L: 1, SPV110 hypothetical protein: 1, LSDV113 hypothetical protein: 1, imv membrane protein, entry/fusion complex component: 1, A20L: 1, EVM123: 1, unknown: 1, gp110L: 1, 112L protein: 1, ORF098 hypothetical protein: 1, m110L: 1, MV entry-fusion complex protein: 1, A21L: 1,…
Group I: dsDNA viruses	Cluster_159	helicase-2|I_dsDNAviruses	EF133465|ABO37307.1, JX491653|AFV50388.1, KJ755191|AJP09093.1, DQ517337|ABF70599.1, KM009991|AIE47773.1, KP752043|AKC91702.1, DQ333351|ABC61239.1, HF679132|CCU55825.1, DQ288858|ABQ52061.1, AF270937|AAG27405.1, KJ676450|AIU41296.1, HF679133|CCU56125.1, KJ406702|AIS92118.1, GQ884143|ACZ63594.1, U53466|AAK70786.1, KM371112|AJK91783.1, KR584663|AKN63405.1, AY522332|AAS82622.1, AF081810|AAC70235.1, KR…	33	Baculoviridae: 27, Ascoviridae: 4, Poxviridae: 2	helicase-2: 10, helicase 2: 4, helicase: 3, unknown similar to baculovirus helicase-2: 2, DNA helicase-2: 2, DNA helicase 2: 2, hel-2: 1, ORF126 HELICASE-2: 1, DNAhel-2: 1, ORF146: 1, Ld-helicase-2: 1, ORF116: 1, PxORF107 peptide: 1, putative helicase 2: 1, DNA-helicase-2: 1, hypothetical protein: 1
Group I: dsDNA viruses	Cluster_160	ie-0|Baculoviridae	AP006270|BAC67276.1, EU591746|ACF05316.1, DQ017380|AAZ67380.1, DQ504428|ABF47356.1, KM102981|AIZ48706.1, EU839994|ACI28862.1, EF035042|ABM45852.1, KF158713|AGR56761.1, AF169823|AAF33667.1, EU780426|ACI47513.1, DQ123841|AAZ38318.1, MBU59461|AAM09276.1, AY126275|AAM95153.1, JQ798165|AFL65009.1, EU309041|ABY65739.1, KP752043|AKC91751.1, KM009991|AIE47861.1, KF611977|AHH82610.1, DQ837165|ABI35696.1, …	33	Baculoviridae: 33	ie-0: 10, IE-0: 8, exon-0: 2, IE0: 2, immediate early 0 protein: 1, orf10 putative exon0: 1, exon0: 1, immediate early transactivator 0: 1, putative exon-0-like protein: 1, immediate early protein 0: 1, ORF138 ie0: 1, ie0: 1, Immediate early protein 0: 1, immediate early 0: 1, immediate-early transcriptional regulatory protein 0: 1
Group I: dsDNA viruses	Cluster_161	dbp|Baculoviridae	AP006270|BAC67279.1, EU591746|ACF05319.1, AF303045|AAK96278.1, AF271059|AAG53768.1, EU780426|ACI47498.1, EF035042|ABM45837.1, AF169823|AAF33655.1, DQ504428|ABF47371.1, DQ123841|AAZ38305.1, AF081810|AAC70232.1, EU839994|ACI28847.1, KR011717|AKR17285.1, KM009991|AIE47852.1, GQ202541|ADD73752.1, KM102981|AIZ48693.1, MBU59461|AAM09263.1, JQ798165|AFL64995.1, AY126275|AAM95140.1, KJ676450|AIU41269.1, …	33	Baculoviridae: 33	dbp: 7, DNA binding protein: 5, dbp-2: 2, single-stranded DNA binding protein: 2, DBP-1: 2, Dbp-2: 2, DNA binding protein 2: 1, dna binding protien (dbp): 1, dbp-1: 1, ORF126 DNA binding protein: 1, DBP-2: 1, ORF-139: 1, putative DNA binding protein: 1, DNA-binding protein DBP: 1, Single-stranded DNA binding protein: 1, LdOrf-47; ssDNA binding protein: 1, DBP: 1, DBP1: 1, Dbp-1: 1
Group I: dsDNA viruses	Cluster_162	unknown|Baculoviridae	AP006270|BAC67310.1, EU591746|ACF05348.1, KM009991|AIE47787.1, KM102981|AIZ48654.1, AF169823|AAF33623.1, EU839994|ACI28808.1, KJ631622|AJD80746.1, DQ123841|AAZ38267.1, EU780426|ACI47465.1, MBU59461|AAM09224.1, AY126275|AAM95101.1, JQ798165|AFL64957.1, DQ017380|AAZ67424.1, AY864330|AAY83988.1, EF035042|ABM45803.1, AF081810|AAC70270.1, GQ202541|ADD73789.1, KR011717|ARJ36576.1, AF303045|AAK96316.1, …	33	Baculoviridae: 33	hypothetical protein: 11, unknown: 7, ac75: 3, ac75-like protein: 2, unknown protein: 1, LdOrf-84 peptide: 1, ORF-101: 1, ORF80: 1, ORF87: 1, asb097: 1, ORF94: 1, ORF-57 peptide: 1, orf53: 1, ORF-59: 1
Group I: dsDNA viruses	Cluster_163	baculovirus repeated ORF|Baculoviridae	AP006270|BAC67335.1, EU591746|ACF05373.1, AP009046|BAE72433.1, AF081810|AAC70339.1, GQ202541|ADD73855.1, AY327402|AAQ91674.1, JX467702|AGA16158.1, L22858|AAA66632.1, NPHT3COMP|AAC63821.1, KR815466|ALR71692.1, KJ631623|AJD09299.1, DQ813662|ABI13791.1, AF081810|AAC70300.1, GQ202541|ADD73817.1, KM102981|AIZ48630.1, JQ798165|AFL64931.1, AY126275|AAM95076.1, DQ123841|AAZ38243.1, EU839994|ACI28785.1, D…	33	Baculoviridae: 33	baculovirus repeated ORF: 4, BRO-D: 3, bro: 2, BRO-e: 2, baculovirus repeated ORF d: 1, bro-a: 1, bro-c: 1, bro-e: 1, bro-d: 1, BRO-1: 1, Ld-bro-n: 1, Ld-bro-j: 1, bro-a protein: 1, bro-3: 1, BRO-H: 1, BRO-L: 1, BRO-C: 1, BRO-B: 1, BRO-E: 1, BRO B I: 1, baculovirus repeated ORF-b: 1, baculovirus repeated namegeneORF: 1, BRO: 1, Bro-b: 1, BRO-d: 1, BRO-f: 1
Group I: dsDNA viruses	Cluster_164	F protein|Baculoviridae	AP006270|BAC67369.1, EU591746|ACF05406.1, KF158713|AGR56881.1, DQ504428|AAY59555.1, GQ202541|ADD73835.1, AF081810|AAC70316.1, KM596836|AKN80684.1, KJ676450|AIU41354.1, KF611977|AHH82709.1, EU309041|ABY65853.1, DQ837165|ABI35801.1, FJ227128|ACO53584.1, KM009991|AIE47740.1, FJ914221|ADB84371.1, KR011717|AKR17392.1, DQ123841|AAZ38174.1, DQ017380|AAZ67513.1, KJ631622|AJD80830.1, AY864330|AAY84081.1, …	33	Baculoviridae: 33	F protein: 12, fusion protein: 7, unknown: 3, envelope protein: 2, F: 2, efp: 1, EFP/LD130: 1, ORF8: 1, efp/ld130: 1, envelope fusion protein: 1, putative envelope fusion protein: 1, hypothetical protein: 1
Group I: dsDNA viruses	Cluster_165	leucine rich repeat gene family|I_dsDNAviruses	AF499596|AAM70213.1, HF679132|CCU55878.1, HF679131|CCU55331.1, AF063866|AAC97720.1, HF679131|CCU55328.1, HF679131|CCU55555.1, HF679132|CCU55881.1, HF679132|CCU55590.1, HF679134|CCU56206.1, AF063866|AAC97731.1, AF063866|AAC97854.1, HF679131|CCU55559.1, AF063866|AAC97718.1, AF063866|AAC97730.1, AF063866|AAC97852.1, AF063866|AAC97855.1, AF063866|AAC97729.1, AF063866|AAC97858.1, HF679132|CCU55600.1, …	33	Poxviridae: 32, Baculoviridae: 1	leucine rich repeat gene family: 14, ORF MSV008 leucine rich repeat gene family protein, similar to Amsacta moorei entomopoxvirus Q3 ORF SW:P28854: 1, ORF MSV009 leucine rich repeat gene family protein, similar to Amsacta moorei entomopoxvirus Q3 ORF SW:P28854: 1, ORF MSV011 leucine rich repeat gene family protein, similar to Amsacta moorei entomopoxvirus Q3 ORF SW:P28854: 1, ORF MSV018 leucine r…
Group I: dsDNA viruses	Cluster_166	putative FNIP repeat-containing protein|I_dsDNAviruses	GU244497|ADO67442.1, HQ712116|ADZ16419.1, GU244497|ADO67034.1, GU244497|ADO67563.1, GU244497|ADO67065.1, GU244497|ADO67035.1, GU244497|ADO67064.1, GU244497|ADO67561.1, GU244497|ADO67147.1, GU244497|ADO67101.1, GU244497|ADO67443.1, GU244497|ADO67545.1, GU244497|ADO67461.1, GU244497|ADO67440.1, HQ336222|ADO18296.1, GU244497|ADO67060.1, GU244497|ADO67562.1, GU244497|ADO67548.1, GU244497|ADO67564.1, …	33	Mimiviridae: 32, Lavidaviridae: 1	hypothetical protein: 25, putative FNIP repeat-containing protein: 5, putative F-box and FNIP repeat-containing protein: 3
Group I: dsDNA viruses	Cluster_167	E4|Papillomaviridae	GU225708|ADR77924.1, X70827|CAA50161.1, HPU31792|AAA79489.1, HPU31790|AAA79475.1, KJ130020|AHN16189.1, KP692115|AKP16344.1, HPU31789|AAA79468.1, GU117631|ADQ85956.1, JX429973|AFV67969.1, EF467176|ABR20506.1, KC108721|AGC93432.1, HM999996|AEM24660.1, GU117634|ADQ85977.1, KF006399|AHC00348.1, HM999988|AEM24604.1, EU541442|ACD67930.1, GQ845443|ADH29809.1, JX444073|AFV27143.1, GU117632|ADQ85963.1, AB…	33	Papillomaviridae: 33	E4: 14, E4 protein: 7, hypothetical protein: 7, E1^E4: 1, unnamed protein product; Protein sequence is in conflict with the conceptual translation; putative E4 ORF; no ATG: 1, early protein E4: 1, putative E4 protein: 1, unnamed protein product; putative E4 ORF: 1
Group I: dsDNA viruses	Cluster_168	B22R family protein|Poxviridae	AY318871|AAR83470.1, KJ801920|AID46607.1, AY318871|AAR83500.1, AF198100|AAF44466.1, AY318871|AAR83471.1, AF198100|AAF44442.1, KJ859677|AID46837.1, KJ801920|AID46608.1, AY318871|AAR83501.1, AY318871|AAR83480.1, KJ859677|AID46846.1, KJ859677|AID46859.1, KJ801920|AID46617.1, AF198100|AAF44467.1, AF198100|AAF44451.1, HQ647181|AFB76965.1, AF380138|AAL40640.1, X69198|CAA49135.1, KP728110|ALA62541.1, KJ…	33	Poxviridae: 33	B22R family protein: 9, surface glycoprotein: 4, CNPV124 variola B22R-like protein: 1, B22R-like protein: 1, ORF FPV122 variola B22R gene family protein: 1, unknown: 1, variola B22R family protein: 1, CPXV219 protein: 1, C15R: 1, ORF FPV107 variola B22R gene family protein: 1, Surface glycoprotein: 1, ORF FPV098 variola B22R gene family protein: 1, CNPV125 variola B22R-like protein: 1, CNPV126 va…
Group I: dsDNA viruses	Cluster_169	RNA polymerase subunit RPO30|Poxviridae	AY318871|AAR83473.1, KJ859677|AID46839.1, KJ801920|AID46610.1, AF198100|AAF44444.1, KP728110|ALA62445.1, DQ356948|ABJ08948.1, AF410153|AAL69772.1, AF325528|AAK84996.1, AY077835|ORF88, AJ293568|CAC21273.1, AY386371|AAR07392.1, HQ647181|ADT91069.1, AF170726|AAF14918.1, AF170722|AAF17912.1, AY077832|ORF126, KM502564|AIZ77272.1, GQ329670|ADC53922.1, AY386264|AAR98246.1, AY386265|AAR98378.1, AY689437|…	33	Poxviridae: 33	RNA polymerase subunit RPO30: 5, RNA polymerase: 3, RNA polymerase subunit RP030: 3, DNA-dependent RNA polymerase subunit rpo30: 3, ORF021 RNA polymerase subunit RPO30: 2, Hypothetical protein: 2, CPXV070 protein: 1, 35L: 1, gp030L: 1, putative RNA polymerase subunit RPO30: 1, SPV033 RNA polymerase subunit RPO30: 1, m30L: 1, LSDV036 hypothetical protein: 1, EVM044: 1, E4L: 1, RNA-polymerase subun…
Group I: dsDNA viruses	Cluster_170	lef-11|Baculoviridae	AP006270|BAC67263.1, EU591746|ACF05304.1, DQ123841|AAZ38297.1, FJ914221|ADB84456.1, EF035042|ABM45830.1, AF169823|AAF33648.1, EU309041|ABY65781.1, JQ798165|AFL64990.1, MBU59461|AAM09257.1, EU839994|ACI28839.1, KM102981|AIZ48685.1, AY126275|AAM95134.1, KM009991|AIE47846.1, KP752043|AKC91732.1, AF303045|AAK96286.1, AF271059|AAG53775.1, KF158713|AGR56780.1, KF611977|AHH82617.1, KJ676450|AIU41267.1, …	32	Baculoviridae: 32	lef-11: 8, late expression factor 11: 6, LEF-11: 5, lef11: 5, late expression factor-11: 2, ORF119 lef11: 1, ORF58 LEF-11: 1, LEF11: 1, putative late expression factor LEF-11: 1, ORF52: 1, ORF56: 1
Group I: dsDNA viruses	Cluster_171	unknown|Baculoviridae	AP006270|BAC67305.1, EU591746|ACF05343.1, KM009991|AIE47791.1, MBU59461|AAM09219.1, AF169823|AAF33618.1, DQ504428|ABF47406.1, DQ123841|AAZ38262.1, JQ798165|AFL64952.1, AY126275|AAM95091.1, EU780426|ACI47460.1, EF035042|ABM45798.1, KM596836|AKN80646.1, AF303045|AAK96310.1, AF271059|AAG53806.1, EU839994|ACI28803.1, EF125867|ABL76005.1, KM102981|AIZ48649.1, L22858|AAA66699.1, NPHT3COMP|AAC63742.1, D…	32	Baculoviridae: 32	unknown: 8, hypothetical protein: 4, putative methyltransferase: 3, methyltransferase: 2, putative methly transferase: 2, ac69-like protein: 1, AcMNPV orf69: 1, ORF89: 1, Methyltransferase 1: 1, Mtase protein: 1, Se89-like protein: 1, met: 1, putative methyl transferase: 1, Mv-ORF53 peptide: 1, ORF-96: 1, asb092: 1, ac69: 1, MET: 1
Group I: dsDNA viruses	Cluster_172	calyx/pep|Baculoviridae	AP006270|BAC67355.1, EU591746|ACF05391.1, KM596836|AKN80609.1, DQ837165|ABI35791.1, KF611977|AHH82687.1, FJ227128|ACO53556.1, EU309041|ABY65835.1, AY864330|AAY84052.1, KJ631622|AJD80805.1, KM009991|AIE47834.1, KJ676450|AIU41343.1, MBU59461|AAM09168.1, AY126275|AAM95048.1, JQ798165|AFL64904.1, KP752043|AKC91659.1, EF035042|ABM45755.1, KF158713|AGR56858.1, GQ202541|ADD73829.1, AF081810|AAC70322.1, …	32	Baculoviridae: 32	calyx/pep: 6, calyx: 4, CALYX/PEP: 3, polyhedral envelope protein: 3, pep: 2, calyx protein: 2, polyhedral calyx protein: 1, PP34: 1, PP34, Calyx, Polyhedron envelope protein: 1, calyx/polyhedral envelope protein: 1, putative polyhedral calyx protein: 1, PP34 capsid: 1, ORF46 calyx / polyhedron envelope protein: 1, CALYX: 1, polyhedron envelope protein calyx/pep: 1, PEP: 1, calyx/polyhedrin envel…
Group I: dsDNA viruses	Cluster_173	protein-tyrosine phosphatase|Polydnaviridae	AJ632317|CAG17444.1, AJ632317|CAG17447.1, AJ632317|CAG17449.1, AJ632313|CAG17431.1, AJ632327|CAG17491.1, AJ632310|CAG17418.1, AJ632327|CAG17496.1, AJ632307|CAG17404.1, AJ632313|CAG17427.1, AJ632304|CAG17386.1, AJ632319|CAG17456.1, AJ632304|CAG17389.1, AJ632304|CAG17379.1, AJ632313|CAG17426.1, AB289955|BAF45511.1, AB289948|BAF45505.1, AJ632319|CAG17455.1, AB289918|BAF45477.1, AB289954|BAF45510.1, …	32	Polydnaviridae: 32	protein-tyrosine phosphatase: 3, GfV-B6-ORF1: 1, GfV-B2-ORF1: 1, PTPdelta: 1, GfV-B46-ORF1: 1, GfV-C8-ORF1: 1, GfV-C1-ORF1: 1, GfV-B43-ORF1: 1, GfV-B36-ORF1: 1, GfV-C16-ORF1: 1, GfV-B42-ORF1: 1, GfV-B62-ORF1: 1, GfV-A6-ORF1: 1, GfV-C18-ORF1: 1, PTPP: 1, PTPQ: 1, PTPR: 1, PTPS: 1, PTPU: 1, PTPW: 1, hypothetical protein-tyrosine phosphatase: 1, PTPM: 1, PTPB: 1, PTPE: 1, PTPH: 1, GfV-B33-ORF1: 1, P…
Group I: dsDNA viruses	Cluster_174	MutT motif protein|Poxviridae	AF325528|AAK85047.1, AY318871|AAR83422.1, KJ859677|AID46796.1, KJ801920|AID46567.1, AF198100|AAF44398.1, KP728110|ALA62406.1, MCU60315|AAC55226.1, KP143769|AKJ93743.1, KU749311|AOP31803.1, DQ437594|ABD97682.1, X69198|CAA49040.1, AF012825|AAM92402.1, AY243312|AAO89393.1, AF482758|AAM13568.1, AF380138|AAL40564.1, AF438165|AAL73819.1, AY386371|AAR07442.1, AY689436|ABI99250.1, AY689437|ABI99079.1, KU…	32	Poxviridae: 32	MutT motif protein: 5, mRNA decapping enzyme: 4, muT motif: 2, Hypothetical protein: 2, 86R: 1, CPXV126 protein: 1, MC098R: 1, 86R protein: 1, ORF FPV054 mutT motif: 1, Nudix family hydrolase: 1, m84R: 1, F9R: 1, CNPV076 mutT motif: 1, SPV083 mutT motif: 1, gp084R: 1, hypothetical protein: 1, EVM098: 1, mRNA-decapping protein D9: 1, decapping enzyme: 1, E9R: 1, unknown: 1, contains mutT-like moti…
Group I: dsDNA viruses	Cluster_175	internal virion protein|Poxviridae	AY318871|AAR83521.1, KJ859677|AID46866.1, KJ801920|AID46637.1, AF198100|AAF44474.1, KP728110|ALA62467.1, MCU60315|AAC55200.1, AF325528|AAK85023.1, HQ849551|AEN03659.1, AY077832|ORF102, KU749311|AOP31779.1, AF170726|AAF14945.1, AY077835|ORF119, DQ356948|ABJ08983.1, AF170722|AAF17939.1, KP143769|AKJ93719.1, KY094066|APG58279.1, KU749310|AOP31568.1, AY386371|AAR07418.1, HQ647181|ADT91094.1, AF482758…	32	Poxviridae: 32	hypothetical protein: 7, internal virion protein: 3, virion protein: 2, Hypothetical protein: 2, unknown: 2, M3L: 2, EVM074: 1, LSDV062 hypothetical protein: 1, ORF FPV130: 1, Internal Virion Protein: 1, gp057L: 1, 62L protein: 1, SPV059 hypothetical protein: 1, protein L3: 1, CPXV101 protein: 1, CNPV175 conserved hypothetical protein: 1, conserved hypothetical pox protein: 1, 62L: 1, MC072L: 1, …
Group I: dsDNA viruses	Cluster_176	virion core protein|Poxviridae	AY318871|AAR83595.1, KP728110|ALA62504.1, KJ801920|AID46683.1, KJ859677|AID46914.1, AF198100|AAF44520.1, AF170726|AAF14989.1, KY094066|APG58322.1, MCU60315|AAC55243.1, AF170722|AAF17984.1, KU980965|ANS71190.1, HQ647181|ADT91131.1, AY386371|AAR07459.1, HQ849551|AEN03704.1, AY689436|ABI99267.1, AJ293568|CAC21341.1, AF325528|AAK85064.1, AY077832|ORF96, KU749310|AOP31609.1, AY077835|ORF76, AY689437|A…	32	Poxviridae: 32	virion core protein: 4, core protein: 3, virion protein: 3, virion core and cleavage processing protein: 3, Hypothetical protein: 2, core structural protein: 1, putative virion core protein: 1, CNPV249 virion protein: 1, m101L: 1, 25 kDa core protein A12L: 1, ORF FPV176 Virion protein: 1, 103L: 1, gp101L: 1, SPV100 putative virion core protein: 1, 103L protein: 1, Virion core and cleavage process…
Group I: dsDNA viruses	Cluster_177	thymidylate synthase|I_dsDNAviruses	AF275348|AAG27186.1, FJ940765|ADA57838.1, AF083501|AAD21340.1, KX353311|ANK58124.1, AF148805|ABD28859.1, AF083424|AAC95595.1, KT989884|AMZ04860.1, JQ724856|AFJ52314.1, KT594769|AMB17039.1, KT594769|AMB17040.1, EHVU20824|AAC13860.1, X64346|CAA45693.1, KM924292|AIU39260.1, AF451898|AAM22072.1, JN418988|AEW69584.1, KM924295|AIU39596.1, X04370|CAA27896.1, AY380826|AAU10859.1, AF063866|AAC97742.1, KT9…	31	Iridoviridae: 12, Herpesviridae: 12, Nudiviridae: 3, Nimaviridae: 1, Alloherpesviridae: 1, Hytrosaviridae: 1, Poxviridae: 1	thymidylate synthase: 18, Thymidylate synthase: 4, ORF70: 2, thymidylate synthetase: 2, ORF MSV238 putative thymidylate synthase, similar to Arabidopsis thaliana GB:L08594: 1, Thymidylate synthetase: 1, thymidylate synthase/pyrimidine hydroxymethylase-like protein: 1, 225R: 1, hypothetical protein: 1
Group I: dsDNA viruses	Cluster_178	helicase-primase primase subunit|Herpesviridae	AY372243|AAQ73688.1, NC_006623|YP_182338.1, AB049735|BAB16563.1, FJ478159|ACT88305.1, AF243438|AAG14246.1, KX589235|ARD71380.1, EU082088|ABU49241.1, AP010838|BAH02432.1, KJ668231|AID52759.1, AY665713|AAT67264.1, KM051845|AIL02924.1, JQ343919|AFI33142.1, X04370|CAA27889.1, JQ596859|AFR32497.1, JN555585|AEQ77084.1, DQ149153|ABA29307.1, AY714813|AAU88119.1, BK001744|DAA02142.1, AY261359|AAR86109.1, …	31	Herpesviridae: 31	helicase-primase primase subunit: 12, component of helicase-primase complex: 2, UL52: 2, primase: 2, UL52 protein: 2, UL52 helicase-primase primase subunit: 1, ORF 7: 1, component of DNA helicase/primase complex: 1, DNA helicase primase component: 1, DNA helicase-primase complex component: 1, UL52 DNA helicase-primase-like protein associated protein: 1, 7: 1, UL52 DNA helicase-primase associated …
Group I: dsDNA viruses	Cluster_179	thymidine kinase|Herpesviridae	AY372243|AAQ73701.1, NC_006623|YP_182352.1, EU082088|ACT83551.1, FJ478159|ACT88335.1, KM051845|AIL02956.1, KJ668231|AID52727.1, KX589235|ARD71348.1, AF533768|AAP41492.1, HM625781|ADO13805.1, AJ004801|CAA06111.1, AY261359|AAR86139.1, AY665713|AAT67296.1, AP010838|BAH02464.1, AF030027|AAC59555.1, JQ343919|AFI33174.1, BK001744|DAA02172.1, KT819633|ALL26068.1, AF243438|AAG14216.1, AB049735|BAB16532.1…	31	Herpesviridae: 31	thymidine kinase: 24, UL23 thymidine kinase: 2, UL23: 2, UL23 thymidine kinase-like protein: 1, 38: 1, deoxypyrimidine kinase: 1
Group I: dsDNA viruses	Cluster_180	DNA packaging tegument protein UL25|Herpesviridae	AY372243|AAQ73703.1, NC_006623|YP_182354.1, AB049735|BAB16534.1, X04370|CAA27917.1, AF243438|AAG14217.1, AY261359|AAR86137.1, AJ004801|CAA06109.1, EU082088|ACT83549.1, KT819633|ALL26066.1, KJ668231|AID52729.1, KX589235|ARD71350.1, FJ478159|ACT88333.1, AP010838|BAH02462.1, JQ343919|AFI33172.1, AY665713|AAT67294.1, AB825953|BAP00704.1, JQ360576|AFV26913.1, AF533768|AAP41442.1, JN561323|AEV91363.1, …	31	Herpesviridae: 31	DNA packaging tegument protein UL25: 14, UL25 protein: 3, virion protein: 3, minor capsid protein: 2, UL25: 2, UL25 DNA packaging-like protein: 1, UL25 DNA packaging virion protein: 1, DNA packaging protein: 1, 36: 1, DNA packaging tegument protein: 1, unnamed protein product; ORF34; orthologue of HHV-1 UL25: 1, UL25 DNA packaging protein: 1
Group I: dsDNA viruses	Cluster_181	envelope glycoprotein B|Herpesviridae	AY372243|AAQ73706.1, NC_006623|YP_182356.1, EU082088|ACT83546.1, FJ478159|AAB28559.3, JQ596859|AFR32469.1, X04370|CAA27914.1, KT819633|ALL26063.1, AY665713|AAT67290.1, AP010838|BAH02458.1, AF030027|AAC59549.1, KM051845|AIL02950.1, JQ343919|AFI33168.1, AF291866|AAG45765.1, AF275348|AAG27205.1, AF243438|AAG14220.1, AF533768|AAP41445.1, JN561323|AEV91366.1, DQ149153|ABA29281.1, KT594769|AMB17000.1, …	31	Herpesviridae: 31	envelope glycoprotein B: 14, glycoprotein B: 5, UL27: 2, virion glycoprotein B: 2, envelope glycoprotein gB: 1, 33: 1, UL27 virion membrane glycoprotein B: 1, UL27 glycoprotein B: 1, membrane glycoprotein B: 1, UL27 virion membrane glycoprotein B-like protein: 1, membrane glycoprotein gB precursor: 1, envelope glycoprotein B-1: 1
Group I: dsDNA viruses	Cluster_182	DNA packaging terminase subunit 2|Herpesviridae	AY372243|AAQ73707.1, NC_006623|YP_182357.1, EU082088|ACT83545.1, FJ478159|AAB28558.2, KT819633|ALL26062.1, KX589235|ARD71353.1, KJ668231|AID52732.1, KM924292|AIU39267.1, JQ360576|AFV26917.1, JN555585|AEQ77059.1, AB825953|BAP00707.1, AF291866|AAG45766.1, KT594769|AMB17005.1, JN561323|AEV91367.1, AF243438|AAG14221.1, AF533768|AAP41446.1, AY714813|AAU88094.1, AB049735|BAB16538.1, JQ596859|AFR32470.1…	31	Herpesviridae: 31	DNA packaging terminase subunit 2: 14, UL28: 4, UL28 protein: 2, ICP18.5 assembly protein: 1, DNA packaging terminase subunit 2 UL28: 1, virion protein: 1, UL28 DNA packaging protein: 1, unknown: 1, DNA packaging protein: 1, terminase subunit: 1, UL28 cleavage and packaging protein: 1, ICP18.5: 1, 32: 1, UL28 DNA packaging protein-like protein: 1
Group I: dsDNA viruses	Cluster_183	single-stranded DNA-binding protein|Herpesviridae	AY372243|AAQ73708.1, NC_006623|YP_182358.1, JQ343919|AFI33166.1, AP010838|BAH02456.1, KT819633|ALL26061.1, AF030027|AAC59547.1, FJ478159|ACT88329.1, EU082088|ACT83544.1, AY665713|AAT67288.1, AF275348|AAG27202.1, X04370|CAA27912.1, KM051845|AIL02948.1, AB049735|BAB16539.1, AB825953|BAP00708.1, JN555585|AEQ77060.1, AF533768|AAP41447.1, AF291866|AAG45767.1, AY261359|AAR86132.1, AF243438|AAG14222.1, …	31	Herpesviridae: 31	single-stranded DNA-binding protein: 13, single-strand DNA-binding protein: 2, UL29 protein: 2, UL29: 2, ssDNA binding protein: 2, major DNA binding protein: 1, 31: 1, UL29 single-stranded DNA binding protein: 1, UL29 single stranded DNA binding protein-like protein: 1, UL29 major DNA-binding protein: 1, single stranded binding protein ICP8: 1, ICP8: 1, UL29 single stranded DNA binding protein: 1…
Group I: dsDNA viruses	Cluster_184	DNA packaging protein UL32|Herpesviridae	AY372243|AAQ73711.1, NC_006623|YP_182361.1, FJ478159|ACT88326.1, EU082088|ACT83541.1, AF030027|AAC59543.1, KT819633|ALL26058.1, X04370|CAA27908.1, AY665713|AAT67285.1, JQ343919|AFI33163.1, AP010838|BAH02453.1, KJ668231|AID52736.1, KX589235|ARD71357.1, AF275348|AAG27199.1, AJ004801|CAA06101.1, AB049735|BAB16542.1, AF291866|AAG45771.1, AF533768|AAP41450.1, AF243438|AAG14226.1, AB825953|BAP00711.1, …	31	Herpesviridae: 31	DNA packaging protein UL32: 14, UL32: 4, UL32 protein: 3, DNA packaging protein: 2, major envelope protein: 1, UL32 DNA packaging protein-like protein: 1, virion protein: 1, unknown: 1, 28: 1, UL32 cleavage and packaging protein: 1, UL32 DNA packaging protein: 1, unnamed protein product; ORF26; orthologue of HHV-1 UL32: 1
Group I: dsDNA viruses	Cluster_185	DNA packaging protein UL33|Herpesviridae	AY372243|AAQ73712.1, NC_006623|YP_182362.1, KM924292|AIU39262.1, AJ004801|CAA06100.1, AY261359|AAR86128.1, JN561323|AEV91372.1, JQ360576|AFV26922.1, AB825953|BAP00712.1, KT819633|ALL26057.1, JN555585|AEQ77064.1, JQ343919|AFI33162.1, AF533768|AAP41451.1, KM051845|AIL02944.1, KT594769|AMB17061.1, AP010838|BAH02452.1, AY714813|AAU88099.1, AF030027|AAC59542.1, FJ478159|ACT88325.1, AF243438|AAG14225.1…	31	Herpesviridae: 31	DNA packaging protein UL33: 14, UL33: 4, UL33 protein: 3, DNA packaging protein: 2, UL33 DNA packaging protein-like protein: 1, 27: 1, UL33 capsid packaging protein: 1, DNA packaging: 1, ORF 27: 1, unknown: 1, UL33 DNA packaging protein: 1, unnamed protein product; ORF25; orthologue of HHV-1 UL33: 1
Group I: dsDNA viruses	Cluster_186	capsid triplex subunit 2|Herpesviridae	AY372243|AAQ73727.1, NC_006623|YP_182377.1, AF243438|AAG14210.1, AB049735|BAB16526.1, AY665713|AAT67301.1, AF030027|AAC59561.1, AB825953|BAP00697.1, JQ343919|AFI33179.1, AP010838|BAH02469.1, KT819633|ALL26073.1, AF275348|AAG27216.1, EU082088|ACT83556.1, HM625781|ADO13810.1, AY714813|AAU88083.1, JN555585|AEQ77048.1, FJ478159|ACT88340.1, JN561323|AEV91356.1, DQ149153|ABA29271.1, AF533768|AAP41436.1…	31	Herpesviridae: 31	capsid triplex subunit 2: 13, capsid protein: 4, UL18: 2, capsid protein VP23: 2, UL18 capsid protein: 2, minor capsid protein: 1, unknown: 1, UL18 capsid protein-like protein: 1, 43: 1, capsid triplex subunit 2; VP23: 1, UL18 protein: 1, UL18 capsid triplex protein: 1, VP23: 1
Group I: dsDNA viruses	Cluster_187	deoxyribonuclease|Herpesviridae	AY372243|AAQ73734.1, NC_006623|YP_182383.1, EU082088|ACT83563.1, KX589235|ARD71336.1, KJ668231|AID52712.1, AF030027|AAC59568.1, AB049735|BAB16520.1, AP010838|BAH02475.1, KM051845|AIL02967.1, AY665713|AAT67307.1, JQ343919|AFI33186.1, KT819633|ALL26079.1, KT594769|AMB17011.1, AF243438|AAG14204.1, AF291866|AAG45749.1, FJ478159|ACT88346.1, JN555585|AEQ77042.1, AF533768|AAP41430.1, DQ149153|ABA29265.1…	31	Herpesviridae: 31	deoxyribonuclease: 21, UL12: 2, alkaline exonuclease: 2, UL12 DNase: 1, 50: 1, UL12 DNase-like protein: 1, UL12 alkaline exonuclease: 1, ICP18: 1, UL12 protein: 1
Group I: dsDNA viruses	Cluster_188	DNA replication origin-binding helicase|Herpesviridae	AY372243|AAQ73737.1, NC_006623|YP_182386.2, AY665713|AAT67310.1, AP010838|BAH02478.1, JQ343919|AFI33189.1, AF030027|AAC59571.1, KM051845|AIL02970.1, EU082088|ACT83566.1, BK001744|DAA02186.1, KT819633|ALL26082.1, FJ478159|ACT88349.1, AF243438|AAG14201.1, KJ668231|AID52709.1, KX589235|ARD71330.1, KT594769|AMB17002.1, JQ596859|AFR32450.1, JN555585|AEQ77039.1, JN561323|AEV91347.2, X04370|CAA27933.1, …	31	Herpesviridae: 31	DNA replication origin-binding helicase: 14, origin binding protein: 3, UL9: 2, UL9 origin-binding protein: 1, replication origin binding protein: 1, UL9 protein: 1, Ori binding protein: 1, DNA replication origin-binding helicase UL9: 1, 53: 1, UL9 Ori binding protein: 1, helicase: 1, ICP9: 1, UL9 origin binding protein: 1, origin-binding protein: 1, UL9 ori binding protein-like protein: 1
Group I: dsDNA viruses	Cluster_189	capsid portal protein|Herpesviridae	AY372243|AAQ73740.1, NC_006623|YP_182389.1, EU082088|ABU49254.1, AF030027|AAC59574.1, KM051845|AIL02973.1, KT819633|ALL26085.1, KJ668231|AID52706.1, KX589235|ARD71327.1, AY665713|AAT67313.1, AB049735|BAB16514.1, AF243438|AAG14198.1, BK001744|DAA02190.1, JQ343919|AFI33192.1, X04370|CAA27937.1, FJ478159|ACT88352.1, AP010838|BAH02481.1, AF275348|AAG27229.1, AF291866|AAG45743.1, KT594769|AMB17009.1, …	31	Herpesviridae: 31	capsid portal protein: 14, UL6: 3, minor capsid protein: 2, virion protein: 2, capsid protein: 2, capsid portal protein UL6: 1, 56: 1, UL6 protein: 1, portal protein: 1, UL6 virion protein: 1, UL6 minor capsid protein-like protein: 1, UL6 minor capsid protein: 1, UL6 capsid portal protein: 1
Group I: dsDNA viruses	Cluster_190	396L|Iridoviridae	DQ643392|ABF82121.1, HF920636|CCV02202.1, HF920634|CCV01852.1, GQ918152|ADO00411.1, HF920634|CCV01972.1, HF920633|CCV01817.1, HF920634|CCV01990.1, HF920635|CCV02167.1, KF938901|AHL67599.1, HF920636|CCV02367.1, HF920633|CCV01840.1, HF920636|CCV02340.1, HF920637|CCV02398.1, HF920634|CCV01987.1, HF920633|CCV01684.1, GQ918152|ADO00469.1, HF920633|CCV01800.1, GQ918152|ADO00412.1, HF920635|CCV02148.1, …	31	Iridoviridae: 31	hypothetical protein: 27, 396L: 1, YapH protein: 1, 443R: 1, 261R: 1
Group I: dsDNA viruses	Cluster_191	E7|Papillomaviridae	X74463|CAA52477.1, X74475|CAA52550.1, X05015|CAA28665.1, AY262282|AAP20595.1, RPLCG|AAA79312.1, X74472|CAA52531.1, JF800656|AEP82735.1, X74482|CAA52592.1, DQ295066|ABC02204.1, X74474|CAA52544.1, PPH5CG|AAA46984.1, JN211193|AFL02847.1, JQ701802|AFU07676.1, GU014531|ADQ39300.1, JX413104|AFV27091.1, GU014533|ADQ39307.1, HQ262536|AEO16196.1, DQ080078|AAZ39485.1, HQ625440|AEI00710.1, JN709473|AFA26596…	31	Papillomaviridae: 31	E7: 15, early protein: 6, E7 protein: 3, transforming protein: 1, unnamed protein product; putative E7 ORF: 1, putative E7: 1, putative transforming protein: 1, putative E7 protein: 1, putative E7 oncogenic protein: 1, hypothetical protein: 1
Group I: dsDNA viruses	Cluster_192	DNA-binding phosphoprotein|Poxviridae	AY318871|AAR83476.1, KJ801920|AID46613.1, KJ859677|AID46842.1, AF198100|AAF44447.1, AF012825|AAM92344.1, AF482758|AAM13511.1, KU749310|AOP31533.1, AY243312|AAO89335.1, AF410153|AAL69768.1, AF380138|AAL40507.1, DQ437594|ABD97623.1, KU749311|AOP31744.1, AF438165|AAL73759.1, KP143769|AKJ93684.1, X69198|CAA48982.1, AY689437|ABI99024.1, AJ293568|CAC21269.1, AY689436|ABI99195.1, KU980965|ANS71112.1, AF…	31	Poxviridae: 31	DNA-binding phosphoprotein: 4, putative DNA-binding phosphoprotein: 2, DNA-binding virion core phosphoprotein: 2, Hypothetical protein: 2, ORF017 DNA-binding phosphoprotein: 2, DNA-binding virion protein: 2, gp026R: 1, LSDV031 putative DNA-binding virion core phosphoprotein: 1, 31R protein: 1, C21R: 1, CPXV066 protein: 1, 11kDa DNA-binding phosphoprotein: 1, m26L: 1, core phosphoprotein F17: 1, E…
Group I: dsDNA viruses	Cluster_193	Hypothetical protein|Poxviridae	AY318871|AAR83478.1, KJ801920|AID46615.1, KJ859677|AID46844.1, AF198100|AAF44449.1, KP728110|ALA62450.1, MCU60315|AAC55153.1, KP143769|AKJ93683.1, AF482758|AAM13509.1, AY077832|ORF107, AF325528|AAK84990.1, AY077835|ORF125, AF410153|AAL69766.1, KU749310|AOP31531.1, KU749311|AOP31742.1, KU980965|ANS71108.1, HQ849551|AEN03621.1, AF380138|AAL40505.1, X69198|CAA48980.1, AJ293568|CAC21267.1, AY689437|A…	31	Poxviridae: 31	hypothetical protein: 10, Hypothetical protein: 2, unknown: 2, EVM038: 1, 29L: 1, C19L: 1, gp024L: 1, C21L: 1, MC025L: 1, putative protein: 1, unknown protein: 1, CPXV064 protein: 1, LSDV029 hypothetical protein: 1, 29L protein: 1, conserved hypothetical pox protein: 1, protein F15: 1, CNPV132 conserved hypothetical protein: 1, m024L: 1, ORF FPV105: 1, SPV027 hypothetical protein: 1
Group I: dsDNA viruses	Cluster_194	unknown|Poxviridae	AY318871|AAR83536.1, KJ801920|AID46651.1, KJ859677|AID46880.1, AF198100|AAF44488.1, KP728110|ALA62482.1, MCU60315|AAC55216.1, AF170726|AAF14963.1, AF170722|AAF17957.1, AY077832|ORF35, KU749311|AOP31794.1, AF325528|AAK85039.1, AY077835|ORF4, AY689437|ABI99071.1, KU749310|AOP31583.1, AY689436|ABI99242.1, AY386371|AAR07434.1, AY243312|AAO89384.1, KP143769|AKJ93734.1, AF482758|AAM13559.1, DQ437594|AB…	31	Poxviridae: 31	hypothetical protein: 3, unknown: 2, Hypothetical protein: 2, crescent membrane and immature virion formation protein: 2, putative 17kDa protein: 2, SPV075 hypothetical protein: 1, 78R: 1, virus assembly crescent formation protein: 1, gp075R: 1, putative 17 kDa protein: 1, MC088R: 1, unknown protein: 1, ORF FPV144 Putative 17 kDa protein: 1, EVM089: 1, crescent membrane/immature virion protein: 1…
Group I: dsDNA viruses	Cluster_195	nuclear egress lamina protein|Herpesviridae	AY372243|AAQ73710.1, NC_006623|YP_182360.1, JQ343919|AFI33164.1, AP010838|BAH02454.1, AF030027|AAC59544.1, KM051845|AIL02946.1, AY665713|AAT67286.1, AB049735|BAB16541.1, KJ668231|AID52735.1, KX589235|ARD71356.1, AF243438|AAG14224.1, KT819633|ALL26059.1, AJ004801|CAA06102.1, FJ478159|ACT88327.1, EU082088|ACT83542.1, AF275348|AAG27200.1, AB825953|BAP00710.1, JQ360576|AFV26920.1, KT594769|AMB17041.1…	30	Herpesviridae: 30	nuclear egress lamina protein: 14, nuclear phosphoprotein: 3, UL31 protein: 3, UL31: 2, ORF 29: 2, nuclear matrix protein: 1, UL31 UL34-associated nuclear protein: 1, unknown: 1, UL31 nuclear phosphoprotein-like protein: 1, 29: 1, UL31 nuclear phosphoprotein: 1
Group I: dsDNA viruses	Cluster_196	major capsid protein|Herpesviridae	AY372243|AAQ73726.1, NC_006623|YP_182376.1, KM924292|AIU39276.1, KJ668231|AID52721.1, KX589235|ARD71342.1, EU082088|ACT83555.1, KT819633|ALL26072.1, FJ478159|ACT88339.1, BK001744|DAA02176.1, KM051845|AIL02960.1, AY261359|AAR86143.1, AB049735|BAB16527.1, AF291866|AAG45756.1, AP010838|BAH02468.1, JQ343919|AFI33178.1, AF243438|AAG14211.1, AY665713|AAT67300.1, AJ004801|CAA06115.1, AF030027|AAC59560.1…	30	Herpesviridae: 30	major capsid protein: 18, UL19 major capsid protein: 3, UL19: 2, major capsid protein VP5: 2, major capsid protein; VP5: 1, UL19 protein: 1, 42: 1, ICP5: 1, UL19 major capsid protein-like protein: 1
Group I: dsDNA viruses	Cluster_197	capsid triplex subunit 1|Herpesviridae	AY372243|AAQ73717.1, AY714813|AAU88104.1, EU082088|ACT83536.1, FJ478159|ACT88320.1, KJ668231|AID52742.1, KX589235|ARD71363.1, KT819633|ALL26052.1, KM051845|AIL02939.1, AY665713|AAT67279.1, AP010838|BAH02447.1, JQ343919|AFI33157.1, AF030027|AAC59537.1, AF243438|AAG14231.1, AF291866|AAG45776.1, AB049735|BAB16548.1, AJ004801|CAA06095.1, HM625781|ADO13789.1, KT594769|AMB17027.1, JQ360576|AFV26927.1, …	30	Herpesviridae: 30	capsid triplex subunit 1: 13, capsid protein: 4, UL38: 2, UL38 capsid protein: 2, capsid protein VP19C: 2, ICP32: 1, 22: 1, UL38 protein: 1, minor capsid protein binding protein: 1, UL38 capsid triplex subunit 1: 1, UL38 capsid protein-like protein: 1, UL38 capsid triplex protein: 1
Group I: dsDNA viruses	Cluster_198	ATPase 3|I_dsDNAviruses	CU469068|CCA61443.1, AF303741|AAB94422.1, HF920633|CCV01808.1, HF920636|CCV02331.1, HF920634|CCV01979.1, KF938901|AHL67560.1, DQ643392|ABF82118.1, GQ918152|ADO00423.1, HF920635|CCV02158.1, HF920637|CCV02472.1, AY380826|AAU10959.1, AY521625|AAS18149.1, KX185156|ANK57941.1, KX353311|ANK58043.1, AY548484|AAT09674.1, FJ433873|ACO25282.1, KT989884|AMZ04952.1, JQ724856|AFJ52406.1, KX574343|ANZ57219.1, …	30	Iridoviridae: 20, Phycodnaviridae: 7, Mimiviridae: 2, Ascoviridae: 1	hypothetical protein: 6, ATPase 3: 5, AAA-ATPase: 4, ATPase: 2, putative A32-like virion packaging ATPase: 2, putative VV A32-like packaging ATPase: 1, putative adenosine triphosphatase: 1, EsV-1-26: 1, unnamed protein product; 086L; ATPase3; closest orthologs: HvAV3e ORF109, TnAV2c ORF095, SfAV1a ORF110, CIV 075L, MIV 088R: 1, VV A32 virion packaging ATPase: 1, ATpase 3: 1, VV A32 virion packagI…
Group I: dsDNA viruses	Cluster_199	unknown|Baculoviridae	AP006270|BAC67269.1, EU591746|ACF05309.1, KM009991|AIE47850.1, KF158713|AGR56776.1, MBU59461|AAM09261.1, FJ914221|ADB84461.1, EU839994|ACI28844.1, DQ123841|AAZ38302.1, AY126275|AAM95138.1, JQ798165|AFL64993.1, KF611977|AHH82622.1, FJ227128|ACO53499.1, AF169823|AAF33653.1, KM102981|AIZ48690.1, DQ504428|ABF47365.1, EF035042|ABM45835.1, EU309041|ABY65786.1, JX454574|AGE89871.1, KJ676450|AIU41263.1, …	30	Baculoviridae: 30	hypothetical protein: 11, unknown: 4, ac34: 3, ac34-like protein: 2, ORF-33: 1, ORF-25 peptide: 1, ORF38: 1, ORF124: 1, ORF-136: 1, asb133: 1, LdOrf-42 peptide: 1, unknown protein: 1, orf24: 1, ORF18: 1
Group I: dsDNA viruses	Cluster_200	PKIP|Baculoviridae	AP006270|BAC67349.1, EU591746|ACF05385.1, DQ504428|ABF47449.1, DQ837165|ABI35787.1, DQ123841|AAZ38199.1, KJ676450|AIU41350.1, AF169823|AAF33562.1, KF611977|AHH82692.1, AF303045|AAK96374.1, DQ017380|AAZ67509.1, EU780426|ACI47401.1, AY864330|AAY84077.1, AF271059|AAG53873.1, KJ631622|AJD80827.1, KM009991|AIE47759.1, GQ202541|ADD73815.1, MBU59461|AAM09153.1, EF035042|ABM45741.1, KM102981|AIZ48591.1, …	30	Baculoviridae: 30	PKIP: 6, pkip-1: 3, protein kinase interacting protein: 3, PK interacting protein: 3, pkip: 3, PKIP-1: 2, protein kinase interacting protein PKIP: 1, orf139: 1, skip-1: 1, protein kinase interacting protein-1: 1, ORF32 pkip: 1, pkip1: 1, LdOrf-110 peptide: 1, protein kinase-interacting protein 1: 1, putative protein kinase-intereacting protein: 1, Protein kinase interacting protein: 1
Group I: dsDNA viruses	Cluster_201	unknown|Baculoviridae	EU839994|ACI28846.1, KM102981|AIZ48692.1, DQ123841|AAZ38304.1, MBU59461|AAM09262.1, KM009991|AIE47851.1, JQ798165|AFL64994.1, EU780426|ACI47497.1, AY126275|AAM95139.1, AF169823|AAF33654.1, EF035042|ABM45836.1, JX454574|AGE89882.1, AF081810|AAC70221.1, GQ202541|ADD73741.1, NPHT3COMP|AAC63700.1, JX467702|AGA16180.1, DQ486030|ABF50345.1, L22858|AAA66656.1, KR815466|ALR71656.1, DQ813662|ABI13825.1, A…	30	Baculoviridae: 30	unknown: 9, hypothetical protein: 8, ac26-like protein: 2, asb135: 1, ORF125: 1, Mv-ORF17 peptide: 1, ORF32: 1, ORF-138: 1, ORF-111: 1, ORF113 peptide: 1, unknown protein: 1, LdOrf-36 peptide: 1, AcOrf-26 peptide: 1, AcMNPV orf26: 1
Group I: dsDNA viruses	Cluster_202	entry/fusion complex component|Poxviridae	AF170726|AAF14934.1, KU980965|ANS71140.1, AY689437|ABI99044.1, AY077832|ORF103, AY077835|ORF121, AF325528|AAK85012.1, AF410153|AAL69787.1, AY689436|ABI99215.1, AF170722|AAF17928.1, AY386371|AAR07407.1, AF482758|AAM13534.1, AF380138|AAL40529.1, AY243312|AAO89358.1, AF438165|AAL73785.1, DQ437594|ABD97648.1, AJ293568|CAC21289.1, KU749310|AOP31557.1, KP143769|AKJ93708.1, KU749311|AOP31768.1, AF012825…	30	Poxviridae: 30	hypothetical protein: 5, entry/fusion complex component: 3, Hypothetical protein: 2, ORF039 hypothetical protein: 2, 51L: 1, essential protein: 1, LSDV052 hypothetical protein: 1, EVM063: 1, SPV049 hypothetical protein: 1, unknown: 1, IMV membrane protein: 1, MC057L: 1, protein G3: 1, Entry/fusion complex component: 1, m46L: 1, gp046L: 1, MV entry-fusion complex protein: 1, conserved hypothetical…
Group I: dsDNA viruses	Cluster_203	tegument protein UL7|Herpesviridae	EU082088|ABU49253.1, X04370|CAA27936.1, KM051845|AIL02972.1, AJ004801|CAA06127.1, AY261359|AAR86155.1, KJ668231|AID52707.1, KX589235|ARD71328.1, AF243438|AAG14199.1, AB049735|BAB16515.1, AF291866|AAG45744.1, JQ343919|AFI33191.1, AY665713|AAT67312.1, AF030027|AAC59573.1, AF275348|AAG27228.1, AB825953|BAP00686.1, KT819633|ALL26084.1, FJ478159|ACT88351.1, BK001744|DAA02189.1, KT594769|AMB17045.1, JQ…	29	Herpesviridae: 29	tegument protein UL7: 13, UL7: 3, UL7 protein: 3, ORF 55: 2, capsid protein: 2, UL7 virion-associated protein: 1, 55: 1, unknown: 1, tegument protein: 1, UL7-like protein: 1, unnamed protein product; ORF53; orthologue of HHV-1 UL7: 1
Group I: dsDNA viruses	Cluster_204	nuclear protein UL3|Herpesviridae	AF533768|AAP41421.1, NC_006623|YP_182392.1, KM924292|AIU39292.1, AF243438|AAG14195.1, EU082088|ABU49258.1, KJ668231|AID52702.1, KX589235|ARD71323.1, AB049735|BAB16510.1, AF291866|AAG45740.1, KM051845|AIL02977.1, FJ478159|ACT88356.1, KT819633|ALL26089.1, JN555585|AEQ77033.1, JN561323|AEV91341.2, JQ360576|AFV26891.1, HM625781|ADO13825.1, AB825953|BAP00682.1, X04370|CAA27941.1, AF275348|AAG27233.1, …	29	Herpesviridae: 29	nuclear protein UL3: 13, UL3: 4, ORF 60: 2, UL3 protein: 1, phosphoprotein: 1, UL3 nuclear phosphoprotein: 1, UL3 nuclear protein: 1, 60: 1, UL3 nuclear phosphoprotein-like protein: 1, nuclear phosphoprotein UL3: 1, UL3 phosphoprotein: 1, unknown: 1, unnamed protein product; ORF58; orthologue of HHV-1 UL3: 1
Group I: dsDNA viruses	Cluster_205	tegument host shutoff protein|Herpesviridae	EU082088|ACT83533.1, KX589235|ARD71366.1, KJ668231|AID52745.1, AF030027|AAC59533.1, AF291866|AAG45779.1, KM051845|AIL02936.1, FJ478159|ACT88317.1, JQ343919|AFI33154.1, AP010838|BAH02444.1, AY665713|AAT67276.1, AJ004801|CAA06092.1, AY261359|AAR86120.1, HM625781|ADO13786.1, X04370|CAA27900.1, AB825953|BAP00720.1, JN555585|AEQ77072.1, AF533768|AAP41459.1, KT594769|AMB17019.1, JN561323|AEV91380.1, AF…	29	Herpesviridae: 29	tegument host shutoff protein: 12, tegument phosphoprotein: 2, UL41: 2, host shutoff virion protein: 2, nuclease: 1, tegument host shut-off protein: 1, host shut-off factor: 1, 19: 1, virion host shutoff factor (tegument): 1, UL41 virion host shutoff protein-like protein: 1, tegument protein: 1, UL41 tegument host shutoff protein: 1, UL41 virion host shutoff factor (tegument): 1, UL41 virion host…
Group I: dsDNA viruses	Cluster_206	IAP-2|Baculoviridae	AP006270|BAC67304.1, EU591746|ACF05342.1, KJ631622|AJD80751.1, KF158713|AGR56814.1, DQ017380|AAZ67429.1, AY864330|AAY83993.1, AF271059|AAG53805.1, AF303045|AAK96309.1, JQ798165|AFL64951.1, AY126275|AAM95096.1, MBU59461|AAM09218.1, KF611977|AHH82643.1, EU780426|ACI47459.1, EF035042|ABM45797.1, KM009991|AIE47792.1, KM102981|AIZ48648.1, DQ123841|AAZ38261.1, EU839994|ACI28802.1, GQ202541|ADD73784.1, …	29	Baculoviridae: 29	IAP-2: 10, iap-2: 6, inhibitor of apoptosis protein 2: 2, inhibitor of apoptosis 2: 2, apoptosis inhibitor: 1, ORF88 iap2: 1, putative IAP-2: 1, iap2: 1, inhibitor of apoptosis-2 IAP-2: 1, Inhibitor of apoptosis 2: 1, ihibitor of apoptosis 2 (iap-2): 1, inhibitor of apoptosis-2: 1, Iap-2: 1
Group I: dsDNA viruses	Cluster_207	unknown|Baculoviridae	AP006270|BAC67343.1, EU591746|ACF05380.1, DQ123841|AAZ38211.1, KM009991|AIE47837.1, EU839994|ACI28752.1, KF611977|AHH82706.1, MBU59461|AAM09164.1, AF169823|AAF33573.1, JQ798165|AFL64900.1, AY126275|AAM95037.1, EU780426|ACI47413.1, FJ227128|ACO53560.1, KM102981|AIZ48601.1, EF035042|ABM45751.1, FJ914221|ADB84376.1, DQ837165|ABI35775.1, JX454574|AGE89964.1, KJ631622|AJD80809.1, DQ017380|AAZ67487.1, …	29	Baculoviridae: 29	hypothetical protein: 11, unknown: 5, ac18-like protein: 3, orf117: 1, orf124: 1, asb043: 1, ORF-117: 1, ORF-125 peptide: 1, ac18: 1, unknown protein: 1, ORF-45: 1, ORF136: 1, ORF43: 1
Group I: dsDNA viruses	Cluster_208	38.7K protein|Baculoviridae	AP006270|BAC67376.1, EU591746|ACF05413.1, AY126275|AAM95018.1, JQ798165|AFL64881.1, MBU59461|AAM09144.1, KM009991|AIE47744.1, KF611977|AHH82716.1, DQ123841|AAZ38182.1, KJ676450|AIU41361.1, EU309041|ABY65859.1, KM102981|AIZ48577.1, FJ914221|ADB84364.1, KF158713|AGR56888.1, EU839994|ACI28723.1, EF035042|ABM45728.1, AF169823|AAF33543.1, EU780426|ACI47384.1, AY864330|AAY84068.1, DQ017380|AAZ67499.1, …	29	Baculoviridae: 29	38.7K protein: 8, 38.7 kDa protein: 8, 38.7K: 3, ac13: 2, 38.7k: 2, 38.7 K protein: 1, ORF13 38.7kD: 1, 38.7kd: 1, 38.7kD protein: 1, orf129: 1, hypothetical protein: 1
Group I: dsDNA viruses	Cluster_209	DNA ligase|I_dsDNAviruses	AF081810|AAC70207.1, GQ202541|ADD73729.1, KJ676450|AIU41289.1, KP143769|AKJ93801.1, HQ849551|AEN03743.1, KP728110|ALA62396.2, EU309041|ABY65754.1, AF438165|AAL73878.1, KU749310|AOP31650.1, AY689437|ABI99129.1, AY689436|ABI99300.1, AF482758|AAM13628.1, KU749311|AOP31861.1, AY077832|ORF46, AY243312|AAO89455.1, X69198|CAA49103.1, DQ437594|ABD97743.1, AY077835|ORF13, AF012825|AAM92453.1, AF325528|AAK…	29	Poxviridae: 25, Baculoviridae: 4	DNA ligase: 11, ATP-dependent DNA ligase: 3, DNA ligase-like protein: 2, Hypothetical protein: 2, A50R: 1, LSDV133 DNA ligase-like protein: 1, EVM148: 1, gp133R: 1, dna ligase: 1, CNPV061 DNA ligase: 1, J4R: 1, ORF FPV043 DNA ligase: 1, CPXV188 protein: 1, m133R: 1, SPV130 DNA ligase-like ptorein: 1
Group I: dsDNA viruses	Cluster_210	virion core protein|Poxviridae	AY318871|AAR83465.1, KJ801920|AID46602.1, AF198100|AAF44436.1, KJ859677|AID46831.1, KP728110|ALA62440.1, AF325528|AAK85002.1, AY077835|ORF108, AY077832|ORF105, MCU60315|AAC55169.1, X69198|CAA48993.1, AY243312|AAO89346.1, AY386264|AAR98252.1, DQ437594|ABD97634.1, KM502564|AIZ77278.1, AF380138|AAL40517.1, KU749310|AOP31544.1, AF438165|AAL73770.1, AF482758|AAM13522.1, AF012825|AAM92355.1, KP143769|A…	29	Poxviridae: 29	virion core protein: 7, putative virion core protein: 2, ORF027 virion core protein: 2, hypothetical protein: 2, Virion core protein: 2, Hypothetical protein: 2, LSDV041 putative virion core protein: 1, F10L: 1, 41L: 1, E11L: 1, putative virion protein: 1, CPXV077 protein: 1, CNPV119 virion core protein: 1, EVM051: 1, ORF FPV092: 1, 41L protein: 1, conserved hypothetical pox protein: 1, MC041L: 1
Group I: dsDNA viruses	Cluster_211	capsid maturation protease|Herpesviridae	AF291866|AAG45763.1, EU082088|ACT83547.1, AF243438|AAG14218.1, AP010838|BAH02460.1, JQ343919|AFI33170.1, AY665713|AAT67292.1, AF030027|AAC59551.1, KT819633|ALL26065.1, AB049735|BAB16535.1, JN555585|AEQ77056.1, KM051845|AIL02953.1, FJ478159|ACT88332.1, HM625781|ADO13801.1, AF533768|AAP41443.1, DQ149153|ABA29279.1, AY714813|AAU88091.1, KT594769|AMB17010.1, AF275348|AAG27207.1, AB825953|BAP00705.1, …	28	Herpesviridae: 28	capsid maturation protease: 14, protease: 3, UL26: 2, capsid maturation protease UL26: 1, UL26 serine protease: 1, 35: 1, UL26 protein: 1, UL26 capsid maturation protease protein: 1, serine protease (capsid): 1, putative scaffolding protein: 1, UL26 capsid maturation protease-like protein: 1, UL26 capsid maturation serine protease: 1
Group I: dsDNA viruses	Cluster_212	tegument protein UL21|Herpesviridae	EU082088|ACT83553.1, KJ668231|AID52723.1, KX589235|ARD71344.1, KT819633|ALL26070.1, AP010838|BAH02466.1, AY665713|AAT67298.1, JQ343919|AFI33176.1, FJ478159|ACT88337.1, KM051845|AIL02958.1, AF030027|AAC59558.1, AF243438|AAG14213.1, AB049735|BAB16529.1, AF275348|AAG27212.1, X04370|CAA27921.1, AF291866|AAG45758.1, AY714813|AAU88086.1, AF533768|AAP41439.1, AY261359|AAR86141.1, DQ149153|ABA29274.1, AB…	28	Herpesviridae: 28	tegument protein UL21: 11, UL21 tegument protein: 3, UL21 protein: 2, tegument protein: 2, UL21: 2, nucleotidylylated phosphoprotein: 2, ORF 40: 1, virion protein: 1, unknown: 1, UL21 tegument protein-like protein: 1, 40: 1, unnamed protein product; ORF38; orthologue of HHV-1 UL21: 1
Group I: dsDNA viruses	Cluster_213	tegument protein UL16|Herpesviridae	EU082088|ACT83560.1, KX589235|ARD71338.1, KJ668231|AID52716.1, AF243438|AAG14208.1, AB049735|BAB16524.1, AF291866|AAG45753.1, KT819633|ALL26075.1, AF030027|AAC59563.1, AY665713|AAT67304.1, JQ343919|AFI33182.1, AP010838|BAH02472.1, FJ478159|ACT88342.1, AY261359|AAR86147.1, KM051845|AIL02964.1, DQ149153|ABA29269.1, AB825953|BAP00695.1, HM625781|ADO13813.1, AY714813|AAU88081.1, AJ004801|CAA06119.1, …	28	Herpesviridae: 28	tegument protein UL16: 12, UL16: 4, tegument protein: 2, UL16 protein: 2, UL16 virion protein: 1, UL16 tegument protein: 1, virion protein: 1, ORF 46: 1, 46: 1, UL16 tegument protein-like protein: 1, unnamed protein product; ORF44; orthologue of HHV-1 UL16: 1, unknown: 1
Group I: dsDNA viruses	Cluster_214	E1A|Adenoviridae	KC693023|AGK27160.1, KP329565|ALE30419.1, KC693022|AGK27124.1, AY487947|AAS66911.1, JN254802|AEW43606.1, DQ086466|ABB17767.1, AY163756|AAN62486.1, DQ086466|ABB17768.1, AY163756|AAN62485.1, AB333801|BAH84785.1, KP329561|ALE30278.1, FJ025931|AFD10556.1, KP329564|ALE30383.1, AY771780|AAX19429.1, AJ854486|CAI05953.1, L19443|AAC13949.1, HQ241819|ADZ39831.1, KM190146|AIT70968.1, KC693021|AGK27090.1, AY…	28	Adenoviridae: 28	E1A: 14, E1a: 3, 26 kD protein: 1, E1A 12s 25 kDa protein: 1, early E1A 13s: 1, E1A 29.1 kDa protein: 1, Early E1A 12s: 1, E1A 21.1 kDa protein: 1, E1A 28.2 kDa protein: 1, control protein E1A: 1, E1A 25.7 kDa protein: 1, 32 kD protein: 1, E1A 13s 28 kDa protein: 1
Group I: dsDNA viruses	Cluster_215	DNA packaging tegument protein UL17|Herpesviridae	DQ149153|ABA29270.1, JQ343919|AFI33181.1, AY665713|AAT67303.1, AP010838|BAH02471.1, JQ360576|AFV26905.1, EU082088|ACT83559.1, AF030027|AAC59562.1, KM051845|AIL02963.1, KX589235|ARD71337.1, KJ668231|AID52717.1, FJ478159|ACT88341.1, KT819633|ALL26074.1, JN561323|AEV91355.1, X04370|CAA27926.1, AF275348|AAG27217.1, JN555585|AEQ77047.1, AB049735|BAB16525.1, AF533768|AAP41435.1, AF243438|AAG14209.1, AB…	27	Herpesviridae: 27	DNA packaging tegument protein UL17: 11, UL17 protein: 3, UL17 tegument protein: 2, UL17: 2, tegument protein: 2, 45: 1, ORF 45: 1, unknown: 1, UL17 tegument protein-like protein: 1, unnamed protein product; ORF43; orthologue of HHV-1 UL17: 1, DNA packaging tegument protein: 1, putative product ORF45: 1
Group I: dsDNA viruses	Cluster_216	E1B 55K|Adenoviridae	KT698852|AMB43019.1, KT698856|AMB43145.1, KX505867|APG53792.1, ADRCG|AAA92202.1, HQ605912|AEF59042.1, KP329564|ALE30385.1, X73487|CAA51879.1, KM190146|AIT70970.1, KP329563|ALE30351.1, AY771780|AAX19431.1, AY163756|AAN62488.1, KC693023|AGK27162.1, KP329565|ALE30421.1, KC693022|AGK27126.1, DQ086466|ABB17771.1, AF030154|AAD09716.1, JN254802|AEW43608.1, AY487947|AAS66913.1, KC693021|AGK27092.1, HQ241…	27	Adenoviridae: 27	E1B 55K: 10, E1B55K: 3, E1B 55 kDa protein: 2, large T-antigen: 2, E1b 55K: 2, E1Bl: 1, transformation-associated protein: 1, control protein E1B 55 kDa: 1, E1B 55-kDa: 1, E1B 54.9 kDa protein: 1, 420R: 1, E1B protein, large T-antigen: 1, E1B 55k protein: 1
Group I: dsDNA viruses	Cluster_217	E3 14.7K|Adenoviridae	KT698852|AMB43038.1, KT698856|AMB43164.1, AF030154|AAD09735.1, DQ086466|ABB17791.1, AY487947|AAS66938.1, AY163756|AAN62500.1, JN254802|AEW43629.1, AY598782|AAT84639.1, KX505867|APG53815.1, KM190146|AIT70994.1, KJ563221|AIA22366.1, AJ854486|CAI05984.1, HQ605912|AEF59064.1, AB333801|BAH84812.1, L19443|AAC13977.1, X73487|CAA51898.1, HQ913600|AEK98468.1, KP329564|ALE30410.1, KP329561|ALE30305.1, BK00…	27	Adenoviridae: 27	E3 14.7K: 9, 14.7K: 4, E3 14.7 protein: 3, 121R: 1, E3 15.3-kDa: 1, E3 14.8 kDa protein: 1, E3 15 kDa protein: 1, E3 14.7 kDa protein: 1, E3 14.7kDa: 1, E3 RID-beta: 1, control protein E3 14.7 kDa: 1, E3 13.4 kDa protein: 1, E3B 14.7 KD protein: 1, 14.7 kDa protein: 1
Group I: dsDNA viruses	Cluster_218	pVII|Adenoviridae	AF030154|AAD09724.1, AY598782|AAT84623.1, KP329561|ALE30288.1, KC693021|AGK27100.1, KM190146|AIT70978.1, BK000400|DAA00416.1, HQ241819|ADZ39841.1, DQ086466|ABB17800.1, AB333801|BAH84796.1, AY487947|AAS66921.1, JN254802|AEW43616.1, AY163756|AAN62511.1, AJ854486|CAI05965.1, HQ605912|AEF59050.1, L19443|AAC13963.1, KX505867|APG53800.1, ADRCG|AAA92212.1, KP329563|ALE30359.1, KP329564|ALE30393.1, AY771…	27	Adenoviridae: 27	pVII: 22, core protein precursor pVII: 1, major core protein L2 pVII: 1, major core protein: 1, L2 protein pVII: 1, L2 pVII 21.3 kDa protein: 1
Group I: dsDNA viruses	Cluster_219	ME53|Baculoviridae	AP006270|BAC67277.1, EU591746|ACF05317.1, FJ914221|ADB84468.1, FJ227128|ACO53465.1, AY864330|AAY83939.1, DQ017380|AAZ67378.1, EU309041|ABY65740.1, KJ631622|AJD80700.1, DQ123841|AAZ38173.1, KM009991|AIE47739.1, KM102981|AIZ48566.1, EU839994|ACI28712.1, EF035042|ABM45721.1, GQ202541|ADD73730.1, AF081810|AAC70208.1, KJ676450|AIU41255.1, EU780426|ACI47377.1, KF158713|AGR56760.1, KM596836|AKN80620.1, …	27	Baculoviridae: 27	ME53: 8, me53: 5, ME-53: 4, major early-transcribed protein 53: 4, ORF7 me53: 1, LdOrf-23 peptide: 1, Me-53: 1, putative ME53: 1, me-53: 1, me53 viral promoter: 1
Group I: dsDNA viruses	Cluster_220	LEF-3|Baculoviridae	EU839994|ACI28805.1, KM102981|AIZ48651.1, KM009991|AIE47790.1, DQ123841|AAZ38264.1, EU780426|ACI47462.1, EF035042|ABM45800.1, AF169823|AAF33620.1, AY126275|AAM95098.1, JQ798165|AFL64954.1, MBU59461|AAM09221.1, AY864330|AAY83991.1, KM596836|AKN80581.1, DQ017380|AAZ67427.1, DQ504428|ABF47407.1, FJ914221|ADB84404.1, EU309041|ABY65791.1, GQ202541|ADD73786.1, FJ227128|ACO53514.1, AF081810|AAC70267.1, …	27	Baculoviridae: 27	LEF-3: 8, late expression factor 3: 6, lef-3: 4, lef3: 4, ORF91 lef3: 1, putative DNA replication and late expression factor LEF-3: 1, late expression factor-3: 1, Late expression factor 3: 1, late expression factor 3 (lef3): 1
Group I: dsDNA viruses	Cluster_221	hydroxysteroid dehydrogenase|I_dsDNAviruses	AY380826|AAS47817.1, HQ849551|AEN03738.1, AY521625|AAS18018.1, AY318871|AAR83409.1, AF410153|AAL69867.1, KU749310|AOP31644.1, KX185156|ANK57978.1, AF482758|AAM13622.1, AY243312|AAO89449.1, AF438165|AAL73871.1, AF380138|AAL40613.1, KU749311|AOP31855.1, FJ433873|ACO25244.1, KX353311|ANK58085.1, AF012825|AAM92448.1, KP143769|AKJ93795.1, AY548484|AAT09711.1, KX574343|ANZ57184.1, MCU60315|AAC55280.1, …	27	Poxviridae: 20, Iridoviridae: 7	hydroxysteroid dehydrogenase: 5, 3 beta-hydroxysteroid dehydrogenase/delta 5->4 isomerase: 3, putative 3-beta-hydroxy-delta 5-C27 steroid oxidoreductase-like protein: 2, beta hydroxy-steroid dehydrogenase: 2, ORF FPV046 Hydroxysteroid dehydrogenase: 1, putative 3-beta-hydroxy-delta 5-C27steroidoxidoreductase-like protein: 1, 3-beta-hydroxy-delta-5-C27-steroid oxidoreductase: 1, MC152R: 1, putativ…
Group I: dsDNA viruses	Cluster_222	Capsid protein|I_dsDNAviruses	GU244497|ADO67209.1, HQ336222|ADO18635.1, KX008963|AOM63514.1, GU244497|ADO67376.1, EF101928|ABT16798.1, EF101928|ABT16285.1, GU244497|ADO67355.1, DQ491002|ABT15016.1, DQ491002|ABT14458.1, DQ491002|ABT15147.1, JF411744|AAC96917.1, JF411744|AAC96953.1, GU244497|ADO67432.1, EU304328|ABY28019.1, HQ336222|ADO18633.1, HQ336222|ADO18196.2, JF411744|AAC96379.1, EU304328|ABY27970.1, DQ491002|ABT14984.1, …	27	Phycodnaviridae: 20, Mimiviridae: 7	hypothetical protein: 13, Capsid protein: 4, major capsid protein: 2, capsid protein 1: 1, putative capsid protein 4: 1, Major capsid protein: 1, putative capsid protein 3: 1, putative major capsid protein: 1, probable capsid protein 4: 1, probable capsid protein 2: 1, putative capsid protein 2: 1
Group I: dsDNA viruses	Cluster_223	Ankyrin/F-box protein|Poxviridae	KM502564|AIZ77374.1, AY386264|AAR98353.1, KM502564|AIZ77377.1, GQ329670|ADC54023.1, GQ329670|ADC54027.1, GQ329670|ADC53906.1, AY386265|AAR98479.1, AY386265|AAR98482.1, AY386265|AAR98365.1, GQ329670|ADC54026.1, GQ329670|ADC53907.1, AY386264|AAR98351.1, AY386264|AAR98233.1, AY386265|AAR98361.1, KM502564|AIZ77258.1, AY386265|AAR98485.1, AY386264|AAR98348.1, AY386265|AAR98360.1, KM502564|AIZ77254.1, …	26	Poxviridae: 26	Ankyrin/F-box protein: 7, putative ankyrin repeat protein: 7, ORF123 ankyrin repeat protein: 2, ORF128 ankyrin repeat protein: 2, ORF126 ankyrin repeat protein: 2, ORF129 ankyrin repeat protein: 2, ORF008 ankyrin repeat protein: 2, ORF003 ankyrin repeat protein: 1, ORF004 ankyrin repeat protein: 1
Group I: dsDNA viruses	Cluster_224	IMV heparin binding surface protein|Poxviridae	KP143769|AKJ93730.1, AF380138|AAL40551.1, KU749311|AOP31790.1, AY689437|ABI99067.1, AY689436|ABI99238.1, X69198|CAA49027.1, AF438165|AAL73806.1, DQ437594|ABD97669.1, KU749310|AOP31579.1, AY243312|AAO89380.1, AF482758|AAM13555.1, AF012825|AAM92389.1, AJ293568|CAC21312.1, KY094066|APG58291.1, AY386371|AAR07430.1, HQ647181|ADT91104.1, AF410153|AAL69810.1, AF325528|AAK85035.1, AY077835|ORF81, AY07783…	26	Poxviridae: 26	IMV heparin binding surface protein: 4, Hypothetical protein: 2, IMV envelope protein p35: 2, imv heparin binding surface protein: 2, MV heparin binding surface protein: 1, imv p35 heparan binding surface protein: 1, gp071L: 1, LSDV074 putative IMV envelope protein: 1, EVM085: 1, m71L: 1, H3L: 1, putative IMV envelope protein p35: 1, envelope protein H3: 1, SPV071 putative IMV envelope protein p3…
Group I: dsDNA viruses	Cluster_225	host range virulence factor|Poxviridae	AY386371|AAR07423.1, AF170722|AAF17944.1, KY094066|APG58284.1, AF170726|AAF14950.1, AF482758|AAM13476.1, AY243312|AAO89300.1, X69198|CAA48949.1, DQ437594|ABD97588.1, AF012825|AAM92321.1, AY077832|ORF5, AY077835|ORF2, AF325528|AAK85028.1, AY689437|ABI99060.1, AF410153|AAL69803.1, AJ293568|CAC21305.1, AF170722|AAF17946.1, KU749310|AOP31499.1, KU749311|AOP31710.1, HQ849551|AEN03760.1, AY689436|ABI99…	26	Poxviridae: 26	host range virulence factor: 2, host range protein: 2, type 1 ifn inhibitor: 2, host-range protein: 2, Hypothetical protein: 2, D10L: 1, 67R protein: 1, gp064R: 1, m64R: 1, unknown: 1, LSDV067 putative host range protein: 1, gp062R: 1, 67R: 1, putative host range protein: 1, D8L: 1, SPV064 putative host range protein: 1, m62R: 1, EVM015: 1, Host-range protein/type I IFN inhibitor: 1, CPXV029 prot…
Group I: dsDNA viruses	Cluster_226	thymidylate kinase|I_dsDNAviruses	AF303741|AAK82112.1, FJ940765|ADA57840.2, HF679134|CCU56373.1, KU749311|AOP31859.1, KJ859677|AID46861.1, KJ801920|AID46632.1, JN408834|AER41490.1, KU749310|AOP31648.1, JQ815363|AFJ20321.1, KP143769|AKJ93799.1, AF380138|AAL40617.1, AY318871|AAR83516.1, HQ849551|AEN03741.1, AF012825|AAM92452.1, AY243312|AAO89453.1, AF482758|AAM13626.1, DQ657948|ABG42967.1, AF438165|AAL73876.1, HQ647181|AFB76982.1, …	25	Poxviridae: 18, Alloherpesviridae: 4, Asfarviridae: 1, Baculoviridae: 1, Iridoviridae: 1	thymidylate kinase: 17, 251L: 1, A49R: 1, EVM147: 1, Thymidylate kinase: 1, Thymidylate Kinase: 1, CNPV170 thymidylate kinase: 1, J2R: 1, CPXV186 protein: 1
Group I: dsDNA viruses	Cluster_227	uracil-DNA glycosylase|I_dsDNAviruses	AY372243|AAQ73744.1, NC_006623|YP_182393.1, JQ596859|AFR32443.1, AY261359|AAR86161.1, KJ668231|AID52701.1, KX589235|ARD71322.1, KT819633|ALL26090.1, AB049735|BAB16509.1, AF243438|AAG14194.1, AF275348|AAG27234.1, AF030027|AAC59580.1, FJ478159|AAB80765.1, X04370|CAA27942.1, HM625781|ADO13826.1, AF291866|AAG45739.1, JN555585|AEQ77032.1, JN561323|AEV91340.2, AY665713|AAT67318.1, JQ343919|AFI33197.1, …	25	Herpesviridae: 24, Mimiviridae: 1	uracil-DNA glycosylase: 15, uracil DNA glycosylase: 2, UL2 uracil-DNA glycosylase: 1, uracil-DNA glycosylase UL2: 1, uracil DNA glycosylate: 1, UL2 uracil-DNA glycosylase-like protein: 1, 61: 1, UL2 protein: 1, probable uracil-DNA glycosylase: 1, UL2 uracil DNA glycosylase: 1
Group I: dsDNA viruses	Cluster_228	unknown|Baculoviridae	AP006270|BAC67297.1, EU591746|ACF05335.1, DQ123841|AAZ38284.1, DQ504428|ABF47373.1, KM009991|AIE47774.1, EF035042|ABM45820.1, GQ202541|ADD73759.1, FJ914221|ADB84384.1, EU780426|ACI47482.1, KR011717|AKR17348.1, KF611977|AHH82635.1, AY126275|AAM95123.1, JQ798165|AFL64979.1, MBU59461|AAM09246.1, DQ017380|AAZ67408.1, KJ631622|AJD80731.1, EU839994|ACI28828.1, KM102981|AIZ48673.1, EU309041|ABY65768.1, …	25	Baculoviridae: 25	hypothetical protein: 9, unknown: 4, ac52: 2, ac52-like protein: 2, ORF-46: 1, ORF-118: 1, ORF109: 1, unknown protein: 1, orf37: 1, ORF50: 1, asb116: 1, ORF-40 peptide: 1
Group I: dsDNA viruses	Cluster_229	ankyrin|Poxviridae	AF482758|AAM13658.1, KU749310|AOP31673.1, KP143769|AKJ93823.1, KU749311|AOP31884.1, AY243312|AAO89478.1, AF438165|AAL73916.1, AF438165|AAL73921.1, DQ437594|ABD97572.1, DQ437594|ABD97786.1, X69198|CAA49136.1, AF012825|AAC99576.1, AF012825|AAM92308.1, AF380138|AAL40647.1, AF380138|AAL40461.1, AF482758|AAM13662.1, AF482758|AAM13452.1, KU749311|AOP31894.1, KU749310|AOP31688.1, KP143769|AKJ93839.1, KP…	25	Poxviridae: 25	ankyrin: 4, ankyrin-like protein: 4, ankyrin repeat protein: 2, Ankyrin repeat-containing protein: 2, K1R: 1, J3L: 1, CPXV225 protein: 1, B19R: 1, G3R: 1, CPXV006 protein: 1, EVM002: 1, CPXV211 protein: 1, trunated ankyrin-like protein: 1, Ankyrin: 1, J1R: 1, C11R: 1, CPXV220 protein: 1
Group I: dsDNA viruses	Cluster_230	unknown|Poxviridae	HQ647181|ADT91068.1, AF410153|AAL69770.1, AF325528|AAK84994.1, AY077835|ORF109, AY077832|ORF127, AY689437|ABI99026.1, AY689436|ABI99197.1, AF170726|AAF14916.1, AF170722|AAF17962.1, AJ293568|CAC21271.1, AY386371|AAR07390.1, HQ849551|AEN03625.1, KU749311|AOP31746.1, KP143769|AKJ93686.1, KU749310|AOP31535.1, AF012825|AAM92346.1, X69198|CAA48984.1, AY243312|AAO89337.1, AF438165|AAL73761.1, AF482758|A…	25	Poxviridae: 25	hypothetical protein: 3, unknown: 2, iev morphogenesis protein: 2, Hypothetical protein: 2, LSDV033 hypothetical protein: 1, EVM042: 1, gp028L: 1, MC032L: 1, required for IEV morphogenesis: 1, E2L: 1, CPXV068 protein: 1, conserved hypothetical pox protein: 1, F2L: 1, 33L: 1, WV assembly protein: 1, IEV morphogenesis: 1, SPV031 hypothetical protein: 1, 33L protein: 1, iev morphogenesis: 1, m28L: 1
Group I: dsDNA viruses	Cluster_231	virion core protein|Poxviridae	AJ293568|CAC21318.1, X69198|CAA49034.1, KU749311|AOP31796.1, AF170726|AAF14965.2, HQ849551|AEN03676.1, AY689437|ABI99073.1, AY689436|ABI99244.1, AF482758|AAM13561.1, AY243312|AAO89386.1, AF012825|AAM92395.1, DQ437594|ABD97675.1, AF438165|AAL73813.1, KP143769|AKJ93736.1, AF380138|AAL40557.1, AF170722|AAF17959.1, AF410153|AAL69816.1, KU980965|ANS71167.1, AF325528|AAK85041.1, AY077835|ORF104, AY0778…	25	Poxviridae: 25	virion core protein: 6, virion protein: 2, Hypothetical protein: 2, putative virion protein: 1, MC091L: 1, EVM091: 1, 80L: 1, F2L: 1, LSDV080 putative virion protein: 1, E2L: 1, gp077L: 1, Virion core protein: 1, virion core protein / unknown function: 1, virion assembly protein: 1, CPXV119 protein: 1, 80L protein: 1, SPV077 putative virion protein: 1, m77L: 1
Group I: dsDNA viruses	Cluster_232	DNA polymerase processivity factor|Poxviridae	AF325528|AAK85074.1, AY077835|ORF32, AY077832|ORF13, AF410153|AAL69849.1, AY689437|ABI99106.1, AY689436|ABI99277.1, AJ293568|CAC21351.1, AF170722|AAF17994.1, AY386371|AAR07469.1, AF170726|AAF14999.1, KY094066|APG58331.1, HQ647181|ADT91139.1, KU749310|AOP31619.1, KP143769|AKJ93770.1, KU749311|AOP31830.1, AY243312|AAO89420.1, AF380138|AAL40590.1, AF012825|AAM92429.1, DQ437594|ABD97709.1, AF482758|A…	25	Poxviridae: 25	DNA polymerase processivity factor: 7, viral DNA polymerase processivity factor: 3, Hypothetical protein: 2, A21R: 1, EVM124: 1, gp111R: 1, 113R: 1, 113R protein: 1, CPXV154 protein: 1, SPV109 DNA polymerase processivity-like factor: 1, Viral DNA polymerase processivity factor: 1, DNA polymerase processivity factor component A20: 1, A22R: 1, LSDV112 putative DNA polymerase processivity factor: 1,…
Group I: dsDNA viruses	Cluster_233	pVI|Adenoviridae	AF036092|AAC41019.2, JQ345700|AFV70641.1, OAU40839|AAA84978.1, KJ675568|AIZ35772.1, KJ156523|AII22570.1, DQ106414|AAL92451.1, FN824512|CDO33903.1, EU715130|ACH89473.1, KX121164|AOW42077.1, AAU46933|AAC54911.1, AF083975|AAD50343.1, HM585353|ADP30821.1, GU188428|ADQ39060.1, AF224336|AAF86931.1, KJ469653|AIE77221.1, JF510462|AFC40573.1, KF477312|AGX93308.1, KF477313|AGX93340.1, BK001454|DAA01690.1, …	24	Adenoviridae: 24	pVI: 15, pVI protein: 4, capsid protein precursor pVI: 3, minor capsid protein precursor: 1, L3 pVI: 1
Group I: dsDNA viruses	Cluster_234	E1B 19K|Adenoviridae	X73487|CAA51878.1, KP329563|ALE30350.1, L19443|AAC13957.1, AY487947|AAS66912.1, JN254802|AEW43607.1, AY163756|AAN62487.1, DQ086466|ABB17770.1, AJ854486|CAI05956.1, AB333801|BAH84787.1, FJ025931|AFD10557.1, ADRCG|AAA92200.1, AY598782|AAT84614.1, KX505867|APG53791.1, KP329564|ALE30384.1, KM190146|AIT70969.1, KC693022|AGK27125.1, KP329565|ALE30420.1, KP329561|ALE30279.1, KC693023|AGK27161.1, AY77178…	24	Adenoviridae: 24	E1B 19K: 13, E1b 19K: 2, E1B 21.1 kDa protein: 1, E1B 21-kDa: 1, E1B protein, small T-antigen: 1, 20.5 kD protein: 1, E1B 19k protein: 1, E1Bs: 1, control protein E1B 19 kDa: 1, E1B 19 kDa protein: 1, E1B 20 kDa protein: 1
Group I: dsDNA viruses	Cluster_235	IX|Adenoviridae	AY487947|AAS66914.1, JN254802|AEW43609.1, AY163756|AAN62507.1, DQ086466|ABB17776.1, KP329563|ALE30352.1, KM190146|AIT70971.1, AY771780|AAX19397.1, X73487|CAA51880.1, KP329564|ALE30386.1, FJ025931|AFD10559.1, L19443|AAC13959.1, KP329565|ALE30422.1, KC693022|AGK27127.1, KC693023|AGK27163.1, HQ241819|ADZ39834.1, KP329561|ALE30281.1, KC693021|AGK27093.1, ADRCG|AAA92204.1, AY598782|AAT84616.1, HQ60591…	24	Adenoviridae: 24	IX: 13, pIX: 4, protein IX: 2, pIX 15.4 kDa protein: 1, pIX protein: 1, hexon-associated protein: 1, capsid protein IX: 1, hexon associated protein (Protein IX): 1
Group I: dsDNA viruses	Cluster_236	E4 ORF3|Adenoviridae	AY487947|AAS66944.1, JN254802|AEW43634.1, AY163756|AAN62503.1, DQ086466|ABB17794.1, AB333801|BAH84817.1, AJ854486|CAI05989.1, KP329561|ALE30311.1, HQ241819|ADZ39860.1, KC693021|AGK27121.1, KP329564|ALE30416.1, X73487|CAA51903.1, KC693023|AGK27193.1, KC693022|AGK27157.1, AY771780|AAX19426.1, KP329563|ALE30380.1, KM190146|AIT70998.1, FJ025931|AFD10582.1, L19443|AAC13983.1, KX505867|APG53821.1, AY59…	24	Adenoviridae: 24	E4 ORF3: 11, ORF3: 3, E4 orf3: 2, nuclear binding protein: 1, E4 11 KD protein: 1, E4Orf3: 1, E4 ORF3 13 kDa protein: 1, 13.6 kDa protein: 1, control protein E4orf3: 1, E4 ORFE: 1, E4 orf 3 13.6 kDa protein: 1
Group I: dsDNA viruses	Cluster_237	major capsid protein|I_dsDNAviruses	AY380826|AAS47819.1, AF303741|AAK82135.1, HF920637|CCV02506.1, HF920636|CCV02271.1, KT989884|AMZ04851.1, JQ724856|AFJ52305.1, AY150217|AAP33191.1, CU469068|CCA61376.1, CYSCG|AAC24486.2, HF920633|CCV01748.1, HF920634|CCV01919.1, GQ918152|ADO00353.1, HF920635|CCV02096.1, KX185156|ANK58018.1, AF371960|AAL98730.1, AY548484|AAT09750.1, AY521625|AAS18087.1, FJ433873|ACO25204.1, KX353311|ANK58132.1, KX5…	24	Iridoviridae: 20, Marseilleviridae: 3, Ascoviridae: 1	major capsid protein: 14, Major Capsid Protein: 4, hypothetical protein: 2, Major capsid protein: 1, putative major capsid protein: 1, 274L: 1, unnamed protein product; 019R; Major Capsid Protein; closest orthologs: HvAV3e ORF056, TnAV2c ORF144 & 153, SfAV1a ORF041, CIV274L, MIV014L: 1
Group I: dsDNA viruses	Cluster_238	N1R/p28-like protein|Poxviridae	AF250284|AAG02881.1, HF679132|CCU55661.1, AF250284|AAG02883.1, HF679133|CCU55977.1, HF679134|CCU56285.1, HF679133|CCU56139.1, HF679132|CCU55659.1, HF679132|CCU55660.1, HF679132|CCU55790.1, HF679132|CCU55667.1, HF679133|CCU56092.1, HF679133|CCU55981.1, AP013055|BAO49363.1, AP013055|BAO49621.1, AP013055|BAO49620.1, AP013055|BAO49364.1, HF679133|CCU55971.1, HF679132|CCU55669.1, HF679133|CCU55979.1, …	24	Poxviridae: 24	N1R/p28-like protein: 17, putative antirepressor: 4, AMV057: 1, AMV175: 1, AMV177: 1
Group I: dsDNA viruses	Cluster_239	Hypothetical protein|Polydnaviridae	AJ632314|CAG17432.1, AJ632317|CAG17445.1, AB289941|BAF45502.1, AB291168|BAF45650.1, AJ632318|CAG17451.1, AY577428|AAS90270.1, AY029396|ORF1, AJ632317|CAG17448.1, AB289984|BAF45544.1, AY935249|AAX24120.1, AB291177|BAF45667.1, AB291202|BAF45734.1, AY029396|ORF2, AB291202|BAF45732.1, AF362516|ORF2, AB289967|BAF45524.1, AY029396|ORF0, AB291202|BAF45735.1, AJ632327|CAG17492.1, AJ632327|CAG17495.1, AY0…	24	Polydnaviridae: 24	Hypothetical protein: 5, vankyrin-d8.2: 1, vankyrin-d8.3: 1, vankyrin-b2.1: 1, ank6: 1, vankyrin-b1: 1, vankyrin-b15.1: 1, vankyrin-d8.4: 1, GfV-B29-ORF1: 1, vankyrin-b3.1: 1, ank2: 1, cactus-like 1: 1, ank5: 1, hypothetical protein: 1, GfV-B55-ORF1: 1, vankyrin-d8.1: 1, Cactus-like3: 1, GfV-C7-ORF1: 1, Cactus-like4: 1, vankyrin-b17: 1
Group I: dsDNA viruses	Cluster_240	Late transcription factor VLTF-4|Poxviridae	HQ849551|AEN03672.1, AY077832|ORF34, AY077835|ORF3, AF325528|AAK85037.1, AF410153|AAL69812.1, AF170722|AAF17955.1, AY689436|ABI99240.1, AY689437|ABI99069.1, KU749311|AOP31792.1, AY386371|AAR07432.1, KP143769|AKJ93732.1, AF438165|AAL73808.1, DQ437594|ABD97671.1, AY243312|AAO89382.1, X69198|CAA49029.1, AF012825|AAM92391.1, AF482758|AAM13557.1, AJ293568|CAC21314.1, HQ647181|ADT91106.2, KU749310|AOP3…	24	Poxviridae: 24	Late transcription factor VLTF-4: 2, vltf-4: 2, Hypothetical protein: 2, LSDV076 putative late transcription factor: 1, viral late transcription factor: 1, m73R: 1, 76R: 1, VLTF-4: 1, 087: 1, CPXV114 protein: 1, putative late transcription factor VLTF-4: 1, gp073R: 1, morphogenesis-related, substrate of B1R kinase: 1, H5R: 1, SPV073 putative late transcription factor VLTF-4: 1, late transcription…
Group I: dsDNA viruses	Cluster_241	virion core protein|Poxviridae	AF325528|AAK85042.1, AY077835|ORF29, AY077832|ORF10, AY689437|ABI99074.1, AY689436|ABI99245.1, AY386371|AAR07437.1, AJ293568|CAC21319.1, AF410153|AAL69817.1, KY094066|APG58299.1, HQ647181|ADT91111.1, AF170722|AAF17960.1, HQ849551|AEN03677.1, KU749311|AOP31797.1, KP143769|AKJ93737.1, AF170726|AAF14966.1, KU749310|AOP31586.1, AF482758|AAM13562.1, AF012825|AAM92396.1, DQ437594|ABD97676.1, AF380138|A…	24	Poxviridae: 24	virion core protein: 6, virion protein: 2, Hypothetical protein: 2, E3R: 1, gp078R: 1, 81R protein: 1, SPV078 putative virion protein: 1, LSDV081 putative virion protein: 1, putative virion protein: 1, CPXV120 protein: 1, m78R: 1, core protein D3-like protein: 1, F3R: 1, EVM092: 1, Virion core protein: 1, virion assembly protein: 1, 81R: 1
Group I: dsDNA viruses	Cluster_242	unknown|Poxviridae	AJ293568|CAC21244.1, AY386371|AAR07368.1, HQ647181|AFB76968.1, AY243312|AAO89475.1, KY094066|APG58380.1, AF380138|AAL40632.1, AF482758|AAM13647.1, DQ437594|ABD97768.1, AF012825|AAC99567.1, X69198|CAA49123.1, AF438165|AAL73899.1, KU749310|AOP31670.1, KP143769|AKJ93820.1, KU749311|AOP31881.1, HQ849551|AEN03755.1, KP143769|AKJ93837.1, KP143769|AKJ93639.1, AF438165|AAL73712.1, X69198|CAA48942.1, AF48…	24	Poxviridae: 24	hypothetical protein: 9, unknown: 2, N1R: 1, C8R: 1, NFkB inhibitor: 1, B14R: 1, CPXV009 CDS: 1, 6L: 1, unknown protein: 1, protein B14: 1, B13R: 1, 6L protein: 1, CPXV222 protein: 1, D1L: 1, CPXV208 protein: 1
Group I: dsDNA viruses	Cluster_243	EEV maturation protein|Poxviridae	AY077832|ORF109, AY077835|ORF127, AF325528|AAK84988.1, AY689436|ABI99190.1, AY689437|ABI99019.1, AF410153|AAL69763.1, AF170722|AAF17905.1, KY094066|APG58233.1, AF170726|AAF14909.1, AJ293568|CAC21264.1, HQ647181|ADT91148.1, AY386371|AAR07383.1, AF482758|AAM13505.1, DQ437594|ABD97618.1, KU749310|AOP31527.1, AF012825|AAM92339.1, AF380138|AAL40502.1, X69198|CAA48977.1, AF438165|AAL73754.1, AY243312|A…	24	Poxviridae: 24	EEV maturation protein: 2, exclusive to iev: 2, Hypothetical protein: 2, m21L: 1, Exclusive to IEV: 1, unknown: 1, C16L: 1, involved in plaque and EEV formation: 1, LSDV027 putative EEV maturation protein: 1, 26L protein: 1, SPV024 putative EEV maturation protein: 1, 26L: 1, protein F12: 1, EVM035: 1, putative EEV maturation protein: 1, CPXV060 protein: 1, C18L: 1, hypothetical protein: 1, eev ma…
Group I: dsDNA viruses	Cluster_244	22K|Adenoviridae	KT160425|AKT26037.1, KP329563|ALE30368.1, JN254802|AEW43624.1, AY487947|AAS66930.1, DQ086466|ABB17806.1, AY163756|AAN62518.1, KM190146|AIT70986.1, KX505867|APG53809.1, KC693022|AGK27143.1, L19443|AAC13971.1, AB333801|BAH84803.1, AJ854486|CAI05973.1, AY771780|AAX19413.1, KC693023|AGK27179.1, AY598782|AAT84631.1, EU835513|ACJ14522.1, KP329565|ALE30438.1, KP329564|ALE30402.1, KC693021|AGK27108.1, FJ…	23	Adenoviridae: 23	22K: 14, 22 kDa protein: 1, 33 kDa protein; L6 region: 1, L4 22K 21.2 kDa protein: 1, L4 22kDa protein: 1, 22k: 1, L4 22-kDa protein: 1, 14.5 kDa protein: 1, encapsidation protein 22 kDa: 1, 33 kDa protein: 1
Group I: dsDNA viruses	Cluster_245	ODV-EC27|Baculoviridae	KP296186|AKN80744.1, KM371112|AJK91754.1, DQ288858|ABQ52031.1, KR584663|AKN63375.1, AY522332|AAS82651.1, KR011718|AKR17447.1, AF270937|AAG27378.1, EU255577|ABY47805.1, AF162221|AAF05226.1, EU678671|ACH69466.1, KC179784|AGQ20343.1, GQ884143|ACZ63568.1, AF547984|AAP85719.1, KX151395|APO13968.1, HQ116624|AEB00370.1, AY229987|AAQ21683.1, U53466|AAK70757.1, KR091910|AKS25425.1, DQ333351|ABC61211.1, KJ…	23	Baculoviridae: 23	ODV-EC27: 4, odv-ec27: 4, odv-e27: 4, ODV-E27: 3, ORF97 ODV-EC27: 1, occlusion-derived virus envelope protein ODV-EC27: 1, ORF112: 1, ORF87: 1, ODV-e27: 1, occlusion derived virus envelope and capsid protein 27: 1, PxORF80 peptide: 1, odv-ec27/odv-e27: 1
Group I: dsDNA viruses	Cluster_246	helicase-1|Baculoviridae	KX151395|APO13961.1, HQ116624|AEB00363.1, AF499596|AAM70280.1, KJ406702|AIS92082.1, KR091910|AKS25419.1, DQ333351|ABC61205.1, AF270937|AAG27370.1, KR584663|AKN63366.1, AY522332|AAS82658.1, AF547984|AAP85713.1, KM371112|AJK91743.1, EU678671|ACH69452.1, AF162221|AAF05212.1, EU255577|ABY47788.1, KU593505|AMF83824.1, KP296186|AKN80741.1, KC179784|AGQ20336.1, AY229987|AAQ21676.1, U53466|AAK70750.1, KR…	23	Baculoviridae: 23	helicase-1: 5, helicase: 5, DNA helicase-1: 2, DNA helicase: 2, hel-1: 1, DNAhel-1: 1, ORF98: 1, helicase 1: 1, ORF90 HELICASE: 1, ORF79: 1, PxORF72 peptide: 1, DNA-helicase 1: 1, DNA-helicase-2: 1
Group I: dsDNA viruses	Cluster_247	p26|Baculoviridae	EU839994|ACI28801.1, KM102981|AIZ48647.1, DQ123841|AAZ38260.1, EU780426|ACI47458.1, EF035042|ABM45796.1, AF169823|AAF33616.1, AY126275|AAM95095.1, KM009991|AIE47793.1, MBU59461|AAM09217.1, JQ798165|AFL64950.1, KJ631622|AJD80752.1, AY864330|AAY83994.1, DQ017380|AAZ67430.1, KF611977|AHH82641.1, KM596836|AKN80643.1, EU309041|ABY65788.1, DQ504428|ABF47403.1, KF158713|AGR56812.1, FJ914221|ADB84401.1, …	23	Baculoviridae: 23	p26: 5, P26: 5, p26-b: 4, P26-2: 3, P26B: 1, ORF87 p26: 1, orf59: 1, putative P26: 1, P26b: 1, p26-2: 1
Group I: dsDNA viruses	Cluster_248	P24|Baculoviridae	KR584663|AKN63348.1, AY522332|AAS82676.1, KJ406702|AIS92062.1, AY229987|AAQ21658.1, AF547984|AAP85697.1, HQ116624|AEB00345.1, KC179784|AGQ20318.1, KX151395|APO13942.1, DQ333351|ABC61186.1, KR091910|AKS25399.1, JN408834|AER41492.1, AF270937|AAG27351.1, AF499596|AAM70261.1, DQ288858|ABQ52003.1, KP296186|AKN80728.1, KR011718|AKR17434.1, EU255577|ABY47769.1, AF162221|AAF05194.1, KM371112|AJK91726.1, …	23	Baculoviridae: 23	P24: 4, p24: 4, p24 capsid: 3, P24 capsid protein: 3, P24 capsid: 1, ORF62: 1, PxORF53 peptide: 1, p24-capsid: 1, ORF71 P24capsid: 1, unknown: 1, ORF80: 1, capsid protein: 1, vp24 capsid: 1
Group I: dsDNA viruses	Cluster_249	ME53|Baculoviridae	EU678671|ACH69532.1, AF499596|AAM70328.1, AF547984|AAP85756.1, DQ333351|ABC61250.1, U53466|AAK70803.1, GQ884143|ACZ63606.1, KU593505|AMF83870.1, AY229987|AAQ21724.1, HQ116624|AEB00411.1, KC179784|AGQ20381.1, KR091910|AKS25466.1, KP296186|AKN80765.1, KX151395|APO14007.1, KJ406702|AIS92128.1, AY522332|AAS82607.1, KR584663|AKN63423.1, AF270937|AAG27418.1, KR011718|AKR17478.1, EU255577|ABY47869.1, AF…	23	Baculoviridae: 23	ME53: 9, me53: 8, PxORF120 peptide: 1, me-53: 1, ORF131: 1, ORF143 ME53: 1, ME-53: 1, ORF180: 1
Group I: dsDNA viruses	Cluster_250	efp|Baculoviridae	EU255577|ABY47717.1, AF162221|AAF05141.1, AF547984|AAP85660.1, AY229987|AAQ21625.1, U53466|AAK70691.1, GQ884143|ACZ63512.1, KJ406702|AIS92028.1, KR091910|AKS25366.1, DQ333351|ABC61157.1, KR584663|AKN63302.1, AY522332|AAS82713.1, KX151395|APO13911.1, AF499596|AAM70225.1, HQ116624|AEB00318.1, KC179784|AGQ20290.1, JN408834|AER41440.1, KU593505|AMF83797.1, AF270937|AAG27324.1, DQ288858|ABQ51967.1, EU…	23	Baculoviridae: 23	efp: 5, F protein: 3, envelope fusion protein: 3, budded virus envelope fusion protein EFP: 2, EFP: 2, envelope protein: 1, PxORF26 peptide: 1, unknown: 1, F: 1, ORF31 similar to AcMNPV ORF23: 1, DUF3609: 1, ORF25: 1, ORF27: 1
Group I: dsDNA viruses	Cluster_251	ie-1|Baculoviridae	AF547984|AAP85643.1, U53466|AAK70674.1, AY229987|AAQ21604.1, GQ884143|ACZ63492.1, KR091910|AKS25350.1, KJ406702|AIS92008.1, KX151395|APO13890.1, HQ116624|AEB00294.1, DQ333351|ABC61141.1, KP296186|AKN80769.1, KU593505|AMF83759.1, KC179784|AGQ20265.1, AF499596|AAM70204.1, KR584663|AKN63283.1, AY522332|AAS82730.1, JN408834|AER41461.1, KM371112|AJK91669.1, EU678671|ACH69358.1, KR011718|AKR17483.1, AF…	23	Baculoviridae: 23	ie-1: 8, IE-1: 4, immediate early protein 1: 3, PxORF10 peptide: 1, ie: 1, ORF9: 1, ORF8: 1, ORF7 IE-1: 1, ep23: 1, immediate early protein-1: 1, immediate-early transcriptional regulatory protein-1: 1
Group I: dsDNA viruses	Cluster_252	pep-1|Baculoviridae	AF547984|AAP85653.1, KX151395|APO13903.1, GQ884143|ACZ63506.1, U53466|AAB39101.1, HQ116624|AEB00307.1, KC179784|AGQ20278.1, AY229987|AAQ21617.1, KP296186|AKN80775.1, AF499596|AAM70217.1, DQ333351|ABC61151.1, KR091910|AKS25360.1, KJ406702|AIS92020.1, KU593505|AMF83768.1, EU678671|ACH69366.1, AF162221|AAF05131.1, JN408834|AER41451.1, EU255577|ABY47707.1, KR011718|AKR17489.1, KR584663|AKN63293.1, AY…	23	Baculoviridae: 23	hypothetical protein: 4, pep-1: 3, polyhedral envelope protein: 2, polyhedron envelope protein 1: 2, ORF_16: 1, Polyhedron envelope protein 1: 1, unknown: 1, PEP: 1, ORF18: 1, pep1: 1, ORF17: 1, ORF20 similar to XcGV ORF17: 1, PxORF20 peptide: 1, PEP1: 1, PEP-1: 1, polyhedron envelope protein: 1
Group I: dsDNA viruses	Cluster_253	pep/p10|Baculoviridae	AF547984|AAP85654.1, GQ884143|ACZ63507.1, U53466|AAB39103.2, KJ406702|AIS92021.1, AY229987|AAQ21620.1, KR091910|AKS25362.1, DQ333351|ABC61152.1, HQ116624|AEB00323.1, KC179784|AGQ20295.1, KR584663|AKN63294.1, AY522332|AAS82719.1, KP296186|AKN80706.1, KX151395|APO13905.1, JN408834|AER41448.1, AF499596|AAM70218.1, KU593505|AMF83769.1, AF270937|AAG27319.1, EU255577|ABY47709.1, AF162221|AAF05133.1, EU…	23	Baculoviridae: 23	pep/p10: 5, PEP/P10: 3, polyhedron envelope/P10 fusion protein: 2, ORF19: 2, PxORF21 peptide: 1, polyhedral envelope protein/p10 fusion: 1, unknown: 1, calyx/polyhedral envelope protein: 1, p10-2: 1, Baculo_PEP_N: 1, PEP-P10: 1, pp34/calyx: 1, ORF22 similar to XcGV ORF19: 1, polyhedral envelope protein/P10 fusion: 1, hypothetical protein: 1
Group I: dsDNA viruses	Cluster_254	pep-2|Baculoviridae	AF547984|AAP85655.1, AY229987|AAQ21621.1, DQ333351|ABC61153.1, U53466|AAK70683.1, AF499596|AAM70219.1, GQ884143|ACZ63508.1, KP296186|AKN80707.1, KJ406702|AIS92022.1, JN408834|AER41447.1, KR011718|AKR17490.1, KR584663|AKN63295.1, AY522332|AAS82718.1, KX151395|APO13907.1, KM371112|AJK91678.1, HQ116624|AEB00324.1, KC179784|AGQ20296.1, EU255577|ABY47708.1, EU678671|ACH69367.1, AF162221|AAF05132.1, AF…	23	Baculoviridae: 23	pep-2: 4, polyhedron envelope protein 2: 3, polyhedral envelope protein: 2, PxORF23 peptide: 1, pep2: 1, pep: 1, unknown: 1, PEP: 1, ORF_18: 1, p10: 1, ORF23 similar to XcGV ORF18: 1, polyhedron envelope protein: 1, PEP-2: 1, PEP2: 1, ORF20: 1, ORF18: 1, hypothetical protein: 1
Group I: dsDNA viruses	Cluster_255	P40|Baculoviridae	AF547984|AAP85708.1, GQ884143|ACZ63556.1, AY229987|AAQ21671.1, U53466|AAK70745.1, KJ406702|AIS92077.1, DQ333351|ABC61200.1, KR091910|AKS25414.1, KC179784|AGQ20331.1, HQ116624|AEB00358.1, KU593505|AMF83819.1, KX151395|APO13956.1, KP296186|AKN80736.1, JN408834|AER41506.1, KR584663|AKN63362.1, AY522332|AAS82664.1, DQ288858|ABQ52018.1, AF499596|AAM70275.1, EU255577|ABY47783.1, KR011718|AKR17440.1, AF…	23	Baculoviridae: 23	P40: 4, p40: 3, hypothetical protein: 3, unknown: 2, ORF_71: 1, ORF74: 1, c42: 1, PxORF66 peptide: 1, budded virus and occlusion derived virus capsid protein 42: 1, ORF93: 1, BV/ODV-C42: 1, odv-ec42/p40: 1, p40/c42: 1, ORF85 similar to AcMNPV ORF101: 1, PrGVORF70: 1
Group I: dsDNA viruses	Cluster_256	VP91|Baculoviridae	AF547984|AAP85722.1, KR091910|AKS25428.1, KJ406702|AIS92092.1, AY229987|AAQ21687.1, DQ333351|ABC61214.1, KP296186|AKN80709.1, HQ116624|AEB00374.1, KX151395|APO13972.1, KC179784|AGQ20346.1, GQ884143|ACZ63571.1, KU593505|AMF83835.1, JN408834|AER41522.1, KR584663|AKN63381.1, AY522332|AAS82646.1, DQ288858|ABQ52035.1, AF270937|AAG27382.1, U53466|AAK70761.1, AF499596|AAM70292.1, KM371112|AJK91762.1, EU…	23	Baculoviridae: 23	VP91: 4, vp91-capsid: 2, vp91 capsid: 2, VP91 capsid: 2, vp91: 2, tlp20: 1, ORF101 VP91 capsid: 1, P91: 1, ORF91: 1, P95: 1, ORF118: 1, capsid protein VP91: 1, PxORF84 peptide: 1, vp91 capsid protein: 1, vp91/p95: 1, capsid vp91: 1
Group I: dsDNA viruses	Cluster_257	unknown|Baculoviridae	AF547984|AAP85730.1, GQ884143|ACZ63578.1, KX151395|APO13979.1, DQ333351|ABC61223.1, AF499596|AAM70299.1, KU593505|AMF83860.1, AY229987|AAQ21694.1, KP296186|AKN80750.1, U53466|AAK70768.1, KC179784|AGQ20354.1, KJ406702|AIS92102.1, HQ116624|AEB00382.1, KR091910|AKS25438.1, JN408834|AER41529.1, KR584663|AKN63388.1, AY522332|AAS82638.1, DQ288858|ABQ52043.1, AF270937|AAG27390.1, KR011718|AKR17457.1, EU…	23	Baculoviridae: 23	hypothetical protein: 10, unknown: 4, PxORF92 peptide: 1, Clas95: 1, ORF100: 1, ORF126: 1, ORF_93: 1, ORF108: 1, PrGVORF92: 1, Ac75-like protein: 1, ORF108 similar to AcMNPV ORF75: 1
Group I: dsDNA viruses	Cluster_258	DNA ligase|Baculoviridae	AF547984|AAP85740.1, KR091910|AKS25448.1, GQ884143|ACZ63588.1, DQ333351|ABC61233.1, U53466|AAK70780.1, KJ406702|AIS92112.1, AY229987|AAQ21705.1, KP296186|AKN80818.1, KR584663|AKN63398.1, AY522332|AAS82628.1, AF499596|AAM70310.1, KC179784|AGQ20363.1, JN408834|AER41541.1, HQ116624|AEB00392.1, KU593505|AMF83850.1, KX151395|APO13990.1, AF270937|AAG27399.1, DQ288858|ABQ52053.1, KM371112|AJK91778.1, EU…	23	Baculoviridae: 23	DNA ligase: 11, ligase: 3, DNA-ligase: 2, dna ligase: 2, ORF110: 1, ORF141: 1, PxORF101 peptide: 1, DNAligase: 1, ORF120 DNALIGASE: 1
Group I: dsDNA viruses	Cluster_259	Hypothetical protein|Poxviridae	AY077832|ORF47, AY077835|ORF14, AF325528|AAK85098.1, AF410153|AAL69873.1, AY689437|ABI99133.1, AY689436|ABI99304.1, AJ293568|CAC21376.1, AY386371|AAR07491.1, AF170722|AAF18018.1, AF170726|AAF15025.1, HQ647181|AFB76953.1, KU749310|AOP31651.1, KY094066|APG58356.1, AF380138|AAL40619.1, KU749311|AOP31862.1, DQ437594|ABD97744.1, AF012825|AAM92454.1, AF438165|AAL73879.1, KP143769|AKJ93802.1, X69198|CAA…	23	Poxviridae: 23	hypothetical protein: 7, Hypothetical protein: 2, unknown: 2, J5R: 1, m137R: 1, 138R protein: 1, EVM149: 1, unknown protein: 1, CPXV189 protein: 1, A51R: 1, gp137R: 1, protein A51: 1, SPV134 hypothetical protein: 1, LSDV137 hypothetical protein: 1, 138R: 1
Group I: dsDNA viruses	Cluster_260	ER-localized apoptosis regulator|Poxviridae	AY077835|ORF20, AY077835|ORF95, AF325528|AAK85115.1, AF325528|AAK84964.1, AY077832|ORF134, AY077832|ORF71, AY689437|ABI99152.1, AY689437|ABI98992.1, AY689436|ABI99324.1, AY689436|ABI99162.1, AF170726|AAF14890.1, AF170726|AAF15049.1, AF170722|AAF18040.1, AF170722|AAF17887.1, AF482758|AAM13642.1, DQ437594|ABD97761.1, KP143769|AKJ93815.1, AF438165|AAL73895.1, KU749311|AOP31876.1, KU749310|AOP31665.1…	23	Poxviridae: 23	ER-localized apoptosis regulator: 4, Hypothetical protein: 4, virulence factor: 3, CPXV203 protein: 1, 6kDa intracellular viral protein: 1, B10R: 1, gp004R: 1, M-T4: 1, LSDV003 putative ER-localized apoptosis regulator: 1, M-T4-like virulence factor: 1, m4: 1, myxoma MT-4-like protein: 1, gp004L: 1, LSDV154 putative ER-localized apoptosis regulator: 1, Intracellular viral protein: 1
Group I: dsDNA viruses	Cluster_261	EEV protein|Poxviridae	AY077832|ORF65, AY077835|ORF33, AF325528|AAK85084.1, AF170722|AAF18005.1, AF170726|AAF15010.1, AF410153|AAL69859.1, AJ293568|CAC21361.1, AY386371|AAR07480.1, AY689437|ABI99117.1, AY689436|ABI99288.1, AF012825|AAM92441.1, KP143769|AKJ93784.1, HQ849551|AEN03729.1, DQ437594|ABD97724.1, AF438165|AAL73860.1, X69198|CAA49082.1, AF482758|AAM13611.1, AF380138|AAL40604.1, KU749310|AOP31633.1, AY243312|AAO…	23	Poxviridae: 23	EEV protein: 3, c-type lectin-like iev/eev glycoprotein: 2, Hypothetical protein: 2, EVM136: 1, A37R: 1, A36R: 1, EV envelope glycoprotein: 1, 123R: 1, gp122R: 1, 123R protein: 1, SPV120 hypothetical protein: 1, m122R: 1, IEV and EEV membrane glycoprotein: 1, EEV glycoprotein: 1, IEV and EEV outer membrane lectin-like glycoprotein: 1, C-type lectin-like IEV/EEV glycoprotein: 1, CPXV169 protein: 1…
Group I: dsDNA viruses	Cluster_262	EEV membrane phosphoglycoprotein|Poxviridae	AF325528|AAK85083.1, AY077835|ORF63, AY077832|ORF14, AF410153|AAL69858.1, HQ849551|AEN03728.1, AF170722|AAF18004.1, AY689437|ABI99116.1, AY689436|ABI99287.1, AF170726|AAF15009.1, AY386371|AAR07479.1, KU749310|AOP31632.1, AJ293568|CAC21360.1, KU749311|AOP31843.1, KP143769|AKJ93783.1, DQ437594|ABD97723.1, AF380138|AAL40603.1, AF012825|AAM92440.1, X69198|CAA49081.1, AF438165|AAL73859.1, AF482758|AAM…	23	Poxviridae: 23	EEV membrane phosphoglycoprotein: 4, eev membrane phosphoglycoprotein: 2, EEV glycoprotein: 2, Hypothetical protein: 2, CPXV168 protein: 1, EV envelope glycoprotein: 1, A36R: 1, 122R: 1, putative EEV protein: 1, 122R protein: 1, gp121R: 1, m121R: 1, A35R: 1, protein A33: 1, SPV119 putative EEV glycoprotein: 1, LSDV122 putative EEV glycoprotein: 1, EVM135: 1
Group I: dsDNA viruses	Cluster_263	Hypothetical protein|Poxviridae	AF325528|AAK84991.1, AY077835|ORF124, AY077832|ORF85, AF410153|AAL69767.1, AY689437|ABI99023.1, AY689436|ABI99194.1, HQ849551|AEN03622.1, KU749310|AOP31532.1, AF482758|AAM13510.1, AF438165|AAL73758.1, DQ437594|ABD97622.1, AY243312|AAO89334.1, X69198|CAA48981.1, KU749311|AOP31743.1, AF380138|AAL40506.1, AF012825|AAM92343.1, AF170722|AAF17908.1, AF170726|AAF14913.1, AY386371|AAR07387.1, AJ293568|CA…	23	Poxviridae: 23	hypothetical protein: 4, Hypothetical protein: 2, nonfunctional serine recombinase: 2, unknown: 2, EVM039: 1, LSDV030 hypothetical protein: 1, gp025L: 1, MC029L: 1, C22L: 1, C20L: 1, conserved hypothetical pox protein: 1, unknown protein: 1, CPXV065: 1, 30L: 1, 30L protein: 1, m025L: 1, SPV028 hypothetical protein: 1
Group I: dsDNA viruses	Cluster_264	inhibitor of apoptosis 5|I_dsDNAviruses	AY509253|AAS00933.1, KX151395|APO13985.1, KR584663|AKN63394.1, AY522332|AAS82632.1, JN408834|AER41537.1, KU593505|AMF83853.1, DQ288858|ABQ52049.1, AF499596|AAM70306.1, KP296186|AKN80754.1, U53466|AAK70776.1, AF547984|AAP85736.1, AF270937|AAG27396.1, GQ884143|ACZ63584.1, AY229987|AAQ21701.1, DQ333351|ABC61229.1, EU255577|ABY47830.1, KM371112|AJK91775.1, KR091910|AKS25445.1, KJ406702|AIS92109.1, AF…	22	Baculoviridae: 21, Malacoherpesviridae: 1	inhibitor of apoptosis 5: 5, iap-5: 5, IAP-5: 2, ORF106: 1, ORF116 IAP-5: 1, ORF137: 1, IAP-2: 1, IAP-3: 1, iap-2: 1, iap-3: 1, PxORF98 peptide: 1, ORF42: 1, inhibitor of apoptosis-5: 1
Group I: dsDNA viruses	Cluster_265	E4 ORF4|Adenoviridae	AY487947|AAS66945.1, JN254802|AEW43633.1, AY163756|AAN62504.1, AJ854486|CAI05988.1, AB333801|BAH84816.1, DQ086466|ABB17795.1, KP329563|ALE30379.1, KM190146|AIT70997.1, X73487|CAA51902.1, FJ025931|AFD10581.1, KP329564|ALE30415.1, KX505867|APG53820.1, HQ241819|ADZ39859.1, KC693022|AGK27156.1, KC693021|AGK27120.1, L19443|AAC13982.1, KP329565|ALE30451.1, KC693023|AGK27192.1, KP329561|ALE30310.1, AY59…	22	Adenoviridae: 22	E4 ORF4: 10, ORF4: 4, E4 orf4: 2, E4 orf4 14.2 kDa protein: 1, E4Orf4: 1, 14.1 kDa protein: 1, control protein E4orf4: 1, E4 ORF4 13.6 kDa protein: 1, E4 13 KD protein: 1
Group I: dsDNA viruses	Cluster_266	E4 ORF2|Adenoviridae	AY487947|AAS66943.1, JN254802|AEW43635.1, DQ086466|ABB17793.1, AY163756|AAN62502.1, AB333801|BAH84818.1, AJ854486|CAI05990.1, L19443|AAC13984.1, AY598782|AAT84645.1, FJ025931|AFD10583.1, KC693022|AGK27158.1, AY771780|AAX19427.1, KP329565|ALE30453.1, KC693023|AGK27194.1, HQ605912|AEF59070.1, KP329563|ALE30381.1, KM190146|AIT70999.1, KP329564|ALE30417.1, KX505867|APG53822.1, HQ241819|ADZ39861.1, KC…	22	Adenoviridae: 22	E4 ORF2: 11, ORF2: 4, E4 orf2: 2, 14.5 kDa protein: 1, E4Orf2: 1, control protein E4orf2: 1, E4 orf2 14.5 kDa protein: 1, E4 ORF2 14.3 kDa protein: 1
Group I: dsDNA viruses	Cluster_267	unknown similar to AMEV109|I_dsDNAviruses	DQ517337|ABF70538.1, DQ517337|ABF70591.1, AF250284|AAG02815.1, HF679134|CCU56343.1, HF679133|CCU56047.1, AY522332|AAS82615.1, KR584663|AKN63413.1, EU678671|ACH69371.1, AF162221|AAF05136.1, KR011718|AKR17492.1, KM371112|AJK91789.1, EU678671|ACH69514.1, KR011718|AKR17470.1, EU255577|ABY47851.1, AF162221|AAF05275.1, HF679134|CCU56352.1, HF679132|CCU55745.1, HF679133|CCU56001.1, HF679132|CCU55699.1, …	22	Baculoviridae: 13, Poxviridae: 7, Ascoviridae: 2	unknown similar to AMEV109: 6, unknown: 5, hypothetical protein: 5, AMV109: 1, ORF123: 1, ORF128: 1, ORF155: 1, ORF161: 1, ORF22: 1
Group I: dsDNA viruses	Cluster_268	N1R/p28-like protein|I_dsDNAviruses	AF303741|AAK81943.1, HF679134|CCU56504.1, HF679134|CCU56199.1, HF679131|CCU55567.1, HF679131|CCU55323.1, HF679132|CCU55884.1, HF679132|CCU55587.1, HF679132|CCU55885.1, HF679132|CCU55586.1, HF679134|CCU56502.1, HF679134|CCU56201.1, HF679131|CCU55440.1, HF679131|CCU55451.1, AP013055|BAO49423.1, AP013055|BAO49561.1, HF679134|CCU56501.1, HF679134|CCU56202.1, HF679134|CCU56503.1, HF679134|CCU56200.1, …	22	Poxviridae: 21, Iridoviridae: 1	N1R/p28-like protein: 19, KilA-N domain-containing protein: 2, 006L: 1
Group I: dsDNA viruses	Cluster_269	ac17|Baculoviridae	AP006270|BAC67371.1, EU591746|ACF05408.1, KF611977|AHH82711.1, FJ914221|ADB84369.1, KF158713|AGR56883.1, KM102981|AIZ48588.1, EF035042|ABM45739.1, GQ202541|ADD73837.1, DQ123841|AAZ38196.1, AF169823|AAF33559.1, KR011717|AKR17393.1, EU780426|ACI47398.1, JX454574|AGE89969.1, AY126275|AAM95023.1, EU839994|ACI28736.1, MBU59461|AAM09149.1, JQ798165|AFL64886.1, KM009991|AIE47756.1, AF081810|AAC70314.1, …	22	Baculoviridae: 22	hypothetical protein: 9, ac17: 3, unknown: 3, ORF-122: 1, ORF-30: 1, ORF128: 1, ORF29: 1, unknown protein: 1, asb030: 1, LdOrf-128 peptide: 1
Group I: dsDNA viruses	Cluster_270	fp|Baculoviridae	KM371112|AJK91777.1, DQ333351|ABC61231.1, GQ884143|ACZ63586.1, KC179784|AGQ20361.1, HQ116624|AEB00390.1, AY229987|AAQ21703.1, KP296186|AKN80756.1, AF547984|AAP85738.1, KJ406702|AIS92111.1, AF499596|AAM70308.1, KR091910|AKS25447.1, U53466|AAK70778.1, KR584663|AKN63396.1, AY522332|AAS82630.1, KX151395|APO13987.1, JN408834|AER41539.1, KU593505|AMF83851.1, AF270937|AAG27398.1, DQ288858|ABQ52052.1, KR…	22	Baculoviridae: 22	fp: 6, FP25K: 3, FP: 2, ORF140: 1, ORF108: 1, fp 25k: 1, 25k-fp: 1, few polyhedra protein: 1, fp25k: 1, ORF118 FP: 1, Few polyhedra: 1, few polyhedra: 1, PxORF100 peptide: 1, hypothetical protein: 1
Group I: dsDNA viruses	Cluster_271	unknown|Baculoviridae	KX151395|APO13891.1, KR091910|AKS25351.1, KC179784|AGQ20266.1, KP296186|AKN80703.1, EU678671|ACH69359.1, KR011718|AKR17402.1, DQ288858|ABQ51951.1, AF162221|AAF05124.1, KJ406702|AIS92009.1, HQ116624|AEB00295.1, AF547984|AAP85644.1, GQ884143|ACZ63493.1, DQ333351|ABC61142.1, U53466|AAK70675.1, KU593505|AMF83758.1, AF499596|AAM70205.1, AY229987|AAQ21605.1, KR584663|AKN63284.1, AY522332|AAS82729.1, AF…	22	Baculoviridae: 22	hypothetical protein: 7, unknown: 4, ORF7: 1, ORF009: 1, nucleopolyhedrovirus protein DUF884: 1, ORF9: 1, ie-1: 1, PxORF11 peptide: 1, ORF8 similar to AcMNPV ORF146: 1, ORF10: 1, Clas8: 1, ORF_7: 1, PrGVORF7: 1
Group I: dsDNA viruses	Cluster_272	unknown|Baculoviridae	AF547984|AAP85641.1, KC179784|AGQ20263.1, HQ116624|AEB00292.1, GQ884143|ACZ63490.1, KR091910|AKS25348.1, KX151395|APO13888.1, U53466|AAK70671.1, AF499596|AAM70202.1, AY229987|AAQ21602.1, KJ406702|AIS92006.1, KP296186|AKN80768.1, DQ333351|ABC61139.1, KR584663|AKN63282.1, AY522332|AAS82732.1, DQ288858|ABQ51948.1, KM371112|AJK91668.1, AF162221|AAF05121.1, EU255577|ABY47697.1, JN408834|AER41433.1, EU…	22	Baculoviridae: 22	hypothetical protein: 10, unknown: 4, ORF4: 1, ORF7: 1, ORF_4: 1, ORF007: 1, ORF6: 1, ORF4 similar to XcGV ORF7: 1, Clas5: 1, PrGVORF4: 1
Group I: dsDNA viruses	Cluster_273	unknown|Baculoviridae	AF547984|AAP85666.1, AY229987|AAQ21631.1, GQ884143|ACZ63517.1, KX151395|APO13917.1, AF499596|AAM70232.1, KP296186|AKN80714.1, KC179784|AGQ20300.1, DQ333351|ABC61162.1, HQ116624|AEB00327.1, KJ406702|AIS92032.1, U53466|AAK70699.1, KR091910|AKS25370.1, KU593505|AMF83793.1, JN408834|AER41466.1, KM371112|AJK91690.1, EU678671|ACH69382.1, AF162221|AAF05148.1, EU255577|ABY47723.1, KR011718|AKR17413.1, KR…	22	Baculoviridae: 22	hypothetical protein: 9, unknown: 4, ORF34: 2, PrGVORF31: 1, ORF029: 1, odv-e66: 1, ORF39 similar to XcGV ORF34: 1, ORF33: 1, ORF_29: 1, Clas27: 1
Group I: dsDNA viruses	Cluster_274	mp-nase|Baculoviridae	AF547984|AAP85674.1, KC179784|AGQ20285.1, HQ116624|AEB00313.1, AY229987|AAQ21638.1, DQ333351|ABC61167.1, KJ406702|AIS92039.1, AF499596|AAM70239.1, GQ884143|ACZ63523.1, KR091910|AKS25377.1, KU593505|AMF83791.1, KP296186|AKN80787.1, AY522332|AAS82697.1, KR584663|AKN63321.1, AF162221|AAF05154.1, KR011718|AKR17496.1, DQ288858|ABQ51980.1, KM371112|AJK91695.1, JN408834|AER41470.1, U53466|AAK70706.1, AF…	22	Baculoviridae: 22	mp-nase: 6, metalloproteinase: 5, MP-NASE: 2, metalloproteinase MP-NASE: 1, ORF46 metalloproteinase: 1, metalloproteinase (stromelysin-1-like): 1, Metalloproteinase: 1, ZnMC_MMP: 1, matrix metalloprotease: 1, PxORF35 peptide: 1, ORF40: 1, ORF41: 1
Group I: dsDNA viruses	Cluster_275	N1R/p28-like protein|I_dsDNAviruses	AF303741|AAK82280.1, GQ918152|ADO00437.1, HF920635|CCV02173.1, HF679134|CCU56344.1, HF920633|CCV01821.1, HF920635|CCV02046.1, GQ918152|ADO00514.1, HF920636|CCV02219.1, HF920633|CCV01702.1, HF920635|CCV02171.1, HF920634|CCV01870.1, HF920636|CCV02291.1, HF920633|CCV01691.1, HF920634|CCV01995.1, HF920636|CCV02208.1, HF920634|CCV01859.1, HF920635|CCV02032.1, GQ918152|ADO00407.1, KF938901|AHL67634.1, …	22	Iridoviridae: 20, Poxviridae: 2	hypothetical protein: 19, N1R/p28-like protein: 2, 420R: 1
Group I: dsDNA viruses	Cluster_276	restriction endonuclease|I_dsDNAviruses	GU071086|ADB03829.1, GU071086|ADB04096.1, KF483846|AHC54961.1, GU071086|ADB04116.1, GU071086|ADB04171.1, HQ113105|AEA06950.1, HQ113105|AEA07011.1, KF483846|AHC55035.1, HQ113105|AEA07241.1, KF483846|AHC54879.1, GU071086|ADB04022.1, KF483846|AHC54983.1, HQ113105|AEA07103.1, GU071086|ADB03937.1, HQ113105|AEA07102.1, KT835053|ALX27630.1, KT835053|ALX27615.1, HQ336222|ADO18757.1, KF483846|AHC54984.1, …	22	Marseilleviridae: 21, Mimiviridae: 1	restriction endonuclease: 9, putative restriction endonuclease: 9, hypothetical protein: 3, zinc-ribbon-containing protein: 1
Group I: dsDNA viruses	Cluster_277	MHC class II antigen presentation inhibitor|Poxviridae	AF325528|AAK85085.1, AY077835|ORF64, AY077832|ORF66, AF410153|AAL69860.1, AF170722|AAF18006.1, AY689437|ABI99118.1, AY689436|ABI99289.1, AF170726|AAF15011.1, AJ293568|CAC21362.1, AY386371|AAR07481.1, HQ647181|AFB76944.1, HQ849551|AEN03730.1, KY094066|APG58344.1, AF380138|AAL40605.1, AF482758|AAM13612.1, AY243312|AAO89437.1, KU749310|AOP31634.1, AF012825|AAM92442.1, KU749311|AOP31845.1, DQ437594|A…	22	Poxviridae: 22	MHC class II antigen presentation inhibitor: 3, hypothetical protein: 3, Hypothetical protein: 2, unknown: 2, protein A35: 1, MHC class II inhibitor: 1, EVM137: 1, CPXV171 protein: 1, A37R: 1, SPV121 hypothetical protein: 1, inhibits MHC class II antigen presentation: 1, 124R protein: 1, 124R: 1, gp123R: 1, LSDV124 hypothetical protein: 1, m123R: 1
Group I: dsDNA viruses	Cluster_278	IVa2|Adenoviridae	AF036092|AAK13180.1, JQ345700|AFV70633.1, OAU40839|AAD45949.1, Y09598|CAA70800.1, GU734104|ADE58390.1, KJ469653|AIE77213.1, KF477313|AGX93332.1, AF224336|AAF86923.1, HM585353|ADP30813.1, BK001454|DAA01682.1, AF074946|AAC64524.1, KF477312|AGX93300.1, GU936707|ADM53792.1, FN824512|CDO33895.1, KC493646|AGL34678.1, AF083975|AAD50335.1, GU188428|ADQ39052.1, JF510462|AFC40565.1, KX121164|AOW42067.1, AA…	21	Adenoviridae: 21	IVa2: 12, encapsidation protein IVa2: 3, IVa2 protein: 2, IVa2 (37.5kd): 1, pIVa2: 1, maturation protein: 1, protein IVa2: 1
Group I: dsDNA viruses	Cluster_279	E3 12.5K|Adenoviridae	AY487947|AAS66932.1, JN254802|AEW43627.1, DQ086466|ABB17783.1, AY163756|AAN62493.1, X73487|CAA51896.1, AJ854486|CAI05975.1, AB333801|BAH84805.1, KP329565|ALE30441.1, KC693021|AGK27110.1, HQ241819|ADZ39850.1, KP329561|ALE30300.1, KC693023|AGK27181.1, KC693022|AGK27145.1, AY771780|AAX19415.1, KP329564|ALE30405.1, KP329563|ALE30371.1, KM190146|AIT70989.1, FJ025931|AFD10577.1, HQ913600|AEK98462.1, HQ…	21	Adenoviridae: 21	E3 12.5K: 7, 12.5K: 4, E12.5: 3, E3 12.1-kDa: 1, control protein E3 12.5 kDa: 1, E3 11.7 kDa protein: 1, E3 12.1 KD protein: 1, E3 12.5 kDa protein: 1, 12.2 kDa protein: 1, E3 12.2 kDa protein: 1
Group I: dsDNA viruses	Cluster_280	unknown|I_dsDNAviruses	AM398843|CAL44637.1, JX467702|AGA16230.1, EF125867|ABL76014.1, L22858|AAA66709.1, NPHT3COMP|AAC63751.1, DQ517337|ABF70604.1, AP009046|BAE72361.1, KJ631623|AJD09233.1, EU839994|ACI28731.1, AY043265|AAK85635.1, OPU75930|AAC59081.1, AF512031|AAP29856.1, KC961304|AGR57109.1, KF894742|AHD25563.1, KM102981|AIZ48583.1, KM009991|AIE47869.1, KU565883|ANF29711.1, KF611977|AHH82673.1, FJ914221|ADB84435.1, D…	21	Baculoviridae: 19, Ascoviridae: 2	unknown: 4, endonuclease: 4, hypothetical protein: 4, AcMNPV orf79: 1, Mv-ORF62 peptide: 1, AcOrf-79 peptide: 1, ORF-63: 1, ORF72 peptide: 1, 13 kDa GIY-YIG-like endonuclease: 1, ac79-like protein: 1, ac79: 1, asb025: 1
Group I: dsDNA viruses	Cluster_281	unknown|Baculoviridae	KR584663|AKN63411.1, AY522332|AAS82616.1, KC179784|AGQ20373.1, HQ116624|AEB00403.1, AF499596|AAM70320.1, KU593505|AMF83864.1, KJ406702|AIS92121.1, JN408834|AER41550.1, KR091910|AKS25460.1, AF270937|AAG27410.1, AF162221|AAF05285.1, EU255577|ABY47860.1, U53466|AAK70794.1, AY229987|AAQ21716.1, KX151395|APO14001.1, GQ884143|ACZ63599.1, DQ333351|ABC61243.1, KR011718|AKR17472.1, KP296186|AKN80762.1, EU…	21	Baculoviridae: 21	hypothetical protein: 10, unknown: 4, ORF122: 1, Clas117: 1, PxORF112 peptide: 1, ORF171: 1, U-box/RING-like domain protein: 1, ORF134 similar to AcMNPV ORF53: 1, PrGVORF113: 1
Group I: dsDNA viruses	Cluster_282	unknown|Baculoviridae	EF035042|ABM45750.1, KM009991|AIE47838.1, DQ504428|ABF47456.1, FJ227128|ACO53559.1, AY126275|AAM95036.1, JQ798165|AFL64899.1, EU839994|ACI28751.1, KM102981|AIZ48600.1, DQ123841|AAZ38210.1, EU780426|ACI47412.1, MBU59461|AAM09163.1, FJ914221|ADB84375.1, DQ017380|AAZ67488.1, KJ631622|AJD80810.1, AY864330|AAY84057.1, AF081810|AAC70345.1, GQ202541|ADD73861.1, KF611977|AHH82707.1, KM596836|AKN80679.1, …	21	Baculoviridae: 21	hypothetical protein: 5, unknown: 4, ac19-like protein: 2, ORF-118: 1, asb042: 1, ORF135: 1, ORF152: 1, orf118: 1, ac19: 1, LdOrf-159 peptide: 1, unknown protein: 1, ORF-44: 1, ORF-126 peptide: 1
Group I: dsDNA viruses	Cluster_283	lef-2|Baculoviridae	EU678671|ACH69383.1, DQ288858|ABQ51975.1, KM371112|AJK91691.1, AY522332|AAS82703.1, KR584663|AKN63313.1, KC179784|AGQ20289.1, AF162221|AAF05149.1, AF547984|AAP85669.1, HQ116624|AEB00317.1, AY229987|AAQ21633.1, U53466|AAK70701.1, KP296186|AKN80716.1, AF499596|AAM70235.1, DQ333351|ABC61163.1, GQ884143|ACZ63519.1, KX151395|APO13918.1, KJ406702|AIS92034.1, KR091910|AKS25372.1, EU255577|ABY47724.1, KR…	21	Baculoviridae: 21	lef-2: 8, LEF-2: 5, late expression factor 2: 4, ORF35: 2, late expression factor-2: 1, ORF41 LEF-2: 1
Group I: dsDNA viruses	Cluster_284	protein tyrosine phosphatase 2|I_dsDNAviruses	EU839994|ACI28733.1, KM102981|AIZ48585.1, DQ123841|AAZ38193.1, AF169823|AAF33556.1, EU780426|ACI47392.1, EF035042|ABM45736.1, AY126275|AAM95020.1, JQ798165|AFL64883.1, MBU59461|AAM09146.1, KJ631622|AJD80823.1, AY864330|AAY84071.1, HF679132|CCU55702.1, HF679134|CCU56296.1, DQ017380|AAZ67502.1, HF679133|CCU56004.1, HF679131|CCU55391.1, AF250284|AAG02784.1, KF483846|AHC54731.1, HQ113105|AEA06929.1, …	21	Baculoviridae: 12, Poxviridae: 5, Marseilleviridae: 3, Iridoviridae: 1	protein tyrosine phosphatase 2: 4, PTP2: 2, protein tyrosine phosphatase-2: 2, dual specificity protein phosphatase: 2, ptp2: 2, ORF26 ptp2: 1, 123R: 1, phosphotyrosine phosphatase (ptp): 1, ptp-2: 1, putative tyrosine/serine phosphatase: 1, AMV078: 1, phosphotyrosine phosphatase 2: 1, PTP-2: 1, hypothetical protein: 1
Group I: dsDNA viruses	Cluster_285	nicotinamide riboside kinase 1|Baculoviridae	EU839994|ACI28765.1, KM102981|AIZ48615.1, DQ123841|AAZ38226.1, AF169823|AAF33584.1, EU780426|ACI47426.1, MBU59461|AAM09180.1, AY126275|AAM95058.1, JQ798165|AFL64914.1, KM009991|AIE47824.1, EF035042|ABM45763.1, FJ914221|ADB84444.1, DQ837165|ABI35797.1, KJ676450|AIU41333.1, KF611977|AHH82674.1, EU309041|ABY65824.1, KF158713|AGR56854.1, AY864330|AAY84037.1, DQ017380|AAZ67471.1, KJ631622|AJD80793.1, …	21	Baculoviridae: 21	nicotinamide riboside kinase 1: 4, nrk1: 3, unknown: 2, hypothetical protein: 2, ORF120: 1, unknown protein: 1, thymidylatekinase: 1, orf101: 1, histidinol phosphatase: 1, ORF-60: 1, hisP: 1, NRK-1: 1, ORF-106 peptide: 1, ORF54: 1
Group I: dsDNA viruses	Cluster_286	protein tyrosine phosphatase 1|I_dsDNAviruses	AP009046|BAE72431.1, DQ486030|ABF50368.1, KF894742|AHD25627.1, KC961304|AGR57180.1, AF512031|AAP29803.1, KR815466|ALR71690.1, KJ631623|AJD09297.1, AY327402|AAQ91726.1, DQ813662|ABI13793.1, OPU75930|AAC59009.1, AY043265|AAK85571.1, NPHT3COMP|AAC63820.1, L22858|AAA66631.1, KU565883|ANF29775.1, EF125867|ABM05439.1, JX467702|AGA16157.1, HF679134|CCU56367.1, HF679132|CCU55850.1, HF679133|CCU56151.1, A…	21	Baculoviridae: 16, Poxviridae: 5	protein tyrosine phosphatase 1: 11, ptp-1: 2, AMV246: 1, ORF-127: 1, Protein tyrosine phosphatase 1: 1, protein tyrosine phosphatase; PTP: 1, ptp protein: 1, PTP: 1, protein tyrosine phosphatase: 1, PTP-1: 1
Group I: dsDNA viruses	Cluster_287	P12|Baculoviridae	KR011718|AKR17439.1, AF547984|AAP85707.1, GQ884143|ACZ63555.1, U53466|AAK70744.1, HQ116624|AEB00357.1, AY229987|AAQ21670.1, KC179784|AGQ20330.1, KU593505|AMF83818.1, KR091910|AKS25413.1, KJ406702|AIS92076.1, KX151395|APO13955.1, JN408834|AER41505.1, AF162221|AAF05206.1, EU255577|ABY47782.1, EU678671|ACH69446.1, KM371112|AJK91738.1, AY522332|AAS82665.1, KR584663|AKN63361.1, DQ333351|ABC61199.1, DQ…	21	Baculoviridae: 21	hypothetical protein: 6, P12: 5, unknown: 2, p12: 2, ORF_70: 1, Clas70: 1, ORF73: 1, ORF84 similar to AcMNPV ORF102: 1, PrGVORF69: 1, ORF92: 1
Group I: dsDNA viruses	Cluster_288	dsRNA-binding protein|Poxviridae	AF325528|AAK84995.1, AY077835|ORF123, AY077832|ORF84, AY689437|ABI99027.1, AY689436|ABI99198.1, AF410153|AAL69771.1, AJ293568|CAC21272.1, AY386371|AAR07391.1, KY094066|APG58244.1, AF482758|AAM13514.1, HQ647181|AFB76933.1, DQ437594|ABD97626.1, AF438165|AAL73762.1, X69198|CAA48985.1, KP143769|AKJ93687.1, AF012825|AAM92347.1, AY243312|AAO89338.1, KU749310|AOP31536.1, HQ849551|AEN03626.1, AF380138|AA…	21	Poxviridae: 21	dsRNA-binding protein: 3, double-stranded RNA binding protein: 2, DsRNA binding PKR inhibitor: 2, Hypothetical protein: 2, interferon resistance protein: 1, EVM043: 1, CPXV069 protein: 1, 34L: 1, F3L: 1, SPV032 putative PKR inhibitor host range protein: 1, LSDV034 putative PKR inhibitor: 1, dsRNA binding protein: 1, protein E3: 1, putative dsRNA-binding PKR inhibitor: 1, 34L protein: 1, E3L: 1
Group I: dsDNA viruses	Cluster_289	chemokine binding protein|Poxviridae	AF170726|AAF14886.1, AF170726|AAF15045.1, AF170722|AAF18044.1, AF170722|AAF17883.1, KU749310|AOP31690.1, KU749310|AOP31480.1, AF438165|AAL73918.1, AF438165|AAL73919.1, X69198|CAA49138.1, AY243312|AAO89497.1, AY243312|AAO89280.1, AF012825|AAC99577.1, AF012825|AAM92307.1, AF380138|AAL40649.1, AF380138|AAL40459.1, KU749311|AOP31896.1, KU749311|AOP31691.1, KP143769|AKJ93841.1, KP143769|AKJ93635.1, AF…	21	Poxviridae: 21	chemokine binding protein: 4, chemokine-binding protein: 2, Chemokine binding protein: 2, putative chemokine binding protein: 2, J1L: 1, vCCI or CPXV227 protein: 1, s001R: 1, gp001L: 1, M-T1: 1, G5R: 1, m1: 1, EVM001: 1, J3R: 1, vCCI or CPXV003 protein: 1, secreted chemokine binding protein K2R: 1
Group I: dsDNA viruses	Cluster_290	tryptophan repeat gene family|Poxviridae	HF679131|CCU55327.1, HF679132|CCU55880.1, HF679132|CCU55591.1, HF679132|CCU55631.1, AF250284|AAG02960.1, HF679131|CCU55335.1, AF063866|AAC97845.1, AF250284|AAG02735.1, HF679134|CCU56228.1, HF679133|CCU55917.1, HF679134|CCU56251.1, HF679132|CCU55607.1, HF679132|CCU55858.1, HF679132|CCU55593.1, HF679133|CCU55922.1, AF063866|AAC97839.1, HF679133|CCU55919.1, HF679134|CCU56216.1, AF063866|AAC97756.1, …	21	Poxviridae: 21	tryptophan repeat gene family: 14, ORF MSV034 tryptophan repeat gene family protein: 1, AMV029: 1, AMV254: 1, ORF MSV027 tryptophan repeat gene family protein: 1, ORF MSV029 tryptophan repeat gene family protein: 1, ORF MSV197 tryptophan repeat gene family protein: 1, ORF MSV205 tryptophan repeat gene family protein: 1
Group I: dsDNA viruses	Cluster_291	DNA packaging terminase subunit 2|Herpesviridae	AF281817|AAK57105.1, AY446894|AAR31621.1, FJ483967|AEV80917.1, FJ483970|AEV80762.1, AY186194|AAP50617.1, KR351281|AKG51609.1, FJ483968|AEV80420.1, AF480884|AAM00706.1, JX867617|AFX83380.1, MCU68299|ORF311, KC503762|AGE11535.1, KF017583|AGT99234.1, AF157706|AAD49654.1, X83413|CAA58374.1, KU351741|ANC96531.1, AF037218|AAC40754.1, AF232689|AAC56431.1, KF921519|AHC02837.1, KT832477|ALM25980.1, KC4621…	20	Herpesviridae: 20	DNA packaging terminase subunit 2: 9, U40: 3, GP56: 1, pR56: 1, terminase subunit 2: 1, T56: 1, UL56: 1, E56: 1, rh91: 1, Hypothetical protein: 1
Group I: dsDNA viruses	Cluster_292	helicase-primase primase subunit|Herpesviridae	AY186194|AAP50626.1, FJ483967|AEV80920.1, FJ483970|AEV80765.1, KR351281|AKG51608.1, FJ483968|AEV80423.1, AF480884|AAM00709.1, AY446894|AAR31624.1, AF281817|AAK57115.1, JX867617|AFX83384.1, MCU68299|ORF252, X83413|CAA58377.1, KF017583|AGT99237.1, AF157706|AAB06341.1, KC503762|AGE11539.1, KU351741|ANC96524.1, AF037218|AAC40757.1, AF232689|AAF99156.1, KC462165|AGE10026.1, KF921519|AHC02834.1, KT8324…	20	Herpesviridae: 20	helicase-primase primase subunit: 8, U43: 2, helicase-primase complex HP2: 1, rh100: 1, pR70: 1, U43, helicase /primase complex: 1, T70: 1, primase subunit: 1, E70: 1, GP70: 1, UL70: 1, Hypothetical protein: 1
Group I: dsDNA viruses	Cluster_293	DNA packaging protein UL32|Herpesviridae	FJ483967|AEV80913.1, FJ483970|AEV80758.1, KR351281|AKG51612.1, FJ483968|AEV80417.1, AY186194|AAP50609.1, AF480884|AAM00702.1, AY446894|AAR31618.1, AF232689|AAF99151.1, MCU68299|ORF18, JX867617|AFX83376.1, AF281817|AAK57101.1, KC503762|AGE11531.1, AF037218|AAC40750.1, AF157706|AAD49650.1, X83413|CAA58416.1, KU351741|ANC96544.1, KF017583|AGT99230.1, KF921519|AHC02781.1, KC462165|AGE10033.1, KT83247…	20	Herpesviridae: 20	DNA packaging protein UL32: 8, U36: 3, virion protein: 1, T52: 1, DNA packaging protein: 1, pR52: 1, rh83: 1, UL52: 1, GP52: 1, Hypothetical protein: 1, E52: 1
Group I: dsDNA viruses	Cluster_294	nuclear egress lamina protein|Herpesviridae	FJ483967|AEV80914.1, FJ483970|AEV80759.1, FJ483968|AEV80418.1, AY186194|AAP50611.1, KR351281|AKG51611.1, JX867617|AFX83377.1, AF232689|AAF99152.1, AF037218|AAC40751.1, AF157706|AAD49651.1, X83413|CAA58417.1, KU351741|ANC96576.1, KF017583|AGT99231.1, KT832477|ALM25983.1, KF921519|AHC02782.1, KC462165|AGE10032.1, AF281817|AAK57102.1, KC503762|AGE11532.1, AF480884|AAM00703.1, AY446894|AAR31617.1, MC…	20	Herpesviridae: 20	nuclear egress lamina protein: 9, U37: 3, T53: 1, pR53: 1, UL53: 1, rh85: 1, GP53: 1, Hypothetical protein: 1, E53: 1, docking protein: 1
Group I: dsDNA viruses	Cluster_295	capsid triplex subunit 2|Herpesviridae	FJ483967|AEV80936.1, FJ483970|AEV80781.1, AY446894|AAR31637.1, FJ483968|AEV80440.1, AY186194|AAP50643.1, KR351281|AKG51598.1, AF480884|AAM00724.1, MCU68299|ORF187, AF281817|AAK57129.1, JX867617|AFX83399.1, KC503762|AGE11556.1, AF232689|AAF99173.1, KF017583|AGT99248.1, AF157706|AAD49659.1, X83413|CAA58390.1, AF037218|AAC40772.1, KU351741|ANC96571.1, KC462165|AGE10051.1, KF921519|AHC02773.1, KT8324…	20	Herpesviridae: 20	capsid triplex subunit 2: 8, U56: 3, pR85: 1, rh117: 1, component of capsid triplexes: 1, UL85: 1, E85: 1, GP85: 1, T85: 1, triplex capsid protein 2: 1, Hypothetical protein: 1
Group I: dsDNA viruses	Cluster_296	protein UL87|Herpesviridae	FJ483967|AEV80938.1, FJ483970|AEV80783.1, FJ483968|AEV80442.1, KR351281|AKG51596.1, AF480884|AAM00726.1, AY446894|AAR31639.1, KC503762|AGE11558.1, JX867617|AFX83401.1, AF232689|AAF99175.1, AY186194|AAP50648.1, MCU68299|ORF136, KF921519|AHC02854.1, KT832477|ALM26008.1, AF037218|AAC40774.1, AF157706|AAD49661.1, X83413|CAA58350.1, KU351741|ANC96529.1, KF017583|AGT99250.1, KC462165|AGE10053.1, AF2818…	20	Herpesviridae: 20	protein UL87: 8, U58: 3, pR87: 1, rh122: 1, UL87: 1, E87: 1, component of prereplication complexes: 1, GP87: 1, T87: 1, Hypothetical protein: 1, protein U58: 1
Group I: dsDNA viruses	Cluster_297	envelope glycoprotein M|Herpesviridae	FJ483967|AEV80950.1, FJ483970|AEV80795.1, AY446894|AAR31651.1, AF281817|AAK57143.1, AF480884|AAM00738.1, AY186194|AAP50662.1, FJ483968|AEV80454.1, KR351281|AKG51587.1, MCU68299|ORF178, KC503762|AGE11571.1, JX867617|AFX83414.1, AF232689|AAF99190.1, AF037218|AAC40786.1, KU351741|ANC96562.1, AF157706|AAB06355.1, X83413|CAA58364.1, KF017583|AGT99264.1, KF921519|AHC02770.1, KC462165|AGE10064.1, KT8324…	20	Herpesviridae: 20	envelope glycoprotein M: 9, U72: 2, U72, integral membrane protein, glycoprotein M, gM: 1, GP100: 1, E100: 1, rh138: 1, UL100: 1, T100: 1, glycoprotein M: 1, pR100: 1, Hypothetical protein: 1
Group I: dsDNA viruses	Cluster_298	capsid portal protein|Herpesviridae	FJ483967|AEV80953.1, FJ483970|AEV80798.1, KR351281|AKG51585.1, AY186194|AAP50665.1, FJ483968|AEV80457.1, AF480884|AAM00741.1, AY446894|AAR31654.1, AF281817|AAK57148.1, KC503762|AGE11574.1, JX867617|AFX83417.1, MCU68299|ORF243, AF232689|AAF99193.1, AF037218|AAC40790.1, X83413|CAA58368.1, AF157706|AAB06359.1, KU351741|ANC96534.1, KF017583|AGT99268.1, KC462165|AGE10068.1, KF921519|AHC02768.1, KT8324…	20	Herpesviridae: 20	capsid portal protein: 9, U76: 3, pR104: 1, UL104: 1, rh141: 1, E104: 1, GP104: 1, T104: 1, portal protein: 1, Hypothetical protein: 1
Group I: dsDNA viruses	Cluster_299	E4 ORF1|Adenoviridae	KP329565|ALE30454.1, KC693023|AGK27195.1, KC693022|AGK27159.1, HQ241819|ADZ39862.1, AY771780|AAX19428.1, DQ086466|ABB17792.1, AY163756|AAN62501.1, JN254802|AEW43636.1, AY487947|AAS66942.1, KP329563|ALE30382.1, AY598782|AAT84646.1, KX505867|APG53823.1, KP329564|ALE30418.1, KP329561|ALE30313.1, KC693021|AGK27123.1, AJ854486|CAI05991.1, FJ025931|AFD10584.1, AB333801|BAH84819.1, KM190146|AIT71000.1, …	20	Adenoviridae: 20	E4 ORF1: 9, ORF1: 4, E4 orf1: 2, E4 ORF1 13.9 kDa protein: 1, E4Orf1: 1, E4 orf1 14.0 kDa protein: 1, 7.3 kDa protein: 1, control protein E4orf1: 1
Group I: dsDNA viruses	Cluster_300	33K|Adenoviridae	BK000400|DAA00421.1, AY598782|AAT84632.1, BK005277|DAA05548.1, KP329563|ALE30369.1, AY487947|AAS66929.1, JN254802|AEW43625.1, DQ086466|ABB17807.1, ADRCG|AAA92219.1, KX505867|APG53808.1, KM190146|AIT70987.1, L19443|AAC13956.1, KP329564|ALE30403.1, KP329561|ALE30298.1, KC693022|AGK27142.1, KC693023|AGK27178.1, KP329565|ALE30439.1, AY771780|AAX19412.1, FJ025931|AFD10574.1, EU835513|ACJ14521.1, HQ913…	20	Adenoviridae: 20	33K: 15, 33k: 1, virion morphogenesis-associated protein: 1, protein 33 kDa: 1, 33 kDa protein: 1, L4 33-kDa protein: 1
Group I: dsDNA viruses	Cluster_301	Ribonucleoside-diphosphate reductase, beta subunit|I_dsDNAviruses	AF303741|AAK82236.1, CU469068|CCA61423.1, HF920637|CCV02428.1, DQ643392|ABF82078.1, GQ918152|ADO00533.1, HF920635|CCV02083.1, KF938901|AHL67580.1, HF920633|CCV01737.1, HF920634|CCV01907.1, HF920636|CCV02259.1, AY380826|AAU10888.1, AY521625|AAS18062.1, KX574343|ANZ57166.1, AY548484|AAT09727.1, KX185156|ANK57995.1, AY150217|AAP33216.1, KT989884|AMZ04883.1, JQ724856|AFJ52337.1, FJ433873|ACO25228.1, …	20	Iridoviridae: 19, Ascoviridae: 1	Ribonucleoside-diphosphate reductase, beta subunit: 5, hypothetical protein: 3, ribonucleotide reductase small subunit: 2, putative ribonucleotide reductase beta subunit: 2, ribonucleotide reductase of class Ia (aerobic), beta subunit: 1, unknown: 1, Ribonucleotide reductase: 1, ribonucleotide reductase beta subunit: 1, unnamed protein product; 066R; Ribonucleotide reductase; closest orthologs: C…
Group I: dsDNA viruses	Cluster_302	gp16|Baculoviridae	AF512031|AAB51372.1, DQ486030|ABF50268.1, KF894742|AHD25514.1, KC961304|AGR57064.1, OPU75930|AAC59127.1, KR815466|ALR71568.1, DQ813662|ABI13909.1, AP009046|BAE72315.1, AY043265|AAK85679.1, KJ631623|AJD09191.1, AY327402|AAQ91754.1, EF125867|ABL76051.1, NPHT3COMP|AAC63796.1, L22858|AAA66760.1, JX467702|AGA16279.1, KU565883|ANF29672.1, EU309041|ABY65844.1, KF158713|AGR56869.1, DQ504428|ABF47454.1, K…	20	Baculoviridae: 20	gp16: 8, GP16: 5, hypothetical protein: 3, gp16 protein: 1, unknown: 1, Ac-gp16: 1, GP-16: 1
Group I: dsDNA viruses	Cluster_303	DNA photolyase|I_dsDNAviruses	AY864330|AAY84003.1, FJ914221|ADB84373.1, KJ676450|AIU41370.1, KM371112|AJK91712.1, DQ288858|ABQ51993.1, AF063866|AAC97743.1, AY318871|AAR83552.1, AF198100|AAF44502.1, KJ801920|AID46662.1, KJ859677|AID46892.1, AF170722|AAF18010.1, AF170726|AAF15015.1, HF679134|CCU56242.1, HF679131|CCU55349.1, HF679133|CCU55937.1, HF679132|CCU55621.1, AF250284|AAG02731.1, AY864330|AAY83999.1, DQ017380|AAZ67436.1, …	20	Poxviridae: 12, Baculoviridae: 8	DNA photolyase: 5, photolyase: 4, DNA photolyase 2: 2, DNA: 1, gp127L: 1, AMV025: 1, ORF MSV235 putative CPD photolyase, similar to Monodelphis domestica GB:D31902: 1, ORF FPV158 Photolyase: 1, DNA photolyase 1: 1, dna photolyase: 1, CNPV206 putative photolyase: 1, m127L: 1
Group I: dsDNA viruses	Cluster_304	conserved hypothetical protein|Marseilleviridae	GU071086|ADB03818.1, HQ113105|AEA06876.1, HQ113105|AEA06878.1, KF483846|AHC55197.1, KF483846|AHC55073.1, HQ113105|AEA07279.1, HQ113105|AEA06868.1, KT835053|ALX27644.1, KF483846|AHC55106.1, HQ113105|AEA06879.1, GU071086|ADB03819.1, KF483846|AHC55074.1, KF483846|AHC55105.1, GU071086|ADB03852.1, HQ113105|AEA07280.1, KF483846|AHC55196.1, HQ113105|AEA06877.1, HQ113105|AEA06867.1, GU071086|ADB03833.1, …	20	Marseilleviridae: 20	hypothetical protein: 10, conserved hypothetical protein: 9, putative chaperone of endosialidase: 1
Group I: dsDNA viruses	Cluster_305	ankyrin repeat protein|Poxviridae	AY318871|AAR83357.1, KJ859677|AID46981.1, AY318871|AAR83569.1, KP728110|ALA62494.1, AY318871|AAR83665.1, KJ859677|AID46978.1, AF198100|AAF44506.1, KJ859677|AID46899.1, KJ801920|AID46669.1, AY318871|AAR83489.1, AF198100|AAF44590.1, KJ801920|AID46738.1, AY318871|AAR83637.1, AY318871|AAR83367.1, KP728110|ALA62389.1, AY318871|AAR83662.1, AY318871|AAR83656.1, KJ859677|AID46901.1, AY318871|AAR83583.1, …	20	Poxviridae: 20	ankyrin repeat protein: 7, ankyrin repeat family protein: 2, CNPV143 ankyrin repeat protein: 1, CNPV223 ankyrin repeat protein: 1, CNPV021 ankyrin repeat protein: 1, ORF FPV162 Ankyrin repeat gene family protein: 1, CNPV291 ankyrin repeat protein: 1, CNPV237 ankyrin repeat protein: 1, CNPV011 ankyrin repeat protein: 1, CNPV319 ankyrin repeat protein: 1, CNPV310 ankyrin repeat protein: 1, CNPV316 …
Group I: dsDNA viruses	Cluster_306	Q1L|Poxviridae	AF325528|AAK85003.1, AY077835|ORF86, AY077832|ORF82, AY689437|ABI99034.1, AY689436|ABI99205.1, AF410153|AAL69777.1, AF170726|AAF14924.1, AJ293568|CAC21280.1, AF170722|AAF17918.1, HQ647181|ADT91074.1, KU749311|AOP31756.1, KP143769|AKJ93696.1, AF380138|AAL40518.1, AY243312|AAO89347.1, AF482758|AAM13523.1, AF012825|AAM92356.1, KU749310|AOP31545.1, X69198|CAA48994.1, HQ849551|AEN03635.1, KU980965|ANS…	20	Poxviridae: 20	hypothetical protein: 6, Q1L: 2, Hypothetical protein: 2, unknown protein: 1, SPV038 hypothetical protein: 1, virulence protein: 1, 42L protein: 1, EVM052: 1, LSDV042 hypothetical protein: 1, CPXV078: 1, m36L: 1, unknown: 1, gp036L: 1
Group I: dsDNA viruses	Cluster_307	tnf receptor|Poxviridae	AF170726|AAF14887.1, AF170726|AAF15046.1, AF170722|AAF18043.1, AF170722|AAF17884.1, AF380138|AAL40648.1, AF380138|AAL40460.1, AF438165|AAL73917.1, AF438165|AAL73920.1, X69198|CAA49137.1, KP143769|AKJ93840.1, KP143769|AKJ93636.1, AF482758|AAM13663.1, AF482758|AAA60952.1, KU749311|AOP31895.1, KU749311|AOP31692.1, KU749310|AOP31689.1, KU749310|AOP31481.1, AF012825|AAC99575.1, AF012825|AAM92309.1, AF…	20	Poxviridae: 20	tnf receptor: 4, putative TNF receptor II CrmB: 2, TNF alpha receptor-like protein: 2, CrmB or CPXV005 protein: 1, TNF binding protein I1R: 1, M-T2: 1, J2L: 1, s002R: 1, EVM003: 1, G4R: 1, V226: 1, J2R: 1, m2: 1, CrmD or CPXV221 protein: 1, gp002L: 1
Group I: dsDNA viruses	Cluster_308	transactivating tegument protein VP16|Herpesviridae	AF275348|AAG27183.1, NC_006623|YP_182343.1, EU082088|ABU49245.1, KM051845|AIL02929.1, KJ668231|AID52754.1, KX589235|ARD71375.1, AF030027|AAC59526.1, JQ343919|AFI33147.1, AP010838|BAH02437.1, AY665713|AAT67269.1, AF243438|AAG14241.1, KT819633|ALL26044.1, FJ478159|ACT88310.1, X04370|CAA27893.1, AF291866|AAG45786.1, AB049735|BAB16558.1, BK001744|DAA02147.1, AJ004801|CAA06086.1, AY261359|AAR86114.1	19	Herpesviridae: 19	transactivating tegument protein VP16: 7, UL48 tegument protein: 1, alpha-TIF protein: 1, 12: 1, unnamed protein product; ORF10; orthologue of HHV-1 UL48: 1, UL48 immediate early gene transactivator, tegument protein: 1, UL48 trans-inducing factor (tegument): 1, tegument protein: 1, transactivator: 1, tegument protein VP16: 1, UL48 protein: 1, UL48: 1, UL48 immediate early gene transactivator-lik…
Group I: dsDNA viruses	Cluster_309	envelope protein UL20|Herpesviridae	EU082088|ACT83554.1, KX589235|ARD71343.1, KJ668231|AID52722.1, KM051845|AIL02959.1, AB049735|BAB16528.1, AP010838|BAH02467.1, JQ343919|AFI33177.1, AY665713|AAT67299.1, FJ478159|ACT88338.1, AF030027|AAC59559.1, KT819633|ALL26071.1, AF291866|AAG45757.1, AF243438|AAG14212.1, AJ004801|CAA06114.1, AY261359|AAR86142.1, X04370|CAA27922.1, AF275348|AAG27213.1, KM924292|AIU39275.1, BK001744|DAA02175.1	19	Herpesviridae: 19	envelope protein UL20: 7, membrane protein: 1, virion protein (membrane): 1, unnamed protein product; ORF39; orthologue of HHV-1 UL20: 1, 41: 1, UL20 membrane protein-like protein: 1, integral membrane protein: 1, UL20 membrane protein: 1, UL20: 1, UL20 multiple membrane spanning protein: 1, unknown: 1, UL20 protein: 1, UL20 virion protein (membrane): 1
Group I: dsDNA viruses	Cluster_310	single-stranded DNA-binding protein|Herpesviridae	FJ483967|AEV80918.1, FJ483970|AEV80763.1, FJ483968|AEV80421.1, AY186194|AAP50618.1, AF480884|AAM00707.1, JX867617|AFX83381.1, AF281817|AAK57106.1, MCU68299|ORF193, KC503762|AGE11536.1, KF017583|AGT99235.1, AF037218|AAC40755.1, KU351741|ANC96518.1, AF157706|AAB06339.1, AF232689|AAC56430.1, X83413|CAA58375.1, AY446894|AAR31622.1, KC462165|AGE10028.1, KF921519|AHC02836.1, KT832477|ALM25979.1	19	Herpesviridae: 19	single-stranded DNA-binding protein: 9, U41: 2, U41, major DNA binding protein: 1, major DNA binding protein: 1, pR57: 1, T57: 1, E57: 1, rh92: 1, GP57: 1, Hypothetical protein: 1
Group I: dsDNA viruses	Cluster_311	protein UL79|Herpesviridae	FJ483967|AEV80930.1, FJ483970|AEV80775.1, AY186194|AAP50634.1, AF480884|AAM00718.1, FJ483968|AEV80433.1, AY446894|AAR31631.1, JX867617|AFX83394.1, MCU68299|ORF250, AF232689|AAF99168.1, AF281817|AAK57125.1, KU351741|ANC96577.1, AF037218|AAC40766.1, KF017583|AGT99244.1, AF157706|AAD49655.1, X83413|CAA58386.1, KF921519|AHC02775.1, KC462165|AGE10048.2, KT832477|ALM26003.1, KC503762|AGE11549.1	19	Herpesviridae: 19	protein UL79: 8, U52: 3, pR79: 1, GP79: 1, E79: 1, rh108: 1, protein U52: 1, T79: 1, component of prereplication complexes: 1, Hypothetical protein: 1
Group I: dsDNA viruses	Cluster_312	protein UL92|Herpesviridae	FJ483967|AEV80943.1, FJ483970|AEV80787.1, FJ483968|AEV80446.1, AF480884|AAM00730.1, AY446894|AAR31643.1, KR351281|AKG51593.1, AF232689|AAF99180.1, AF281817|AAK57135.1, KC503762|AGE11562.1, MCU68299|ORF88, JX867617|AFX83406.1, KF017583|AGT99255.1, AF037218|AAC40777.1, X83413|CAA58355.1, AF157706|AAD49664.1, KU351741|ANC96583.1, KT832477|ALM26012.1, KC462165|AGE10057.1, KF921519|AHC02857.1	19	Herpesviridae: 19	protein UL92: 8, U63: 3, protein U63: 2, pR92: 1, E92: 1, GP92: 1, UL92: 1, T92: 1, Hypothetical protein: 1
Group I: dsDNA viruses	Cluster_313	protein UL95|Herpesviridae	FJ483967|AEV80940.1, FJ483970|AEV80790.1, AY186194|AAP50654.1, KR351281|AKG51591.1, AF480884|AAM00733.1, FJ483968|AEV80449.1, AY446894|AAR31646.1, KC503762|AGE11565.1, MCU68299|ORF139, AF232689|AAF99184.1, JX867617|AFX83409.1, KC462165|AGE10060.1, KT832477|ALM26015.1, KF017583|AGT99259.1, KU351741|ANC96561.1, X83413|CAA58359.1, AF157706|AAD49668.1, AF037218|AAC40781.1, KF921519|AHC02860.1	19	Herpesviridae: 19	protein UL95: 8, U67: 3, rh130: 1, pR95: 1, component of prereplication complexes: 1, UL95: 1, GP95: 1, E95: 1, tegument protein U67: 1, Hypothetical protein: 1
Group I: dsDNA viruses	Cluster_314	unknown|I_dsDNAviruses	CU469068|CCA61394.1, HF920635|CCV02076.1, HF920636|CCV02250.1, HF920633|CCV01730.1, HF920634|CCV01898.1, GQ918152|ADO00526.1, KR584663|AKN63306.1, AY522332|AAS82710.1, AF499596|AAM70228.1, KM371112|AJK91687.1, GQ884143|ACZ63515.1, EU255577|ABY47720.1, EU678671|ACH69379.1, AF303741|AAK82282.1, AY043265|AAK85665.1, AY327402|AAQ91689.1, AY229987|AAQ21628.1, KX151395|APO13914.1, U53466|AAK70694.1	19	Baculoviridae: 12, Iridoviridae: 6, Ascoviridae: 1	hypothetical protein: 7, unknown: 5, 422L: 1, ORF026: 1, PrGVORF29: 1, ORF34 similar to XcGV ORF30 and ORF31: 1, ORF30: 1, ORF28: 1, unnamed protein product; 037R; Protein with an unknown function; closest orthologs: EpNPV (NP_203270.1), XcGV ORF30 and ORF31, CIV422L: 1
Group I: dsDNA viruses	Cluster_315	unknown|Baculoviridae	DQ486030|ABF50367.1, OPU75930|AAC59010.1, KF894742|AHD25626.1, KJ631623|AJD09296.1, AY327402|AAQ91675.1, KC961304|AGR57179.1, AF512031|AAP29804.1, KR815466|ALR71689.1, DQ813662|ABI13794.2, AP009046|BAE72430.1, KM596836|AKN80671.1, AY043265|AAK85572.1, L22858|AAA66641.1, NPHT3COMP|AAC63686.1, EF125867|ABL75956.1, JX467702|AGA16166.1, KU565883|ANF29774.1, FJ227128|ACO53572.1, KX151395|APO13902.1	19	Baculoviridae: 19	unknown: 6, hypothetical protein: 6, ORF-126: 1, ac11: 1, Mv-ORF4 peptide: 1, AcOrf-11 peptide: 1, ORF141 peptide: 1, ORF18: 1, AcMNPV orf11: 1
Group I: dsDNA viruses	Cluster_316	DNA topoisomerase II|I_dsDNAviruses	DQ643392|ABF82116.1, GQ918152|ADO00434.1, HF920635|CCV02169.1, HF920633|CCV01818.1, HF920634|CCV01991.1, HF920636|CCV02344.1, AF303741|AAD48151.1, HF920637|CCV02464.1, DQ491002|ABT15180.1, JF411744|AAC96932.2, EU304328|ABY28024.1, KF483846|AHC54756.1, GU071086|ADB03954.1, EF101928|ABT16685.1, HQ113105|AEA06912.1, HQ336222|ADO18661.1, KX008963|AOM63407.1, GU244497|ADO67359.1, AJ890364|CAI65871.1	19	Iridoviridae: 8, Phycodnaviridae: 6, Marseilleviridae: 3, Mimiviridae: 2	DNA topoisomerase II: 9, hypothetical protein: 4, putative DNA topoisomerase II: 2, 045L: 1, putative DNA topoisomerase IIA precursor: 1, DNA topoisomerase 2: 1, putative DNA topoisomerase: 1
Group I: dsDNA viruses	Cluster_317	hypothetical protein|Phycodnaviridae	EF101928|ABT16445.1, JF411744|AAC96862.1, DQ491002|ABT14832.1, EF101928|ABT16767.1, DQ491002|ABT14745.1, DQ491002|ABT14605.1, DQ491002|ABT14645.1, JF411744|AAC96683.1, DQ491002|ABT15001.1, EF101928|ABT16771.1, JF411744|AAC96655.2, EF101928|ABT16512.1, EF101928|ABT16521.1, EF101928|ABT16775.1, EF101928|ABT16682.1, JF411744|AAC96973.1, DQ491002|ABT14839.1, DQ491002|ABT14788.1, DQ491002|ABT14896.1	19	Phycodnaviridae: 19	hypothetical protein: 19
Group I: dsDNA viruses	Cluster_318	Hypothetical protein|Poxviridae	AY077835|ORF113, AY077835|ORF43, AF325528|AAK85117.1, AF325528|AAK84962.1, AY077832|ORF135, AY077832|ORF72, AF410153|AAL69889.1, AF410153|AAL69740.1, AY689437|ABI99155.1, AY689437|ABI98989.1, AY689436|ABI99327.1, AY689436|ABI99159.1, KY094066|APG58202.1, HQ647181|AFB76976.1, HQ647181|AFB76902.1, AF170726|AAF14888.1, AF170726|AAF15047.1, AF170722|AAF18042.1, AF170722|AAF17885.1	19	Poxviridae: 19	hypothetical protein: 5, Hypothetical protein: 4, NFkB inhibitor: 1, SPV150 A52R-like family protein: 1, gp003.1R: 1, m3.1: 1, gp003.1L: 1, protein B14: 1, LSDV001 hypothetical protein: 1, m3.1L/R: 1, LSDV156 hypothetical protein: 1, SPV001 A52R-like family protein: 1
Group I: dsDNA viruses	Cluster_319	ifn-alpha/beta receptor glycoprotein|Poxviridae	AF380138|AAL40635.1, AF012825|AAC99571.1, KP143769|AKJ93824.1, KU749310|AOP31674.1, AY243312|AAO89479.1, AF438165|AAL73908.1, AY689436|ABI99302.1, KU749311|AOP31885.1, DQ437594|ABD97776.1, X69198|CAA49129.1, AF482758|AAM13651.1, HQ647181|AFB76979.1, HQ647181|AFB76899.1, KY094066|APG58394.1, KY094066|APG58199.1, HQ849551|AEN03756.1, KU749310|AOP31482.1, KU749311|AOP31693.1, HQ647181|AFB76910.1	19	Poxviridae: 19	ifn-alpha/beta receptor glycoprotein: 4, interferon-alpha/beta-receptor-like secreted glycoprotein: 3, IFN-alpha/beta-receptor-like secreted glycoprotein: 3, surface antigen S: 2, IFN-alpha/beta receptor glycoprotein: 1, putative IFN-alpha/beta binding protein: 1, IFN-a/b binding protein: 1, B16R: 1, IFN-alpha/beta binding protein C12R: 1, B20R: 1, CPXV212 protein: 1
Group I: dsDNA viruses	Cluster_320	envelope glycoprotein K|Herpesviridae	AP010838|BAH02431.1, JQ343919|AFI33141.1, AY665713|AAT67263.1, EU082088|ABU49240.2, KJ668231|AID52760.1, KX589235|ARD71381.1, FJ478159|ACT88304.1, KM051845|AIL02923.1, KT819633|ALL26038.1, AB049735|BAB16564.1, AF243438|AAG14247.1, AF030027|AAC59578.1, X04370|CAA27888.1, BK001744|DAA02141.1, AF275348|AAG27224.1, AY261359|AAR86108.1, AJ004801|CAA06080.1, AF291866|AAG45792.1	18	Herpesviridae: 18	envelope glycoprotein K: 6, glycoprotein K: 3, UL53 glycoprotein K: 2, virion glycoprotein gK: 1, membrane protein: 1, multiple membrane spanning glycoprotein gK precursor: 1, unknown: 1, UL53: 1, 6: 1, UL53 glycoprotein K-like protein: 1
Group I: dsDNA viruses	Cluster_321	envelope glycoprotein M|Herpesviridae	KM051845|AIL02969.1, EU082088|ACT83565.1, KX589235|ARD71331.1, KJ668231|AID52710.1, AF243438|AAG14202.1, AB049735|BAB16518.1, AF291866|AAG45747.1, FJ478159|ACT88348.1, AP010838|BAH02477.1, AF030027|AAC59570.1, JQ343919|AFI33188.1, AY665713|AAT67309.1, X04370|CAA27934.1, KT819633|ALL26081.1, AF275348|AAG27225.1, BK001744|DAA02185.1, AY261359|AAR86152.1, AJ004801|CAA06124.1	18	Herpesviridae: 18	envelope glycoprotein M: 7, glycoprotein M: 2, membrane protein: 1, UL10 virion membrane glycoprotein M: 1, UL10: 1, 52: 1, UL10 glycoprotein M: 1, unknown: 1, multiple membrane spanning glycoprotein gM precursor: 1, envelope glycoprotein gM: 1, UL10 virion membrane glycoprotein M-like protein: 1
Group I: dsDNA viruses	Cluster_322	tegument protein UL37|Herpesviridae	EU082088|ABU49259.2, KJ668231|AID52741.1, KX589235|ARD71362.1, AF291866|AAG45775.1, AF243438|AAG14230.1, AB049735|BAB16547.1, AY665713|AAT67280.1, JQ343919|AFI33158.1, AP010838|BAH02448.1, AF030027|AAC59538.1, KM051845|AIL02940.1, KT819633|ALL26053.1, FJ478159|ACT88321.2, BK001744|DAA02160.1, AJ004801|CAA06096.1, AY261359|AAR86124.1, X04370|CAA27904.1, AF275348|AAG27194.1	18	Herpesviridae: 18	tegument protein UL37: 6, UL37 tegument protein: 3, tegument protein: 1, virion protein (tegument): 1, UL37 tegument protein-like protein: 1, 23: 1, unknown: 1, unnamed protein product; ORF21; orthologue of HHV-1 UL37: 1, UL37: 1, UL37 protein: 1, ORF 23: 1
Group I: dsDNA viruses	Cluster_323	capsid scaffold protein|Herpesviridae	AP010838|BAH02461.1, EU082088|ACT83548.1, JQ343919|AFI33171.1, AY714813|AAU88092.1, DQ149153|ABA29280.1, AF533768|AAP41444.1, JN555585|AEQ77057.1, JQ360576|AFV26915.1, HM625781|ADO13802.1, AF030027|AAC59552.1, AY665713|AAT67293.1, FJ478159|ACT88331.1, JN561323|AEV91365.1, KM051845|AIL02952.1, AJ004801|CAA06108.1, KT819633|ALL26109.1, AY261359|AAR86136.1, BK001744|DAA02169.1	18	Herpesviridae: 18	capsid scaffold protein: 8, scaffolding protein: 2, UL26.5: 2, UL26.5 scaffold protein: 1, substrate of serine protease (capsid): 1, major capsid scaffold protein: 1, capsid assembly protein: 1, UL26.5 capsid scaffolding protein: 1, 35.5: 1
Group I: dsDNA viruses	Cluster_324	tegument serine/threonine protein kinase|Herpesviridae	EU082088|ACT83562.1, AB049735|BAB16521.1, AF291866|AAG45750.1, AF243438|AAG14205.1, AY714813|AAU88078.1, DQ149153|ABA29266.1, AF533768|AAP41431.1, X04370|CAA27930.1, AF275348|AAG27221.1, JN555585|AEQ77043.1, JQ360576|AFV26901.1, JN561323|AEV91351.1, KT594769|AMB17018.1, AB825953|BAP00692.1, AJ004801|CAA06121.1, AY261359|AAR86149.1, JQ596859|AFR32454.1, HM625781|ADO13815.1	18	Herpesviridae: 18	tegument serine/threonine protein kinase: 6, virion protein kinase: 2, UL13: 2, protein kinase: 1, UL13 serine/threonine protein kinase: 1, virion serine/threonine protein kinase: 1, tegument serine/threonine protein kinase UL13: 1, UL13 serine/threonine protein kinase-like protein: 1, UL13 virion serine/threonine protein kinase: 1, serine-threonine protein kinase: 1, UL13 protein: 1
Group I: dsDNA viruses	Cluster_325	helicase-primase subunit|Herpesviridae	EU082088|ABU49252.1, KJ668231|AID52708.1, KX589235|ARD71329.1, AF243438|AAG14200.1, AF030027|AAC59572.1, AB049735|BAB16516.1, KT819633|ALL26083.1, KM051845|AIL02971.1, FJ478159|ACT88350.1, AP010838|BAH02479.1, JQ343919|AFI33190.1, AF291866|AAG45745.1, AY665713|AAT67311.1, X04370|CAA27935.1, AF275348|AAG27227.1, AJ004801|CAA06126.1, AY261359|AAR86154.1, BK001744|DAA02188.1	18	Herpesviridae: 18	helicase-primase subunit: 6, UL8 protein: 2, UL8 DNA helicase-primase associated protein-like protein: 1, ORF 54: 1, UL8: 1, UL8 DNA helicase-primase associated protein: 1, 54: 1, component of DNA helicase/primase complex: 1, UL8 component of DNA helicase/primase complex: 1, DNA helicase-primase complex component: 1, component of DNA helicase-primase complex: 1, unnamed protein product; ORF52; or…
Group I: dsDNA viruses	Cluster_326	DNA replication protein|Herpesviridae	U97553|AAB66413.1, AJ507799|CAD53412.1, DQ279927|ABB89237.1, AY037858|AAK95428.1, KM924295|AIU39581.1, AF148805|ABD28907.1, X64346|CAA45678.1, AF005370|AAC58103.1, KJ705001|AIB03211.1, KF274499|AIA62093.1, AF318573|AAK07975.1, AY839756|AAX58092.1, EHVU20824|AAC13844.1, KT595939|ALE14770.1, AF083501|AAD21382.1, HQ221963|ADW24397.1, AF319782|AAK38259.2, AF083424|AAC95581.1	18	Herpesviridae: 18	DNA replication protein: 4, helicase-primase primase subunit: 3, ORF56: 3, BSLF1: 2, primase: 2, unnamed protein product; ORF 56; EDRF4; sim. to other HV: 1, orf56: 1, helicase/primase complex protein: 1, ORF50: 1
Group I: dsDNA viruses	Cluster_327	transport protein|Herpesviridae	KM924295|AIU39534.1, X64346|CAA45630.1, KJ705001|AIB03164.1, AF083424|AAC95539.1, AF083501|AAD21334.1, AF148805|ABD28850.1, KF274499|AIA62048.1, AF319782|AAK38210.1, AY037858|AAK95478.1, DQ279927|ABB89288.1, AJ507799|CAD53465.1, AF318573|AAK07926.1, EHVU20824|AAC13794.1, KT595939|ALE14720.1, AY839756|AAX58046.1, AF005370|AAC58058.1, HQ221963|ADW24352.1, U97553|AAB66386.1	18	Herpesviridae: 18	transport protein: 7, ORF7: 3, BALF3: 2, DNA packaging terminase subunit 2: 2, ORF3: 1, BALF3 protein: 1, orf7: 1, terminase subunit: 1
Group I: dsDNA viruses	Cluster_328	glycoprotein M|Herpesviridae	KM924295|AIU39564.1, AF318573|AAK07958.1, X64346|CAA45662.1, KJ705001|AIB03193.1, AY037858|AAK95449.1, AJ507799|CAD53435.1, AF148805|ABD28890.1, AF319782|AAK38238.1, DQ279927|ABB89259.1, AY839756|AAX58074.1, EHVU20824|AAC13827.1, AF005370|AAC58085.1, KF274499|AIA62075.1, KT595939|ALE14751.1, AF083424|AAC95565.1, AF083501|AAD21366.1, U97553|AAB66437.1, HQ221963|ADW24381.1	18	Herpesviridae: 18	glycoprotein M: 6, ORF39: 3, BBRF3: 2, envelope glycoprotein M: 2, integral membrane protein: 2, orf39: 1, ORF30: 1, orf 39: 1
Group I: dsDNA viruses	Cluster_329	alkaline exonuclease|Herpesviridae	AF083501|AAD21364.1, EHVU20824|AAC13825.1, KM924295|AIU39562.1, AF319782|AAK38236.1, AY037858|AAK95451.1, DQ279927|ABB89261.1, AJ507799|CAD53437.1, X64346|CAA45660.1, AF083424|AAC95563.1, KJ705001|AIB03191.1, AF318573|AAK07956.1, KT595939|ALE14749.1, U97553|AAB66406.1, KF274499|AIA62073.1, AF005370|AAC58083.1, AY839756|AAX58072.1, AF148805|ABD28888.1, HQ221963|ADW24379.1	18	Herpesviridae: 18	alkaline exonuclease: 8, ORF37: 3, BGLF5: 2, deoxyribonuclease: 2, orf37: 1, orf 37: 1, ORF28: 1
Group I: dsDNA viruses	Cluster_330	ORF31|Herpesviridae	AF319782|AAK38229.1, AY037858|AAK95457.1, DQ279927|ABB89268.1, AJ507799|CAD53443.1, AF318573|AAK07949.1, KJ705001|AIB03184.1, AF005370|AAC58077.1, KF274499|AIA62067.1, KM924295|AIU39556.1, AY839756|AAX58066.1, HQ221963|ADW24372.1, X64346|CAA45653.1, AF148805|ABD28881.1, AF083424|AAC95557.1, KT595939|ALE14743.1, AF083501|AAD21357.1, U97553|AAB66400.1, EHVU20824|AAC13818.1	18	Herpesviridae: 18	ORF31: 5, unknown: 3, protein UL92: 2, BDLF4: 2, unnamed protein product; ORF 31; sim. to other HV: 1, orf 31: 1, orf31: 1, BDLF4 protein: 1, ORF21: 1, hypothetical protein: 1
Group I: dsDNA viruses	Cluster_331	ORF34|Herpesviridae	AF318573|AAK07953.1, AF148805|ABD28885.1, AF319782|AAK38233.1, AY037858|AAK95454.1, AJ507799|CAD53439.1, DQ279927|ABB89267.1, X64346|CAA45656.1, EHVU20824|AAC13822.1, AY839756|AAX58069.1, AF083424|AAC95560.1, KJ705001|AIB03187.1, KF274499|AIA62070.1, KM924295|AIU39559.1, KT595939|ALE14746.1, AF005370|AAC58080.1, AF083501|AAD21361.1, U97553|AAB66403.1, HQ221963|ADW24376.1	18	Herpesviridae: 18	ORF34: 5, unknown: 3, protein UL95: 2, BGLF3: 2, orf 34: 1, unnamed protein product; ORF 34; sim. to other HV: 1, ORF25: 1, orf34: 1, BGLF3 protein: 1, hypothetical protein: 1
Group I: dsDNA viruses	Cluster_332	ORF6|Herpesviridae	AF319782|AAK38209.1, AJ507799|CAD53467.1, DQ279927|ABB89289.1, AY037858|AAK95479.1, AF318573|AAK07925.1, AF083424|AAC95531.1, X64346|CAA45629.1, KT595939|ALE14719.1, KJ705001|AIB03163.1, EHVU20824|AAC13793.1, KF274499|AIA62047.1, AF005370|AAC58057.1, AY839756|AAX58045.1, AF148805|ABD28849.1, KM924295|AIU39533.1, AF083501|AAD21333.1, HQ221963|ADW24351.1, U97553|AAB66385.1	18	Herpesviridae: 18	ORF6: 3, BALF2: 2, single-stranded DNA-binding protein: 2, single-stranded DNA binding protein: 2, ssDNA binding protein: 2, major DNA-binding protein: 1, ORF2: 1, orf6: 1, major ss DNA binding protein: 1, major ssDNA-binding protein: 1, major ssDNA binding protein: 1, single-stranded DNA-binding protein MDBP: 1
Group I: dsDNA viruses	Cluster_333	capsid protein|Herpesviridae	AF319782|AAK38217.1, KF274499|AIA62054.1, KT595939|ALE14727.1, AF083424|AAC95541.1, X64346|CAA45641.1, AF318573|AAK07936.1, AY839756|AAX58052.1, AF005370|AAC58064.1, U97553|AAB66430.1, AJ507799|CAD53454.1, DQ279927|ABB89280.1, AY037858|AAK95468.1, KM924295|AIU39541.1, KJ705001|AIB03171.1, AF148805|ABD28867.1, HQ221963|ADW24358.1, AF083501|AAD21343.1, EHVU20824|AAC13804.1	18	Herpesviridae: 18	capsid protein: 4, ORF17: 3, capsid maturation protease: 2, BVRF2: 2, minor capsid scaffold protein: 1, capsid protein P40: 1, ORF9: 1, protease; capsid protein: 1, orf 17; protease and capsid protein (N-term); minor capsid scaffold protein (C-term): 1, orf17: 1, unnamed protein product; ORF 17; similarity to other herpesviruses (HV): 1
Group I: dsDNA viruses	Cluster_334	tegument protein|Herpesviridae	AF319782|AAK38219.1, AY037858|AAK95467.1, DQ279927|ABB89279.1, AJ507799|CAD53453.1, KJ705001|AIB03174.1, AF005370|AAC58066.1, AF148805|ABD28870.1, AF318573|AAK07938.1, AF083424|AAC95543.1, AY839756|AAX58055.1, KF274499|AIA62056.1, X64346|CAA45642.1, EHVU20824|AAC13806.1, KT595939|ALE14730.1, KM924295|AIU39544.1, AF083501|AAD21345.1, HQ221963|ADW24360.1, U97553|AAB66431.1	18	Herpesviridae: 18	tegument protein: 6, ORF19: 3, DNA packaging tegument protein UL25: 2, BVRF1: 2, virion tegument protein: 1, orf19: 1, unnamed protein product; ORF 19; sim. to other HV: 1, ORF11: 1, virion protein BVRF1: 1
Group I: dsDNA viruses	Cluster_335	ORF24|Herpesviridae	AF319782|AAK38224.1, DQ279927|ABB89274.1, AJ507799|CAD53448.1, AY037858|AAK95462.1, AF148805|ABD28875.1, AF318573|AAK07943.1, X64346|CAA45647.1, AF083424|AAC95548.1, AY839756|AAX58060.1, KJ705001|AIB03179.1, EHVU20824|AAC13811.2, AF005370|AAC58071.1, KF274499|AIA62061.1, KT595939|ALE14734.1, U97553|AAB66434.1, AF083501|AAD21350.1, KM924295|AIU39549.1, HQ221963|ADW24365.1	18	Herpesviridae: 18	ORF24: 5, unknown: 3, BcRF1: 2, protein UL87: 2, orf 24; similar to BCRF1: 1, BcRF1 protein: 1, orf24: 1, ORF16: 1, hypothetical protein: 1, unnamed protein product; ORF 24; sim. to other HV: 1
Group I: dsDNA viruses	Cluster_336	capsid protein|Herpesviridae	AF319782|AAK38226.1, AJ507799|CAD53446.1, AY037858|AAK95460.1, DQ279927|ABB89272.1, AF318573|AAK07945.1, AF148805|ABD28877.1, X64346|CAA45649.1, AF083424|AAC95550.1, AF083501|AAD21352.2, KM924295|AIU39551.1, AY839756|AAX58062.1, KF274499|AIA62063.1, AF005370|AAC58073.1, KJ705001|AIB03181.1, EHVU20824|AAC13813.1, KT595939|ALE14736.1, HQ221963|ADW24367.1, U97553|AAB66397.1	18	Herpesviridae: 18	capsid protein: 4, capsid triplex subunit 2: 3, ORF26: 3, BDLF1: 2, unnamed protein product; ORF 26; sim. to other HV: 1, minor capsid protein: 1, putative capsid protein vp23: 1, orf26: 1, orf 26: 1, ORF18: 1
Group I: dsDNA viruses	Cluster_337	ORF33|Herpesviridae	AF319782|AAK38231.1, AY037858|AAK95455.1, DQ279927|ABB89265.1, AJ507799|CAD53441.1, KJ705001|AIB03186.1, AF318573|AAK07951.1, EHVU20824|AAC13820.1, AY839756|AAX58068.1, KM924295|AIU39558.1, KT595939|ALE14745.1, X64346|CAA45655.1, KF274499|AIA62069.1, AF083424|AAC95559.1, AF005370|AAC58079.1, AF083501|AAD21359.1, U97553|AAB66402.1, AF148805|ABD28884.1, HQ221963|ADW24374.1	18	Herpesviridae: 18	ORF33: 4, unknown: 3, BGLF2: 2, tegument protein UL16: 2, BGLF2 protein: 1, orf33: 1, hypothetical protein: 1, tegument protein: 1, orf 33: 1, unnamed protein product; ORF 33; sim. to other HV: 1, ORF23: 1
Group I: dsDNA viruses	Cluster_338	ORF42|Herpesviridae	AF319782|AAK38241.1, AY037858|AAK95446.1, DQ279927|ABB89257.1, AJ507799|CAD53433.1, KF274499|AIA62078.1, KT595939|ALE14753.1, AF005370|AAC58088.1, X64346|CAA45665.1, AY839756|AAX58076.1, AF083424|AAC95568.1, KJ705001|AIB03195.1, AF083501|AAD21369.1, KM924295|AIU39566.1, AF148805|ABD28892.1, HQ221963|ADW24383.1, EHVU20824|AAC13830.1, AF318573|AAK07961.1, U97553|AAB66438.1	18	Herpesviridae: 18	ORF42: 5, unknown: 3, BBRF2: 2, tegument protein UL7: 2, orf 42: 1, BBRF2 protein: 1, ORF33: 1, orf42: 1, unnamed protein product; ORF 42; sim. to other HV: 1, hypothetical protein: 1
Group I: dsDNA viruses	Cluster_339	capsid protein|Herpesviridae	AF319782|AAK38242.1, AJ507799|CAD53432.1, DQ279927|ABB89256.1, AY037858|AAK95444.1, X64346|CAA45667.1, KM924295|AIU39567.1, AF083424|AAC95575.1, EHVU20824|AAC13831.1, KT595939|ALE14754.1, AF318573|AAK07962.1, AF083501|AAD21370.1, AF148805|ABD28893.1, KJ705001|AIB03196.1, AF005370|AAC58089.1, KF274499|AIA62079.1, AY839756|AAX58077.1, U97553|AAB66439.1, HQ221963|ADW24384.1	18	Herpesviridae: 18	capsid protein: 4, ORF43: 3, BBRF1: 2, minor capsid protein: 2, capsid portal protein: 2, orf 43: 1, virion protein BBRF1: 1, orf43: 1, unnamed protein product; ORF 43; sim. to other HV: 1, ORF34: 1
Group I: dsDNA viruses	Cluster_340	dUTPase|Herpesviridae	AF319782|AAK38257.1, AJ507799|CAD53414.1, DQ279927|ABB89239.1, AY037858|AAK95430.1, EHVU20824|AAC13842.1, KM924295|AIU39579.1, KT595939|ALE14768.1, AF083501|AAD21380.1, AF318573|AAK07973.1, AY839756|AAX58090.1, AF005370|AAC58101.1, X64346|CAA45677.1, AF148805|ABD28905.1, AF083424|AAC95579.1, HQ221963|ADW24395.1, U97553|AAB66412.1, KJ705001|AIB03209.1, KF274499|AIA62091.1	18	Herpesviridae: 18	dUTPase: 6, deoxyuridine triphosphatase: 3, ORF54: 3, BLLF3: 2, orf 54: 1, deoxyuridine 5'-triphosphate nucleotidohydrolase: 1, ORF48: 1, orf54: 1
Group I: dsDNA viruses	Cluster_341	ORF55|Herpesviridae	AF319782|AAK38258.1, AY037858|AAK95429.1, DQ279927|ABB89238.1, AJ507799|CAD53413.1, KT595939|ALE14769.1, KM924295|AIU39580.1, EHVU20824|AAC13843.1, KJ705001|AIB03210.1, AF148805|ABD28906.1, AF005370|AAC58102.1, KF274499|AIA62092.1, AY839756|AAX58091.1, AF083501|AAD21381.1, U97553|AAB66447.1, AF318573|AAK07974.1, HQ221963|ADW24396.1, X64346|CAA45679.1, AF083424|AAC95580.1	18	Herpesviridae: 18	ORF55: 5, unknown: 3, tegument protein UL51: 2, BSRF1: 2, unnamed protein product; ORF 55; EDLF1; sim. to EBV BSRF1: 1, orf 55: 1, ORF49: 1, orf55: 1, BSRF1 protein: 1, hypothetical protein: 1
Group I: dsDNA viruses	Cluster_342	capsid triplex subunit 1|Herpesviridae	AF319782|AAK38265.1, AY037858|AAK95421.1, DQ279927|ABB89231.1, AJ507799|CAD53404.1, AF148805|ABD28917.1, AF318573|AAK07981.1, AF083501|AAD21396.1, X64346|CAA45685.1, EHVU20824|AAC13850.1, AF083424|AAC95586.1, KM924295|AIU39587.1, KT595939|ALE14777.1, AF005370|AAC58109.1, KF274499|AIA62099.1, AY839756|AAX58097.1, KJ705001|AIB03217.1, U97553|AAB66452.1, HQ221963|ADW24403.1	18	Herpesviridae: 18	capsid triplex subunit 1: 3, ORF62: 3, assembly/DNA maturation protein: 3, BORF1: 2, orf62: 1, probable capsid assembly and DNA maturation protein: 1, assembly/DNA maturation: 1, unnamed protein product; ORF 62; EELF1; sim. to other HV: 1, putative capsid protein VP19C: 1, orf 62: 1, ORF56: 1
Group I: dsDNA viruses	Cluster_343	ORF68|Herpesviridae	AF319782|AAN64283.1, AY037858|AAK95417.1, DQ279927|ABB89224.1, AJ507799|CAD53398.1, AF148805|AAD46496.2, AF083424|AAC95593.1, X64346|CAA45691.1, AF318573|AAK07988.1, AF083501|AAD21402.1, KT595939|ALE14784.1, KJ705001|AIB03224.1, AF005370|AAC58116.1, KF274499|AIA62106.1, AY839756|AAX58104.1, U97553|AAB66418.1, EHVU20824|AAC13858.1, KM924295|AIU39594.1, HQ221963|ADW24410.1	18	Herpesviridae: 18	ORF68: 3, BFLF1: 3, glycoprotein: 2, DNA packaging protein UL32: 2, putative major envelope glycoprotein: 2, ORF62: 1, probable glycoprotein: 1, orf 68: 1, orf68: 1, unnamed protein product; ORF 68; ECRF1; sim. to other HV: 1, hypothetical protein: 1
Group I: dsDNA viruses	Cluster_344	ORF69|Herpesviridae	AF319782|AAN64284.1, AY037858|AAK95416.1, DQ279927|ABB89218.1, AJ507799|CAD53397.1, AF005370|AAC58117.1, KF274499|AIA62107.1, AF318573|AAK07989.1, AF083424|AAC95594.1, EHVU20824|AAC13859.1, AF083501|AAD21403.1, AF148805|AAD46497.1, U97553|AAB66419.1, AY839756|AAX58105.1, HQ221963|ADW24411.1, KM924295|AIU39595.1, KJ705001|AIB03225.1, KT595939|ALE14785.1, X64346|CAA45692.1	18	Herpesviridae: 18	ORF69: 5, unknown: 3, BFLF2: 2, nuclear egress lamina protein: 2, ORF63: 1, orf69: 1, BFLF2 protein: 1, orf 69: 1, unnamed protein product; ORF 69; ECRF2; sim. to other HV: 1, hypothetical protein: 1
Group I: dsDNA viruses	Cluster_345	unknown|I_dsDNAviruses	EF133465|ABO37224.1, EF133465|ABO37363.1, EF133465|ABO37309.1, JX491653|AFV50320.1, EF133465|ABO37341.1, JX491653|AFV50378.1, JX491653|AFV50356.1, JX491653|AFV50287.1, EF133465|ABO37270.1, KJ755191|AJP09061.1, KP752043|AKC91663.1, AM398843|CAL44677.1, AM398843|CAL44634.1, EU255577|ABY47744.1, EU678671|ACH69399.1, EU678671|ACH69389.1, EU255577|ABY47848.1, JX491653|AFV50425.1	18	Ascoviridae: 13, Baculoviridae: 5	unknown: 4, hr1: 3, hr5: 2, hr4: 2, hr3: 2, hr2: 2, 65.6 kDa: 1, 70.4 kda C-terminal Zn-finger DNA-binding domain: 1, hypothetical protein: 1
Group I: dsDNA viruses	Cluster_346	unknown|I_dsDNAviruses	CU469068|CCA61435.1, FJ227128|ACO53546.1, KF158713|AGR56856.1, KM371112|AJK91784.1, EU309041|ABY65822.1, GQ202541|ADD73814.1, AF081810|AAC70295.1, EU678671|ACH69504.1, KJ676450|AIU41332.1, KM596836|AKN80594.1, KR011718|AKR17468.1, EU255577|ABY47839.1, KU565883|ANF29684.1, DQ837165|ABI35773.1, DQ504428|ABF47436.1, AF162221|AAF05261.1, DQ288858|ABQ52063.1, KP752043|AKC91671.1	18	Baculoviridae: 17, Ascoviridae: 1	hypothetical protein: 5, unknown: 3, ac112: 2, ORF123: 1, LdOrf-109 peptide: 1, ORF147: 1, Ld109-like protein: 1, ORF105: 1, apsup: 1, unnamed protein product; 078R; Protein with an unknown function; closest orthologs: NP_047746.1: LdNPV ORF109: 1, ORF_36: 1
Group I: dsDNA viruses	Cluster_347	LEF-6|Baculoviridae	AP006270|BAC67280.1, EU591746|ACF05320.1, KJ631622|AJD80712.1, JQ798165|AFL64996.1, AY126275|AAM95141.1, DQ017380|AAZ67391.1, AY864330|AAY83952.1, MBU59461|AAM09264.1, EU780426|ACI47499.1, KF611977|AHH82599.1, EU839994|ACI28848.1, KM102981|AIZ48694.1, DQ123841|AAZ38306.1, AF169823|AAF33656.1, KM009991|AIE47853.1, EF035042|ABM45838.1, KR011717|AKR17286.1, KM596836|AKN80628.1	18	Baculoviridae: 18	LEF-6: 7, late expression factor 6: 3, lef-6: 2, Late expression factor 6: 1, ORF127 lef6: 1, late expression factor-6: 1, putative late expression factor LEF-6: 1, late expression factor 6 (lef6): 1, lef6: 1
Group I: dsDNA viruses	Cluster_348	unknown|Baculoviridae	AF547984|AAP85703.1, U53466|AAK70739.1, DQ333351|ABC61193.1, AY229987|AAQ21665.1, EU255577|ABY47776.1, GQ884143|ACZ63550.1, AF162221|AAF05201.1, HQ116624|AEB00352.1, AF499596|AAM70269.1, KR011718|AKR17437.1, EU678671|ACH69440.1, KU593505|AMF83811.1, KC179784|AGQ20325.1, KM371112|AJK91733.1, KJ406702|AIS92070.1, KR091910|AKS25407.1, JN408834|AER41499.1, KM371112|AJK91732.1	18	Baculoviridae: 18	hypothetical protein: 7, unknown: 4, ORF_66: 1, Clas64: 1, chit-2a: 1, ORF87: 1, chit-2b: 1, ORF79 similar to AcMNPV ORF150: 1, PrGVORF64: 1
Group I: dsDNA viruses	Cluster_349	unknown|I_dsDNAviruses	AY380826|AAU11058.1, AY521625|AAS18022.1, AY521625|AAS18070.1, FJ433873|ACO25230.1, KX574343|ANZ57167.1, KX353311|ANK58065.1, KX353311|ANK58103.1, KX353311|ANK58093.1, KX574343|ANZ57176.1, AY521625|AAS18023.1, KX353311|ANK58094.1, KX574343|ANZ57177.1, KX353311|ANK58137.1, JF411744|AAC96975.2, AY521625|AAS18071.1, KX353311|ANK58066.1, AY521625|AAS18060.1, AY521625|AAS18061.1	18	Iridoviridae: 17, Phycodnaviridae: 1	hypothetical protein: 11, unknown: 6, collagen triple helix repeat: 1
Group I: dsDNA viruses	Cluster_350	DNA polymerase processivity subunit|Herpesviridae	FJ483967|AEV80904.1, FJ483970|AEV80749.1, FJ483968|AEV80408.1, AY186194|AAP50597.1, KR351281|AKG51619.1, AY446894|AAR31608.1, AF480884|AAM00693.1, AF281817|AAK57092.1, JX867617|AFX83367.1, MCU68299|ORF323, AF232689|AAF99143.1, KC503762|AGE11521.1, AF157706|AAD49641.1, X83413|CAA58407.1, KU351741|ANC96557.1, AF037218|AAC40741.1, KF017583|AGT99221.1	17	Herpesviridae: 17	DNA polymerase processivity subunit: 6, U27: 2, GP44: 1, U27, pp41, transactivator, pol processivity factor: 1, pR44: 1, E44: 1, T44: 1, rh70: 1, UL44: 1, DNA polymerase processivity subunit pp41: 1, Hypothetical protein: 1
Group I: dsDNA viruses	Cluster_351	capsid triplex subunit 1|Herpesviridae	FJ483967|AEV80906.1, FJ483970|AEV80751.1, AY446894|AAR31610.1, FJ483968|AEV80410.1, KR351281|AKG51618.1, AF480884|AAM00695.1, AY186194|AAP50602.1, KC503762|AGE11523.1, AF232689|AAF99145.1, MCU68299|ORF262, JX867617|AFX83369.1, AF281817|AAK57094.1, KF017583|AGT99223.1, AF157706|AAD49643.1, KU351741|ANC96573.1, X83413|CAA58409.1, AF037218|AAC40743.1	17	Herpesviridae: 17	capsid triplex subunit 1: 6, U29: 3, GP46: 1, pR46: 1, T46: 1, UL46: 1, rh75: 1, E46: 1, minor capsid binding protein TRI1: 1, Hypothetical protein: 1
Group I: dsDNA viruses	Cluster_352	protein UL49|Herpesviridae	FJ483967|AEV80910.1, FJ483970|AEV80755.1, AY186194|AAP50607.1, FJ483968|AEV80414.1, KR351281|AKG51614.1, AF480884|AAM00699.1, AY446894|AAR31614.1, KC503762|AGE11528.1, AF232689|AAF99148.1, JX867617|AFX83373.1, X83413|CAA58413.1, AF157706|AAD49647.1, KU351741|ANC96546.1, MCU68299|ORF197, KF017583|AGT99227.1, AF037218|AAC40747.1, AF281817|AAK57098.1	17	Herpesviridae: 17	protein UL49: 6, U33: 3, T49: 1, E49: 1, virion protein: 1, pR49: 1, GP49: 1, rh80: 1, UL49: 1, Hypothetical protein: 1
Group I: dsDNA viruses	Cluster_353	DNA packaging tegument protein UL25|Herpesviridae	FJ483967|AEV80928.1, FJ483970|AEV80773.1, FJ483968|AEV80431.1, AY186194|AAP50632.1, KR351281|AKG51602.1, AF480884|AAM00716.1, AY446894|AAR31629.1, AF281817|AAK57122.1, JX867617|AFX83392.1, MCU68299|ORF24, AF232689|AAF99167.1, KC503762|AGE11547.1, KU351741|ANC96536.1, AF037218|AAC40764.1, X83413|CAA58384.1, AF157706|AAB06348.1, KF017583|AGT99242.1	17	Herpesviridae: 17	DNA packaging tegument protein UL25: 6, U50: 3, rh106: 1, pR77: 1, T77: 1, portal capping protein: 1, UL77: 1, GP77: 1, E77: 1, Hypothetical protein: 1
Group I: dsDNA viruses	Cluster_354	deoxyribonuclease|Herpesviridae	FJ483967|AEV80948.1, FJ483970|AEV80793.1, AF480884|AAM00736.1, AY446894|AAR31649.1, FJ483968|AEV80452.1, AY186194|AAP50658.1, KR351281|AKG51588.1, AF281817|AAK57141.1, KF017583|AGT99262.1, MCU68299|ORF141, JX867617|AFX83412.1, KC503762|AGE11568.1, AF232689|AAF99188.1, AF157706|AAB06353.1, KU351741|ANC96545.1, X83413|CAA58362.1, AF037218|AAC40784.1	17	Herpesviridae: 17	deoxyribonuclease: 6, U70: 2, pR98: 1, rh134: 1, E98a: 1, U70, alkaline exonuclease: 1, alkaline exonuclease: 1, T98: 1, UL98: 1, GP98: 1, Hypothetical protein: 1
Group I: dsDNA viruses	Cluster_355	ORF18|Herpesviridae	AF005370|AAC58065.1, KF274499|AIA62055.1, AY839756|AAX58054.1, X64346|CAA45640.1, KM924295|AIU39543.1, U97553|AAB66393.1, AF318573|AAK07937.1, AF319782|AAK38218.1, AF083424|AAC95542.1, AF148805|ABD28869.1, KJ705001|AIB03173.1, EHVU20824|AAC13805.1, HQ221963|ADW24359.1, AJ507799|CAJ75461.1, DQ279927|ABB89295.1, KT595939|ALE14729.1, AF083501|AAD21344.1	17	Herpesviridae: 17	ORF18: 5, unknown: 3, BVLF1: 2, protein UL79: 2, orf18: 1, unnamed protein product; ORF 18; similarity (sim.) to other HV: 1, ORF10: 1, orf 18: 1, hypothetical protein: 1
Group I: dsDNA viruses	Cluster_356	unknown|Baculoviridae	AP006270|BAC67356.1, EU591746|ACF05392.1, DQ123841|AAZ38218.1, EU780426|ACI47418.1, KM009991|AIE47832.1, KF158713|AGR56786.1, KM102981|AIZ48607.1, MBU59461|AAM09171.1, AF303045|AAK96352.1, AF271059|AAG53852.1, DQ504428|ABF47444.1, AY126275|AAM95050.1, JQ798165|AFL64906.1, KM596836|AKN80603.1, GQ202541|ADD73832.1, AF325155|AAL01790.1, AY394490|AAR28897.1	17	Baculoviridae: 17	unknown: 5, hypothetical protein: 5, orf52-like protein: 1, ORF123: 1, ORF133: 1, asb049: 1, HESP034: 1, Hz112-like protein: 1, ORF-52: 1
Group I: dsDNA viruses	Cluster_357	p12|Baculoviridae	AP009046|BAE72340.1, AY327402|AAQ91750.1, KJ631623|AJD09214.1, KR815466|ALR71598.1, DQ813662|ABI13881.1, EU309041|ABY65815.1, NPHT3COMP|AAC63772.1, AY043265|AAK85653.1, JX467702|AGA16253.1, DQ486030|ABS76419.1, OPU75930|AAC59102.1, AF512031|AAP29877.1, KC961304|AGR57088.1, KF894742|AHD25541.1, KU565883|ANF29692.1, EF125867|ABL76031.1, L22858|AAA66732.1	17	Baculoviridae: 17	p12: 8, unknown: 4, P12: 2, AcMNPV orf102: 1, AcOrf-102: 1, p12 protein: 1
Group I: dsDNA viruses	Cluster_358	major budded virus envelope glycoprotein|Baculoviridae	AY327402|AAQ91649.1, DQ486030|ABF50270.1, DQ813662|ABI13907.2, KR815466|ALR71570.1, KJ631623|AJD09193.1, OPU75930|AAC59125.1, AP009046|BAE72317.1, AF512031|AAP29901.1, KC961304|AGR57066.1, KF894742|AHD25517.1, AY043265|AAK85676.1, L22858|AAA66758.2, JX467702|AGA16277.1, NPHT3COMP|AAC63794.1, EF125867|ABL76049.1, KU565883|ANF29674.1, KP296186|AKN80761.1	17	Baculoviridae: 17	major budded virus envelope glycoprotein: 6, GP64: 5, gp64: 4, GP64/67: 1, gp64 protein: 1
Group I: dsDNA viruses	Cluster_359	immediate early protein 1|Baculoviridae	AP009046|BAE72299.1, DQ486030|ABF50252.1, KC961304|AGR57047.1, AY327402|AAQ91646.1, KR815466|ALR71550.1, DQ813662|ABI13926.2, KJ631623|AJD09175.1, AF512031|AAP29915.1, OPU75930|AAC59144.1, AY043265|AAK85693.1, KF894742|AHD25496.1, EF125867|ABM05431.1, JX467702|AGA16294.1, L22858|AAA66777.1, L22858|AAD18158.1, NPHT3COMP|AAC63813.1, KU565883|ANF29659.1	17	Baculoviridae: 17	immediate early protein 1: 4, IE-1: 3, IE1: 2, immediate early gene 1: 2, ORF_11: 1, IE-1 protein: 1, ie-1: 1, ie1: 1, putative early gene transactivator: 1, early gene transactivator: 1
Group I: dsDNA viruses	Cluster_360	unknown|Baculoviridae	DQ813662|ABI13895.1, KR815466|ALR71584.1, AY327402|AAQ91668.1, AY043265|AAK85663.1, OPU75930|AAC59112.1, AF512031|AAP29886.1, EU309041|ABY65837.1, AP009046|BAE72331.1, FJ914221|ADB84436.1, KJ676450|AIU41344.1, DQ837165|ABI35790.1, KF611977|AHH82688.1, KJ631622|AJD80808.1, AY864330|AAY84055.1, DQ017380|AAZ67486.1, KP752043|AKC91658.1, AY394490|AAR28916.1	17	Baculoviridae: 17	hypothetical protein: 7, unknown: 4, orf105: 1, ORF152: 1, ORF42 peptide: 1, orf116: 1, ORF-124 peptide: 1, ORF-99: 1
Group I: dsDNA viruses	Cluster_361	Hypothetical protein|Polydnaviridae	AB291205|BAF45743.1, AY029400|ORF0, AB291205|BAF45745.1, AF362508|ORF1, AF362511|ORF0, AF362509|ORF1, AF362511|ORF1, AB291205|BAF45746.1, AF362512|ORF1, AY029395|ORF2, AY029395|ORF4, AF362513|ORF2, AB291204|BAF45741.1, AB291198|BAF45716.1, AF362516|ORF1, AB291197|BAF45714.1, AB291193|BAF45700.1	17	Polydnaviridae: 17	Hypothetical protein: 10, repeat element protein-d3.2: 1, repeat element protein-d10.2: 1, repeat element protein-d11.3: 1, repeat element protein-d11.1: 1, repeat element protein-d2.2: 1, repeat element protein-d11.4: 1, repeat element protein-c18.2: 1
Group I: dsDNA viruses	Cluster_362	tegument protein UL51|Herpesviridae	EU082088|ABU49242.1, X04370|CAA27890.1, FJ478159|ACT88306.1, JN555585|AEQ77083.1, AF291866|AAG45791.1, AY714813|AAU88118.1, DQ149153|ABA29306.1, AF533768|AAP41470.1, JN561323|AEV91391.1, AB825953|BAP00731.1, JQ360576|AFV26941.1, JQ596859|AFR32496.1, AF275348|AAG27244.1, BK001744|DAA02143.1, HM625781|ADO13777.1, KT594769|AMB17049.1	16	Herpesviridae: 16	tegument protein UL51: 7, capsid/tegument-associated phosphoprotein: 2, UL51: 2, unnamed protein product; ORF7; orthologue of HHV-1 UL51: 1, UL51 tegument protein: 1, unknown: 1, tegument protein: 1, UL51 virion phosphoprotein: 1
Group I: dsDNA viruses	Cluster_363	interleukin-10|I_dsDNAviruses	AY077835|ORF21, AF325528|AAK84966.1, AY077832|ORF25, FJ483967|AEV80955.1, FJ483970|AEV80800.1, FJ483968|AEV80459.1, EHVU20824|AAC13857.1, KM502564|AIZ77378.1, AY446894|AAR31656.1, KM924295|AIU39604.1, DQ279927|ABB89220.1, AJ507799|CAD53385.1, AY037858|AAK95412.1, AY386264|AAR98352.1, AY386265|AAR98483.1, AY839756|AAX58040.1	16	Herpesviridae: 10, Poxviridae: 6	interleukin-10: 6, BCRF1: 2, Hypothetical protein: 2, ORF127 IL-10: 1, putative IL-10: 1, OvHV-IL-10: 1, LSDV005 interleukin-10-like protein: 1, BCRF1 protein precursor: 1, ORF127 IL-10-like protein: 1
Group I: dsDNA viruses	Cluster_364	transcriptional regulator ICP4|Herpesviridae	AY714813|AAU88125.1, AY714813|AAU88139.1, AF533768|AAP41491.1, AF533768|AAP41477.1, KT594769|AMB16993.1, KT594769|AMB16994.1, AB825953|BAP00738.1, AB825953|BAP00748.1, JN555585|AEQ77091.1, JN555585|AEQ77105.1, JQ360576|AFV26963.1, JQ360576|AFV26949.1, JN561323|AEV91399.1, JN561323|AEV91413.1, DQ149153|ABA29313.1, DQ149153|ABA29327.1	16	Herpesviridae: 16	transcriptional regulator ICP4: 8, immediate early protein ICP4: 4, ICP4: 2, RS1: 2
Group I: dsDNA viruses	Cluster_365	tegument protein UL16|Herpesviridae	FJ483967|AEV80945.1, FJ483970|AEV80789.1, KR351281|AKG51633.1, FJ483968|AEV80448.1, AY446894|AAR31645.1, AF480884|AAM00732.1, KC503762|AGE11564.1, MCU68299|ORF32, AF281817|AAK57137.1, AF157706|AAD49666.1, X83413|CAA58357.1, JX867617|AFX83408.1, AF037218|AAC40779.1, KU351741|ANC96565.1, AF232689|AAF99182.1, KF017583|AGT99257.1	16	Herpesviridae: 16	tegument protein UL16: 6, U65: 3, tegument protein: 1, pR94: 1, UL94: 1, GP94: 1, E94: 1, T94: 1, Hypothetical protein: 1
Group I: dsDNA viruses	Cluster_366	ORF36|Herpesviridae	AF319782|AAK38235.1, AY037858|AAK95452.1, DQ279927|ABB89262.1, AJ507799|CAD53438.2, EHVU20824|AAC13824.1, KT595939|ALE14748.1, AF318573|AAK07955.1, KM924295|AIU39561.1, KJ705001|AIB03190.1, AY839756|AAX58071.1, AF148805|ABD28887.1, AF083424|AAC95562.1, AF005370|AAC58082.1, X64346|CAA45659.1, KF274499|AIA62072.1, AF083501|AAD21363.1	16	Herpesviridae: 16	ORF36: 3, tegument serine/threonine protein kinase: 2, kinase: 2, BGLF4: 2, putative tyrosine kinase: 2, orf36: 1, orf 36: 1, tyrosine-specific protein kinase: 1, BGLF4 protein: 1, ORF27: 1
Group I: dsDNA viruses	Cluster_367	E4 ORF6/7|Adenoviridae	KP329561|ALE30308.1, AY487947|AAS66941.1, JN254802|AEW43631.1, DQ086466|ABB17811.1, KX505867|APG53818.1, AY598782|AAT84641.1, KC693022|AGK27154.1, KP329565|ALE30449.1, HQ241819|ADZ39858.1, KC693023|AGK27190.1, KC693021|AGK27118.1, FJ025931|AFD10579.1, HQ605912|AEF59066.1, L19443|AAC13955.2, KP329564|ALE30414.1, AY771780|AAX19423.1	16	Adenoviridae: 16	E4 ORF6/7: 7, E4 ORF 6/7: 3, ORF6/7: 3, E4 orf6/7: 2, E4Orf6/7: 1
Group I: dsDNA viruses	Cluster_368	unknown|Baculoviridae	KR815466|ALR71671.1, DQ813662|ABI13811.1, AY327402|AAQ91715.1, KJ631623|AJD09280.1, AP009046|BAE72414.1, AY043265|AAK85588.1, AF512031|AAP29817.1, EF125867|ABL75975.1, NPHT3COMP|AAC63709.1, JX467702|AGA16188.1, L22858|AAA66664.1, KF894742|AHD25610.1, OPU75930|AAC59025.1, KC961304|AGR57163.1, KU565883|ANF29752.1, DQ486030|ABF50353.1	16	Baculoviridae: 16	unknown: 5, hypothetical protein: 5, AcOrf-34 peptide: 1, ORF-104: 1, AcMNPV orf34: 1, Mv-ORF23 peptide: 1, ORF125 peptide: 1, ac34: 1
Group I: dsDNA viruses	Cluster_369	immediate early protein 0|Baculoviridae	AY327402|AAQ91699.1, KR815466|ALR71556.1, DQ813662|ABI13920.1, KC961304|AGR57053.1, KJ631623|AJD09181.1, AY043265|AAK85687.1, JX467702|AGA16288.1, AP009046|BAE72305.1, DQ486030|ABF50258.1, L22858|AAA66771.1, OPU75930|AAC59137.1, AF512031|AAP29909.1, EF125867|ABM05425.1, KF894742|AHD25502.1, NPHT3COMP|AAC63807.1, KU565883|ANF29665.1	16	Baculoviridae: 16	immediate early protein 0: 4, IE-0: 3, IE0: 2, immediate early gene 0: 2, ac141: 1, exon0: 1, ie-0: 1, IE-0 protein: 1, Ac-IE-0: 1
Group I: dsDNA viruses	Cluster_370	ssDNA binding protein|Baculoviridae	KU565883|ANF29760.1, L22858|AAA66655.1, NPHT3COMP|AAC63699.1, EF125867|ABL75968.1, JX467702|AGA16179.1, AY043265|AAK85599.1, KC961304|AGR57146.1, DQ813662|ABI13826.1, OPU75930|AAC59042.1, AY327402|AAQ91684.1, KR815466|ALR71655.1, KJ631623|AJD09268.1, KF894742|AHD25595.1, DQ486030|ABF50344.1, AF512031|AAP29829.1, AP009046|BAE72401.1	16	Baculoviridae: 16	ssDNA binding protein: 7, dbp: 2, dbp protein: 1, DBP: 1, unknown: 1, ssdbp: 1, DNA binding protein: 1, SSDBP: 1, DNA-binding protein: 1
Group I: dsDNA viruses	Cluster_371	inhibitor of apoptosis protein 2|Baculoviridae	L22858|AAA66701.1, EF125867|ABL76006.1, NPHT3COMP|AAC63743.1, AY043265|AAK85627.1, JX467702|AGA16222.1, AP009046|BAE72369.1, KU565883|ANF29719.1, KC961304|AGR57117.1, KF894742|AHD25571.1, AF512031|AAP29848.1, KJ631623|AJD09241.1, OPU75930|AAC59073.1, AY327402|AAQ91701.1, KR815466|ALR71626.1, DQ813662|ABI13853.1, DQ486030|ABF50318.1	16	Baculoviridae: 16	inhibitor of apoptosis protein 2: 4, iap2: 2, IAP2: 2, iap-2: 2, apoptosis inhibitor: 1, IAP-2: 1, iap-2 protein: 1, inhibitor of apoptosis 2: 1, inhibitor of apoptosis-2: 1, inhibitor of apoptosis protein-2: 1
Group I: dsDNA viruses	Cluster_372	unknown|Baculoviridae	NPHT3COMP|AAC63747.1, AY043265|AAK85631.1, L22858|AAA66705.1, EF125867|ABL76010.1, KF894742|AHD25567.1, AP009046|BAE72365.1, DQ486030|ABF50314.1, KC961304|AGR57113.1, OPU75930|AAC59077.1, AF512031|AAP29852.1, KJ631623|AJD09237.1, AY327402|AAQ91743.1, KR815466|ALR71622.1, DQ813662|ABI13857.1, KU565883|ANF29715.1, JX467702|AGA16226.1	16	Baculoviridae: 16	unknown: 5, hypothetical protein: 5, Mv-ORF58 peptide: 1, ORF76 peptide: 1, AcMNPV orf75: 1, ac75: 1, ORF-67: 1, AcOrf-75 peptide: 1
Group I: dsDNA viruses	Cluster_373	major polyhedral calyx protein|Baculoviridae	KC961304|AGR57063.1, KF894742|AHD25513.1, AF512031|AAB53341.1, AP009046|BAE72314.1, DQ486030|ABF50267.1, OPU75930|AAC59128.1, JX467702|AGA16280.1, AY043265|AAK85680.1, NPHT3COMP|AAC63797.1, AY327402|AAQ91686.1, KJ631623|AJD09190.1, KR815466|ALR71567.1, DQ813662|ABI13910.2, L22858|AAA66761.1, KU565883|ANF29671.1, EF125867|ABL76052.1	16	Baculoviridae: 16	major polyhedral calyx protein: 5, calyx: 2, polyhedron protein: 1, pep: 1, PE protein: 1, Calyx: 1, polyhedral envelope protein: 1, PEP: 1, PP34: 1, pp34: 1, calyx/pep: 1
Group I: dsDNA viruses	Cluster_374	unknown|Baculoviridae	NPHT3COMP|AAC63692.1, EF125867|ABL75961.1, DQ486030|ABF50361.1, KR815466|ALR71683.1, DQ813662|ABI13800.2, KC961304|AGR57173.1, KJ631623|AJD09290.1, AY327402|AAQ91712.1, OPU75930|AAC59015.1, AF512031|AAP29809.1, AY043265|AAK85578.1, KF894742|AHD25620.1, AP009046|BAE72424.1, JX467702|AGA16172.1, KU565883|ANF29769.1, L22858|AAA66647.1	16	Baculoviridae: 16	unknown: 5, hypothetical protein: 5, ac17: 1, ORF-121: 1, ORF135 peptide: 1, AcMNPV orf17: 1, Mv-ORF9 peptide: 1, AcOrf-17 peptide: 1
Group I: dsDNA viruses	Cluster_375	inhibitor of apoptosis protein 1|Baculoviridae	JX467702|AGA16181.1, OPU75930|AAC59040.1, AF512031|AAP29827.1, DQ813662|ABI13824.1, KJ631623|AJD09270.1, L22858|AAA66657.1, NPHT3COMP|AAC63701.1, EF125867|ABL75970.1, AP009046|BAE72403.1, AY043265|AAK85597.1, AY327402|AAQ91687.1, KR815466|ALR71657.1, KC961304|AGR57148.1, KF894742|AHD25596.1, DQ486030|ABF50346.1, KU565883|ANF29758.1	16	Baculoviridae: 16	inhibitor of apoptosis protein 1: 5, IAP1: 2, IAP-1: 2, iap1: 2, apoptosis inhibitor: 1, iap-1: 1, iap-1 protein: 1, inhibitor of apoptosis 1: 1, inhibitor of apoptosis-1: 1
Group I: dsDNA viruses	Cluster_376	unknown|Baculoviridae	KU565883|ANF29767.1, DQ486030|ABF50359.1, KC961304|AGR57171.1, KF894742|AHD25618.1, AY327402|AAQ91753.1, KR815466|ALR71685.1, AP009046|BAE72422.1, KJ631623|AJD09292.1, DQ813662|ABI13798.1, AF512031|AAD10304.1, AY043265|AAK85580.1, OPU75930|AAC59017.1, JX467702|AGA16174.1, L22858|AAA66649.1, EF125867|ABL75963.1, NPHT3COMP|AAC63694.1	16	Baculoviridae: 16	unknown: 5, hypothetical protein: 5, ORF-119: 1, ORF133 peptide: 1, ac19: 1, AcOrf-19 peptide: 1, AcMNPV orf19: 1, Mv-ORF11 peptide: 1
Group I: dsDNA viruses	Cluster_377	he65|I_dsDNAviruses	EU839994|ACI28727.1, KM102981|AIZ48580.1, MBU59461|AAM09140.1, JQ798165|AFL64877.1, AY126275|AAM95014.1, EU678671|ACH69413.1, EU255577|ABY47753.1, AF162221|AAF05181.1, AY394490|AAR28832.1, AY522332|AAS82606.1, KR584663|AKN63424.1, L22858|AAA66735.1, AF250284|AAG02725.1, HF679134|CCU56483.1, KR815466|ALR71595.1, DQ486030|ABF50290.1	16	Baculoviridae: 14, Poxviridae: 2	he65: 6, HE65: 4, ORF67: 1, AMV019: 1, ORF132: 1, putative HE65: 1, unknown similar to AMEV019: 1, Ac-HE65: 1
Group I: dsDNA viruses	Cluster_378	protein kinase interacting protein|Baculoviridae	EF125867|ABL75967.1, JX467702|AGA16178.1, DQ486030|ABF50343.1, KF894742|AHD25594.1, KC961304|AGR57145.1, AF512031|AAF64089.1, OPU75930|AAC59043.1, KJ631623|AJD09267.1, DQ813662|ABI13827.1, AY327402|AAQ91727.1, KR815466|ALR71654.1, AP009046|BAE72400.1, AY043265|AAK85600.1, L22858|AAA66654.1, NPHT3COMP|AAC63698.1, KU565883|ANF29763.1	16	Baculoviridae: 16	protein kinase interacting protein: 8, pkip: 3, unknown: 2, PKIP: 1, pkip protein: 1, Protein kinase interacting protein: 1
Group I: dsDNA viruses	Cluster_379	unknown|Baculoviridae	EU839994|ACI28742.1, KM102981|AIZ48592.1, MBU59461|AAM09154.1, AY126275|AAM95028.1, JQ798165|AFL64891.1, EU780426|ACI47402.1, DQ123841|AAZ38200.1, FJ914221|ADB84446.1, AF169823|AAF33563.1, FJ227128|ACO53570.1, KJ676450|AIU41351.1, KF158713|AGR56863.1, DQ837165|ABI35788.1, AY394490|AAR28924.1, KF611977|AHH82691.1, AF081810|AAC70297.1	16	Baculoviridae: 16	unknown: 4, hypothetical protein: 4, LdOrf-111 peptide: 1, orf112: 1, ORF-102: 1, ORF-34: 1, HESP111: 1, ORF33: 1, asb034: 1, ORF160: 1
Group I: dsDNA viruses	Cluster_380	unknown|Baculoviridae	EU839994|ACI28748.1, KM102981|AIZ48598.1, DQ123841|AAZ38206.1, EF035042|ABM45748.1, EU780426|ACI47410.1, AF169823|AAF33570.1, KJ631622|AJD80812.1, DQ017380|AAZ67490.1, AY864330|AAY84059.1, KF158713|AGR56875.1, FJ914221|ADB84378.1, KF611977|AHH82704.1, KP752043|AKC91644.1, KJ676450|AIU41365.1, FJ227128|ACO53562.1, DQ837165|ABI35777.1	16	Baculoviridae: 16	hypothetical protein: 4, unknown: 3, orf120: 1, HESP123: 1, asb040: 1, orf126: 1, ORF-115: 1, ORF-128 peptide: 1, unknown protein: 1, ORF-40: 1, ORF40: 1
Group I: dsDNA viruses	Cluster_381	unknown|Baculoviridae	NPHT3COMP|AAC63777.1, EF125867|ABL76036.1, KF894742|AHD25536.1, AF512031|AAP29881.1, JX467702|AGA16258.1, DQ486030|ABF50287.1, KC961304|AGR57084.1, KJ631623|AJD09208.1, KR815466|ALR71590.1, AY043265|AAK85658.1, OPU75930|AAC59107.1, AY327402|AAQ91749.1, DQ813662|ABI13889.2, AP009046|BAE72336.1, L22858|AAA66738.1, KU565883|ANF29688.1	16	Baculoviridae: 16	unknown: 5, hypothetical protein: 5, ORF47 peptide: 1, Mv-ORF84 peptide: 1, AcOrf-108 peptide: 1, AcMNPV orf108: 1, ac108: 1, ORF-40: 1
Group I: dsDNA viruses	Cluster_382	unknown|Baculoviridae	AY327402|AAQ91677.1, DQ486030|ABF50365.1, KR815466|ALR71679.1, DQ813662|ABI13804.1, KJ631623|AJD09286.1, OPU75930|AAC59011.1, AF512031|AAP29806.1, KC961304|AGR57177.1, KF894742|AHD25624.1, AP009046|BAE72429.1, AY043265|AAK85574.1, JX467702|AGA16168.1, EF125867|ABL75957.1, L22858|AAA66643.1, NPHT3COMP|AAC63687.1, KU565883|ANF29773.1	16	Baculoviridae: 16	hypothetical protein: 5, unknown: 4, AcOrf-13 peptide: 1, ac13: 1, 38.7k protein: 1, ORF140 peptide: 1, AcMNPV orf13: 1, 38.7k: 1, 38.7 kDa protein: 1
Group I: dsDNA viruses	Cluster_383	unknown|Baculoviridae	DQ486030|ABF50360.1, DQ813662|ABI13799.1, KR815466|ALR71684.1, AY043265|AAK85579.1, KJ631623|AJD09291.1, AY327402|AAQ91671.1, AF512031|AAP29810.1, AP009046|BAE72423.1, KC961304|AGR57172.1, KF894742|AHD25619.1, OPU75930|AAC59016.1, L22858|AAA66648.1, JX467702|AGA16173.1, EF125867|ABL75962.1, NPHT3COMP|AAC63693.1, KU565883|ANF29768.1	16	Baculoviridae: 16	unknown: 5, hypothetical protein: 5, ORF-120: 1, Mv-ORF10 peptide: 1, AcOrf-18 peptide: 1, ac18: 1, AcMNPV orf18: 1, ORF134 peptide: 1
Group I: dsDNA viruses	Cluster_384	actin rearrangement inducing factor|Baculoviridae	DQ486030|ABF50358.1, DQ813662|ABI13797.1, KR815466|ALR71686.1, AY327402|AAQ91678.1, AF512031|AAP29811.1, KJ631623|AJD09293.1, AY043265|AAK85581.1, KF894742|AHD25617.1, OPU75930|AAC59018.1, AP009046|BAE72421.1, JX467702|AGA16175.1, L22858|AAA66651.1, KC961304|AGR57170.1, EF125867|ABL75964.1, NPHT3COMP|AAC63695.1, KU565883|ANF29766.1	16	Baculoviridae: 16	actin rearrangement inducing factor: 6, arif-1: 2, ARIF-1: 2, arif-1 protein: 1, unknown: 1, arif1: 1, actin-rearrangement-inducing factor 1: 1, Actin rearrangement inducing factor 1: 1, actin rearrangement inducing factor-1: 1
Group I: dsDNA viruses	Cluster_385	envelope protein|Baculoviridae	AY327402|AAQ91645.1, DQ486030|ABF50356.1, DQ813662|ABI13806.1, KR815466|ALR71677.1, KJ631623|AJD09285.1, KF894742|AHD25615.1, AF512031|AAP29812.3, OPU75930|AAC59020.2, AP009046|BAE72419.1, AY043265|AAK85583.1, KC961304|AGR57168.1, L22858|AAA66653.1, JX467702|AGA16177.1, NPHT3COMP|AAC63697.1, EF125867|ABL75966.1, KU565883|ANF29764.1	16	Baculoviridae: 16	envelope protein: 3, F-protein: 3, unknown: 2, fusion protein: 2, efp/ld130 fusion protein: 1, f protein: 1, copia-like envelope protein: 1, F protein: 1, AcMNPV orf23: 1, Fusion protein: 1
Group I: dsDNA viruses	Cluster_386	unknown|Baculoviridae	AY043265|AAK85610.1, DQ486030|ABF50333.1, AY327402|AAQ91683.1, KJ631623|AJD09259.1, KR815466|ALR71644.1, DQ813662|ABI13836.1, KF894742|AHD25585.1, AP009046|BAE72390.1, AF512031|AAP29833.1, KC961304|AGR57135.1, OPU75930|AAC59054.1, KU565883|ANF29737.1, L22858|AAA66681.1, NPHT3COMP|AAC63724.1, EF125867|ABL75988.1, JX467702|AGA16202.1	16	Baculoviridae: 16	unknown: 4, hypothetical protein: 4, Mv-ORF36 peptide: 1, djbp: 1, Baculovirus J domain protein: 1, AcMNPV orf51: 1, DNAJ domain protein: 1, unknown(bjdp): 1, AcOrf-51 peptide: 1, DnaJ domain protein: 1
Group I: dsDNA viruses	Cluster_387	late expression factor 3|Baculoviridae	DQ486030|ABF50321.1, KR815466|ALR71629.1, DQ813662|ABI13850.1, AY327402|AAQ91666.1, AY043265|AAK85624.1, KJ631623|AJD09244.1, KC961304|AGR57120.1, KF894742|AHD25574.1, AF512031|AAP29845.1, OPU75930|AAC59071.1, AP009046|BAE72372.1, JX467702|AGA16218.1, EF125867|ABL76003.1, KU565883|ANF29721.1, L22858|AAA66697.1, NPHT3COMP|AAC63740.1	16	Baculoviridae: 16	late expression factor 3: 7, LEF-3: 3, lef3: 2, lef-3: 1, LEF3: 1, late expression factor-3: 1, lef-3 protein: 1
Group I: dsDNA viruses	Cluster_388	unknown|Baculoviridae	AY327402|AAQ91657.1, DQ486030|ABF50282.2, KR815466|ALR71583.1, KJ631623|AJD09202.1, DQ813662|ABI13896.1, AY043265|AAK85664.1, OPU75930|AAC59113.1, AP009046|BAE72329.1, KF894742|AHD25531.1, AF512031|AAP29887.1, KC961304|AGR57080.1, EF125867|ABL76040.1, NPHT3COMP|AAC63781.1, L22858|AAA66744.1, KU565883|ANF29682.1, JX467702|AGA16265.1	16	Baculoviridae: 16	hypothetical protein: 6, unknown: 5, AcMNPV orf114: 1, ac114: 1, AcOrf-114 peptide: 1, ORF40 peptide: 1, Mv-ORF88 peptide: 1
Group I: dsDNA viruses	Cluster_389	unknown|Baculoviridae	DQ486030|ABF50275.1, KJ631623|AJD09196.1, DQ813662|ABI13904.2, KR815466|ALR71574.1, AY327402|AAQ91698.1, KF894742|AHD25524.1, OPU75930|AAC59121.1, KC961304|AGR57072.1, AY043265|AAK85672.1, AP009046|BAE72321.1, AF512031|AAP29895.1, JX467702|AGA16273.1, L22858|AAA66754.1, NPHT3COMP|AAC63790.1, EF125867|ABL76045.1, KU565883|ANF29675.1	16	Baculoviridae: 16	unknown: 5, hypothetical protein: 5, ac124: 2, AcMNPV orf124: 1, Mv-ORF93 peptide: 1, AcOrf-124 peptide: 1, ORF32 peptide: 1
Group I: dsDNA viruses	Cluster_390	ME53|Baculoviridae	DQ486030|ABF50259.2, OPU75930|AAC59136.1, AF512031|AAP29907.1, KF894742|AHD25504.1, KC961304|AGR57054.1, KJ631623|AJD09182.1, AY327402|AAQ91655.1, DQ813662|ABI13919.1, KR815466|ALR71557.1, AY043265|AAK85686.1, AP009046|BAE72306.1, JX467702|AGA16287.1, L22858|AAA66769.1, KU565883|ANF29666.1, NPHT3COMP|AAC63806.1, EF125867|ABM05423.1	16	Baculoviridae: 16	ME53: 6, DNA synthesis regulator: 5, me53: 4, me53 protein: 1
Group I: dsDNA viruses	Cluster_391	unknown|Iridoviridae	AY150217|AAP33232.1, FJ433873|ACO25246.1, AY548484|AAT09682.1, KX574343|ANZ57185.1, KT989884|AMZ04905.1, JQ724856|AFJ52359.1, KX185156|ANK57950.1, KX353311|ANK58082.1, JQ724856|AFJ52395.1, KT989884|AMZ04941.1, KX353311|ANK58084.1, FJ433873|ACO25245.1, KT989884|AMZ04889.1, JQ724856|AFJ52343.1, KX574343|ANZ57172.1, KX353311|ANK58098.1	16	Iridoviridae: 16	hypothetical protein: 14, unknown: 2
Group I: dsDNA viruses	Cluster_392	unknown|Poxviridae	DQ356948|ABJ09043.1, KP143769|AKJ93781.1, MCU60315|AAC55266.1, KU749311|AOP31841.1, KU749310|AOP31630.1, AY689436|ABI99285.1, AY689437|ABI99114.1, AF012825|AAM92438.1, HE601899|CCD83303.1, HQ849551|AEN03725.1, AY243312|AAO89433.1, AF438165|AAL73857.1, AF482758|AAM13608.1, AF380138|AAL40601.1, X69198|CAA49079.1, DQ437594|ABD97721.1	16	Poxviridae: 16	hypothetical protein: 7, unknown: 2, CPXV166 protein: 1, MC138R: 1, A33R: 1, unknown protein: 1, conserved hypothetical pox protein: 1, A34R: 1, EVM133: 1
Group I: dsDNA viruses	Cluster_393	serine/threonine protein kinase US3|Herpesviridae	EU082088|ABU49265.1, AF243438|AAG14266.1, AB049735|BAB16589.1, FJ478159|AAB30978.2, JQ343919|AFI33205.1, AF275348|AAG27241.1, KM051845|AIL02987.1, KT819633|ALL26098.1, X04370|CAA27949.1, BK001744|DAA02205.1, BK001744|DAA02204.1, KM924292|AIU39302.1, AP010838|BAH02494.1, AY665713|AAT67326.1, AF030027|AAC59588.1	15	Herpesviridae: 15	serine/threonine protein kinase US3: 4, protein kinase: 2, serine-threonine protein kinase: 2, US3 protein Ser/Thr kinase short isoform: 1, US3 protein Ser/Thr kinase long isoform: 1, serine/threonine protein kinase US3A: 1, US3 serine/threonine protein kinase-like protein: 1, US3: 1, US3 protein: 1, 69: 1
Group I: dsDNA viruses	Cluster_394	nuclear protein UL24|Herpesviridae	AY372243|AAQ73702.1, DQ149153|ABA29277.1, AB825953|BAP00703.1, X04370|CAA27918.1, AY714813|AAU88089.1, AF533768|AAP41441.1, JQ360576|AFV26912.1, JN561323|AEV91362.1, JN555585|AEQ77054.1, JQ596859|AFR32466.1, HM625781|ADO13804.1, KT594769|AMB17050.1, AJ004801|CAA06110.1, BK001744|DAA02171.1, AY261359|AAR86138.1	15	Herpesviridae: 15	nuclear protein UL24: 6, UL24 putative membrane-associated protein: 1, unknown: 1, virion protein: 1, nuclear protein: 1, UL24: 1, unnamed protein product; ORF35; orthologue of HHV-1 UL24: 1, UL24 protein: 1, non-glycosylated membrane-associated protein: 1, nonglycosylated membrane-associated protein: 1
Group I: dsDNA viruses	Cluster_395	nuclear protein UL55|Herpesviridae	EU082088|ABU49238.1, KX589235|ARD71384.1, KJ668231|AID52763.1, AY665713|AAT67261.1, AP010838|BAH02429.1, AF243438|AAG14250.1, AB049735|BAB16567.1, AF291866|AAG45795.1, JQ343919|AFI33139.1, AF030027|AAC59557.1, KT819633|ALL26036.1, KM051845|AIL02921.1, FJ478159|ACT88302.1, X04370|CAA27886.1, AF275348|AAG27203.1	15	Herpesviridae: 15	nuclear protein UL55: 6, ORF 4: 2, UL55: 2, unnamed protein product; ORF3; orthologue of HHV-1 UL55: 1, unknown: 1, UL55-like protein: 1, UL55 protein: 1, 4: 1
Group I: dsDNA viruses	Cluster_396	DNA polymerase|I_dsDNAviruses	CU469068|CCA61358.1, KF938901|AHL67544.1, DQ643392|ABF82150.1, GQ918152|ADO00461.1, AY380826|AAU11045.1, KT989884|AMZ04891.1, KX353311|ANK58097.1, JQ724856|AFJ52345.1, KX185156|ANK57989.1, FJ433873|ACO25234.1, AY548484|AAT09720.1, AY521625|AAS18143.1, KX574343|ANZ57173.1, AY150217|AAP33223.1, AF371960|AAL98743.1	15	Iridoviridae: 14, Ascoviridae: 1	DNA polymerase: 8, hypothetical protein: 2, DNA polymerase-like protein: 1, putative DNA polymerase: 1, DNA polymerase elongation subunit family B: 1, archaeal DNA polymerase I: 1, unnamed protein product; 001R; delta DNA polymerase - B family; closest orthologs are HvAV3e ORF001;TnAV2c ORF001; SfAV1a ORF001;CIV 037L;MIV 120R: 1
Group I: dsDNA viruses	Cluster_397	DNA dependent RNA polymerase b subunit|I_dsDNAviruses	AY380826|AAU10873.1, HQ336222|ADO18079.2, AY521625|AAS18088.1, KX574343|ANZ57171.1, GU244497|ADO67257.1, KX353311|ANK58099.1, KX185156|ANK57990.1, AY548484|AAT09722.1, FJ433873|ACO25233.1, JQ724856|AFJ52342.1, KT989884|AMZ04888.1, AY150217|AAP33221.1, AJ890364|CAI65861.1, ASU18466|AAA65283.1, AF371960|AAL98758.1	15	Iridoviridae: 11, Mimiviridae: 2, Asfarviridae: 1, Phycodnaviridae: 1	DNA dependent RNA polymerase b subunit: 3, DNA-dependent RNA polymerase II second largest subunit: 2, RNA polymerase subunit 2: 1, DNA-directed RNA polymerase II second largest subunit: 1, DNA dependent RNA polymerase II: 1, DNA-dependent RNA polymerase II second largest subunit domain 6,7,3,2 beta subunit: 1, putative DNA-directed RNA polymerase subunit Rpb2 precursor: 1, putative DNA-directed R…
Group I: dsDNA viruses	Cluster_398	DNA repair exonuclease SbcCD D subunit|I_dsDNAviruses	EF133465|ABO37257.1, JX491653|AFV50329.1, KJ755191|AJP09035.1, AM398843|CAL44659.1, DQ517337|ABF70638.1, CU469068|CCA61383.1, KF938901|AHL67629.1, HQ113105|AEA07183.1, KF483846|AHC54958.1, GU071086|ADB04087.1, HF920637|CCV02450.1, DQ643392|ABF82108.1, AF303741|AAK82105.1, GQ918152|ADO00483.1, KT835053|ALX27583.1	15	Ascoviridae: 6, Iridoviridae: 5, Marseilleviridae: 4	DNA repair exonuclease SbcCD D subunit: 3, DNA repair exonuclease: 3, putative DNA repair exonuclease: 3, hypothetical protein: 3, unnamed protein product; 026R; Metallo-dependent calcineurin-like phosphatase; closest orthologs: HvAV3e ORF071, TnAV2c ORF121, SfAV1a ORF059, CIV244L, MIV078R: 1, 41.8 Metallo-dependent calcineurin-like phosphatase: 1, 244L: 1
Group I: dsDNA viruses	Cluster_399	Haloacid dehalogenase-like hydrolases|I_dsDNAviruses	EF133465|ABO37295.1, JX491653|AFV50375.1, KJ755191|AJP09081.1, AM398843|CAL44709.1, DQ517337|ABF70610.1, KF938901|AHL67606.1, DQ643392|ABF82134.1, HF920636|CCV02296.1, HF920635|CCV02118.1, HF920633|CCV01770.1, HF920634|CCV01942.1, HF920637|CCV02410.1, GQ918152|ADO00379.1, AF303741|AAK82216.1, CU469068|CCA61474.1	15	Iridoviridae: 9, Ascoviridae: 6	hypothetical protein: 6, Haloacid dehalogenase-like hydrolases: 5, 355R: 1, 22.4 kDa CTD phosphatase: 1, haloacid dehalogenase-like hydrolases: 1, unnamed protein product; 117L; CDT-like phosphatases Putative NIF/NLI interacting factor; closest orthologs: HvAV3e ORF110, TnAV2c ORF093, SfAV1a ORF109, CIV 355R, MIV 104L: 1
Group I: dsDNA viruses	Cluster_400	late expression factor 11|Baculoviridae	OPU75930|AAC59022.1, KF894742|AHD25613.1, AF512031|AAP29814.1, AP009046|BAE72417.1, AY327402|AAQ91744.1, KC961304|AGR57166.1, JX467702|AGA16191.1, NPHT3COMP|AAC63712.1, KJ631623|AJD09283.1, EF125867|ABL75978.1, L22858|AAA66667.1, DQ486030|ABF65769.1, KR815466|ALR71675.1, DQ813662|ABI13808.1, AY043265|AAK85585.1	15	Baculoviridae: 15	late expression factor 11: 6, LEF-11: 3, lef-11: 1, unknown: 1, LEF11: 1, lef-11 protein: 1, late expression factor-11: 1, lef11: 1
Group I: dsDNA viruses	Cluster_401	unknown|Baculoviridae	NPHT3COMP|AAC63732.1, AF512031|AAP29840.1, DQ486030|ABF50328.1, DQ813662|ABI13843.1, KR815466|ALR71637.1, AY327402|AAQ91729.1, KJ631623|AJD09252.1, AY043265|AAK85617.1, OPU75930|AAC59061.1, KF894742|AHD25580.1, KC961304|AGR57128.1, EF125867|ABL75995.1, JX467702|AGA16210.1, KU565883|ANF29730.1, AP009046|BAE72381.1	15	Baculoviridae: 15	unknown: 4, hypothetical protein: 4, ChaB: 1, ORF92 peptide: 1, ChaB-like protein: 1, ORF-82: 1, Mv-ORF43 peptide: 1, AcMNPV orf58: 1, chaB-like protein: 1
Group I: dsDNA viruses	Cluster_402	unknown|Baculoviridae	AY327402|AAQ91737.1, DQ486030|ABF50371.1, KR815466|ALR71693.1, DQ813662|ABI13789.1, KJ631623|AJD09300.1, KF894742|AHD25629.1, KC961304|AGR57183.1, AP009046|BAE72434.1, OPU75930|AAC59007.1, AF512031|AAP29799.1, NPHT3COMP|AAC63823.1, L22858|AAA66634.1, JX467702|AGA16160.1, AY043265|AAK85570.1, KU565883|ANF29776.1	15	Baculoviridae: 15	unknown: 5, hypothetical protein: 5, ORF145 peptide: 1, ORF-128: 1, AcOrf-4 peptide: 1, AcMNPV orf4: 1, ac4: 1
Group I: dsDNA viruses	Cluster_403	unknown|Baculoviridae	AP009046|BAE72406.1, DQ486030|ABF50348.1, KF894742|AHD25598.1, AF512031|AAP29824.1, AY327402|AAQ91653.1, AY043265|AAK85594.1, KR815466|ALR71660.1, DQ813662|ABI13821.1, OPU75930|AAC59037.1, KJ631623|AJD09273.1, KC961304|AGR57151.1, L22858|AAA66660.1, JX467702|AGA16184.1, NPHT3COMP|AAC63704.1, EF125867|ABL75973.1	15	Baculoviridae: 15	unknown: 5, hypothetical protein: 5, ORF117 peptide: 1, AcOrf-30 peptide: 1, ac30: 1, AcMNPV orf30: 1, Mv-ORF21 peptide: 1
Group I: dsDNA viruses	Cluster_404	cg30|Baculoviridae	AF512031|AAP29862.1, DQ486030|ABF50304.1, KF894742|AHD25556.1, DQ813662|ABI13868.1, OPU75930|AAC59088.1, KR815466|ALR71611.1, KJ631623|AJD09227.1, AY327402|AAQ91700.1, KC961304|AGR57103.1, AY043265|AAK85640.1, AP009046|BAE72355.1, L22858|AAA66718.1, NPHT3COMP|AAC63757.1, JX467702|AGA16239.1, KU565883|ANF29705.1	15	Baculoviridae: 15	cg30: 8, CG30: 4, Ac-cg30: 1, ORF-57: 1, cg30 protein: 1
Group I: dsDNA viruses	Cluster_405	fgf-1|Baculoviridae	AF547984|AAP85701.1, AY229987|AAQ21663.1, DQ333351|ABC61191.1, GQ884143|ACZ63548.1, AF499596|AAM70267.1, KR091910|AKS25404.1, KU593505|AMF83808.1, KC179784|AGQ20323.1, KJ406702|AIS92067.1, HQ116624|AEB00350.1, JN408834|AER41496.1, KX151395|APO13947.1, AY522332|AAS82672.1, KR584663|AKN63352.1, U53466|AAK70736.1	15	Baculoviridae: 15	fgf-1: 5, FGF-1: 3, fibroblast growth factor 1: 2, ORF76 similar to XcGV ORF85: 1, ORF_64: 1, ORF66: 1, fibrobast growth factor 1: 1, fgf: 1
Group I: dsDNA viruses	Cluster_406	unknown|Baculoviridae	AF547984|AAP85735.1, GQ884143|ACZ63583.1, DQ333351|ABC61228.1, KR091910|AKS25444.1, KJ406702|AIS92108.1, JN408834|AER41536.1, DQ288858|ABQ52048.1, KP296186|AKN80753.1, KU593505|AMF83854.1, AY522332|AAS82633.1, KR584663|AKN63393.1, AF499596|AAM70305.1, KX151395|APO13984.1, AY229987|AAQ21700.1, U53466|AAK70775.1	15	Baculoviridae: 15	hypothetical protein: 7, unknown: 2, ORF105: 1, ORF100: 1, ORF_98: 1, Clas101: 1, PrGVORF97: 1, ORF115 similar to XcGV ORF136: 1
Group I: dsDNA viruses	Cluster_407	hypothetical protein|Marseilleviridae	GU071086|ADB03799.1, HQ113105|AEA06938.1, KF483846|AHC55117.1, KF483846|AHC55190.1, GU071086|ADB03890.1, GU071086|ADB03805.1, GU071086|ADB03872.1, KF483846|AHC55052.1, KF483846|AHC55134.1, GU071086|ADB03876.1, KF483846|AHC55057.1, KF483846|AHC54719.1, HQ113105|AEA06901.1, HQ113105|AEA06898.1, KF483846|AHC55201.1	15	Marseilleviridae: 15	hypothetical protein: 15
Group I: dsDNA viruses	Cluster_408	hypothetical protein|Phycodnaviridae	EF101928|ABT16359.1, EF101928|ABT16916.1, EF101928|ABT16826.1, DQ491002|ABT14823.1, DQ491002|ABT14769.1, JF411744|AAC96722.2, DQ491002|ABT14997.1, DQ491002|ABT14460.1, DQ491002|ABT15277.1, EF101928|ABT16484.1, DQ491002|ABT14421.1, DQ491002|ABT14617.1, DQ491002|ABT14845.1, DQ491002|ABT14598.1, DQ491002|ABT15117.1	15	Phycodnaviridae: 15	hypothetical protein: 15
Group I: dsDNA viruses	Cluster_409	unknown|Poxviridae	AF012825|AAM92317.1, AF482758|AAM13469.1, AY243312|AAO89488.1, AY243312|AAO89289.1, X69198|CAA48944.1, KU749310|AOP31502.1, HQ647181|AFB76915.1, AF482758|AAM13480.1, KP143769|AKJ93654.1, DQ437594|ABD97591.1, KU749311|AOP31713.1, AF438165|AAL73729.1, X69198|CAA48952.1, AY243312|AAO89303.1, AF380138|AAL40474.1	15	Poxviridae: 15	unknown: 4, il-1 receptor antagonist: 2, D13L: 1, interleukin 1 receptor antagonist: 1, IL-1 receptor antagonist: 1, D3L: 1, EVM011: 1, CPXV033: 1, D11L: 1, hypothetical protein: 1, CPXV022 protein: 1
Group I: dsDNA viruses	Cluster_410	virion protein US10|Herpesviridae	KT819633|ALL26106.1, KT819633|ALL26095.1, FJ478159|ACT88363.1, FJ478159|ACT88359.1, AF030027|AAC59601.1, AF030027|AAC59585.1, KM051845|AIL02995.1, KM051845|AIL02983.1, AY665713|AAT67323.1, AY665713|AAT67335.1, AP010838|BAH02503.1, AP010838|BAH02491.1, JQ343919|AFI33214.1, JQ343919|AFI33202.1	14	Herpesviridae: 14	virion protein US10: 8, virion protein: 4, 66: 2
Group I: dsDNA viruses	Cluster_411	regulatory protein ICP22|Herpesviridae	KT819633|ALL26094.1, KT819633|ALL26107.1, AF030027|AAC59600.1, AF030027|AAC59584.1, AP010838|BAH02504.1, AP010838|BAH02490.1, AY665713|AAT67336.1, AY665713|AAT67322.1, JQ343919|AFI33215.1, JQ343919|AFI33201.1, KM051845|AIL02996.1, KM051845|AIL02982.1, FJ478159|ACT88364.1, FJ478159|ACT88358.1	14	Herpesviridae: 14	regulatory protein ICP22: 8, putative host range determinant protein: 2, in vitro host range factor: 2, 65: 2
Group I: dsDNA viruses	Cluster_412	complement binding|Poxviridae	KU749311|AOP31714.1, AY689436|ABI99311.1, AF012825|AAM92323.1, KU749310|AOP31503.1, AY243312|AAO89304.1, AF482758|AAM13481.1, X69198|CAA48953.1, AF438165|AAL73730.1, HQ647181|AFB76916.1, KP143769|AKJ93655.1, AY386371|AAR07496.1, AJ293568|CAC21382.1, AF380138|AAL40475.1, DQ437594|ABD97592.1	14	Poxviridae: 14	complement binding: 2, D14L: 1, D12L: 1, complement binding protein: 1, EEV host range protein: 1, Secreted complement binding protein C3b/C4b: 1, EVM017: 1, 144R: 1, secreted protein: 1, secreted complement binding: 1, 144R protein: 1, putative complement binding protein: 1, CPXV034: 1
Group I: dsDNA viruses	Cluster_413	IX|Adenoviridae	KX871230|APC26056.1, Y07760|CAA69055.1, GU226970|ADD17100.1, JN252129|AEM06265.1, BK001455|DAA01715.1, BK005277|DAA05535.1, BK000400|DAA00409.1, AF252854|AAF99664.1, JN418926|AEP16407.1, KT698853|AMB43047.1, KT698854|AMB43080.1, KT698855|AMB43113.1, AF289262|AAK26481.1, AF030154|AAD09717.1	14	Adenoviridae: 14	IX: 8, orf5: 1, plX protein: 1, unknown: 1, hexon-associated protein IX: 1, pIX: 1, hexon associated protein: 1
Group I: dsDNA viruses	Cluster_414	ribonucleotide reductase alpha subunit|I_dsDNAviruses	CU469068|CCA61411.1, HF920637|CCV02469.1, DQ643392|ABF82095.1, KF938901|AHL67539.1, AY380826|AAS47821.1, KX185156|ANK57965.1, AY150217|AAP33245.1, AY548484|AAT09697.1, KX574343|ANZ57201.1, FJ433873|ACO25263.1, KT989884|AMZ04928.1, JQ724856|AFJ52382.1, KX353311|ANK58063.1, AY521625|AAS18079.1	14	Iridoviridae: 13, Ascoviridae: 1	ribonucleotide reductase alpha subunit: 4, ribonucleoside-diphosphate reductase: 4, ribonucleoside-diphosphate reductase alpha subunit: 1, ribonucleotide-diphosphate reductase subunit alpha: 1, ribonucleoside diphosphate reductase alpha subunit barrel domain: 1, ribonucleotide reductase of class Ia (aerobic), alpha subunit: 1, unnamed protein product; 054L; Ribonucleotide reductase; closest ortho…
Group I: dsDNA viruses	Cluster_415	unknown|Baculoviridae	AP006270|BAC67370.1, EU591746|ACF05407.1, KF611977|AHH82710.1, GQ202541|ADD73836.1, DQ837165|ABI35802.1, FJ227128|ACO53583.1, KM596836|AKN80613.1, AF081810|AAC70315.1, KJ676450|AIU41355.1, EU309041|ABY65854.1, DQ504428|ABF47468.1, AF271059|AAG53872.1, AF303045|AAK96373.1, KF158713|AGR56882.1	14	Baculoviridae: 14	hypothetical protein: 5, unknown: 3, ORF-121: 1, orf116: 1, ORF127: 1, Ld129-like protein: 1, LdOrf-129 peptide: 1, peptidase MA superfamily: 1
Group I: dsDNA viruses	Cluster_416	late expression factor 12|Baculoviridae	AY043265|AAK85602.1, DQ486030|ABF50341.1, KC961304|AGR57143.1, OPU75930|AAC59045.1, AP009046|BAE72398.1, KR815466|ALR71652.1, DQ813662|ABI13829.1, KJ631623|AJD09265.1, AY327402|AAQ91728.1, L22858|AAA66671.1, NPHT3COMP|AAC63716.1, EF125867|ABL75982.1, KU565883|ANF29744.1, JX467702|AGA16195.1	14	Baculoviridae: 14	late expression factor 12: 4, unknown: 2, lef-12 protein: 1, lef-12: 1, LEF-12: 1, LEF12: 1, late expression factor-12: 1, AcOrf-41 peptide: 1, ORF-96: 1, AcMNPV orf41: 1
Group I: dsDNA viruses	Cluster_417	occlusion-derived virus envelope protein|Baculoviridae	DQ486030|ABF50362.1, KJ631623|AJD09289.1, KR815466|ALR71682.1, AY327402|AAQ91710.1, DQ813662|ABI13801.1, KC961304|AGR57174.1, OPU75930|AAC59014.1, AY043265|AAK85577.1, KF894742|AHD25621.1, AF512031|AAP29808.1, NPHT3COMP|AAC63691.1, EF125867|ABL75960.1, L22858|AAA66646.1, JX467702|AGA16171.1	14	Baculoviridae: 14	occlusion-derived virus envelope protein: 4, unknown: 3, BV/ODV-E26: 2, AcOrf-16 peptide: 1, Mv-ORF8 peptide: 1, ODV-E26: 1, bv/odv-e26 protein: 1, odv-e26: 1
Group I: dsDNA viruses	Cluster_418	fibroblast growth factor|Baculoviridae	DQ486030|ABF50352.1, KR815466|ALR71668.1, DQ813662|ABI13813.1, AY327402|AAQ91722.1, KJ631623|AJD09279.1, KF894742|AHD25607.1, KC961304|AGR57160.1, AY043265|AAK85589.1, AF512031|AAP29818.1, AP009046|BAE72413.1, OPU75930|AAC59026.1, JX467702|AGA16186.1, L22858|AAA66662.1, NPHT3COMP|AAC63708.1	14	Baculoviridae: 14	fibroblast growth factor: 8, fgf: 2, FGF: 2, fgf protein: 1, Fibroblast growth factor: 1
Group I: dsDNA viruses	Cluster_419	global transactivator-like protein|Baculoviridae	DQ486030|ABF50340.1, KR815466|ALR71651.1, DQ813662|ABI13830.1, KJ631623|AJD09264.1, KF894742|AHD25591.1, AF512031|AAD10317.1, KC961304|AGR57142.1, OPU75930|AAC59046.1, AY327402|AAQ91650.1, AP009046|BAE72397.1, AY043265|AAK85603.1, L22858|AAA66672.1, NPHT3COMP|AAC63717.1, JX467702|AGA16196.1	14	Baculoviridae: 14	global transactivator-like protein: 5, GTA: 3, global transactivator: 3, gta: 1, gta protein: 1, Global transactivator: 1
Group I: dsDNA viruses	Cluster_420	unknown|Baculoviridae	EU309041|ABY65857.1, FJ914221|ADB84366.1, FJ227128|ACO53579.1, KF611977|AHH82714.1, KJ676450|AIU41359.1, DQ837165|AAQ88178.1, MBU59461|AAM09142.1, AY126275|AAM95016.1, JQ798165|AFL64879.1, KM009991|AIE47864.1, DQ504428|ABF47465.1, EF035042|ABM45730.1, AF169823|AAF33545.1, KM596836|AKN80689.1	14	Baculoviridae: 14	hypothetical protein: 6, unknown: 2, orf120: 1, ORF15: 1, ORF-125: 1, unknown protein: 1, orf29-like protein: 1, Ld124-like protein: 1
Group I: dsDNA viruses	Cluster_421	ankyrin repeat protein|Poxviridae	KP728110|ALA62383.1, AF198100|AAF44572.1, KJ859677|AID46771.1, KJ801920|AID46547.1, AY318871|AAR83392.1, KJ801920|AID46546.1, AY318871|AAR83390.1, AY318871|AAR83640.1, AY318871|AAR83388.1, KP728110|ALA62537.1, AF198100|AAF44575.1, AF198100|AAF44368.1, KJ859677|AID46769.1, KJ801920|AID46544.1	14	Poxviridae: 14	ankyrin repeat protein: 5, ankyrin repeat family protein: 2, CNPV042 ankyrin repeat protein: 1, CNPV294 ankyrin repeat protein: 1, ORF FPV024 Ankyrin repeat gene family protein: 1, ORF FPV231 Ankyrin repeat gene family protein: 1, CNPV044 ankyrin repeat protein: 1, CNPV046 ankyrin repeat protein: 1, ORF FPV228 Ankyrin repeat gene family protein: 1
Group I: dsDNA viruses	Cluster_422	innexin Vnx-b17|Polydnaviridae	AF361487|AAN02490.1, AF362510|ORF0, AF361487|AAN02489.1, AY563519|AAS79821.1, AY547319|AAS58041.1, AY563518|AAS79819.1, AY577428|AAS90271.1, AB291209|BAF45761.1, AY563519|AAS79822.1, AB291209|BAF45762.1, AB291209|BAF45759.1, AB291181|BAF45675.1, AB291170|BAF45654.1, AB291173|BAF45657.1	14	Polydnaviridae: 14	innexin Vnx-b17: 1, innexin Vnx-d5.1: 1, viral innexin-c3.1: 1, innexin Vnx-c16: 1, viral innexin-g1.2: 1, innexin Vnx-d5.2: 1, viral innexin-g1.3: 1, viral innexin-g1.1: 1, viral innexin-b5.1: 1, viral innexin-b10.1: 1, innexin-like protein 2: 1, innexin-like protein 1: 1, innexin Vnx-b7: 1, Hypothetical protein: 1
Group I: dsDNA viruses	Cluster_423	IL-1R/TLR signaling inhibitor|Poxviridae	AJ293568|CAC21377.1, AY689436|ABI99307.1, AY689437|ABI99136.1, AF170726|AAF15027.1, AF410153|AAL69874.1, AY386371|AAR07492.1, KY094066|APG58357.1, HQ647181|AFB76954.1, AF482758|AAM13630.1, HQ849551|AEN03745.1, AY243312|AAO89457.1, KU749311|AOP31863.1, KP143769|AKJ93803.1, KU749310|AOP31652.1	14	Poxviridae: 14	IL-1R/TLR signaling inhibitor: 2, toll/il-1 receptor-like protein: 2, 139R protein: 1, SPV135 A52R-like family protein: 1, m139R: 1, Toll/IL1-receptor: 1, Toll/IL1-receptor protein: 1, CPXV190 protein: 1, protein A52: 1, Toll/IL1-receptor [TIR]-like protein: 1, 139R: 1, Toll/IL-receptor-like protein: 1
Group I: dsDNA viruses	Cluster_424	Thymidine kinase|I_dsDNAviruses	CU469068|CCA61412.1, DQ517337|ABF70669.1, DQ643392|ABF82059.1, AF303741|AAB94460.1, GQ918152|ADO00443.1, KF938901|AHL67605.1, HF920637|CCV02440.1, EF101928|ABT16591.1, HF920634|CCV01999.1, HF920633|CCV01826.1, HF920636|CCV02351.1, HF920635|CCV02177.1, JF411744|AAC96784.1	13	Iridoviridae: 9, Phycodnaviridae: 2, Ascoviridae: 2	Thymidine kinase: 5, hypothetical protein: 4, thymidine kinase: 2, unnamed protein product; 055R; Thymidine kinase; closest orthologs: HvAV3e ORF55, TnAV2c ORF154, SfAV1a ORF040, CIV 143R, MIV 029R: 1, 143R: 1
Group I: dsDNA viruses	Cluster_425	tegument protein UL14|Herpesviridae	HM625781|ADO13814.1, EU082088|ACT83561.1, AF275348|AAG27220.1, X04370|CAA27929.1, JN561323|AEV91352.1, JQ360576|AFV26902.1, KT594769|AMB17052.1, AF533768|AAP41432.1, AY714813|AAU88079.1, DQ149153|ABA29267.1, JN555585|AEQ77044.1, AB825953|BAP00693.1, BK001744|DAA02181.1	13	Herpesviridae: 13	tegument protein UL14: 5, UL14: 2, minor tegument protein: 2, unnamed protein product; ORF46; orthologue of HHV-1 UL14: 1, UL14 protein: 1, unknown: 1, tegument protein: 1
Group I: dsDNA viruses	Cluster_426	CC chemokine receptor-like protein|Poxviridae	AY689436|ABI99170.1, AY386371|AAR07497.1, AY386371|AAR07369.1, AJ293568|CAC21245.1, AY689437|ABI99000.1, AF325528|AAK84972.1, AJ293568|CAC21383.1, AY077835|ORF131, AY077832|ORF89, AY689437|ABI99146.1, AY689436|ABI99317.1, AF410153|AAL69885.1, AF410153|AAL69744.1	13	Poxviridae: 13	CC chemokine receptor-like protein: 4, Hypothetical protein: 2, 145R: 1, SPV146 G protein-coupled CC chemokine receptor-like protein: 1, 7L: 1, 7L protein: 1, LSDV011 CC chemokine receptor-like protein S78201: 1, SPV005 G protein-coupled CC chemokine receptor-like protein: 1, 145R protein: 1
Group I: dsDNA viruses	Cluster_427	ORF23|Herpesviridae	AF319782|AAK38223.1, DQ279927|ABB89275.1, AY037858|AAK95463.1, AJ507799|CAD53449.1, KM924295|AIU39548.1, AY839756|AAX58059.1, KF274499|AIA62060.1, AF148805|ABD28874.1, AF318573|AAK07942.1, KJ705001|AIB03178.1, AF005370|AAC58070.1, AF083501|AAD21349.1, EHVU20824|AAC13810.1	13	Herpesviridae: 13	ORF23: 3, unknown: 2, BTRF1: 2, tegument protein UL88: 2, BTRF1 protein: 1, ORF15: 1, ORF 23: 1, orf23: 1
Group I: dsDNA viruses	Cluster_428	unknown|Baculoviridae	AF169823|AAF33607.1, AF081810|AAC70276.1, EU839994|ACI28796.1, KM102981|AIZ48642.1, DQ123841|AAZ38255.1, EU780426|ACI47451.1, EF035042|ABM45790.1, JQ798165|AFL64943.1, AY126275|AAM95088.1, KM009991|AIE47796.1, MBU59461|AAM09210.1, KR011717|AKR17370.1, GQ202541|ADD73795.1	13	Baculoviridae: 13	unknown: 2, telokinin-like peptide: 2, hypothetical protein: 2, telokin-like protein: 1, tlp-like protein: 1, ORF78: 1, LdOrf-82 peptide: 1, tlp-20: 1, ORF-89: 1, ac82: 1
Group I: dsDNA viruses	Cluster_429	unknown|Baculoviridae	AY864330|AAY84074.1, AF169823|AAF33560.1, EU839994|ACI28737.1, KM102981|AIZ48589.1, DQ123841|AAZ38197.1, EU780426|ACI47400.1, KM009991|AIE47757.1, EF035042|ABM45740.1, MBU59461|AAM09150.1, JQ798165|AFL64887.1, AY126275|AAM95024.1, DQ017380|AAZ67506.1, KJ631622|AJD80826.1	13	Baculoviridae: 13	unknown: 3, hypothetical protein: 3, ORF-143 peptide: 1, ORF-31: 1, unknown protein: 1, ORF30: 1, asb031: 1, orf136: 1, peptidase MA superfamily: 1
Group I: dsDNA viruses	Cluster_430	unknown|Baculoviridae	EU839994|ACI28735.1, KM102981|AIZ48587.1, DQ123841|AAZ38195.1, JQ798165|AFL64885.1, AY126275|AAM95022.1, MBU59461|AAM09148.1, KM009991|AIE47755.1, AF169823|AAF33558.1, DQ017380|AAZ67505.1, AY864330|AAY84073.1, KJ631622|AJD80825.1, DQ504428|ABF47466.1, KR011717|AKR17394.1	13	Baculoviridae: 13	hypothetical protein: 5, unknown: 2, Chch142-like protein: 1, orf135: 1, ORF-29: 1, ORF28: 1, ORF-142 peptide: 1, asb029: 1
Group I: dsDNA viruses	Cluster_431	unknown|Baculoviridae	EU839994|ACI28753.1, KM102981|AIZ48602.1, DQ123841|AAZ38212.1, EU780426|ACI47414.1, KM009991|AIE47836.1, EF035042|ABM45752.1, MBU59461|AAM09165.1, AY126275|AAM95038.1, JQ798165|AFL64901.1, AF169823|AAF33574.1, DQ017380|AAZ67485.1, KJ631622|AJD80807.1, AY864330|AAY84054.1	13	Baculoviridae: 13	unknown: 3, hypothetical protein: 3, asb044: 1, ORF-46: 1, ORF-123 peptide: 1, orf51-like protein: 1, unknown protein: 1, orf115: 1, ORF44: 1
Group I: dsDNA viruses	Cluster_432	unknown|Baculoviridae	EF035042|ABM45768.1, EU839994|ACI28774.1, DQ123841|AAZ38231.1, KM102981|AIZ48619.1, EU780426|ACI47431.1, AF169823|AAF33588.1, JQ798165|AFL64921.1, AY126275|AAM95065.1, MBU59461|AAM09187.1, AF325155|AAL01779.1, JX454574|AGE89947.1, AY394490|AAR28876.1, KF158713|AGR56847.1	13	Baculoviridae: 13	unknown: 4, hypothetical protein: 3, ORF112: 1, unknown protein: 1, ORF58: 1, ac108: 1, ORF-65: 1, asb062: 1
Group I: dsDNA viruses	Cluster_433	vp80|Baculoviridae	EU839994|ACI28777.1, KM102981|AIZ48622.1, DQ123841|AAZ38234.1, EU780426|ACI47434.1, AF169823|AAF33591.1, EF035042|ABM45771.1, KM009991|AIE47815.1, MBU59461|AAM09190.1, AY126275|AAM95068.1, JQ798165|AFL64923.1, DQ017380|AAZ67462.1, KJ631622|AJD80785.1, AY864330|AAY84028.1	13	Baculoviridae: 13	vp80: 3, P87: 2, P87/VP80: 1, ORF61 p87capsid: 1, P87 capsid: 1, VP80: 1, orf92: 1, vp80 capsid: 1, putative P87/VP80-like structural protein: 1, p87: 1
Group I: dsDNA viruses	Cluster_434	unknown|Baculoviridae	AY126275|AAM95049.1, KM102981|AIZ48606.1, JQ798165|AFL64905.1, MBU59461|AAM09170.1, AF169823|AAF33577.1, EU780426|ACI47417.1, EF035042|ABM45756.1, KF158713|AGR56857.1, EU309041|ABY65834.1, KP752043|AKC91660.1, KF611977|AHH82686.1, FJ227128|ACO53555.1, KJ676450|AIU41342.1	13	Baculoviridae: 13	hypothetical protein: 4, unknown: 3, ac117: 2, asb048: 1, unknown protein: 1, ORF-97: 1, ORF47: 1
Group I: dsDNA viruses	Cluster_435	unknown|Baculoviridae	DQ486030|ABF50338.1, OPU75930|AAC59048.1, KR815466|ALR71649.1, DQ813662|ABI13832.1, AY043265|AAK85605.1, AY327402|AAQ91748.1, AF512031|AAD10315.1, KC961304|AGR57140.1, KJ631623|AJD09262.1, NPHT3COMP|AAC63719.1, L22858|AAA66674.1, KU565883|ANF29742.1, EF125867|ABL75984.1	13	Baculoviridae: 13	unknown: 5, hypothetical protein: 4, AcOrf-44 peptide: 1, AcMNPV orf44: 1, ORF-94: 1, Mv-ORF32 peptide: 1
Group I: dsDNA viruses	Cluster_436	etm|Baculoviridae	DQ486030|ABS76418.1, OPU75930|AAC59051.1, AY327402|AAQ91747.1, KR815466|ALR71647.1, DQ813662|ABI13834.1, AF512031|AAD10309.1, KJ631623|AJD09261.1, KF894742|AHD25588.1, KC961304|AGR57138.1, AP009046|BAE72393.1, AY043265|AAK85608.1, L22858|AAA66678.1, KU565883|ANF29739.1	13	Baculoviridae: 13	etm: 7, unknown: 2, ETM: 2, ORF-91: 1, AcOrf-48 peptide: 1
Group I: dsDNA viruses	Cluster_437	unknown|Baculoviridae	AY864330|AAY84020.1, KJ631622|AJD80777.1, DQ017380|AAZ67454.1, GQ884143|ACZ63587.1, KC179784|AGQ20362.1, HQ116624|AEB00391.1, U53466|AAK70779.1, AY229987|AAQ21704.1, DQ333351|ABC61232.1, AF499596|AAM70309.1, AF162221|AAF05283.1, EU255577|ABY47858.1, KF158713|AGR56806.1	13	Baculoviridae: 13	hypothetical protein: 4, unknown: 3, ORF119 similar to XcGV ORF169: 1, orf84: 1, ORF-89 peptide: 1, PrGVORF101: 1, HESP054: 1, ORF169: 1
Group I: dsDNA viruses	Cluster_438	PrGVORF36|Baculoviridae	AF547984|AAP85673.1, KJ406702|AIS92038.1, GQ884143|ACZ63522.1, KR091910|AKS25376.1, DQ333351|ABC61166.1, KC179784|AGQ20286.1, HQ116624|AEB00314.1, KR584663|AKN63320.1, AY522332|AAS82698.1, KX151395|APO13921.1, U53466|AAK70705.1, DQ288858|ABQ51979.1, KU593505|AMF83790.1	13	Baculoviridae: 13	hypothetical protein: 6, PrGVORF36: 1, unknown: 1, ORF37: 1, ORF45 similar to XcGV ORF39: 1, ORF40: 1, ORF_36: 1, Clas33: 1
Group I: dsDNA viruses	Cluster_439	dbp|Baculoviridae	AF547984|AAP85705.1, GQ884143|ACZ63552.1, KR091910|AKS25409.1, DQ333351|ABC61195.1, KJ406702|AIS92072.1, U53466|AAK70741.1, KC179784|AGQ20327.1, HQ116624|AEB00354.1, AY229987|AAQ21667.1, KP296186|AKN80801.1, KX151395|APO13951.1, AF499596|AAM70271.1, KU593505|AMF83813.1	13	Baculoviridae: 13	dbp: 6, DBP: 3, single-stranded DNA binding protein: 2, double stranded DNA binding protein: 1, ORF81 DBP: 1
Group I: dsDNA viruses	Cluster_440	unknown|Baculoviridae	AF547984|AAP85720.1, DQ333351|ABC61212.1, GQ884143|ACZ63569.1, KX151395|APO13969.1, KJ406702|AIS92090.1, KC179784|AGQ20344.1, AY229987|AAQ21685.1, KR091910|AKS25426.1, AF270937|AAG27380.1, U53466|AAK70759.1, HQ116624|AEB00371.1, KP296186|AKN80810.1, AF499596|AAM70290.1	13	Baculoviridae: 13	hypothetical protein: 5, unknown: 2, ORF_83: 1, ORF85: 1, Clas83: 1, PrGVORF83: 1, PxORF82 peptide: 1, ORF99 similar to XcGV ORF113: 1
Group I: dsDNA viruses	Cluster_441	tlp20|Baculoviridae	AF547984|AAP85723.1, HQ116624|AEB00375.1, KJ406702|AIS92093.1, KC179784|AGQ20347.1, DQ333351|ABC61215.1, KX151395|APO13973.1, AF499596|AAM70293.1, KP296186|AKN80780.1, GQ884143|ACZ63572.1, KR091910|AKS25429.1, AY229987|AAQ21688.1, U53466|AAK70762.1, JN408834|AER41523.1	13	Baculoviridae: 13	tlp20: 3, TLP20: 2, hypothetical protein: 2, tlp-20: 1, TLP-20: 1, telokin 20: 1, flp-20: 1, ORF102 TLP20: 1, telokin-like protein 20: 1
Group I: dsDNA viruses	Cluster_442	fgf-2|Baculoviridae	AY522332|AAS82625.1, KR584663|AKN63401.1, GQ884143|ACZ63591.1, JN408834|AER41544.1, AY229987|AAQ21708.1, DQ333351|ABC61236.1, AF499596|AAM70314.1, U53466|AAK70783.1, HQ116624|AEB00395.1, KC179784|AGQ20366.1, KR091910|AKS25452.1, KJ406702|AIS92115.1, KU593505|AMF83848.1	13	Baculoviridae: 13	fgf-2: 5, fibroblast growth factor 2: 3, FGF-2: 2, ORF113: 1, fgf: 1, ORF123 FGF: 1
Group I: dsDNA viruses	Cluster_443	219L|Iridoviridae	DQ643392|ABF82066.1, GQ918152|ADO00357.1, HF920633|CCV01695.1, HF920634|CCV01863.1, HF920636|CCV02212.1, HF920635|CCV02036.1, GQ918152|ADO00481.1, KF938901|AHL67540.1, HF920635|CCV02153.1, HF920636|CCV02336.1, HF920636|CCV02353.1, GQ918152|ADO00416.1, AF303741|AAK82081.1	13	Iridoviridae: 13	hypothetical protein: 12, 219L: 1
Group I: dsDNA viruses	Cluster_444	CNPV300 ankyrin repeat protein|I_dsDNAviruses	GU244497|ADO67463.1, JF411744|AAC96986.1, JF411744|AAC96373.2, DQ491002|ABT14423.1, DQ491002|ABT14417.1, DQ491002|ABT15273.1, DQ491002|ABT15279.1, JF411744|AAC96375.2, AF198100|AAF44378.1, EU916176|ACH46861.1, AY318871|AAR83646.1, AF371960|AAL98801.1, AF204951|AAF28323.1	13	Phycodnaviridae: 9, Poxviridae: 2, Iridoviridae: 1, Mimiviridae: 1	hypothetical protein: 8, CNPV300 ankyrin repeat protein: 1, putative ubiquitin ligase/ankyrin repeat protein: 1, putative ankyrin repeat protein: 1, EsV-1-142: 1, ORF FPV034 Ankyrin repeat gene family protein: 1
Group I: dsDNA viruses	Cluster_445	B22R-like protein|Poxviridae	KU749311|AOP31694.1, AY689437|ABI99130.1, AY689436|ABI99301.1, AF170722|AAF18017.1, AY386371|AAR07489.1, AY077835|ORF68, AF170726|AAF15022.1, AF325528|AAK85095.1, AY077832|ORF17, AF410153|AAL69870.1, AJ293568|CAC21373.1, KU749310|AOP31483.1, MCU60315|AAC55163.1	13	Poxviridae: 13	B22R-like protein: 2, surface glycoprotein: 2, Hypothetical protein: 2, m134R: 1, 135R: 1, 135R protein: 1, SPV131 VAR B22R homologue: 1, LSDV134 variola virus B22R-like protein: 1, gp134R: 1, MC035R: 1
Group I: dsDNA viruses	Cluster_446	CNPV168 N1R/p28-like protein|Poxviridae	AY318871|AAR83488.1, AY318871|AAR83511.1, AY318871|AAR83515.1, AY318871|AAR83573.1, AY318871|AAR83505.1, AY318871|AAR83574.1, AY318871|AAR83565.1, AY318871|AAR83506.1, AY318871|AAR83514.1, AF198100|AAF44468.1, AY318871|AAR83567.1, AY318871|AAR83568.1, AY318871|AAR83563.1	13	Poxviridae: 13	CNPV168 N1R/p28-like protein: 1, CNPV142 N1R/p28-like protein: 1, CNPV228 N1R/p28-like protein: 1, CNPV160 N1R/p28-like protein: 1, CNPV169 N1R/p28-like protein: 1, CNPV217 N1R/p28-like protein: 1, CNPV165 N1R/p28-like protein: 1, CNPV221 N1R/p28-like protein: 1, ORF FPV124 N1R/p28 gene family protein: 1, CNPV222 N1R/p28-like protein: 1, CNPV219 N1R/p28-like protein: 1, CNPV159 N1R/p28-like prote…
Group I: dsDNA viruses	Cluster_447	phospholipase-D-like protein|Poxviridae	HQ647181|AFB76963.1, AY077832|ORF22, AY077835|ORF17, AF325528|AAK85107.1, KU749310|AOP31513.1, KP143769|AKJ93665.1, KU749311|AOP31724.1, AF482758|AAM13491.1, AY243312|AAO89314.1, AF380138|AAL40488.1, DQ437594|ABD97604.1, AF438165|AAL73740.1, KU980965|ANS71091.1	13	Poxviridae: 13	phospholipase-D-like protein: 3, nicking-joining enzyme: 2, Hypothetical protein: 2, Phospholipase-D-like protein: 1, phospholipase D-like protein: 1, phospholipase-d-like protein: 1, C4L: 1, LSDV146 phospholipase D-like protein: 1, CPXV044: 1
Group I: dsDNA viruses	Cluster_448	soluble interferon-gamma receptor-like protein|Poxviridae	AY689436|ABI99167.1, AY689437|ABI98997.1, HQ849551|AEN03752.1, KU749310|AOP31664.1, DQ437594|ABD97757.1, AF482758|AAM13641.1, X69198|CAA49118.1, AF438165|AAL73891.1, AF012825|AAC99563.1, AY243312|AAO89469.1, AF380138|AAL40628.1, KU749311|AOP31875.1, KP143769|AKJ93814.1	13	Poxviridae: 13	soluble interferon-gamma receptor-like protein: 4, B9R: 2, soluble IFN-g receptor: 2, interferon-gamma binding protein C4R: 1, Interferon-gamma receptor-like protein: 1, putative IFN-gamma receptor: 1, interferon-gamma receptor-like protein: 1, CPXV202 protein: 1
Group I: dsDNA viruses	Cluster_449	NFkB inhibitor|Poxviridae	KU749310|AOP31509.1, AF170722|AAF18030.1, AF170726|AAF15042.1, AF482758|AAM13487.1, DQ437594|ABD97599.1, AY243312|AAO89310.1, AF380138|AAL40484.1, X69198|CAA48960.1, AF438165|AAL73736.1, KP143769|AKJ93661.1, HQ647181|AFB76918.1, KU749311|AOP31720.1, HQ849551|AEN03759.1	13	Poxviridae: 13	NFkB inhibitor: 3, nfkb inhibitor: 2, unknown: 2, O2L: 2, gp154L: 1, CPXV040 protein: 1, gp120-like: 1, hypothetical protein: 1
Group I: dsDNA viruses	Cluster_450	IMV membrane protein|Poxviridae	HQ647181|AFB76937.1, KY094066|APG58303.1, AF012825|AAM92401.1, AF482758|AAM13567.1, AF380138|AAL40563.1, DQ437594|ABD97681.1, AY243312|AAO89392.1, AF438165|AAL73818.1, KP143769|AKJ93742.1, X69198|CAA49039.1, KU749311|AOP31802.1, KU749310|AOP31591.1, HQ849551|AEN03683.1	13	Poxviridae: 13	IMV membrane protein: 4, carbonic anhydrase: 2, CPXV125 protein: 1, E8L: 1, EVM097: 1, cell surface-binding protein: 1, F8L: 1, carbonic anhydrase-like protein: 1, putative IMV membrane cell surface binding protein: 1
Group I: dsDNA viruses	Cluster_451	DNA packaging terminase subunit 1|Herpesviridae	AY372243|AAQ73728.1, JQ596859|AFR32459.1, AF232689|AAF99177.1, HQ221963|ADW24370.1, AF083424|AAC95555.1, AF319782|AAK38228.1, AF083501|AAD21355.1, U97553|AAB66435.1, JQ343919|AFI33180.1, MCU68299|ORF305, KF017583|AGT99252.1, X83413|CAA58352.1	12	Herpesviridae: 12	DNA packaging terminase subunit 1: 2, U60, late spliced gene(U60 /66): 1, pR89: 1, unknown: 1, orf 29B: 1, terminase ATPase subunit: 1, cleavage/packaging protein: 1, terminase: 1, ORF20: 1, packaging protein: 1, Hypothetical protein: 1
Group I: dsDNA viruses	Cluster_452	envelope glycoprotein H|Herpesviridae	KM051845|AIL02957.1, AY665713|AAT67297.1, AJ004801|CAA06112.1, AY261359|AAR86140.1, FJ478159|ACT88336.1, AF030027|AAC59556.1, JQ343919|AFI33175.1, AP010838|BAH02465.1, AF275348|AAG27211.1, X04370|CAA27920.1, BK001744|DAA02173.1, KT819633|ALL26069.1	12	Herpesviridae: 12	envelope glycoprotein H: 5, glycoprotein H: 2, 39: 1, envelope glycoprotein gH: 1, UL22 glycoprotein H: 1, membrane glycoprotein H: 1, membrane glycoprotein gH precursor: 1
Group I: dsDNA viruses	Cluster_453	large tegument protein|Herpesviridae	KM051845|AIL02941.1, KT819633|ALL26054.1, FJ478159|ACT88322.1, X04370|CAA27905.1, AY665713|AAT67281.1, JQ343919|AFI33159.1, AP010838|BAH02449.1, AF030027|AAC59539.1, AJ004801|CAA06097.1, AY261359|AAR86125.1, AF275348|AAG27195.1, BK001744|DAA02159.1	12	Herpesviridae: 12	large tegument protein: 4, tegument protein: 2, 24: 1, very large tegument protein: 1, unnamed protein product; ORF22; orthologue of HHV-1 UL36: 1, UL36 very large tegument protein: 1, very large virion protein (tegument): 1, UL36 tegument protein: 1
Group I: dsDNA viruses	Cluster_454	nuclear protein UL24|Herpesviridae	KC503762|AGE11546.1, FJ483967|AEV80927.1, FJ483970|AEV80772.1, JX867617|AFX83391.1, X83413|CAA58383.1, AF037218|AAC40763.1, KF017583|AGT99241.1, KU351741|ANC96581.1, AF157706|AAB06347.1, AF281817|AAK57121.1, MCU68299|ORF131, AF232689|AAF99166.1	12	Herpesviridae: 12	nuclear protein UL24: 3, U49: 3, pR76: 1, fusion protein: 1, T76: 1, GP76: 1, E76: 1, Hypothetical protein: 1
Group I: dsDNA viruses	Cluster_455	envelope glycoprotein UL33|Herpesviridae	FJ483967|AEV80894.1, FJ483970|AEV80739.1, AY446894|AAR31598.1, AF480884|AAM00684.1, FJ483968|AEV80398.1, AF281817|AAK57078.1, JX867617|AFX83354.1, KC503762|AGE11511.1, AY186194|AAP50583.1, AF232689|AAC58815.1, MCU68299|ORF12, KF017583|AGT99210.1	12	Herpesviridae: 12	envelope glycoprotein UL33: 5, GP33: 1, E33: 1, pR33: 1, G protein-coupled receptor-like protein: 1, Hypothetical protein: 1, T33: 1, rh56: 1
Group I: dsDNA viruses	Cluster_456	ORF20|Herpesviridae	EHVU20824|AAC13807.2, AF148805|ABD28871.1, KF274499|AIA62057.1, AF005370|AAC58067.1, AY839756|AAX58056.1, KJ705001|AIB03175.1, AF318573|AAK07939.1, KM924295|AIU39545.1, X64346|CAA45644.1, KT595939|ALE14731.1, AF083424|AAC95544.1, AF083501|AAD21346.1	12	Herpesviridae: 12	ORF20: 5, nuclear protein UL24: 2, unknown: 2, orf20: 1, unnamed protein product; ORF 20; sim. to other HV: 1, fusion protein: 1
Group I: dsDNA viruses	Cluster_457	capsid maturation protease|Herpesviridae	FJ483967|AEV80931.1, FJ483970|AEV80776.1, FJ483968|AEV80434.1, AY186194|AAP50635.1, KR351281|AKG51600.1, AY446894|AAR31632.1, MCU68299|ORF82, JX867617|AFX83395.1, AF480884|AAM00719.1, KC503762|AGE11550.1, AF281817|AAK57126.1, AF232689|AAF99169.1	12	Herpesviridae: 12	capsid maturation protease: 5, GP80: 1, pR80: 1, rh109: 1, E80: 1, UL80: 1, T80: 1, Hypothetical protein: 1
Group I: dsDNA viruses	Cluster_458	ORF75|Herpesviridae	AF319782|AAN64289.1, DQ279927|ABB89216.1, AJ507799|CAD53384.1, AY037858|AAK95411.1, AF318573|AAK07995.1, AF148805|AAD46504.1, AF083501|AAD21409.1, AF083424|AAC95600.1, KM924295|AIU39600.1, EHVU20824|AAC13863.1, KT595939|ALE14791.1, X64346|CAA45698.1	12	Herpesviridae: 12	ORF75: 3, BNRF1: 2, ORF65: 1, tegument protein G75: 1, tegument protein: 1, putative nmembrane antigen p140: 1, tegument protein/v-FGAM-synthetase: 1, unnamed protein product; ORF 75; EILF1; sim. to ORF 03 and EBV BNRF1: 1, orf 75: 1
Group I: dsDNA viruses	Cluster_459	ORF59|Herpesviridae	KJ705001|AIB03214.1, EHVU20824|AAC13847.1, AF318573|AAK07978.1, AF083424|AAC95583.1, AY839756|AAX58094.1, AF005370|AAC58106.1, KF274499|AIA62096.1, X64346|CAA45682.1, AF083501|AAD21393.1, KM924295|AIU39584.1, AF148805|ABD28914.1, KT595939|ALE14774.1	12	Herpesviridae: 12	ORF59: 3, DNA polymerase processivity subunit: 2, processivity factor: 2, DNA replication protein: 2, orf59: 1, unnamed protein product; ORF 59; EELF4; sim. to EBV BMRF1: 1, orf 59: 1
Group I: dsDNA viruses	Cluster_460	52K|Adenoviridae	AAU46933|AAC54906.1, KJ469653|AIE77216.1, KF477312|AGX93303.1, KF477313|AGX93335.1, AF083975|AAD50338.1, FN824512|CDO33898.1, JF510462|AFC40568.1, GU734104|ADE58393.1, GU188428|ADQ39055.1, KX121164|AOW42068.1, GU936707|ADM53795.1, KC493646|AGL34681.1	12	Adenoviridae: 12	52K: 4, encapsidation protein 52K: 3, 52/55 kDa protein: 2, 52 kDa protein: 2, L1 52K: 1
Group I: dsDNA viruses	Cluster_461	RH4|Adenoviridae	AF036092|AAK13187.2, JQ345700|AFV70654.1, AF036092|AAK13189.2, JQ345700|AFV70656.1, OAU40839|AAD45956.2, AF036092|AAQ63165.1, OAU40839|AAD45958.1, OAU40839|AAB29329.2, Y09598|CAA70788.1, AF036092|AAQ63167.1, AF036092|AAQ63166.1, Y09598|CAA70789.1	12	Adenoviridae: 12	RH4: 3, RH6: 3, RH2: 2, hypothetical protein: 2, RH1: 1, RH0: 1
Group I: dsDNA viruses	Cluster_462	pX|Adenoviridae	JF510462|AFC40572.1, KJ469653|AIE77220.1, GU188428|ADQ39059.1, KF477313|AGX93339.1, KX121164|AOW42081.1, KF477312|AGX93307.1, AAU46933|AAC54910.1, AF083975|AAD50342.2, FN824512|CDO33902.1, GU936707|ADM53799.1, GU734104|ADE58397.1, KC493646|AGL34685.1	12	Adenoviridae: 12	pX: 8, core protein precursor pX: 3, L2 mu (pX, 11K): 1
Group I: dsDNA viruses	Cluster_463	DBP|Adenoviridae	JF510462|AFC40576.1, KJ469653|AIE77224.1, KF477313|AGX93343.1, AF083975|AAD50346.1, GU188428|ADQ39063.1, KX121164|AOW42065.1, KC493646|AGL34689.1, AAU46933|AAC54914.1, GU734104|ADE58401.1, KF477312|AGX93311.1, FN824512|CDO33905.1, GU936707|ADM53803.1	12	Adenoviridae: 12	DBP: 5, DNA-binding protein: 4, single-stranded DNA-binding protein: 2, E2a DBP: 1
Group I: dsDNA viruses	Cluster_464	100K|Adenoviridae	JF510462|AFC40577.1, KJ469653|AIE77225.1, AAU46933|AAC54915.1, KF477313|AGX93344.1, KF477312|AGX93312.1, GU188428|ADQ39067.1, GU734104|ADE58402.1, KC493646|AGL34690.1, AF083975|AAD50347.2, KX121164|AOW42060.1, FN824512|CDO33906.1, GU936707|ADM53804.1	12	Adenoviridae: 12	100K: 5, hexon assembly protein 100K: 3, 100 kDa protein: 3, L4 100K: 1
Group I: dsDNA viruses	Cluster_465	pVIII|Adenoviridae	JF510462|AFC40580.1, KJ469653|AIE77228.1, AAU46933|AAC54916.1, KF477312|AGX93315.1, KF477313|AGX93347.1, KC493646|AGL34693.1, GU936707|ADM53807.1, AF083975|AAD50349.1, KX121164|AOW42076.1, FN824512|CDO33909.1, GU188428|ADQ39069.1, GU734104|ADE58404.1	12	Adenoviridae: 12	pVIII: 7, capsid protein precursor pVIII: 3, L4 pVIII: 1, protein VIII: 1
Group I: dsDNA viruses	Cluster_466	bro|I_dsDNAviruses	EF133465|ABO37228.1, JX491653|AFV50295.1, AY394490|AAR28917.1, KM009991|AIE47749.1, EU678671|ACH69512.1, AF081810|AAC70336.1, KJ631623|AJD09210.1, AF303045|AAK96306.1, AF271059|AAG53802.1, KJ755191|AJP09132.1, AY394490|AAR28814.1, DQ504428|ABF47462.1	12	Baculoviridae: 9, Ascoviridae: 3	bro: 2, Bro4: 2, Ld-bro-m: 1, baculovirus repeated namegeneORF: 1, bro-i: 1, Bro25: 1, bro-a: 1, BRO-C: 1, bro-b: 1, BRO: 1
Group I: dsDNA viruses	Cluster_467	RNAseIII|I_dsDNAviruses	AF303741|AAB94459.1, CU469068|CCA61360.1, KF938901|AHL67537.1, GQ918152|ADO00377.1, HF920635|CCV02117.1, HF920633|CCV01767.1, HF920636|CCV02293.1, HF920634|CCV01939.1, AY380826|AAU11030.1, AF371960|AAL98811.1, DQ643392|ABF82131.1, HF920637|CCV02445.1	12	Iridoviridae: 11, Ascoviridae: 1	RNAseIII: 6, hypothetical protein: 3, unnamed protein product; 003R; RNAseIII; closest orthologs: SfAV1a ORF022 & 023; HvAV3e ORF027; TnAV2c ORF008; CIV142R; MIV101R: 1, 142R: 1, putative ribonuclease: 1
Group I: dsDNA viruses	Cluster_468	arif-1|Baculoviridae	EU839994|ACI28743.1, KM102981|AIZ48593.1, DQ123841|AAZ38201.1, AF169823|AAF33564.1, EF035042|ABM45743.1, MBU59461|AAM09155.1, AY126275|AAM95029.1, JQ798165|AFL64892.1, KM009991|AIE47760.1, KP752043|AKC91654.1, AF081810|AAC70304.1, GQ202541|ADD73848.1	12	Baculoviridae: 12	arif-1: 3, ARIF-1: 2, actin rearrangement-inducing factor 1: 1, arif: 1, ORF34 arif1: 1, actin rearrangement inducing factor-1: 1, actin-rearrangement-inducing factor: 1, putative actin-rearrangement-inducing factor: 1, LdOrf-118 peptide: 1
Group I: dsDNA viruses	Cluster_469	P12|Baculoviridae	KR011717|AKR17378.1, AF081810|AAC70289.1, GQ202541|ADD73808.1, KJ676450|AIU41324.1, KF611977|AHH82667.1, FJ914221|ADB84429.1, KP752043|AKC91676.1, KF158713|AGR56842.1, DQ504428|ABF47429.1, DQ837165|ABI35763.1, FJ227128|ACO53539.1, KM596836|AKN80663.1	12	Baculoviridae: 12	P12: 5, p12: 4, ac102: 2, LdOrf-103 peptide: 1
Group I: dsDNA viruses	Cluster_470	p22.2|Baculoviridae	AY327402|AAQ91711.1, DQ486030|ABF50265.1, DQ813662|ABI13913.1, KR815466|ALR71564.1, KF894742|AHD25510.1, KJ631623|AJD09187.1, AF512031|AAB53350.1, KC961304|AGR57060.1, AP009046|BAE72311.1, GQ884143|ACZ63538.1, KU593505|AMF83778.1, AF499596|AAM70262.1	12	Baculoviridae: 12	hypothetical protein: 4, p22.2: 4, unknown: 2, PrGVORF52: 1, ORF22 peptide: 1
Group I: dsDNA viruses	Cluster_471	immediate early protein 2|Baculoviridae	AP009046|BAE72295.1, DQ486030|ABF50250.1, AY043265|AAK85695.1, AY327402|AAQ91658.1, DQ813662|ABI13928.2, KJ631623|AJD09173.1, KR815466|ALR71548.1, OPU75930|AAC59150.1, KF894742|AHD25493.1, AF512031|AAA67992.1, KC961304|AGR57043.1, JX467702|AGA16298.1	12	Baculoviridae: 12	immediate early protein 2: 4, IE2: 2, immediate early gene 2: 2, ie2: 1, IE-2 protein: 1, ie-2: 1, IE-2: 1
Group I: dsDNA viruses	Cluster_472	Ld138-like protein|I_dsDNAviruses	DQ504428|ABF47398.1, KX151395|APO13910.1, KP296186|AKN80773.1, U53466|AAB39097.2, AF499596|AAM70212.1, KR091910|AKS25361.1, AY229987|AAQ21612.1, AP013055|BAO49413.1, AY522332|AAS82724.1, KR584663|AKN63289.1, JN408834|AER41487.1, KU565883|ANF29753.1	12	Baculoviridae: 11, Poxviridae: 1	hypothetical protein: 4, Ld138-like protein: 1, ORF14: 1, unknown: 1, ORF-105: 1, Clas18: 1, ORF16 similar to OpMNPV ORF31: 1, NRK-1: 1, nicotinamide riboside kinase 1: 1
Group I: dsDNA viruses	Cluster_473	39K|Baculoviridae	AF547984|AAP85686.1, GQ884143|ACZ63534.1, KJ406702|AIS92050.1, HQ116624|AEB00334.1, AF499596|AAM70250.1, DQ333351|ABC61176.1, KR091910|AKS25388.1, U53466|AAK70717.1, KX151395|APO13933.1, JN408834|AER41482.1, KP296186|AKN80791.1, AY229987|AAQ21650.1	12	Baculoviridae: 12	39K: 5, PP31: 2, 39K/PP31: 1, ORF57 39K: 1, 39k: 1, PP31/39K: 1, 39k protein: 1
Group I: dsDNA viruses	Cluster_474	lef-3|Baculoviridae	AF547984|AAP85733.1, GQ884143|ACZ63581.1, KR091910|AKS25442.1, DQ333351|ABC61226.1, KJ406702|AIS92106.1, U53466|AAK70773.1, KP296186|AKN80813.1, AY229987|AAQ21698.1, KC179784|AGQ20357.1, HQ116624|AEB00385.1, KX151395|APO13982.1, AF499596|AAM70303.1	12	Baculoviridae: 12	lef-3: 5, LEF-3: 3, late expression factor 3: 3, ORF113 LEF-3: 1
Group I: dsDNA viruses	Cluster_475	putative myristylated membrane protein|Iridoviridae	AY380826|AAU10885.1, AY548484|AAT09661.1, KX185156|ANK57927.1, KX574343|ANZ57127.1, AY150217|AAP33178.1, AY521625|AAS18034.1, FJ433873|ACO25191.1, KX353311|ANK58146.1, KT989884|AMZ04831.1, JQ724856|AFJ52284.1, KF938901|AHL67543.1, HF920634|CCV01936.1	12	Iridoviridae: 12	putative myristylated membrane protein: 6, myristylated membrane protein: 4, poxvirus proteins of hypothetical protein function: 1, unknown: 1
Group I: dsDNA viruses	Cluster_476	helicase|I_dsDNAviruses	AY150217|AAP33229.1, KX185156|ANK57981.1, AY548484|AAT09714.1, FJ433873|ACO25241.1, KX574343|ANZ57181.1, KT989884|AMZ04901.1, JQ724856|AFJ52355.1, KX353311|ANK58088.1, AY521625|AAS18167.1, KF483846|AHC54908.1, HQ113105|AEA07131.1, GU071086|ADB04044.1	12	Iridoviridae: 9, Marseilleviridae: 3	helicase: 5, helicase-like protein: 3, putative superfamily II helicase: 2, 40 kDa protein: 1, superfamily II helicase: 1
Group I: dsDNA viruses	Cluster_477	ankyrin repeat protein|Poxviridae	AY318871|AAR83363.1, KP728110|ALA62535.1, AY318871|AAR83365.1, KJ801920|AID46533.1, AF198100|AAF44358.1, AY318871|AAR83575.1, AF198100|AAF44563.1, KJ859677|AID46957.1, AY318871|AAR83642.1, KP728110|ALA62540.1, KJ801920|AID46722.1, KJ859677|AID46758.1	12	Poxviridae: 12	ankyrin repeat protein: 4, ankyrin repeat family protein: 2, CNPV017 ankyrin repeat protein: 1, CNPV296 ankyrin repeat protein: 1, ORF FPV014 Ankyrin repeat gene family protein: 1, ORF FPV219 Ankyrin repeat gene family protein: 1, CNPV229 ankyrin repeat protein: 1, CNPV019 ankyrin repeat protein: 1
Group I: dsDNA viruses	Cluster_478	hypothetical protein|Mimiviridae	HQ336222|ADO18028.1, HQ336222|ADO18036.1, HQ336222|ADO18033.1, HQ336222|ADO18030.1, HQ336222|ADO18037.1, HQ336222|ADO18031.1, HQ336222|ADO18035.1, HQ336222|ADO18034.1, HQ336222|ADO18032.1, HQ336222|ADO18040.1, HQ336222|ADO18039.1, HQ336222|ADO18041.1	12	Mimiviridae: 12	hypothetical protein: 12
Group I: dsDNA viruses	Cluster_479	hypothetical protein|Phycodnaviridae	EF101928|ABT16333.1, EF101928|ABT16881.1, JF411744|AAC96377.2, DQ491002|ABT14432.1, DQ491002|ABT14519.1, DQ491002|ABT14738.1, JF411744|AAC96818.1, JF411744|AAC96972.1, JF411744|AAC96643.1, JF411744|AAC96447.2, DQ491002|ABT15266.1, JF411744|AAC96545.1	12	Phycodnaviridae: 12	hypothetical protein: 12
Group I: dsDNA viruses	Cluster_480	putative glutamine rich 2-like isoform 1|Phycodnaviridae	KX008963|AOM63531.1, KX008963|AOM63547.1, KX008963|AOM63536.1, KX008963|AOM63549.1, KX008963|AOM63546.1, KX008963|AOM63535.1, KX008963|AOM63534.1, KX008963|AOM63548.1, KX008963|AOM63532.1, KX008963|AOM63544.1, KX008963|AOM63543.1, KX008963|AOM63533.1	12	Phycodnaviridae: 12	hypothetical protein: 10, putative glutamine rich 2-like isoform 1: 1, putative outer membrane protein: 1
Group I: dsDNA viruses	Cluster_481	N1R-like RING finger host range protein|Poxviridae	AY386371|AAR07495.1, AY077832|ORF19, AY077835|ORF15, AF410153|AAL69877.1, AF325528|AAK85101.1, AY689436|ABI99310.1, AY689437|ABI99139.1, AF170726|AAF15031.1, AF170722|AAF17963.1, AJ293568|CAC21381.1, HQ647181|AFB76957.1, KU980965|ANS71221.1	12	Poxviridae: 12	N1R-like RING finger host range protein: 2, Hypothetical protein: 2, m143R: 1, ubiquitin ligase: 1, SPV138 N1R/p28-like host range RING finger protein: 1, 143R protein: 1, LSDV140 putative RING finger host range protein: 1, 143R: 1, gp143R: 1, Zn finger-like protein: 1
Group I: dsDNA viruses	Cluster_482	Hypothetical protein|Poxviridae	AY077832|ORF67, AY077835|ORF65, AF325528|AAK85086.1, AF410153|AAL69861.1, AF170722|AAF18007.1, AF170726|AAF15012.1, AY689436|ABI99290.1, AY689437|ABI99119.1, AJ293568|CAC21363.1, AY386371|AAR07482.1, KY094066|APG58345.1, HQ647181|AFB76945.1	12	Poxviridae: 12	hypothetical protein: 3, Hypothetical protein: 2, 125R protein: 1, SPV122 hypothetical protein: 1, gp124R: 1, concanavalin-like precursor: 1, 125R: 1, m124R: 1, LSDV125 hypothetical protein: 1
Group I: dsDNA viruses	Cluster_483	Hypothetical protein|Poxviridae	AF325528|AAK85088.1, AY077835|ORF66, AY077832|ORF44, AF410153|AAL69863.1, AY689437|ABI99121.1, AY689436|ABI99292.1, AF170722|AAF18009.1, AF170726|AAF15014.1, KY094066|APG58348.1, HQ647181|AFB76947.1, AY386371|AAR07484.1, AJ293568|CAC21365.1	12	Poxviridae: 12	hypothetical protein: 3, Hypothetical protein: 2, protein A37: 1, m126R: 1, LSDV127 hypothetical protein: 1, 127R: 1, 127R protein: 1, SPV124 hypothetical protein: 1, gp126R: 1
Group I: dsDNA viruses	Cluster_484	kelch-like protein|Poxviridae	AF325528|AAK84980.1, AY077835|ORF90, AY077832|ORF87, AF410153|AAL69754.1, AY689436|ABI99182.1, AY689437|ABI99012.1, AJ293568|CAC21257.1, AF170722|AAF17898.1, AF170726|AAF14902.1, AY386371|AAR07376.1, KY094066|APG58225.1, HQ647181|AFB76926.1	12	Poxviridae: 12	kelch-like protein: 3, Hypothetical protein: 2, protein C13: 1, m14L: 1, LSDV019 kelch-like protein: 1, 19L: 1, SPV015 kelch-like protein: 1, 19L protein: 1, gp014L: 1
Group I: dsDNA viruses	Cluster_485	Virion core protein|Poxviridae	AF325528|AAK85056.1, AY077835|ORF101, AY077832|ORF120, AF410153|AAL69831.1, AY689436|ABI99259.1, AY689437|ABI99088.1, HQ647181|AFB76939.1, KY094066|APG58314.1, AY386371|AAR07451.1, AF170726|AAF14981.1, AJ293568|CAC21333.1, AF170722|AAF18046.1	12	Poxviridae: 12	Virion core protein: 2, Hypothetical protein: 2, gp093L: 1, m93L: 1, SPV092 putative virion core protein virion morphogenesis: 1, core wall protein: 1, LSDV095 putative virion core protein: 1, 95L: 1, 95L protein: 1, hypothetical protein: 1
Group I: dsDNA viruses	Cluster_486	M3.2|Poxviridae	AF325528|AAK84963.1, AF325528|AAK85116.1, AY689436|ABI99326.1, AY689436|ABI99160.1, AF170726|AAF14889.1, AF170726|AAF15048.1, AY689437|ABI99154.1, AY689437|ABI98990.1, HQ647181|AFB76975.1, HQ647181|AFB76903.1, AF170722|AAF18041.1, AF170722|AAF17886.1	12	Poxviridae: 12	hypothetical protein: 6, M3.2: 1, m3.2: 1, gp003.2L: 1, LSDV155 hypothetical protein: 1, LSDV002 hypothetical protein: 1, gp003.2R: 1
Group I: dsDNA viruses	Cluster_487	m008L|Poxviridae	AF170726|AAF14893.1, AF170726|AAF15052.1, AF170722|AAF18036.1, AF170722|AAF17889.1, AF170722|AAF17893.1, AF170726|AAF14897.1, AF170722|AAF18031.1, AF170722|AAF18034.1, AF170722|AAF17891.1, AF170726|AAF14895.1, AF170726|AAF15054.1, AF410153|AAL69745.1	12	Poxviridae: 12	m008L: 1, M6: 1, gp006R: 1, gp155R: 1, gp008L: 1, gp009L: 1, m6: 1, SPV006 kelch-like protein: 1, gp008R: 1, gp006L: 1, m9: 1, m8: 1
Group I: dsDNA viruses	Cluster_488	deoxyguanosine kinase|I_dsDNAviruses	DQ657948|ABG42850.1, JQ815363|AFJ20325.1, JQ815364|AFJ20601.1, KJ801920|AID46657.1, KJ859677|AID46887.1, AF198100|AAF44495.1, AY318871|AAR83545.1, KP728110|ALA62487.1, AF198100|AAF44403.1, KJ859677|AID46801.1, EU522111|ACD03528.1	11	Poxviridae: 7, Alloherpesviridae: 3, Hytrosaviridae: 1	deoxyguanosine kinase: 3, Dck: 2, deoxycytidine kinase: 2, ORF FPV151 Deoxycytidine kinase: 1, thymidine kinase: 1, CNPV199 deoxycytidine kinase-like protein: 1, ORF FPV059 Deoxycytidine kinase: 1
Group I: dsDNA viruses	Cluster_489	TNF-receptor-like protein CrmE|I_dsDNAviruses	DQ657948|ABG42843.1, JQ815363|AFJ20426.1, HQ849551|AEN03767.1, HQ647181|AFB76980.1, HQ647181|AFB76898.1, JQ815363|AFJ20441.1, KY094066|APG58198.1, HQ849551|AEN03770.1, AY318871|AAR83432.1, KP728110|ALA62412.1, KJ859677|AID46860.1	11	Poxviridae: 8, Alloherpesviridae: 3	TNF-receptor-like protein CrmE: 2, truncated TNF-receptor-like protein: 2, tumor necrosis factor receptor-like protein: 1, protein ORF150D: 1, protein ORF136A: 1, cytokine response-modifying protein B: 1, TNFR-like protein: 1, protein ORF12: 1, CNPV086 TNFR-like protein: 1
Group I: dsDNA viruses	Cluster_490	small capsid protein|Herpesviridae	EU082088|ACT83538.1, HM625781|ADO13792.1, JN561323|AEV91374.1, JQ596859|AFR32476.1, JN555585|AEQ77066.1, JQ360576|AFV26924.1, AF533768|AAP41453.1, DQ149153|ABA29289.1, AY714813|AAU88101.1, AB825953|BAP00714.1, KT594769|AMB17060.1	11	Herpesviridae: 11	small capsid protein: 7, capsid protein VP26: 2, UL35: 2
Group I: dsDNA viruses	Cluster_491	nuclear egress membrane protein|Herpesviridae	EU082088|ACT83539.1, X04370|CAA27907.1, AB049735|BAB16544.1, AY665713|AAT67283.1, AP010838|BAH02451.1, AF030027|AAC59541.1, FJ478159|ACT88324.1, JQ343919|AFI33161.1, KM051845|AIL02943.1, KT819633|ALL26056.1, AF275348|AAG27197.1	11	Herpesviridae: 11	nuclear egress membrane protein: 4, 26: 1, virion protein: 1, unknown: 1, nuclear membrane-associated phosphoprotein: 1, UL34: 1, membrane associated phosphoprotein: 1, UL34 protein: 1
Group I: dsDNA viruses	Cluster_492	nuclear egress membrane protein|Herpesviridae	AB825953|BAP00713.1, KT594769|AMB17047.1, AF533768|AAP41452.1, AY714813|AAU88100.1, DQ149153|ABA29288.1, JN555585|AEQ77065.1, HM625781|ADO13793.1, BK001744|DAA02157.1, JQ360576|AFV26923.1, JQ596859|AFR32475.1, JN561323|AEV91373.1	11	Herpesviridae: 11	nuclear egress membrane protein: 7, type II membrane-associated phosphoprotein: 2, UL34: 1, UL34 nuclear membrane protein: 1
Group I: dsDNA viruses	Cluster_493	envelope glycoprotein L|Herpesviridae	FJ483967|AEV80958.1, FJ483970|AEV80803.1, KR351281|AKG51582.1, FJ483968|AEV80462.1, AY186194|AAP50670.1, AY446894|AAR31659.1, AF480884|AAM00745.1, MCU68299|ORF239, KC503762|AGE11578.1, KF017583|AGT99272.1, AF281817|AAK57161.1	11	Herpesviridae: 11	envelope glycoprotein L: 5, UL115: 1, rh147: 1, GP115: 1, T115: 1, glycoprotein L: 1, Hypothetical protein: 1
Group I: dsDNA viruses	Cluster_494	unknown|Herpesviridae	KJ705001|AIB03207.1, KM924295|AIU39577.1, U97553|AAB66445.1, AF148805|ABD28903.1, AF318573|AAK07971.1, AF083501|AAD21378.1, EHVU20824|AAC13840.1, HQ221963|ADW24393.1, AF083424|AAC95577.1, X64346|CAA45675.1, KT595939|ALE14766.1	11	Herpesviridae: 11	unknown: 3, ORF52: 3, virion protein G52: 2, orf 52: 1, unnamed protein product; ORF 52; EDLF3; sim. to EBV BLRF2: 1, hypothetical protein: 1
Group I: dsDNA viruses	Cluster_495	tegument protein|Herpesviridae	AF005370|AAC58114.1, KF274499|AIA62104.1, AY839756|AAX58102.1, KJ705001|AIB03222.1, AF083424|AAC95592.1, AF318573|AAK07986.1, HQ221963|ADW24408.1, X64346|CAA45690.1, AF083501|AAD21401.1, U97553|AAB66455.1, AF148805|ABD28920.1	11	Herpesviridae: 11	tegument protein: 6, ORF67: 2, unnamed protein product; ORF 67; ECLF5; sim. to other HV: 1, orf 67: 1, orf67: 1
Group I: dsDNA viruses	Cluster_496	EEV type-I membrane glycoprotein|Poxviridae	KP143769|AKJ93811.1, AF438165|AAL73888.1, KU749311|AOP31872.1, AF482758|AAM13638.1, AY243312|AAO89466.1, X69198|CAA49116.1, DQ437594|ABD97754.1, AF380138|AAL40625.1, KU749310|AOP31661.1, AF012825|AAC99560.1, HQ849551|AEN03750.1	11	Poxviridae: 11	EEV type-I membrane glycoprotein: 3, eev type-1 membrane glycoprotein: 2, CPXV199 protein: 1, B6R: 1, putative EEV host-range protein: 1, EEV membrane glycoprotein: 1, B7R: 1, envelope glycoprotein C1R: 1
Group I: dsDNA viruses	Cluster_497	pIIIa|Adenoviridae	JF510462|AFC40569.1, KX121164|AOW42062.1, KJ469653|AIE77217.1, KF477313|AGX93336.1, FN824512|CDO33899.1, KC493646|AGL34682.1, AAU46933|AAC54907.1, GU936707|ADM53796.1, KF477312|AGX93304.1, GU188428|ADQ39056.1, GU734104|ADE58394.1	11	Adenoviridae: 11	pIIIa: 6, capsid protein precursor pIIIa: 3, IIIa: 1, L1 IIIa: 1
Group I: dsDNA viruses	Cluster_498	ORF2|Adenoviridae	JF510462|AFC40562.1, KJ469653|AIE77210.1, AAU46933|AAC54897.1, KF477313|AGX93328.1, KX121164|AOW42075.1, GU188428|ADQ39045.1, GU734104|ADE58384.1, KF477312|AGX93295.1, KC493646|AGL34673.1, GU936707|ADM53787.1, FN824512|CDO33890.1	11	Adenoviridae: 11	ORF2: 8, protein ORF2: 3
Group I: dsDNA viruses	Cluster_499	ORF12|Adenoviridae	JF510462|AFC40564.1, KJ469653|AIE77212.1, GU188428|ADQ39051.1, KF477312|AGX93299.1, GU734104|ADE58389.1, KC493646|AGL34677.1, GU936707|ADM53791.1, KX121164|AOW42056.1, AAU46933|AAC54901.1, KF477313|AGX93331.1, FN824512|CDO33894.1	11	Adenoviridae: 11	ORF12: 8, protein ORF12: 3
Group I: dsDNA viruses	Cluster_500	E3 12.5K|Adenoviridae	KX871230|APC26074.1, Y07760|CAA69042.1, JN252129|AEM06282.1, KP238322|AKC34857.1, KT160425|AKT26015.1, KT698855|AMB43131.1, KT698854|AMB43098.1, KT698853|AMB43065.1, BK000410|DAA00752.1, AF289262|AAK26494.1, BK005277|DAA05531.1	11	Adenoviridae: 11	E3 12.5K: 6, orf22: 1, ES 12.5K: 1, 129R protein: 1, 12.5K: 1, E3: 1
Group I: dsDNA viruses	Cluster_501	hydrolase, NUDIX family|I_dsDNAviruses	CU469068|CCA61362.1, HF920633|CCV01711.1, HF920634|CCV01879.1, HF920636|CCV02228.1, GQ918152|ADO00498.1, AF303741|AAK82274.1, KF938901|AHL67591.1, HF920635|CCV02052.1, AY380826|AAU11063.1, DQ643392|ABF82141.1, HF920637|CCV02527.1	11	Iridoviridae: 10, Ascoviridae: 1	hydrolase, NUDIX family: 5, hypothetical protein: 4, 414L: 1, unnamed protein product; 005L; NUDIX hydrolase; closest orthologs: CIV414L, MIV111R: 1
Group I: dsDNA viruses	Cluster_502	Papain-like proteinase|Iridoviridae	AF303741|AAK82086.1, AY380826|AAU11066.1, HF920633|CCV01728.1, HF920635|CCV02073.1, HF920636|CCV02247.1, HF920634|CCV01896.1, KF938901|AHL67551.1, GQ918152|ADO00523.1, DQ643392|ABF82054.1, HF920637|CCV02540.1, AF303741|AAK82221.1	11	Iridoviridae: 11	Papain-like proteinase: 5, hypothetical protein: 2, 224L: 1, papain-like proteinase: 1, papain family cysteine protease: 1, 361L: 1
Group I: dsDNA viruses	Cluster_503	P12|Baculoviridae	AY864330|AAY84026.1, EU591746|ACF05367.1, EF035042|ABM45773.1, DQ123841|AAZ38236.1, EU839994|ACI28779.1, MBU59461|AAM09192.1, AY126275|AAM95070.1, JQ798165|AFL64925.1, DQ017380|AAZ67460.1, KM102981|AIZ48624.1, AF169823|AAF33593.1	11	Baculoviridae: 11	P12: 3, p12: 3, hypothetical protein: 2, ORF63: 1, unknown: 1, orf90: 1
Group I: dsDNA viruses	Cluster_504	protein tyrosine phosphatase 2|Baculoviridae	AY229987|AAQ21684.1, U53466|AAK70758.1, DQ486030|ABF50370.1, KJ631623|AJD09298.1, KR815466|ALR71691.1, KF894742|AHD25628.1, OPU75930|AAC59008.1, AY327402|AAQ91731.1, DQ813662|ABI13792.1, KC961304|AGR57181.1, AF512031|AAP29802.1	11	Baculoviridae: 11	protein tyrosine phosphatase 2: 7, ptp-2: 3, ORF98 PTP-2: 1
Group I: dsDNA viruses	Cluster_505	inactive cu-Zn superoxide dismutase-like virion protein|Poxviridae	HQ647181|AFB76950.1, AF482758|AAM13623.1, AF438165|AAL73872.1, AY243312|AAO89450.1, AF380138|AAL40614.1, X69198|CAA49098.1, KP143769|AKJ93796.1, AF012825|AAM92449.1, HQ849551|AEN03739.1, KU749310|AOP31645.1, KU749311|AOP31856.1	11	Poxviridae: 11	inactive cu-Zn superoxide dismutase-like virion protein: 2, superoxide dismutase-like protein: 2, EVM144: 1, inactive Cu-Zn superoxide dismutase-like in virion: 1, inactive Cu-Zn superoxide dismutase-like virion protein: 1, A46R: 1, CPXV183 protein: 1, Cu-Zn superoxide dismutase-like protein: 1, A51R: 1
Group I: dsDNA viruses	Cluster_506	unknown|Baculoviridae	DQ486030|ABF50322.1, KF894742|AHD25634.1, AY327402|AAQ91641.1, KR815466|ALR71630.1, KJ631623|AJD09245.1, OPU75930|AAC59070.1, KC961304|AGR57121.1, AP009046|BAE72373.1, AF512031|AAP29844.1, DQ813662|ABI13849.1, AY043265|AAK85623.1	11	Baculoviridae: 11	unknown: 4, Desmoplakin: 2, desmoplakin: 2, hypothetical protein: 2, desmoplakin-like protein: 1
Group I: dsDNA viruses	Cluster_507	unknown|Baculoviridae	DQ486030|ABF50315.1, KR815466|ALR71623.1, DQ813662|ABI13856.1, AY327402|AAQ91724.1, KJ631623|AJD09238.1, OPU75930|AAC59076.1, AY043265|AAK85630.1, AP009046|BAE72366.1, KC961304|AGR57114.1, AF512031|AAP29851.1, KF894742|AHD25568.1	11	Baculoviridae: 11	unknown: 5, hypothetical protein: 4, ORF77 peptide: 1, ac74: 1
Group I: dsDNA viruses	Cluster_508	telokin-like protein-20|Baculoviridae	DQ486030|ABF50306.1, KR815466|ALR71615.1, DQ813662|ABI13864.1, KJ631623|AJD09230.1, AY327402|AAQ91733.1, KC961304|AGR57106.1, AP009046|BAE72358.1, OPU75930|AAC59084.1, KF894742|AHD25560.1, AF512031|AAP29859.1, AY043265|AAK85638.1	11	Baculoviridae: 11	telokin-like protein-20: 4, unknown: 2, telokin-like protein: 2, TLP: 1, telokin: 1, Telokin-like peptide: 1
Group I: dsDNA viruses	Cluster_509	p87|Baculoviridae	DQ486030|ABF50291.1, DQ813662|ABI13883.1, KR815466|ALR71596.1, AY327402|AAQ91642.1, KJ631623|AJD09212.1, AP009046|BAE72338.1, OPU75930|AAC59104.1, KC961304|AGR57086.1, KF894742|AHD25539.1, AF512031|AAP29879.1, AY043265|AAK85655.1	11	Baculoviridae: 11	p87: 3, P87: 3, viral capsid associated protein: 2, capsid associated protein: 1, p87 capsid protein: 1, vp80: 1
Group I: dsDNA viruses	Cluster_510	unknown|Baculoviridae	DQ486030|ABF50376.2, OPU75930|AAC59129.1, KF894742|AHD25512.1, AY327402|AAQ91782.1, AF512031|AAB53343.1, KJ631623|AJD09189.1, AY043265|AAK85681.1, KC961304|AGR57062.1, KR815466|ALR71566.1, DQ813662|ABI13911.1, AP009046|BAE72313.1	11	Baculoviridae: 11	unknown: 5, hypothetical protein: 3, p25: 1, ORF24 peptide: 1, ac132: 1
Group I: dsDNA viruses	Cluster_511	ribonucleotide reductase 1|I_dsDNAviruses	AF081810|AAC70334.1, OPU75930|AAC59031.1, JN408834|AER41428.1, KR584663|AKN63316.1, AY522332|AAS82701.1, KX151395|APO13996.1, AF499596|AAM70317.1, KP296186|AKN80821.1, U53466|AAK70787.1, EF203088|ABO45415.1, EU747721|ACH96181.1	11	Baculoviridae: 9, Nudiviridae: 2	ribonucleotide reductase 1: 2, ribonucleotide reductase large subunit: 2, ribonucleotide reductase small subunit homolog: 1, ORF127 RR1: 1, ORF37: 1, rr1: 1, ribonucleotide reductase subunit 1: 1, RR1: 1, RNR_I: 1
Group I: dsDNA viruses	Cluster_512	unknown|Baculoviridae	AF547984|AAP85662.1, AY229987|AAQ21627.1, U53466|AAK70693.1, DQ333351|ABC61158.1, KC179784|AGQ20292.1, HQ116624|AEB00320.1, KR091910|AKS25368.1, KJ406702|AIS92030.1, AF499596|AAM70227.1, KU593505|AMF83795.1, AF162221|AAF05143.1	11	Baculoviridae: 11	hypothetical protein: 5, unknown: 2, ORF33 similar to XcGV ORF29: 1, ORF29: 1, Clas25: 1, ORF_25: 1
Group I: dsDNA viruses	Cluster_513	p38.7|Baculoviridae	DQ333351|ABC61188.1, GQ884143|ACZ63545.1, KP296186|AKN80798.1, KX151395|APO13944.1, KJ406702|AIS92064.1, AY229987|AAQ21660.1, HQ116624|AEB00347.1, U53466|AAK70733.1, KC179784|AGQ20320.1, KR091910|AKS25401.1, AF499596|AAM70263.1	11	Baculoviridae: 11	p38.7: 2, 38.7 kDa protein: 2, 38.7k: 1, 38.7KD protein: 1, 38.8K: 1, P38.7: 1, ORF73 38.7KD: 1, 38.7kD protein: 1, 38.7K: 1
Group I: dsDNA viruses	Cluster_514	desmoplakin|Baculoviridae	HQ116624|AEB00384.1, KC179784|AGQ20356.1, GQ884143|ACZ63580.1, U53466|AAK70772.1, AY229987|AAQ21697.1, KJ406702|AIS92105.1, KR091910|AKS25441.1, KU593505|AMF83859.1, KP296186|AKN80751.1, AF499596|AAM70302.1, KX151395|APO13981.1	11	Baculoviridae: 11	desmoplakin: 9, polymerase: 1, ORF112 DESMOPLAKIN: 1
Group I: dsDNA viruses	Cluster_515	putative NTPase|Iridoviridae	AY380826|AAU10921.1, AY521625|AAS18075.1, FJ433873|ACO25198.1, KT989884|AMZ04842.1, JQ724856|AFJ52295.1, AY548484|AAT09668.1, KX185156|ANK57936.1, KX574343|ANZ57133.1, KX353311|ANK58139.1, AY150217|AAP33184.1, AF371960|AAL98787.1	11	Iridoviridae: 11	putative NTPase: 5, NTPase: 4, NTPase/helicase: 1, hypothetical protein: 1
Group I: dsDNA viruses	Cluster_516	D5 family NTPase|Iridoviridae	AY380826|AAU10926.1, KX353311|ANK58052.1, AY521625|AAS18067.1, AY548484|AAT09681.1, KT989884|AMZ04943.1, JQ724856|AFJ52397.1, FJ433873|ACO25275.1, AY150217|AAP33258.1, KX185156|ANK57949.1, KX574343|ANZ57211.1, AF371960|AAL98833.1	11	Iridoviridae: 11	D5 family NTPase: 5, putative D5 family NTPase/ATPase: 2, putative D5 family NTPase ATPase: 2, ORF109L: 1, predicted ATPase: 1
Group I: dsDNA viruses	Cluster_517	thiol oxidoreductase|Iridoviridae	AF371960|AAL98767.1, AY380826|AAU10986.1, KX574343|ANZ57141.1, KX353311|ANK58130.1, FJ433873|ACO25206.1, AY150217|AAP33193.1, KT989884|AMZ04853.1, JQ724856|AFJ52307.1, AY548484|AAT09748.1, KX185156|ANK58016.1, AY521625|AAS18085.1	11	Iridoviridae: 11	thiol oxidoreductase: 5, Ervl Alr family protein: 2, Ervl/Alr family protein: 1, ORF043L: 1, Erv/Alr family protein: 1, putative Evrl-air-augmenter of liver regeneration: 1
Group I: dsDNA viruses	Cluster_518	DNA repair enzyme RAD2|Iridoviridae	AY380826|AAU11013.1, KX574343|ANZ57135.1, KX185156|ANK58022.1, AY548484|AAT09755.1, KT989884|AMZ04846.1, JQ724856|AFJ52300.1, KX353311|ANK58136.1, AF371960|AAL98751.1, AY150217|AAP33187.1, FJ433873|ACO25200.1, AY521625|AAS18112.1	11	Iridoviridae: 11	DNA repair enzyme RAD2: 4, putative DNA repair protein RAD2: 4, DNA repair protein RAD2: 1, putative DNA repair protein: 1, hypothetical protein: 1
Group I: dsDNA viruses	Cluster_519	DNA-dependent RNA polymerase II largest subunit|Iridoviridae	AY380826|AAS47822.1, AY521625|AAS18119.1, KT989884|AMZ04841.1, JQ724856|AFJ52294.1, FJ433873|ACO25197.1, KX574343|ANZ57132.1, AY150217|AAP33183.1, KX185156|ANK57935.1, KX353311|ANK58140.1, AY548484|AAT09667.1, AF371960|AAL98752.1	11	Iridoviridae: 11	DNA-dependent RNA polymerase II largest subunit: 4, DNA dependent RNA polymerase a subunit: 3, ORF028L: 1, DNA-dependent RNA polymerase beta subunit: 1, DNA dependent RNA polymerase subunit a: 1, DNA-dependent RNA polymerase II largest sub-unit: 1
Group I: dsDNA viruses	Cluster_520	NAD-dependent DNA ligase|I_dsDNAviruses	DQ643392|ABF82082.1, HF920633|CCV01836.1, HF920636|CCV02363.1, HF920634|CCV02010.1, GQ918152|ADO00454.1, HF920635|CCV02188.1, HF920637|CCV02482.1, AF303741|AAK82067.1, HQ336222|ADO18546.1, KF938901|AHL67609.1, GU244497|ADO67496.1	11	Iridoviridae: 9, Mimiviridae: 2	NAD-dependent DNA ligase: 5, DNA ligase: 2, hypothetical protein: 2, 205R: 1, putative NAD-dependent DNA ligase: 1
Group I: dsDNA viruses	Cluster_521	159L|Iridoviridae	HF920633|CCV01773.1, HF920635|CCV02122.1, HF920633|CCV01772.1, HF920634|CCV01944.1, HF920636|CCV02298.1, HF920635|CCV02121.1, GQ918152|ADO00381.1, HF920634|CCV01945.1, HF920636|CCV02299.1, GQ918152|ADO00382.1, AF303741|AAB94468.1	11	Iridoviridae: 11	hypothetical protein: 10, 159L: 1
Group I: dsDNA viruses	Cluster_522	N1R/p28-like protein|I_dsDNAviruses	HF679133|CCU56190.1, HF679133|CCU55911.1, AF063866|AAC97761.1, HF679132|CCU55572.1, HF679132|CCU55899.1, HF679133|CCU56197.1, HF679133|CCU55904.1, HF679132|CCU55578.1, HF679132|CCU55893.1, HF679134|CCU56218.1, GQ918152|ADO00476.1	11	Poxviridae: 10, Iridoviridae: 1	N1R/p28-like protein: 9, ORF MSV198 MTG motif gene family protein: 1, hypothetical protein: 1
Group I: dsDNA viruses	Cluster_523	putative deoxynucleotide monophosphate kinase|I_dsDNAviruses	HF920633|CCV01708.1, HF920634|CCV01876.1, HF920636|CCV02225.1, HF920635|CCV02055.1, GQ918152|ADO00501.1, KF938901|AHL67626.1, HQ113105|AEA07074.1, GU071086|ADB03996.1, KF483846|AHC54846.1, GU244497|ADO67113.1, HQ336222|ADO18678.1	11	Iridoviridae: 6, Marseilleviridae: 3, Mimiviridae: 2	putative deoxynucleotide monophosphate kinase: 6, putative deoxynucleoside monophosphate kinase: 2, dNMP kinase: 1, Putative deoxynucleotide monophosphate kinase: 1, hypothetical protein: 1
Group I: dsDNA viruses	Cluster_524	E6|Papillomaviridae	X02346|CAB46509.1, AF457465|AAN09924.1, HQ912791|ADZ53060.1, JQ031032|AFS89107.1, HQ912790|ADZ53049.1, JQ031033|AFS89114.1, KU350625|ALX18685.1, KU519390|ANZ90224.1, PPDCG|AAA66841.1, EF680235|ABV27560.1, PPECG|AAA66849.1	11	Papillomaviridae: 11	E6: 6, transforming protein: 2, E6 protein: 2, putative transforming protein E6: 1
Group I: dsDNA viruses	Cluster_525	ankyrin-like protein|Poxviridae	KU749311|AOP31719.1, AF012825|AAM92327.1, DQ437594|ABD97598.1, X69198|CAA48959.1, AY243312|AAO89309.1, AF380138|AAL40483.1, AF438165|AAL73735.1, AF482758|AAM13486.1, KP143769|AKJ93660.1, KU749310|AOP31508.1, HQ849551|AEN03604.1	11	Poxviridae: 11	ankyrin-like protein: 3, ankyrin: 2, O1L: 2, ankyrin repeat protein: 1, Ankyrin-like protein: 1, EVM021: 1, CPXV039: 1
Group I: dsDNA viruses	Cluster_526	C4L/C10L-like family protein|Poxviridae	AY318871|AAR83369.1, KJ801920|AID46524.1, KJ859677|AID46749.1, AF198100|AAF44610.1, AF198100|AAF44599.1, KP728110|ALA62493.1, AY318871|AAR83384.1, KJ859677|AID46765.1, AF198100|AAF44364.1, KJ801920|AID46540.1, AY318871|AAR83560.1	11	Poxviridae: 11	C4L/C10L-like family protein: 5, ORF FPV006 C4L/C10L-like gene family protein: 1, CNPV214 vaccinia C4L/C10L-like protein: 1, ORF FPV020 C4L/C10L-like gene family protein (vaccinia C10L): 1, CNPV038 vaccinia C4L/C10L-like protein: 1, CNPV023 vaccinia C4L/C10L-like protein: 1, ORF FPV255 C4L/C10L-like gene family protein: 1
Group I: dsDNA viruses	Cluster_527	P1L|Poxviridae	HQ849551|AEN03602.1, KU749311|AOP31717.1, X69198|CAA48957.1, AF012825|AAM92325.1, AF438165|AAL73733.1, AY243312|AAO89307.1, DQ437594|ABD97596.1, AF380138|AAL40481.1, AF482758|AAM13484.1, KU749310|AOP31506.1, KP143769|AKJ93658.1	11	Poxviridae: 11	P1L: 2, anti-apoptotic bcl-2-like protein: 2, virokine: 1, unknown: 1, CPXV037 protein: 1, Anti-apoptotic Bcl-2-like protein: 1, anti-apoptotic Bcl-2-like protein: 1, EVM019: 1, putative virulence factor: 1
Group I: dsDNA viruses	Cluster_528	btb kelch-domain containing protein|Poxviridae	AF410153|AAL69875.1, AJ293568|CAC21378.1, AF170722|AAF18020.1, AF170726|AAF15028.1, HQ849551|AEN03747.1, AY243312|AAO89459.1, AF012825|AAM92455.1, AF482758|AAM13632.1, KP143769|AKJ93805.1, KU749311|AOP31866.1, KU749310|AOP31655.1	11	Poxviridae: 11	btb kelch-domain containing protein: 2, SPV136 kelch-like protein: 1, m140R: 1, EVM150: 1, BTB Kelch-domain containing protein: 1, CPXV193 protein: 1, kelch-like protein: 1, BTB kelch domain protein: 1, gp140R: 1, 140R protein: 1
Group I: dsDNA viruses	Cluster_529	CD47-like protein|Poxviridae	AF325528|AAK85089.1, AY077835|ORF114, AY077832|ORF114, AF170726|AAF15016.1, AY689437|ABI99122.1, AY689436|ABI99293.1, AF170722|AAF18011.1, AF410153|AAL69864.1, AY386371|AAR07485.1, AJ293568|CAC21366.1, HQ647181|AFB76948.1	11	Poxviridae: 11	CD47-like protein: 3, Hypothetical protein: 2, LSDV128 CD47-like protein: 1, m128L: 1, SPV125 CD47-like protein: 1, 128L: 1, 128L protein: 1, gp128L: 1
Group I: dsDNA viruses	Cluster_530	rhoa signaling inhibitor|Poxviridae	AF410153|AAL69762.1, AY243312|AAO89329.1, DQ437594|ABD97617.1, AF438165|AAL73753.1, AF380138|AAL40501.1, AF482758|AAM13504.1, AF012825|AAM92338.1, X69198|CAA48976.1, KP143769|AKJ93678.1, KU749310|AOP31526.1, KU749311|AOP31737.1	11	Poxviridae: 11	rhoa signaling inhibitor: 2, unknown: 2, SPV023 hypothetical protein: 1, EVM034: 1, RhoA signaling inhibitor: 1, C17L: 1, CPXV059 protein: 1, C15L: 1, hypothetical protein: 1
Group I: dsDNA viruses	Cluster_531	zinc finger-like protein|Poxviridae	KU749311|AOP31704.1, KU749310|AOP31493.1, AF438165|AAL73720.1, X69198|CAA48945.1, DQ437594|ABD97582.1, AF482758|AAM13470.1, AF012825|AAM92318.1, AF380138|AAL40466.1, AY243312|AAO89487.1, AY243312|AAO89290.1, HQ849551|AEN03597.1	11	Poxviridae: 11	zinc finger-like protein: 4, zinc finger-like; apoptosis: 1, zinc finger protein: 1, EVM012: 1, putative N1R/p28-like host range RING finger protein: 1, CPXV023 protein: 1, D4R: 1, D5R: 1
Group I: dsDNA viruses	Cluster_532	Q2L|Poxviridae	AF438165|AAL73774.1, AY243312|AAO89348.1, AF482758|AAM13524.1, DQ437594|ABD97638.1, AF012825|AAM92357.1, AF380138|AAL40519.1, X69198|CAA48995.1, KU749311|AOP31757.1, KU749310|AOP31546.1, KP143769|AKJ93697.1, HQ849551|AEN03636.1	11	Poxviridae: 11	Q2L: 2, glutaredoxin 1: 2, nonessential glutaredoxin: 2, Glutaredoxin: 1, CPXV079 protein: 1, EVM053: 1, glutaredoxin: 1, putative glutaredoxin protein: 1
Group I: dsDNA viruses	Cluster_533	39kDa core protein|Poxviridae	AF438165|AAL73828.1, DQ437594|ABD97691.1, AF012825|AAM92411.1, AF380138|AAL40573.1, AY243312|AAO89402.1, X69198|CAA49049.1, AF482758|AAM13577.1, KU749310|AOP31601.1, KP143769|AKJ93752.1, KU749311|AOP31812.1, HQ849551|AEN03694.1	11	Poxviridae: 11	39kDa core protein: 3, 39kDa virion core protein: 3, putative virion core virion morphogenesis protein: 1, A4L: 1, A5L: 1, CPXV136 protein: 1, EVM107: 1
Group I: dsDNA viruses	Cluster_534	cowpox A-type inclusion protein|Poxviridae	AF438165|AAL73851.1, DQ437594|ABD97715.1, AY243312|AAO89427.1, AF380138|AAL40595.1, X69198|CAA49073.1, AF482758|AAM13600.1, KU749311|AOP31834.1, KP143769|AKJ93774.1, KU749310|AOP31623.1, AF012825|AAM92433.1, KU980965|ANS71204.1	11	Poxviridae: 11	cowpox A-type inclusion protein: 2, A type inclusion protein: 2, a-type inclusion protein: 1, A27L: 1, Ati or CPXV158 protein: 1, ATI fragment S: 1, EVM128: 1, A28L: 1, A-type inclusion protein: 1
Group I: dsDNA viruses	Cluster_535	IMV surface protein|Poxviridae	AF438165|AAL73853.1, AF482758|AAM13604.1, AY243312|AAO89429.1, X69198|CAA49075.1, AF012825|AAM92434.1, DQ437594|ABD97717.1, AF380138|AAL40597.1, KU749311|AOP31836.1, KP143769|AKJ93776.1, KU749310|AOP31625.1, HQ849551|AEN03720.1	11	Poxviridae: 11	IMV surface protein: 4, imv surface protein: 2, A30L: 1, putative IMV membrane fusion protein: 1, EVM129: 1, CPXV162 protein: 1, A29L: 1
Group I: dsDNA viruses	Cluster_536	CD47-like putative membrane protein|Poxviridae	AF438165|AAL73865.1, DQ437594|ABD97729.1, X69198|CAA49088.1, AF380138|AAL40608.1, AF482758|AAM13616.1, AY243312|AAO89441.1, AF012825|AAM92443.1, KP143769|AKJ93789.1, KU749310|AOP31638.1, KU749311|AOP31849.1, HQ849551|AEN03733.1	11	Poxviridae: 11	CD47-like putative membrane protein: 2, cd47-like: 2, CCD47-like membrane protein: 1, EVM138: 1, integral membrane protein: 1, A41L: 1, CPXV175 protein: 1, A40L: 1, CD47-like membrane glycoprotein: 1
Group I: dsDNA viruses	Cluster_537	profilin-like protein|Poxviridae	AF380138|AAL40610.1, AF438165|AAL73868.1, DQ437594|ABD97732.1, X69198|CAA49094.1, AY243312|AAO89446.1, AF482758|AAM13619.1, AF012825|AAM92446.1, KU749311|AOP31852.1, KP143769|AKJ93792.1, KU749310|AOP31641.1, HQ849551|AEN03734.1	11	Poxviridae: 11	profilin-like protein: 6, A47R: 1, EVM141: 1, CPXV179 protein: 1, Profilin-like protein: 1, A42R: 1
Group I: dsDNA viruses	Cluster_538	putative type-I membrane glycoprotein|Poxviridae	AF438165|AAL73869.1, DQ437594|ABD97733.1, X69198|CAA49095.1, AF380138|AAL40611.1, AY243312|AAO89447.1, AF482758|AAM13620.1, AF012825|AAM92447.1, KP143769|AKJ93793.1, KU749310|AOP31642.1, KU749311|AOP31853.1, HQ849551|AEN03735.1	11	Poxviridae: 11	putative type-I membrane glycoprotein: 2, type-I membrane glycoprotein: 2, type I membrane glycoprotein: 2, A48R: 1, EVM142: 1, CPXV180 protein: 1, A43R: 1, hypothetical protein: 1
Group I: dsDNA viruses	Cluster_539	unknown similar to AMEVITR04|Poxviridae	HF679131|CCU55554.1, HF679133|CCU56164.1, HF679132|CCU55864.1, HF679134|CCU56232.1, HF679134|CCU56387.1, AF250284|AAG02976.1, AF250284|AAG02987.1, HF679132|CCU55882.1, HF679132|CCU55589.1, HF679132|CCU55873.1, HF679133|CCU56173.1	11	Poxviridae: 11	unknown similar to AMEVITR04: 9, AMVITR04: 2
Group I: dsDNA viruses	Cluster_540	U35|Herpesviridae	JX867617|AFX83375.1, FJ483968|AEV80416.1, AF232689|AAF99150.1, KF017583|AGT99229.1, KU351741|ANC96588.1, AF281817|AAK57100.1, AY186194|AAP50608.1, AF037218|AAC40749.1, X83413|CAA58415.1, AF157706|AAD49649.1	10	Herpesviridae: 10	U35: 3, DNA packaging protein UL33: 2, T51: 1, pR51: 1, DNA packaging protein: 1, rh82: 1, E51: 1
Group I: dsDNA viruses	Cluster_541	envelope glycoprotein M|Herpesviridae	AY714813|AAU88075.1, KT594769|AMB17028.1, AB825953|BAP00689.1, AF533768|AAP41428.1, JN561323|AEV91348.1, DQ149153|ABA29263.1, JQ596859|AFR32451.1, JN555585|AEQ77040.1, JQ360576|AFV26898.1, HM625781|ADO13818.1	10	Herpesviridae: 10	envelope glycoprotein M: 5, virion glycoprotein M: 2, envelope glycoprotein M UL10: 1, UL10: 1, glycoprotein M: 1
Group I: dsDNA viruses	Cluster_542	envelope glycoprotein K|Herpesviridae	HM625781|ADO13775.1, JN555585|AEQ77085.1, AY714813|AAU88120.1, JQ360576|AFV26943.1, AF533768|AAP41472.1, DQ149153|ABA29308.1, JN561323|AEV91393.1, AB825953|BAP00733.1, JQ596859|AFR32498.1, KT594769|AMB17035.1	10	Herpesviridae: 10	envelope glycoprotein K: 6, virion glycoprotein K: 2, glycoprotein K: 1, UL53: 1
Group I: dsDNA viruses	Cluster_543	small capsid protein|Herpesviridae	BK001744|DAA02158.1, AJ004801|CAA06098.1, AY261359|AAR86126.1, KT819633|ALL26055.1, FJ478159|ACT88323.1, AY665713|AAT67282.1, AP010838|BAH02450.1, JQ343919|AFI33160.1, KM051845|AIL02942.1, AF030027|AAC59540.1	10	Herpesviridae: 10	small capsid protein: 4, capsid protein: 2, UL35 capsid protein: 2, unnamed protein product; EHV-1 ORF25; similar to HSV-1 UL35; Ehv9gORF25: 1, 25: 1
Group I: dsDNA viruses	Cluster_544	virion protein US2|Herpesviridae	HM625781|ADO13832.1, AB825953|BAP00740.1, AY714813|AAU88127.1, DQ149153|ABA29315.1, AF533768|AAP41479.1, JN555585|AEQ77093.1, JQ360576|AFV26951.1, JN561323|AEV91401.1, KT594769|AMB17046.1, JQ596859|AFR32517.1	10	Herpesviridae: 10	virion protein US2: 5, tegument protein: 3, virion protein: 1, US2: 1
Group I: dsDNA viruses	Cluster_545	helicase-primase subunit|Herpesviridae	AY714813|AAU88073.1, DQ149153|ABA29261.1, AF533768|AAP41426.1, JQ360576|AFV26896.1, JN561323|AEV91346.1, JN555585|AEQ77038.1, KT594769|AMB17006.1, AB825953|BAP00687.1, HM625781|ADO13820.1, JQ596859|AFR32449.1	10	Herpesviridae: 10	helicase-primase subunit: 6, component of helicase-primase complex: 2, helicase/primase complex associated protein UL8: 1, UL8: 1
Group I: dsDNA viruses	Cluster_546	transactivating tegument protein VP16|Herpesviridae	AB825953|BAP00727.1, AF533768|AAP41466.1, AY714813|AAU88114.1, DQ149153|ABA29302.1, JQ360576|AFV26937.1, JN561323|AEV91387.1, JN555585|AEQ77079.1, JQ596859|AFR32491.1, HM625781|ADO13780.1, KT594769|AMB17021.1	10	Herpesviridae: 10	transactivating tegument protein VP16: 6, major tegument protein VP16: 2, UL48: 1, UL48 transactivating tegument protein VP16: 1
Group I: dsDNA viruses	Cluster_547	deoxyuridine triphosphatase|Herpesviridae	KT819633|ALL26041.1, AY665713|AAT67266.1, AP010838|BAH02434.1, JQ343919|AFI33144.1, AY261359|AAR86111.1, BK001744|DAA02144.1, AF030027|AAC59598.1, FJ478159|ACT88307.1, KM051845|AIL02926.1, AJ004801|CAA06083.1	10	Herpesviridae: 10	deoxyuridine triphosphatase: 6, dUTPase: 2, 9: 1, UL50 deoxyuridine triphosphatase: 1
Group I: dsDNA viruses	Cluster_548	tegument protein UL51|Herpesviridae	AF243438|AAG14245.1, AY665713|AAT67265.1, AF030027|AAC59597.1, KT819633|ALL26040.1, KM051845|AIL02925.1, JQ343919|AFI33143.1, AP010838|BAH02433.1, AJ004801|CAA06082.1, AB049735|BAB16562.1, AY261359|AAR86110.1	10	Herpesviridae: 10	tegument protein UL51: 3, ORF 8: 2, virion protein: 1, UL51 virion phosphoprotein-like protein: 1, UL51 protein: 1, 8: 1, UL51 palmitoylated protein (cytoplasm): 1
Group I: dsDNA viruses	Cluster_549	nuclear protein UL55|Herpesviridae	HM625781|ADO13773.1, JN555585|AEQ77087.1, AY714813|AAU88122.1, DQ149153|ABA29310.1, AF533768|AAP41474.1, JN561323|AEV91395.1, JQ360576|AFV26945.1, AB825953|BAP00735.1, JQ596859|AFR32500.1, KT594769|AMB17056.1	10	Herpesviridae: 10	nuclear protein UL55: 6, nuclear matrix-associated protein: 2, UL55: 1, nuclear protein: 1
Group I: dsDNA viruses	Cluster_550	large tegument protein|Herpesviridae	JN555585|AEQ77067.1, KT594769|AMB16990.1, AF533768|AAP41454.1, AY714813|AAU88102.1, JQ360576|AFV26925.1, JN561323|AEV91375.2, JQ596859|AFR32477.1, AB825953|BAP00715.1, HM625781|ADO13791.1, DQ149153|ABA29290.1	10	Herpesviridae: 10	large tegument protein: 7, very large tegument protein: 2, UL36: 1
Group I: dsDNA viruses	Cluster_551	envelope protein UL20|Herpesviridae	AY714813|AAU88085.1, DQ149153|ABA29273.1, AF533768|AAP41438.1, JN555585|AEQ77050.1, JN561323|AEV91358.1, JQ360576|AFV26908.1, JQ596859|AFR32462.1, AB825953|BAP00699.1, HM625781|ADO13808.1, KT594769|AMB17051.1	10	Herpesviridae: 10	envelope protein UL20: 5, virion membrane protein: 2, envelope protein: 1, UL20: 1, integral membrane protein UL20: 1
Group I: dsDNA viruses	Cluster_552	envelope glycoprotein H|Herpesviridae	AY714813|AAU88087.1, DQ149153|ABA29275.1, AF533768|AAP41440.1, JQ360576|AFV26910.1, JN561323|AEV91360.1, JN555585|AEQ77052.1, AB825953|BAP00701.1, KT594769|AMB17001.1, JQ596859|AFR32464.1, HM625781|ADO13806.1	10	Herpesviridae: 10	envelope glycoprotein H: 6, virion glycoprotein H: 2, glycoprotein H: 1, UL22: 1
Group I: dsDNA viruses	Cluster_553	tegument protein UL37|Herpesviridae	AY714813|AAU88103.1, DQ149153|ABA29291.1, AF533768|AAP41455.1, JN555585|AEQ77068.1, JQ360576|AFV26926.1, JN561323|AEV91376.1, AB825953|BAP00716.1, JQ596859|AFR32478.1, HM625781|ADO13790.1, KT594769|AMB16997.1	10	Herpesviridae: 10	tegument protein UL37: 6, minor tegument protein: 2, tegument protein: 1, UL37: 1
Group I: dsDNA viruses	Cluster_554	envelope glycoprotein C|Herpesviridae	AY261359|AAR86117.1, AJ004801|CAA06089.1, AF030027|AAC59530.1, KM051845|AIL02933.1, BK001744|DAA02167.1, KT819633|ALL26048.1, AY665713|AAT67273.1, AP010838|BAH02441.1, JQ343919|AFI33151.1, FJ478159|ACT88314.1	10	Herpesviridae: 10	envelope glycoprotein C: 4, glycoprotein C: 2, 16: 1, membrane glycoprotein gC precursor: 1, membrane glycoprotein C: 1, UL44 glycoprotein C: 1
Group I: dsDNA viruses	Cluster_555	membrane protein UL45|Herpesviridae	AY714813|AAU88111.1, DQ149153|ABA29299.1, AF533768|AAP41463.1, JQ360576|AFV26934.1, JN555585|AEQ77076.1, JN561323|AEV91384.1, AB825953|BAP00724.1, KT594769|AMB17057.1, JQ596859|AFR32488.1, HM625781|ADO13783.1	10	Herpesviridae: 10	membrane protein UL45: 6, type II membrane protein: 2, membrane protein: 1, UL45: 1
Group I: dsDNA viruses	Cluster_556	tegument protein VP13/14|Herpesviridae	AY714813|AAU88113.1, DQ149153|ABA29301.1, AF533768|AAP41465.1, JN555585|AEQ77078.1, AB825953|BAP00726.1, JQ360576|AFV26936.1, JN561323|AEV91386.1, JQ596859|AFR32490.1, KT594769|AMB17008.1, HM625781|ADO13781.1	10	Herpesviridae: 10	tegument protein VP13/14: 6, tegument phosphoprotein VP13/14: 1, tegument phosphoprotein: 1, UL47 tegument protein/IE transactivator: 1, UL47: 1
Group I: dsDNA viruses	Cluster_557	deoxyuridine triphosphatase|Herpesviridae	AY714813|AAU88117.1, DQ149153|ABA29305.1, AF533768|AAP41469.1, JN555585|AEQ77082.1, JN561323|AEV91390.1, JQ360576|AFV26940.1, AB825953|BAP00730.1, JQ596859|AFR32495.1, HM625781|ADO13778.1, KT594769|AMB17034.1	10	Herpesviridae: 10	deoxyuridine triphosphatase: 8, deoxyuridine thriphosphatase: 1, UL5O: 1
Group I: dsDNA viruses	Cluster_558	multifunctional expression regulator|Herpesviridae	AY714813|AAU88121.1, DQ149153|ABA29309.1, AF533768|AAP41473.1, JQ360576|AFV26944.1, JN561323|AEV91394.1, JN555585|AEQ77086.1, AB825953|BAP00734.1, JQ596859|AFR32499.1, KT594769|AMB17020.1, HM625781|ADO13774.1	10	Herpesviridae: 10	multifunctional expression regulator: 4, immediate early protein ICP27: 2, multifunctional expression regulator ICP27: 1, UL54 multifunctional expression regulator: 1, multifunctional expression regulator; ICP27: 1, UL54: 1
Group I: dsDNA viruses	Cluster_559	envelope glycoprotein D|Herpesviridae	AY714813|AAU88131.1, DQ149153|ABA29319.1, AF533768|AAP41483.1, JQ360576|AFV26955.1, JN561323|AEV91405.1, JN555585|AEQ77097.1, AB825953|BAP00743.1, KT594769|AMB17031.1, JQ596859|AFR32507.1, HM625781|ADO13836.1	10	Herpesviridae: 10	envelope glycoprotein D: 6, virion glycoprotein D: 2, glycoprotein D: 1, US6: 1
Group I: dsDNA viruses	Cluster_560	envelope glycoprotein E|Herpesviridae	AY714813|AAU88133.1, DQ149153|ABA29321.1, AF533768|AAP41485.1, JQ360576|AFV26957.1, JN561323|AEV91407.1, JN555585|AEQ77099.1, AB825953|BAP00745.1, JQ596859|AFR32509.1, KT594769|AMB17016.1, HM625781|ADO13838.1	10	Herpesviridae: 10	envelope glycoprotein E: 5, virion glycoprotein E: 3, glycoprotein E: 1, US8: 1
Group I: dsDNA viruses	Cluster_561	virion protein V67|Herpesviridae	AJ004801|CAA06141.1, AY261359|AAR86169.1, AY665713|AAT67334.1, AY665713|AAT67324.1, AP010838|BAH02492.1, AP010838|BAH02502.1, JQ343919|AFI33213.1, JQ343919|AFI33203.1, AF030027|AAC59586.1, KM051845|AIL02985.1	10	Herpesviridae: 10	virion protein V67: 3, IR6: 2, ORF 67: 2, US1.67 protein: 1, US1.67 virion protein: 1, 67: 1
Group I: dsDNA viruses	Cluster_562	envelope glycoprotein E|Herpesviridae	AJ004801|CAA06147.1, AY261359|AAR86175.1, FJ478159|AAB30982.3, AF030027|AAC59594.1, JQ343919|AFI33210.1, KM051845|AIL02992.1, KT819633|ALL26102.1, AY665713|AAT67331.1, AP010838|BAH02499.1, BK001744|DAA02209.1	10	Herpesviridae: 10	envelope glycoprotein E: 5, US8 glycoprotein E: 1, membrane glycoprotein gE precursor: 1, 74: 1, membrane glycoprotein E: 1, glycoprotein E: 1
Group I: dsDNA viruses	Cluster_563	transcriptional regulator ICP4|Herpesviridae	AY665713|AAT67321.1, AY665713|AAT67337.1, AP010838|BAH02505.1, AP010838|BAH02489.1, AF030027|AAC59583.1, AF030027|AAC59599.1, JQ343919|AFI33216.1, JQ343919|AFI33200.1, KM051845|AIL02981.1, KM051845|AIL02997.1	10	Herpesviridae: 10	transcriptional regulator ICP4: 4, transcriptional activator: 2, 64: 2, transcriptional regulator: 2
Group I: dsDNA viruses	Cluster_564	large tegument protein|Herpesviridae	FJ483967|AEV80908.1, FJ483970|AEV80753.1, FJ483968|AEV80412.1, KR351281|AKG51616.1, AY186194|AAP50605.1, AF480884|AAM00697.1, AY446894|AAR31613.1, AF281817|AAK57096.1, KC503762|AGE11525.1, KF017583|AGT99225.1	10	Herpesviridae: 10	large tegument protein: 6, T48: 1, UL48: 1, rh78: 1, GP48: 1
Group I: dsDNA viruses	Cluster_565	helicase-primase subunit|Herpesviridae	FJ483967|AEV80951.1, FJ483970|AEV80796.1, FJ483968|AEV80455.1, KR351281|AKG51586.1, AY186194|AAP50663.1, AY446894|AAR31652.1, KC503762|AGE11572.1, AF281817|AAK57146.1, AF480884|AAM00739.1, KF017583|AGT99266.1	10	Herpesviridae: 10	helicase-primase subunit: 5, GP102: 1, rh139: 1, UL102: 1, T102: 1, helicase-primase subunit HP3: 1
Group I: dsDNA viruses	Cluster_566	tegument protein UL7|Herpesviridae	FJ483967|AEV80952.1, FJ483970|AEV80797.1, AY186194|AAP50664.1, AY446894|AAR31653.1, FJ483968|AEV80456.1, AF480884|AAM00740.1, AF281817|AAK57147.1, JX867617|AFX83416.1, KC503762|AGE11573.1, MCU68299|ORF303	10	Herpesviridae: 10	tegument protein UL7: 5, GP103: 1, E103: 1, rh140: 1, T103: 1, Hypothetical protein: 1
Group I: dsDNA viruses	Cluster_567	virion protein G11|Herpesviridae	AF319782|AAK38215.1, DQ279927|ABB89283.1, AJ507799|CAD53458.1, AY037858|AAK95471.1, AF083424|AAC95535.1, X64346|CAA45634.1, AF083501|AAD21338.1, KM924295|AIU39539.1, EHVU20824|AAC13800.2, AF148805|ABD28855.1	10	Herpesviridae: 10	virion protein G11: 2, LF2: 2, orf 11; similar to Raji LF2: 1, unknown: 1, LF2 protein: 1, ORF8: 1, ORF11: 1, unnamed protein product; ORF 11; KCRF4; similarity to LF2 of EBV Raji insertion: 1
Group I: dsDNA viruses	Cluster_568	unknown|Herpesviridae	AF083424|AAC95590.1, AF318573|AAK07985.1, X64346|CAA45689.1, EHVU20824|AAC13854.1, KM924295|AIU39591.1, KT595939|ALE14781.1, AF083501|AAD21400.1, AF148805|ABD28921.1, U97553|AAB66454.1, HQ221963|ADW24407.1	10	Herpesviridae: 10	unknown: 3, ORF66: 2, protein UL49: 2, orf 66: 1, unnamed protein product; ORF 66; ECLF6; sim. to other HV: 1, hypothetical protein: 1
Group I: dsDNA viruses	Cluster_569	22K|Adenoviridae	JF510462|AFC40578.1, KJ469653|AIE77226.1, KC493646|AGL34691.1, KF477312|AGX93313.1, GU188428|ADQ39068.1, KF477313|AGX93345.1, GU936707|ADM53806.1, KX121164|AOW42080.1, FN824512|CDO33907.1, GU936707|ADM53805.1	10	Adenoviridae: 10	22K: 4, encapsidation protein 22K: 3, 22 kDa protein: 2, 33 kDa protein: 1
Group I: dsDNA viruses	Cluster_570	ORF20|Adenoviridae	JF510462|AFC40586.1, KJ469653|AIE77232.1, KX121164|AOW42069.1, KF477313|AGX93352.1, KC493646|AGL34698.1, GU936707|ADM53812.1, FN824512|CDO33915.1, AAU46933|AAC54921.1, KF477312|AGX93319.1, GU734104|ADE58411.1	10	Adenoviridae: 10	ORF20: 7, protein ORF20: 3
Group I: dsDNA viruses	Cluster_571	E1B 19K|Adenoviridae	KT698852|AMB43018.1, KT698856|AMB43144.1, KJ563221|AIA22344.1, BK005277|DAA05533.1, KT160425|AKT26017.1, AF252854|AAF99662.1, BK000400|DAA00407.1, AF289262|AAK26479.1, AF030154|AAD09715.1, BK001455|DAA01713.1	10	Adenoviridae: 10	E1B 19K: 3, small T-antigen: 2, unknown: 1, E1B 163R protein: 1, E1a_19K: 1, 157R: 1, E1B 19 kDa protein: 1
Group I: dsDNA viruses	Cluster_572	DNA binding/packing protein|I_dsDNAviruses	HF920636|CCV02334.1, KF938901|AHL67572.1, HF920637|CCV02573.1, AF303741|AAK82143.1, CU469068|CCA61460.1, DQ643392|ABF82109.1, HF920635|CCV02155.1, GQ918152|ADO00418.1, HF920634|CCV01982.1, HF920633|CCV01805.1	10	Iridoviridae: 9, Ascoviridae: 1	DNA binding/packing protein: 6, hypothetical protein: 2, 282R: 1, unnamed protein product; 103L; Late Transcription Factor VLTF3-like; closest orthologs: HvAV3e ORF033, TnAV2c ORF017, SfAV1a ORF029, CIV 282R, MIV 079L: 1
Group I: dsDNA viruses	Cluster_573	SWI/SNF2 family helicase|I_dsDNAviruses	CU469068|CCA61377.1, KF938901|AHL67578.1, HF920637|CCV02571.1, HF920635|CCV02140.1, HF920633|CCV01789.1, HF920634|CCV01962.1, HF920636|CCV02314.1, GQ918152|ADO00398.1, DQ643392|ABF82117.1, AF303741|AAD48148.1	10	Iridoviridae: 9, Ascoviridae: 1	SWI/SNF2 family helicase: 6, hypothetical protein: 2, 022L: 1, unnamed protein product; 020L; SNF2 DEAD-like helicase; closest orthologs: HvAV3e ORF015, TnAV2c ORF161, SfAV1a ORF009, CIV022L, MIV087L: 1
Group I: dsDNA viruses	Cluster_574	unknown|Iridoviridae	KT989884|AMZ04847.1, JQ724856|AFJ52301.1, KX574343|ANZ57136.1, FJ433873|ACO25201.1, AY150217|AAP33188.1, KX353311|ANK58135.1, AY548484|AAT09754.1, AF371960|AAL98810.1, AY380826|AAU10997.1, KX185156|ANK58021.1	10	Iridoviridae: 10	hypothetical protein: 7, unknown: 1, ORF086L: 1, P8.141C-like protein: 1
Group I: dsDNA viruses	Cluster_575	Thioredoxin-like|I_dsDNAviruses	CU469068|CCA61401.1, HF920637|CCV02377.1, AF303741|AAK82313.1, HF920635|CCV02145.1, GQ918152|ADO00406.1, HF920633|CCV01795.1, HF920636|CCV02319.1, HF920634|CCV01968.1, DQ643392|ABF82071.1, KF938901|AHL67625.1	10	Iridoviridae: 9, Ascoviridae: 1	hypothetical protein: 3, Thioredoxin-like: 2, thiredoxin-like: 1, Thiredoxin-like: 1, thioredoxin-like: 1, 453L: 1, unnamed protein product; 044R; Thioredoxin; closest orthologs: CIV453L & MIV041R: 1
Group I: dsDNA viruses	Cluster_576	N1R/p28 family protein|Poxviridae	AY318871|AAR83556.1, AY318871|AAR83571.1, KJ801920|AID46666.1, KJ859677|AID46896.1, AY318871|AAR83558.1, KJ801920|AID46668.1, KJ859677|AID46898.1, AY318871|AAR83566.1, AY318871|AAR83553.1, HF679132|CCU55622.1	10	Poxviridae: 10	N1R/p28 family protein: 4, CNPV210 N1R/p28-like protein: 1, CNPV212 N1R/p28-like protein: 1, CNPV225 N1R/p28-like protein: 1, CNPV220 N1R/p28-like protein: 1, CNPV207 N1R/p28-like protein: 1, N1R/p28-like protein: 1
Group I: dsDNA viruses	Cluster_577	deoxynucleoside kinase|Iridoviridae	AY548484|AAT09745.1, KX185156|ANK58013.1, FJ433873|ACO25208.1, KX353311|ANK58127.1, KT989884|AMZ04856.1, AY150217|AAP33196.1, JQ724856|AFJ52310.1, KX574343|ANZ57144.1, AY380826|AAU10875.1, AY521625|AAS18082.1	10	Iridoviridae: 10	deoxynucleoside kinase: 5, putative deoxynucleoside kinase: 4, deoxynucleoside kinases: 1
Group I: dsDNA viruses	Cluster_578	unknown|Iridoviridae	AY380826|AAU10992.1, KX185156|ANK57964.1, KX353311|ANK58064.1, AY150217|AAP33244.1, AY548484|AAT09696.1, KT989884|AMZ04927.1, JQ724856|AFJ52381.1, FJ433873|ACO25262.1, AY521625|AAS18076.1, KX574343|ANZ57200.1	10	Iridoviridae: 10	hypothetical protein: 3, unknown: 2, putative NIF NLI interacting factor: 2, putative NIF/NLI interacting factor: 2, Catalytic domain of ctd-like phosphatases: 1
Group I: dsDNA viruses	Cluster_579	IE-1|Baculoviridae	AY126275|AAM95147.1, EU839994|ACI28854.1, KM102981|AIZ48700.1, JQ798165|AFL65002.1, MBU59461|AAM09270.1, DQ123841|AAZ38312.1, EF035042|ABM45846.1, KM009991|AIE47856.1, AF169823|AAF33661.1, EU780426|ACI47507.1	10	Baculoviridae: 10	IE-1: 3, ie-1: 2, ie1: 1, ORF132 ie1: 1, putative DNA replication/transcription factor IE-1: 1, IE1: 1, immediate-early transcriptional regulatory protein 1: 1
Group I: dsDNA viruses	Cluster_580	unknown|Baculoviridae	EU839994|ACI28728.1, KM102981|AIZ48581.1, EU780426|ACI47389.1, AY126275|AAM95008.1, JQ798165|AFL64871.1, KM371112|AJK91750.1, MBU59461|AAM09133.1, EU678671|ACH69482.1, EU255577|ABY47822.1, AF162221|AAF05242.1	10	Baculoviridae: 10	unknown: 5, hypothetical protein: 2, ORF128: 1, asb023: 1, ORF089: 1
Group I: dsDNA viruses	Cluster_581	unknown|Baculoviridae	EU839994|ACI28762.1, KM102981|AIZ48612.1, DQ123841|AAZ38223.1, JQ798165|AFL64911.1, AY126275|AAM95055.1, MBU59461|AAM09177.1, KM009991|AIE47827.1, AF169823|AAF33581.1, EU780426|ACI47423.1, EF035042|ABM45760.1	10	Baculoviridae: 10	unknown: 3, hypothetical protein: 3, asb054: 1, unknown protein: 1, ORF-57: 1, ORF51: 1
Group I: dsDNA viruses	Cluster_582	unknown|Baculoviridae	EU839994|ACI28763.1, KM102981|AIZ48613.1, DQ123841|AAZ38224.1, AF169823|AAF33582.1, EF035042|ABM45761.1, EU780426|ACI47424.1, KM009991|AIE47826.1, AY126275|AAM95056.1, JQ798165|AFL64912.1, MBU59461|AAM09178.1	10	Baculoviridae: 10	unknown: 3, parg: 1, ORF52: 1, asb055: 1, unknown protein: 1, poly ADP-ribose glycohydrolase: 1, ORF-58: 1, hypothetical protein: 1
Group I: dsDNA viruses	Cluster_583	putative viral enhancing factor|Baculoviridae	DQ123841|AAZ38242.1, EU839994|ACI28784.1, KM102981|AIZ48629.1, DQ123841|AAZ38241.1, KM009991|AIE47809.1, JQ798165|AFL64930.1, AY126275|AAM95075.1, MBU59461|AAM09197.1, DQ123841|AAZ38294.1, KM102981|AIZ48682.1	10	Baculoviridae: 10	putative viral enhancing factor: 1, vef-1: 1, viral enhancing factor-2: 1, VEF-3: 1, VEF-2: 1, vef: 1, VEF-1: 1, viral enhancing factor: 1, vef-3: 1, viral enhancing factor VEF: 1
Group I: dsDNA viruses	Cluster_584	p94|Baculoviridae	EU839994|ACI28816.1, KM102981|AIZ48660.1, MBU59461|AAM09234.1, AY126275|AAM95111.1, JQ798165|AFL64967.1, L22858|AAA66764.1, EU678671|ACH69370.1, KR011718|AKR17405.1, EU255577|ABY47711.1, AF162221|AAF05135.1	10	Baculoviridae: 10	p94: 4, P94: 3, P94-like protein: 1, ORF21: 1, Ac-94K: 1
Group I: dsDNA viruses	Cluster_585	unknown|Baculoviridae	EU839994|ACI28830.1, KM102981|AIZ48675.1, DQ123841|AAZ38286.1, EF035042|ABM45822.1, KM009991|AIE47771.1, EU780426|ACI47484.1, AF169823|AAF33640.1, JQ798165|AFL64981.1, AY126275|AAM95125.1, MBU59461|AAM09248.1	10	Baculoviridae: 10	unknown: 2, baculovirus J domain protein: 2, bjdp: 2, ORF-120: 1, ORF111: 1, J domain protein: 1, bJDP-like protein: 1
Group I: dsDNA viruses	Cluster_586	unknown|Baculoviridae	DQ486030|ABF50350.1, KF894742|AHD25600.1, AY327402|AAQ91706.1, AP009046|BAE72408.1, OPU75930|AAC59035.1, AF512031|AAP29822.2, KR815466|ALR71662.1, DQ813662|ABI13819.2, KC961304|AGR57153.1, AY043265|AAK85591.1	10	Baculoviridae: 10	unknown: 5, hypothetical protein: 4, ORF119 peptide: 1
Group I: dsDNA viruses	Cluster_587	late expression factor 6|Baculoviridae	DQ486030|ABF50380.1, KJ631623|AJD09271.1, AP009046|BAE72404.1, DQ813662|ABI13823.1, KR815466|ALR71658.1, AY327402|AAQ91738.1, AF512031|AAP29826.1, KC961304|AGR57149.1, OPU75930|AAC59039.1, AY043265|AAK85596.1	10	Baculoviridae: 10	late expression factor 6: 5, LEF-6: 2, unknown: 1, lef-6: 1, LEF6: 1
Group I: dsDNA viruses	Cluster_588	baculovirus repeated ORF-a|Baculoviridae	DQ813662|ABI13790.1, NPHT3COMP|AAC63766.1, AP009046|BAE72346.1, AF081810|AAC70301.1, NPHT3COMP|AAC63822.1, KU565883|ANF29747.1, KF158713|AGR56859.1, MBU59461|AAM09231.1, JQ798165|AFL64964.1, AY126275|AAM95108.1	10	Baculoviridae: 10	baculovirus repeated ORF-a: 1, bro-e: 1, Ld-bro-k: 1, bro: 1, bro-a: 1, BRO-c: 1, BRO-b: 1, BRO-e: 1, BRO-g: 1, BRO-F: 1
Group I: dsDNA viruses	Cluster_589	unknown|Baculoviridae	KR011718|AKR17435.1, EU678671|ACH69436.1, EU255577|ABY47772.1, AF162221|AAF05197.1, AY126275|AAM95010.1, MBU59461|AAM09135.1, KR091910|AKS25357.1, KM371112|AJK91729.1, JQ798165|AFL64873.1, KM009991|AIE47747.1	10	Baculoviridae: 10	unknown: 3, hypothetical protein: 3, p10: 2, ORF83: 1, orf27-like protein: 1
Group I: dsDNA viruses	Cluster_590	unknown|Baculoviridae	AY126275|AAM95009.1, JQ798165|AFL64872.1, MBU59461|AAM09134.1, KR011718|AKR17424.1, EU255577|ABY47743.1, EU678671|ACH69405.1, AF162221|AAF05171.1, EF035042|ABM45843.1, KM371112|AJK91708.1, EU780426|ACI47457.1	10	Baculoviridae: 10	unknown: 4, hypothetical protein: 3, unknown protein: 1, ORF047: 1, ORF57: 1
Group I: dsDNA viruses	Cluster_591	chtB1|Baculoviridae	U53466|AAK70676.1, HQ116624|AEB00296.1, KC179784|AGQ20267.1, GQ884143|ACZ63494.1, AF547984|AAP85645.1, AY229987|AAQ21606.1, KJ406702|AIS92010.1, AF499596|AAM70206.1, KR091910|AKS25352.1, KU593505|AMF83760.1	10	Baculoviridae: 10	hypothetical protein: 4, chtB1: 1, ORF9 similar to AcMNPV ORF145: 1, unknown: 1, Clas9: 1, PrGVORF8: 1, ORF_8: 1
[truncated: 14,656 more rows]
