# Supplementary material for: The genomic underpinnings of eukaryotic virus taxonomy: creating a sequence-based framework for family-level virus classification
Source: Microbiome. 2018 Feb 20;6:38. doi: 10.1186/s40168-018-0422-7 (PMC5819261; doi:10.1186/s40168-018-0422-7)
Supplement: Supplementary file 5 — Table S5. Mutual information scores. Informativeness of different PPHMMs in the assignment of sequences to ICTV taxa expressed as a mutual information score. (XLSX 538 kb) [file 40168_2018_422_MOESM5_ESM.xlsx]

## Sheet: Sheet1
Table S5 Mutual information (MI) scores
Baltimore classification	Feature	MI	Feature label
Group I: dsDNA viruses	EsV-1-93|Phycodnaviridae	1.56955	Unlabelled
Group I: dsDNA viruses	DNA polymerase|I_dsDNAviruses	1.48555	Non-structural gene: Pol/Replicase
Group I: dsDNA viruses	DNA polymerase-like protein|Hytrosaviridae	1.30891	Non-structural gene: Pol/Replicase
Group I: dsDNA viruses	DNA polymerase catalytic subunit|Herpesviridae	1.30493	Non-structural gene: Pol/Replicase
Group I: dsDNA viruses	DNA polymerase|Mimiviridae	1.1714	Non-structural gene: Pol/Replicase
Group I: dsDNA viruses	DNA polymerase|Baculoviridae	1.16891	Non-structural gene: Pol/Replicase
Group I: dsDNA viruses	DNA polymerase|Ascoviridae	1.15833	Non-structural gene: Pol/Replicase
Group I: dsDNA viruses	delta DNA polymerase (B family)|Iridoviridae	1.14242	Non-structural gene: Pol/Replicase
Group I: dsDNA viruses	putative superfamily II helicase/VV D11-like transcription factor|Mimiviridae	0.912954	Non-structural gene: Others
Group I: dsDNA viruses	DNA polymerase family B|Marseilleviridae	0.907553	Non-structural gene: Pol/Replicase
Group I: dsDNA viruses	putative D6/D11-like helicase|Marseilleviridae	0.905152	Non-structural gene: Others
Group I: dsDNA viruses	putative NTPase|Iridoviridae	0.900221	Unlabelled
Group I: dsDNA viruses	D6/D11-like helicase|Marseilleviridae	0.894618	Non-structural gene: Others
Group I: dsDNA viruses	DNA polymerase|Poxviridae	0.88636	Non-structural gene: Pol/Replicase
Group I: dsDNA viruses	transcription termination factor NPH-I|Poxviridae	0.87995	Non-structural gene: Others
Group I: dsDNA viruses	DNA-directed RNA polymerase subunit 1|Mimiviridae	0.849535	Non-structural gene: Pol/Replicase
Group I: dsDNA viruses	putative superfamily II helicase/VV D6-like early transcription factor small subunit|Mimiviridae	0.846972	Non-structural gene: Others
Group I: dsDNA viruses	morph, VETF-s early transcription factor small|Poxviridae	0.846622	Non-structural gene: Others
Group I: dsDNA viruses	hypothetical protein|Marseilleviridae	0.844832	Unlabelled
Group I: dsDNA viruses	DNA-dependent RNA polymerase II largest subunit|Iridoviridae	0.840749	Non-structural gene: Pol/Replicase
Group I: dsDNA viruses	DNA-directed RNA polymerase|I_dsDNAviruses	0.839392	Non-structural gene: Pol/Replicase
Group I: dsDNA viruses	putative ATP-dependent RNA helicase|Phycodnaviridae	0.815481	Non-structural gene: Others
Group I: dsDNA viruses	DNA-directed RNA polymerase subunit 2|Marseilleviridae	0.813285	Non-structural gene: Pol/Replicase
Group I: dsDNA viruses	putative transcription termination factor|Mimiviridae	0.812007	Non-structural gene: Others
Group I: dsDNA viruses	ATPase|Ascoviridae	0.807155	Unlabelled
Group I: dsDNA viruses	RNA polymerase subunit 1|Asfarviridae	0.803068	Non-structural gene: Pol/Replicase
Group I: dsDNA viruses	ribonucleotide reductase small subunit|I_dsDNAviruses	0.802885	Non-structural gene: Others
Group I: dsDNA viruses	putative A32-like packaging ATPase|Marseilleviridae	0.80193	Unlabelled
Group I: dsDNA viruses	ATPase 3|I_dsDNAviruses	0.795538	Unlabelled
Group I: dsDNA viruses	DNA dependent RNA polymerase b subunit|I_dsDNAviruses	0.789999	Non-structural gene: Pol/Replicase
Group I: dsDNA viruses	DNA-directed RNA polymerase subunit alpha|Marseilleviridae	0.77864	Non-structural gene: Pol/Replicase
Group I: dsDNA viruses	DNA-directed RNA polymerase subunit alpha|Marseilleviridae	0.77675	Non-structural gene: Pol/Replicase
Group I: dsDNA viruses	ribonucleoside-diphosphate reductase large chain|I_dsDNAviruses	0.770143	Non-structural gene: Others
Group I: dsDNA viruses	ribonucleotide reductase large subunit|I_dsDNAviruses	0.763283	Non-structural gene: Others
Group I: dsDNA viruses	DNA-directed RNA polymerase II subunit RPB2|I_dsDNAviruses	0.755923	Non-structural gene: Pol/Replicase
Group I: dsDNA viruses	Capsid protein|I_dsDNAviruses	0.750945	Structural gene: Capsid/Gag
Group I: dsDNA viruses	putative primase|I_dsDNAviruses	0.747788	Unlabelled
Group I: dsDNA viruses	DNA polymerase|Baculoviridae	0.746073	Non-structural gene: Pol/Replicase
Group I: dsDNA viruses	DNA-directed RNA polymerase II|Ascoviridae	0.742209	Non-structural gene: Pol/Replicase
Group I: dsDNA viruses	SWI/SNF2 family helicase|I_dsDNAviruses	0.740834	Non-structural gene: Others
Group I: dsDNA viruses	RNA polymerase subunit RPO147|Poxviridae	0.735477	Non-structural gene: Pol/Replicase
Group I: dsDNA viruses	major capsid protein|I_dsDNAviruses	0.729889	Structural gene: Capsid/Gag
Group I: dsDNA viruses	DNA binding/packing protein|I_dsDNAviruses	0.729872	Unlabelled
Group I: dsDNA viruses	ribonucleotide reductase alpha subunit|I_dsDNAviruses	0.724032	Non-structural gene: Others
Group I: dsDNA viruses	ribonucleotide reductase subunit 2|Herpesviridae	0.721328	Non-structural gene: Others
Group I: dsDNA viruses	RNA polymerase subunit RPO132|Poxviridae	0.707791	Non-structural gene: Pol/Replicase
Group I: dsDNA viruses	DNA-directed RNA polymerase II largest subunit|I_dsDNAviruses	0.704011	Non-structural gene: Pol/Replicase
Group I: dsDNA viruses	hypothetical protein|Marseilleviridae	0.70378	Unlabelled
Group I: dsDNA viruses	RNAseIII|I_dsDNAviruses	0.70039	Unlabelled
Group I: dsDNA viruses	major capsid protein|Ascoviridae	0.697937	Structural gene: Capsid/Gag
Group I: dsDNA viruses	ribonucleotide reductase 1|I_dsDNAviruses	0.687855	Non-structural gene: Others
Group I: dsDNA viruses	putative ribonucleotide reductase large subunit precursor|Mimiviridae	0.685921	Non-structural gene: Others
Group I: dsDNA viruses	major capsid protein|Marseilleviridae	0.683082	Structural gene: Capsid/Gag
Group I: dsDNA viruses	nucleoside triphosphatase I|Poxviridae	0.681065	Structural gene: Capsid/Gag
Group I: dsDNA viruses	hypothetical protein|Marseilleviridae	0.657012	Unlabelled
Group I: dsDNA viruses	helicase|Asfarviridae	0.656517	Non-structural gene: Others
Group I: dsDNA viruses	ribonucleotide reductase subunit 1|Herpesviridae	0.653064	Non-structural gene: Others
Group I: dsDNA viruses	DNA repair enzyme RAD2|Iridoviridae	0.648391	Unlabelled
Group I: dsDNA viruses	ribonucleoside-diphosphate reductase large chain precursor|Iridoviridae	0.64443	Non-structural gene: Others
Group I: dsDNA viruses	347L|I_dsDNAviruses	0.64023	Unlabelled
Group I: dsDNA viruses	EsV-1-66|I_dsDNAviruses	0.63766	Unlabelled
Group I: dsDNA viruses	putative major capsid protein|Phycodnaviridae	0.633059	Structural gene: Capsid/Gag
Group I: dsDNA viruses	helicase|I_dsDNAviruses	0.621789	Non-structural gene: Others
Group I: dsDNA viruses	protein kinase 1|I_dsDNAviruses	0.621401	Non-structural gene: Others
Group I: dsDNA viruses	RNA polymerase RPO132|Poxviridae	0.617368	Non-structural gene: Pol/Replicase
Group I: dsDNA viruses	nuclease-VHS inhibit celluar gene expression|Ascoviridae	0.613245	Unlabelled
Group I: dsDNA viruses	transcription factor|I_dsDNAviruses	0.613227	Non-structural gene: Others
Group I: dsDNA viruses	ATPase|Ascoviridae	0.612016	Unlabelled
Group I: dsDNA viruses	D5 family helicase-primase|Iridoviridae	0.61075	Non-structural gene: Others
Group I: dsDNA viruses	putative transcription factor A2-like protein|Marseilleviridae	0.609367	Non-structural gene: Others
Group I: dsDNA viruses	putative transcription elongation factor TFIIS|I_dsDNAviruses	0.606911	Non-structural gene: Others
Group I: dsDNA viruses	DNA-directed RNA polymerase b subunit|Ascoviridae	0.606136	Non-structural gene: Pol/Replicase
Group I: dsDNA viruses	Putative helicase|Iridoviridae	0.600693	Non-structural gene: Others
Group I: dsDNA viruses	DEAD-like helicase|Ascoviridae	0.600079	Non-structural gene: Others
Group I: dsDNA viruses	D5 family NTPase|Iridoviridae	0.598246	Unlabelled
Group I: dsDNA viruses	putative Flap endonuclease|Marseilleviridae	0.592114	Unlabelled
Group I: dsDNA viruses	D5-ATPase-helicase|Phycodnaviridae	0.591623	Non-structural gene: Others
Group I: dsDNA viruses	Flap endonuclease 1-A|Iridoviridae	0.583795	Unlabelled
Group I: dsDNA viruses	DNA packaging terminase subunit 1|Alloherpesviridae	0.582036	Unlabelled
Group I: dsDNA viruses	DNA-directed RNA polymerase II|I_dsDNAviruses	0.581085	Non-structural gene: Pol/Replicase
Group I: dsDNA viruses	unnamed protein product; 093R; Putative ATPase; closest orthologs: HvAV3e ORF119, TnAV2c ORF078, SfAV1a ORF099, CIV 184R, MIV 121R, YP_001029423.1: GfV-C20-ORF1|Ascoviridae	0.577601	Unlabelled
Group I: dsDNA viruses	serine/threonine protein kinase US3|Herpesviridae	0.576605	Non-structural gene: Others
Group I: dsDNA viruses	putative ATP-dependent RNA helicase|Mimiviridae	0.575304	Non-structural gene: Others
Group I: dsDNA viruses	hypothetical protein|Marseilleviridae	0.574403	Unlabelled
Group I: dsDNA viruses	putative endonuclease|Phycodnaviridae	0.568596	Unlabelled
Group I: dsDNA viruses	probable capsid protein 3|Mimiviridae	0.565673	Structural gene: Capsid/Gag
Group I: dsDNA viruses	PIF-2|Nudiviridae	0.565315	Unlabelled
Group I: dsDNA viruses	helicase|Asfarviridae	0.563285	Non-structural gene: Others
Group I: dsDNA viruses	putative DNA-binding protein|Phycodnaviridae	0.556019	Unlabelled
Group I: dsDNA viruses	Protein kinase|Phycodnaviridae	0.541323	Non-structural gene: Others
Group I: dsDNA viruses	putative patatin-like phospholipase|Mimiviridae	0.532959	Unlabelled
Group I: dsDNA viruses	DNA polymerase|Poxviridae	0.532009	Non-structural gene: Pol/Replicase
Group I: dsDNA viruses	cathepsinB|Ascoviridae	0.511123	Unlabelled
Group I: dsDNA viruses	disulfide oxidoreductase|I_dsDNAviruses	0.493952	Non-structural gene: Others
Group I: dsDNA viruses	Putative transcription elongation factor TFIIS|I_dsDNAviruses	0.492902	Non-structural gene: Others
Group I: dsDNA viruses	helicase|Asfarviridae	0.492113	Non-structural gene: Others
Group I: dsDNA viruses	hypothetical protein|Phycodnaviridae	0.48938	Unlabelled
Group I: dsDNA viruses	cathepsin|Baculoviridae	0.487185	Unlabelled
Group I: dsDNA viruses	295L|Iridoviridae	0.4835	Unlabelled
Group I: dsDNA viruses	DNA packaging terminase subunit 1|Herpesviridae	0.480311	Unlabelled
Group I: dsDNA viruses	ser/thr kinase|Poxviridae	0.477018	Non-structural gene: Others
Group I: dsDNA viruses	thymidine kinase|I_dsDNAviruses	0.475314	Non-structural gene: Others
Group I: dsDNA viruses	papain-like cysteine peptidase|Marseilleviridae	0.474983	Unlabelled
Group I: dsDNA viruses	putative endonuclease of the XPG family|Mimiviridae	0.473306	Unlabelled
Group I: dsDNA viruses	EsV-1-23|Phycodnaviridae	0.471996	Unlabelled
Group I: dsDNA viruses	thymidylate synthase|I_dsDNAviruses	0.470927	Unlabelled
Group I: dsDNA viruses	ORF20|Malacoherpesviridae	0.469161	Unlabelled
Group I: dsDNA viruses	putative patatin-like phospholipase|Marseilleviridae	0.465589	Unlabelled
Group I: dsDNA viruses	superfamily II helicase|Marseilleviridae	0.458441	Non-structural gene: Others
Group I: dsDNA viruses	bifunctional dihydrofolate reductase-thymidylate synthase|I_dsDNAviruses	0.45791	Non-structural gene: Others
Group I: dsDNA viruses	Papain-like proteinase|Iridoviridae	0.451819	Unlabelled
Group I: dsDNA viruses	hypothetical protein|Marseilleviridae	0.451466	Unlabelled
Group I: dsDNA viruses	Dynein-like beta chain|Iridoviridae	0.448732	Unlabelled
Group I: dsDNA viruses	putative metallopeptidase WLM|Marseilleviridae	0.448464	Unlabelled
Group I: dsDNA viruses	papain-like cysteine peptidase|Marseilleviridae	0.445597	Unlabelled
Group I: dsDNA viruses	hypothetical protein|Marseilleviridae	0.44542	Unlabelled
Group I: dsDNA viruses	Ervl/Alr family protein|Iridoviridae	0.443387	Unlabelled
Group I: dsDNA viruses	Metallopeptidase WLM|Iridoviridae	0.443304	Unlabelled
Group I: dsDNA viruses	putative metal-dependent hydrolase|Mimiviridae	0.441037	Unlabelled
Group I: dsDNA viruses	ATPase|Ascoviridae	0.440682	Unlabelled
Group I: dsDNA viruses	V13|Lavidaviridae	0.440576	Unlabelled
Group I: dsDNA viruses	hypothetical protein|Iridoviridae	0.439982	Unlabelled
Group I: dsDNA viruses	DNA-directed RNA polymerase subunit B''|Iridoviridae	0.438549	Non-structural gene: Pol/Replicase
Group I: dsDNA viruses	unknown|Phycodnaviridae	0.436197	Unlabelled
Group I: dsDNA viruses	iap-3|I_dsDNAviruses	0.436167	Unlabelled
Group I: dsDNA viruses	hypothetical protein|Phycodnaviridae	0.434034	Unlabelled
Group I: dsDNA viruses	Serine/threonine protein kinase|Iridoviridae	0.433713	Non-structural gene: Others
Group I: dsDNA viruses	unnamed protein product; 028R; Uvr/REP helicase; closest orthologs: HvAV3e ORF144, SfAV1a ORF086, CIV307L, MIV033L|Ascoviridae	0.432807	Non-structural gene: Others
Group I: dsDNA viruses	putative nuclease|I_dsDNAviruses	0.431177	Unlabelled
Group I: dsDNA viruses	U28|Herpesviridae	0.430418	Unlabelled
Group I: dsDNA viruses	putative serine/threonine protein kinase|Phycodnaviridae	0.430343	Non-structural gene: Others
Group I: dsDNA viruses	cathepsin|Baculoviridae	0.42877	Unlabelled
Group I: dsDNA viruses	RNA polymerase RPO147|Poxviridae	0.42387	Non-structural gene: Pol/Replicase
Group I: dsDNA viruses	putative DNA endonuclease|Mimiviridae	0.421727	Unlabelled
Group I: dsDNA viruses	pC962R|Asfarviridae	0.421367	Unlabelled
Group I: dsDNA viruses	putative zinc finger/DNA-binding protein|Marseilleviridae	0.420459	Unlabelled
Group I: dsDNA viruses	topoisomerase II|Asfarviridae	0.419611	Unlabelled
Group I: dsDNA viruses	Metallopeptidase WLM|Iridoviridae	0.418505	Unlabelled
Group I: dsDNA viruses	unnamed protein product; 087L; Patatin-like phospholipase; closest orthologs: HvAV3e ORF128, TnAV2c ORF067, SfAV1a ORF093, CIV 463L|I_dsDNAviruses	0.417819	Unlabelled
Group I: dsDNA viruses	putative helicase|Marseilleviridae	0.416929	Non-structural gene: Others
Group I: dsDNA viruses	thymidine kinase|Poxviridae	0.415586	Non-structural gene: Others
Group I: dsDNA viruses	SMC1 family ATPase|Marseilleviridae	0.414374	Unlabelled
Group I: dsDNA viruses	serine/threonine protein kinase US3|Herpesviridae	0.411465	Non-structural gene: Others
Group I: dsDNA viruses	putative Erv-family thiol oxidoreductase|I_dsDNAviruses	0.403777	Non-structural gene: Others
Group I: dsDNA viruses	serine/threonine protein kinase|Marseilleviridae	0.402763	Non-structural gene: Others
Group I: dsDNA viruses	matrix metalloproteinase-17-like|Iridoviridae	0.402411	Structural gene: Others
Group I: dsDNA viruses	putative replication factor|Iridoviridae	0.401863	Non-structural gene: Others
Group I: dsDNA viruses	393L|I_dsDNAviruses	0.40165	Unlabelled
Group I: dsDNA viruses	DNA topoisomerase II|I_dsDNAviruses	0.400806	Unlabelled
Group I: dsDNA viruses	putative serine/threonine-protein kinase|I_dsDNAviruses	0.400681	Non-structural gene: Others
Group I: dsDNA viruses	putative thiol oxidoreductase|Phycodnaviridae	0.400378	Non-structural gene: Others
Group I: dsDNA viruses	p74|Baculoviridae	0.399444	Unlabelled
Group I: dsDNA viruses	serine/threonine protein kinase|Marseilleviridae	0.397643	Non-structural gene: Others
Group I: dsDNA viruses	putative diphosphoinositol polyphosphate phosphohydrolase|Mimiviridae	0.393235	Unlabelled
Group I: dsDNA viruses	DNA-directed RNA polymerase subunit 5|Mimiviridae	0.391766	Non-structural gene: Pol/Replicase
Group I: dsDNA viruses	hypothetical protein|Iridoviridae	0.390549	Unlabelled
Group I: dsDNA viruses	ser/thr kinase (Cop-B1R)|Poxviridae	0.389724	Non-structural gene: Others
Group I: dsDNA viruses	DNA topoisomerase II|Iridoviridae	0.38874	Unlabelled
Group I: dsDNA viruses	CUN091 putative dnapolymerase, similar to AcMNPV ORF65|Baculoviridae	0.388597	Non-structural gene: Pol/Replicase
Group I: dsDNA viruses	PCNA|Baculoviridae	0.388405	Unlabelled
Group I: dsDNA viruses	pk1|Baculoviridae	0.385433	Unlabelled
Group I: dsDNA viruses	putative alkylated DNA repair protein|I_dsDNAviruses	0.385387	Unlabelled
Group I: dsDNA viruses	hypothetical protein|Phycodnaviridae	0.385172	Unlabelled
Group I: dsDNA viruses	putative ATPase|Marseilleviridae	0.38467	Unlabelled
Group I: dsDNA viruses	putative metal-dependent hydrolase|Phycodnaviridae	0.382897	Unlabelled
Group I: dsDNA viruses	chaperone protein DnaJ|Marseilleviridae	0.380846	Unlabelled
Group I: dsDNA viruses	hypothetical protein|Iridoviridae	0.380328	Unlabelled
Group I: dsDNA viruses	unknown|Iridoviridae	0.377715	Unlabelled
Group I: dsDNA viruses	P74|Nudiviridae	0.377512	Unlabelled
Group I: dsDNA viruses	UL40 ribonucleotide reductase subunit 2|Herpesviridae	0.375638	Non-structural gene: Others
Group I: dsDNA viruses	T45|Herpesviridae	0.374336	Unlabelled
Group I: dsDNA viruses	DNA repair exonuclease SbcCD D subunit|Iridoviridae	0.373256	Unlabelled
Group I: dsDNA viruses	165R|Iridoviridae	0.372672	Unlabelled
Group I: dsDNA viruses	serine/threonine protein kinase|Marseilleviridae	0.370521	Non-structural gene: Others
Group I: dsDNA viruses	putative DNA packaging terminase|Malacoherpesviridae	0.369105	Unlabelled
Group I: dsDNA viruses	DNA polymerase catalytic subunit|Alloherpesviridae	0.368974	Non-structural gene: Pol/Replicase
Group I: dsDNA viruses	hypothetical protein|Phycodnaviridae	0.368837	Unlabelled
Group I: dsDNA viruses	DNA polymerase|Asfarviridae	0.368286	Non-structural gene: Pol/Replicase
Group I: dsDNA viruses	unknown|Iridoviridae	0.366282	Unlabelled
Group I: dsDNA viruses	putative myristylated membrane protein|Iridoviridae	0.364228	Structural gene: Others
Group I: dsDNA viruses	DNA helicase, transcript release factor|Poxviridae	0.363634	Non-structural gene: Others
Group I: dsDNA viruses	IAP|Nudiviridae	0.363186	Unlabelled
Group I: dsDNA viruses	pif-2|Hytrosaviridae	0.362112	Unlabelled
Group I: dsDNA viruses	mp-nase|Baculoviridae	0.358824	Unlabelled
Group I: dsDNA viruses	conserved hypothetical protein|Marseilleviridae	0.358429	Unlabelled
Group I: dsDNA viruses	NUDIX hydrolase|Marseilleviridae	0.358413	Unlabelled
Group I: dsDNA viruses	RNase III|Iridoviridae	0.357819	Unlabelled
Group I: dsDNA viruses	nucleoside triphosphatase I|Poxviridae	0.35662	Structural gene: Capsid/Gag
Group I: dsDNA viruses	serine/threonine protein kinase US3|Herpesviridae	0.356063	Non-structural gene: Others
Group I: dsDNA viruses	hypothetical protein|Ascoviridae	0.355166	Unlabelled
Group I: dsDNA viruses	putative ribonuclease III|Phycodnaviridae	0.354026	Unlabelled
Group I: dsDNA viruses	putative deoxynucleotide monophosphate kinase|I_dsDNAviruses	0.353485	Non-structural gene: Others
Group I: dsDNA viruses	pif-2|Baculoviridae	0.351065	Unlabelled
Group I: dsDNA viruses	337L|Iridoviridae	0.350943	Unlabelled
Group I: dsDNA viruses	uracil-DNA glycosylase|Herpesviridae	0.350239	Unlabelled
Group I: dsDNA viruses	DNA topoisomerase 2|Poxviridae	0.349831	Unlabelled
Group I: dsDNA viruses	putative ATPase|Marseilleviridae	0.349348	Unlabelled
Group I: dsDNA viruses	DNA double-strand break repair rad50 ATPase-like|Iridoviridae	0.348421	Unlabelled
Group I: dsDNA viruses	uracil-DNA glycosylase|Marseilleviridae	0.347731	Unlabelled
Group I: dsDNA viruses	virion core protein P4b|Poxviridae	0.347041	Structural gene: Capsid/Gag
Group I: dsDNA viruses	ATPase|Ascoviridae	0.346001	Unlabelled
Group I: dsDNA viruses	serine/threonine protein kinase|Marseilleviridae	0.345321	Non-structural gene: Others
Group I: dsDNA viruses	uracil-DNA glycosylase|I_dsDNAviruses	0.345298	Unlabelled
Group I: dsDNA viruses	Ribonucleoside-diphosphate reductase, beta subunit|I_dsDNAviruses	0.344366	Non-structural gene: Others
Group I: dsDNA viruses	uracil-DNA glycosylase|I_dsDNAviruses	0.344238	Unlabelled
Group I: dsDNA viruses	RNA polymerase subunit RPO30|Poxviridae	0.343397	Non-structural gene: Pol/Replicase
Group I: dsDNA viruses	hypothetical protein|Marseilleviridae	0.343076	Unlabelled
Group I: dsDNA viruses	tyr/ser protein phosphatase|Poxviridae	0.342406	Unlabelled
Group I: dsDNA viruses	unnamed protein product; 033L; SbcC subunit C; closest orthologs: HvAV3e ORF118, TnAV2c ORF77, SfAV1a ORF103, CIV 050L, MIV0 94L|Ascoviridae	0.341394	Unlabelled
Group I: dsDNA viruses	putative transcription activator|Phycodnaviridae	0.340551	Non-structural gene: Others
Group I: dsDNA viruses	conserved hypothetical protein|Marseilleviridae	0.340132	Unlabelled
Group I: dsDNA viruses	large T antigen|Polyomaviridae	0.339977	Non-structural gene: Others
Group I: dsDNA viruses	25.3 kDa Evrl/Alr thiol oxidase|Ascoviridae	0.33867	Unlabelled
Group I: dsDNA viruses	putative inhibitor of apoptosis protein|Malacoherpesviridae	0.337985	Unlabelled
Group I: dsDNA viruses	serine/threonine protein kinase|Iridoviridae	0.337096	Non-structural gene: Others
Group I: dsDNA viruses	serine/threonine protein kinase US3|Herpesviridae	0.336619	Non-structural gene: Others
Group I: dsDNA viruses	UL2|Herpesviridae	0.33629	Unlabelled
Group I: dsDNA viruses	DNA polymerase sliding clamp 2|I_dsDNAviruses	0.335205	Non-structural gene: Pol/Replicase
Group I: dsDNA viruses	thiol oxidoreductase|Iridoviridae	0.334432	Non-structural gene: Others
Group I: dsDNA viruses	ORF110|Alloherpesviridae	0.332423	Unlabelled
Group I: dsDNA viruses	E1|Papillomaviridae	0.332119	Unlabelled
Group I: dsDNA viruses	putative serine/threonine-protein kinase|Mimiviridae	0.3321	Non-structural gene: Others
Group I: dsDNA viruses	ORF87|I_dsDNAviruses	0.330707	Unlabelled
Group I: dsDNA viruses	CNPV300 ankyrin repeat protein|I_dsDNAviruses	0.328644	Unlabelled
Group I: dsDNA viruses	pif-1|Baculoviridae	0.326454	Unlabelled
Group I: dsDNA viruses	Haloacid dehalogenase-like hydrolases|I_dsDNAviruses	0.32552	Unlabelled
Group I: dsDNA viruses	serine/threonine protein kinase US3B|Herpesviridae	0.324902	Non-structural gene: Others
Group I: dsDNA viruses	patatin-like phospholipase|Ascoviridae	0.324704	Unlabelled
Group I: dsDNA viruses	Ser/Thr-like protein kinase lyk4|Iridoviridae	0.324377	Non-structural gene: Others
Group I: dsDNA viruses	conserved hypothetical protein|Marseilleviridae	0.323831	Unlabelled
Group I: dsDNA viruses	putative dUTP pyrophosphatase|Iridoviridae	0.32274	Unlabelled
Group I: dsDNA viruses	protein tyrosine phosphatase 2|I_dsDNAviruses	0.322189	Unlabelled
Group I: dsDNA viruses	iap-3|Nudiviridae	0.320775	Unlabelled
Group I: dsDNA viruses	MC013L|Poxviridae	0.320519	Unlabelled
Group I: dsDNA viruses	putative ribonucleotide reductase small subunit RNR2|Malacoherpesviridae	0.320188	Non-structural gene: Others
Group I: dsDNA viruses	ankyrin repeat protein|Poxviridae	0.319287	Unlabelled
Group I: dsDNA viruses	serine/threonine protein kinase|Marseilleviridae	0.318724	Non-structural gene: Others
Group I: dsDNA viruses	Thymidine kinase|I_dsDNAviruses	0.317295	Non-structural gene: Others
Group I: dsDNA viruses	dihydrofolate reductase|Nudiviridae	0.314102	Non-structural gene: Others
Group I: dsDNA viruses	thioredoxin|Marseilleviridae	0.313768	Unlabelled
Group I: dsDNA viruses	pk-1|Baculoviridae	0.313373	Unlabelled
Group I: dsDNA viruses	dUTPase|Nudiviridae	0.31202	Unlabelled
Group I: dsDNA viruses	lipopolysaccharide-modifying enzyme|Ascoviridae	0.310439	Unlabelled
Group I: dsDNA viruses	calcineurin-like phosphoesterase|Marseilleviridae	0.309801	Unlabelled
Group I: dsDNA viruses	hypothetical protein|Phycodnaviridae	0.309467	Unlabelled
Group I: dsDNA viruses	serine/threonine protein kinase US3|Herpesviridae	0.306468	Non-structural gene: Others
Group I: dsDNA viruses	hypothetical protein|Mimiviridae	0.306106	Unlabelled
Group I: dsDNA viruses	EsV-1-141|Phycodnaviridae	0.304619	Unlabelled
Group I: dsDNA viruses	350L|I_dsDNAviruses	0.304135	Unlabelled
Group I: dsDNA viruses	DNA packaging terminase subunit 1|Herpesviridae	0.303094	Unlabelled
Group I: dsDNA viruses	putative ribonuclease III|Marseilleviridae	0.302094	Unlabelled
Group I: dsDNA viruses	DNA repair exonuclease SbcCD D subunit|I_dsDNAviruses	0.301987	Unlabelled
Group I: dsDNA viruses	unknown|Iridoviridae	0.30183	Unlabelled
Group I: dsDNA viruses	putative early transcription factor large subunit|Marseilleviridae	0.301645	Non-structural gene: Others
Group I: dsDNA viruses	deoxyguanosine kinase|I_dsDNAviruses	0.301499	Non-structural gene: Others
Group I: dsDNA viruses	Immediate early protein ICP-46|Iridoviridae	0.301485	Unlabelled
Group I: dsDNA viruses	ankyrin repeat protein|I_dsDNAviruses	0.301188	Unlabelled
Group I: dsDNA viruses	hypothetical protein|Marseilleviridae	0.299824	Unlabelled
Group I: dsDNA viruses	ORF106|Malacoherpesviridae	0.299527	Unlabelled
Group I: dsDNA viruses	inhibitor of apoptosis protein|Poxviridae	0.299373	Unlabelled
Group I: dsDNA viruses	putative serine/threonine-protein kinase/receptor|Mimiviridae	0.298802	Non-structural gene: Others
Group I: dsDNA viruses	unknown|Baculoviridae	0.298176	Unlabelled
Group I: dsDNA viruses	8-hydroxy-dGTPase|Asfarviridae	0.297991	Unlabelled
Group I: dsDNA viruses	RNA helicase NPH-II|Poxviridae	0.297977	Non-structural gene: Others
Group I: dsDNA viruses	unknown|Baculoviridae	0.297472	Unlabelled
Group I: dsDNA viruses	hypothetical protein|Phycodnaviridae	0.295573	Unlabelled
Group I: dsDNA viruses	Uvr/REP helicase|Iridoviridae	0.295257	Non-structural gene: Others
Group I: dsDNA viruses	pif-3|Nudiviridae	0.294642	Unlabelled
Group I: dsDNA viruses	unknown|Iridoviridae	0.294166	Unlabelled
Group I: dsDNA viruses	immediate early protein ICP-46|Iridoviridae	0.293856	Unlabelled
Group I: dsDNA viruses	unnamed protein product; 046L; Serine/threonine protein kinase; closest orthologs: HvAV3e ORF077, TnAV2c ORF115, SfAV1a ORF064 & CIV 209R|Ascoviridae	0.293153	Non-structural gene: Others
Group I: dsDNA viruses	ORF100|Malacoherpesviridae	0.291763	Unlabelled
Group I: dsDNA viruses	DNA topoisomerase type I|Poxviridae	0.29015	Unlabelled
Group I: dsDNA viruses	probable ribonuclease 3|Mimiviridae	0.28993	Unlabelled
Group I: dsDNA viruses	Hypothetical protein|Polydnaviridae	0.289223	Unlabelled
Group I: dsDNA viruses	unknown|Iridoviridae	0.289162	Unlabelled
Group I: dsDNA viruses	large T antigen|Polyomaviridae	0.288791	Non-structural gene: Others
Group I: dsDNA viruses	Putative tyrosine protein kinase|Iridoviridae	0.288585	Non-structural gene: Others
Group I: dsDNA viruses	hypothetical protein|Phycodnaviridae	0.287694	Unlabelled
Group I: dsDNA viruses	inhibitor of apoptosis 5|I_dsDNAviruses	0.286703	Unlabelled
Group I: dsDNA viruses	Putative dual specificity phosphatase 13|Iridoviridae	0.284233	Unlabelled
Group I: dsDNA viruses	iap|Baculoviridae	0.284154	Unlabelled
Group I: dsDNA viruses	putative patatin-like phospholipase|Mimiviridae	0.282547	Unlabelled
Group I: dsDNA viruses	38K|Baculoviridae	0.282179	Unlabelled
Group I: dsDNA viruses	Capsid protein|Phycodnaviridae	0.281797	Structural gene: Capsid/Gag
Group I: dsDNA viruses	45.4 DNA replication factor|Ascoviridae	0.281083	Non-structural gene: Others
Group I: dsDNA viruses	putative exonuclease|Phycodnaviridae	0.280962	Unlabelled
Group I: dsDNA viruses	DNA double-strand break repair rad50 ATPase-like|Iridoviridae	0.279585	Unlabelled
Group I: dsDNA viruses	438L|Iridoviridae	0.278924	Unlabelled
Group I: dsDNA viruses	ankyrin repeat protein|Poxviridae	0.278251	Unlabelled
Group I: dsDNA viruses	putative metallo-dependent phosphatase|Mimiviridae	0.278246	Unlabelled
Group I: dsDNA viruses	transcription factor S-II|Marseilleviridae	0.277731	Non-structural gene: Others
Group I: dsDNA viruses	inhibitor of apoptosis protein 1|Baculoviridae	0.27763	Unlabelled
Group I: dsDNA viruses	probable ribonuclease H protein|Mimiviridae	0.275497	Unlabelled
Group I: dsDNA viruses	deoxynucleoside kinase|Iridoviridae	0.274592	Non-structural gene: Others
Group I: dsDNA viruses	putative calcineurin-like phosphoesterase|Marseilleviridae	0.274037	Unlabelled
Group I: dsDNA viruses	IAP_b|Nudiviridae	0.273844	Unlabelled
Group I: dsDNA viruses	putative dUTPase|Poxviridae	0.273213	Unlabelled
Group I: dsDNA viruses	unknown|Baculoviridae	0.271111	Unlabelled
Group I: dsDNA viruses	alkaline exonuclease-helicase 2 fusion protein|Baculoviridae	0.270856	Non-structural gene: Others
Group I: dsDNA viruses	hypothetical protein|Phycodnaviridae	0.270628	Unlabelled
Group I: dsDNA viruses	US3 virion serine/threonine protein kinase|Herpesviridae	0.270349	Non-structural gene: Others
Group I: dsDNA viruses	p74|Hytrosaviridae	0.270341	Unlabelled
Group I: dsDNA viruses	putative DnaJ/Hsp40|I_dsDNAviruses	0.270239	Unlabelled
Group I: dsDNA viruses	DNA helicase|Poxviridae	0.269444	Non-structural gene: Others
Group I: dsDNA viruses	dUTPase|I_dsDNAviruses	0.26568	Unlabelled
Group I: dsDNA viruses	leucine rich repeat gene family|Poxviridae	0.265512	Unlabelled
Group I: dsDNA viruses	hypothetical protein|Baculoviridae	0.265103	Unlabelled
Group I: dsDNA viruses	TK-TMK, chimeric thymidine and thymidylate kinase|Nimaviridae	0.263645	Non-structural gene: Others
Group I: dsDNA viruses	putative serine/threonine protein kinase|Marseilleviridae	0.263615	Non-structural gene: Others
Group I: dsDNA viruses	Ac81-like protein|Nudiviridae	0.263591	Unlabelled
Group I: dsDNA viruses	hypothetical protein|Iridoviridae	0.263228	Unlabelled
Group I: dsDNA viruses	ORF99|Malacoherpesviridae	0.263033	Unlabelled
Group I: dsDNA viruses	IAP-2|Baculoviridae	0.263025	Unlabelled
Group I: dsDNA viruses	late expression factor 8|Baculoviridae	0.262818	Unlabelled
Group I: dsDNA viruses	putative small t antigen|Polyomaviridae	0.261748	Non-structural gene: Others
Group I: dsDNA viruses	unknown|Iridoviridae	0.261039	Unlabelled
Group I: dsDNA viruses	unknown|Baculoviridae	0.259289	Unlabelled
Group I: dsDNA viruses	5'-3' Exoribonuclease 1|I_dsDNAviruses	0.257868	Unlabelled
Group I: dsDNA viruses	unnamed protein product; 064R; Protein with an unknown function; closest orthologs: HvAV3e ORF068, TnAV2c ORF125, SfAV1a ORF058, CIV 067R, MIV 004R|Ascoviridae	0.256789	Unlabelled
Group I: dsDNA viruses	EsV-1-103|Phycodnaviridae	0.256491	Unlabelled
Group I: dsDNA viruses	protein kinase|Nudiviridae	0.25642	Non-structural gene: Others
Group I: dsDNA viruses	PIF-1|Nudiviridae	0.255513	Unlabelled
Group I: dsDNA viruses	ribonucleotide reductase subunit 1|Herpesviridae	0.254263	Non-structural gene: Others
Group I: dsDNA viruses	ORF5|Alloherpesviridae	0.252283	Unlabelled
Group I: dsDNA viruses	hypothetical protein|Phycodnaviridae	0.252265	Unlabelled
Group I: dsDNA viruses	viral ubiquitin|Baculoviridae	0.249648	Unlabelled
Group I: dsDNA viruses	VP91|Baculoviridae	0.249241	Unlabelled
Group I: dsDNA viruses	050L|Iridoviridae	0.249193	Unlabelled
Group I: dsDNA viruses	hypothetical protein|Phycodnaviridae	0.248625	Unlabelled
Group I: dsDNA viruses	putative mRNA-capping enzyme|Phycodnaviridae	0.24837	Unlabelled
Group I: dsDNA viruses	putative ankyrin repeat protein|I_dsDNAviruses	0.247909	Unlabelled
Group I: dsDNA viruses	hypothetical protein|Iridoviridae	0.247391	Unlabelled
Group I: dsDNA viruses	hypothetical protein|Mimiviridae	0.246862	Unlabelled
Group I: dsDNA viruses	EsV-1-111|Phycodnaviridae	0.246686	Unlabelled
Group I: dsDNA viruses	21.8 kD Zn-finger/nucleic acid binding|Ascoviridae	0.244648	Unlabelled
Group I: dsDNA viruses	putative tyrosine kinase|Iridoviridae	0.244588	Non-structural gene: Others
Group I: dsDNA viruses	late expression factor 5|Baculoviridae	0.243606	Unlabelled
Group I: dsDNA viruses	ubiquitin GP37 fusion protein|Baculoviridae	0.242645	Unlabelled
Group I: dsDNA viruses	putative transposase|Mimiviridae	0.242215	Unlabelled
Group I: dsDNA viruses	pif-1|Nudiviridae	0.240905	Unlabelled
Group I: dsDNA viruses	putative cytidine deaminase|Phycodnaviridae	0.240425	Unlabelled
Group I: dsDNA viruses	067R|Iridoviridae	0.240045	Unlabelled
Group I: dsDNA viruses	NAD-dependent DNA ligase|Poxviridae	0.239749	Unlabelled
Group I: dsDNA viruses	287R|Iridoviridae	0.237989	Unlabelled
Group I: dsDNA viruses	unnamed protein product; 065L; Myristylated membrane protein-like; closest orthologs: TnAV2c ORF129, HvAV3e (ORF65bis, frame +1 pos. 73288 to 74247), SfAV1a ORF054, CIV 337L, MIV047R|Ascoviridae	0.237719	Structural gene: Others
Group I: dsDNA viruses	unknown|Baculoviridae	0.237358	Unlabelled
Group I: dsDNA viruses	putative ATPase|Marseilleviridae	0.236528	Unlabelled
Group I: dsDNA viruses	hypothetical protein|Marseilleviridae	0.23602	Unlabelled
Group I: dsDNA viruses	DNA polymerase|Nudiviridae	0.234433	Non-structural gene: Pol/Replicase
Group I: dsDNA viruses	Fucose synthetase|Phycodnaviridae	0.234229	Unlabelled
Group I: dsDNA viruses	hypothetical protein|Phycodnaviridae	0.234094	Unlabelled
Group I: dsDNA viruses	hypothetical protein|Marseilleviridae	0.233973	Unlabelled
Group I: dsDNA viruses	putative class 3 lipase|Marseilleviridae	0.2317	Unlabelled
Group I: dsDNA viruses	probable mRNA-capping enzyme|Mimiviridae	0.231381	Unlabelled
Group I: dsDNA viruses	hypothetical protein|Marseilleviridae	0.231313	Unlabelled
Group I: dsDNA viruses	ankyrin repeat and PRANC domain-containing protein|Poxviridae	0.231168	Unlabelled
Group I: dsDNA viruses	38.7K protein|Baculoviridae	0.230303	Unlabelled
Group I: dsDNA viruses	dihydrofolate reductase|I_dsDNAviruses	0.230028	Non-structural gene: Others
Group I: dsDNA viruses	thymidine kinase|Ascoviridae	0.229194	Non-structural gene: Others
Group I: dsDNA viruses	putative DNA ligase|I_dsDNAviruses	0.228916	Unlabelled
Group I: dsDNA viruses	ribonuclease H|I_dsDNAviruses	0.228847	Unlabelled
Group I: dsDNA viruses	ankyrin repeat protein|Poxviridae	0.226604	Unlabelled
Group I: dsDNA viruses	putative late transcription factor|Mimiviridae	0.22642	Non-structural gene: Others
Group I: dsDNA viruses	hypothetical protein|Phycodnaviridae	0.225259	Unlabelled
Group I: dsDNA viruses	D5 family helicase-primase|Iridoviridae	0.224591	Non-structural gene: Others
Group I: dsDNA viruses	PxORF42 peptide|Baculoviridae	0.224292	Unlabelled
Group I: dsDNA viruses	hypothetical protein|Marseilleviridae	0.224266	Unlabelled
Group I: dsDNA viruses	putative ACT-like tyrosine kinase family protein|Phycodnaviridae	0.224189	Non-structural gene: Others
Group I: dsDNA viruses	putative membrane protein|Marseilleviridae	0.223593	Structural gene: Others
Group I: dsDNA viruses	conserved hypothetical protein|Marseilleviridae	0.222749	Unlabelled
Group I: dsDNA viruses	High mobility group protein homolog|Iridoviridae	0.222148	Unlabelled
Group I: dsDNA viruses	putative glycosyltransferase|Marseilleviridae	0.221991	Unlabelled
Group I: dsDNA viruses	serine/threonine protein kinase|Marseilleviridae	0.221327	Non-structural gene: Others
Group I: dsDNA viruses	CNPV026 ankyrin repeat protein|Poxviridae	0.221278	Unlabelled
Group I: dsDNA viruses	GDP-d-mannose 4,6-dehydratase|Phycodnaviridae	0.220567	Unlabelled
Group I: dsDNA viruses	deoxyuridine triphosphatase|Alloherpesviridae	0.219336	Unlabelled
Group I: dsDNA viruses	conserved hypothetical protein|Marseilleviridae	0.219332	Unlabelled
Group I: dsDNA viruses	putative patatin|Phycodnaviridae	0.219114	Unlabelled
Group I: dsDNA viruses	hypothetical protein|Phycodnaviridae	0.218843	Unlabelled
Group I: dsDNA viruses	serine/threonine protein kinase|Marseilleviridae	0.218691	Non-structural gene: Others
Group I: dsDNA viruses	unknown|Phycodnaviridae	0.218352	Unlabelled
Group I: dsDNA viruses	E45|Herpesviridae	0.217826	Unlabelled
Group I: dsDNA viruses	hypothetical protein|Marseilleviridae	0.21689	Unlabelled
Group I: dsDNA viruses	LEF-8|Nudiviridae	0.216559	Unlabelled
Group I: dsDNA viruses	Protein phosphatase|Phycodnaviridae	0.216289	Unlabelled
Group I: dsDNA viruses	ankyrin repeat protein|Poxviridae	0.21621	Unlabelled
Group I: dsDNA viruses	ubiquitin|Baculoviridae	0.216194	Unlabelled
Group I: dsDNA viruses	hypothetical protein|Marseilleviridae	0.215826	Unlabelled
Group I: dsDNA viruses	ORF73|Alloherpesviridae	0.215582	Unlabelled
Group I: dsDNA viruses	putative helicase|Mimiviridae	0.215575	Non-structural gene: Others
Group I: dsDNA viruses	Thioredoxin|Iridoviridae	0.215535	Unlabelled
Group I: dsDNA viruses	putative Vsr/MutH/archaeal HJR family endonuclease|Marseilleviridae	0.215081	Unlabelled
Group I: dsDNA viruses	hypothetical protein|Marseilleviridae	0.214817	Unlabelled
Group I: dsDNA viruses	conserved hypothetical protein|Marseilleviridae	0.214758	Unlabelled
Group I: dsDNA viruses	conserved hypothetical protein|Marseilleviridae	0.214492	Unlabelled
Group I: dsDNA viruses	putative ankyrin repeat protein|Mimiviridae	0.214459	Unlabelled
Group I: dsDNA viruses	ankyrin repeat containing protein|Marseilleviridae	0.214208	Unlabelled
Group I: dsDNA viruses	guanylyltransferase|Asfarviridae	0.214039	Unlabelled
Group I: dsDNA viruses	E1|Papillomaviridae	0.213893	Unlabelled
Group I: dsDNA viruses	v-ubiquitin|Baculoviridae	0.213751	Unlabelled
Group I: dsDNA viruses	per-os infectivity factor-like protein|Hytrosaviridae	0.213524	Unlabelled
Group I: dsDNA viruses	AV-like serine/threonine protein kinase|Ascoviridae	0.213326	Non-structural gene: Others
Group I: dsDNA viruses	L2|Papillomaviridae	0.213313	Unlabelled
Group I: dsDNA viruses	DNA polymerase-beta/AP pol|Poxviridae	0.213254	Non-structural gene: Pol/Replicase
Group I: dsDNA viruses	ac81|Baculoviridae	0.213106	Unlabelled
Group I: dsDNA viruses	DNA polymerase B|Nudiviridae	0.212462	Non-structural gene: Pol/Replicase
Group I: dsDNA viruses	dihydrofolate reductase|Alloherpesviridae	0.212309	Non-structural gene: Others
Group I: dsDNA viruses	hypothetical protein|Iridoviridae	0.211412	Unlabelled
Group I: dsDNA viruses	putative DNA topoisomerase IA|Mimiviridae	0.21136	Unlabelled
Group I: dsDNA viruses	putative esterase|Phycodnaviridae	0.211254	Unlabelled
Group I: dsDNA viruses	ankyrin repeat protein|Poxviridae	0.211174	Unlabelled
Group I: dsDNA viruses	conserved hypothetical protein|Marseilleviridae	0.211076	Unlabelled
Group I: dsDNA viruses	CUN059 putative lef-9 transcription factor, RNApol motif, similar to AcMNPV ORF62|Baculoviridae	0.211012	Non-structural gene: Others
Group I: dsDNA viruses	p33|Baculoviridae	0.210998	Unlabelled
Group I: dsDNA viruses	entry-fusion complex component, myristylprotein|Poxviridae	0.210979	Unlabelled
Group I: dsDNA viruses	hypothetical protein|Marseilleviridae	0.210939	Unlabelled
Group I: dsDNA viruses	conserved hypothetical protein|Marseilleviridae	0.210767	Unlabelled
Group I: dsDNA viruses	putative protein kinase|Phycodnaviridae	0.210647	Non-structural gene: Others
Group I: dsDNA viruses	unnamed protein product; 085R; Dynein-like beta chain; closest orthologs: HvAV3e ORF146, TnAV2c ORF043, SfAV1a ORF084, CIV 395L, MIV 016R|Ascoviridae	0.2104	Unlabelled
Group I: dsDNA viruses	conserved hypothetical protein|Marseilleviridae	0.210357	Unlabelled
Group I: dsDNA viruses	119.3 kDa Dynein-like beta chain|Ascoviridae	0.210329	Unlabelled
Group I: dsDNA viruses	hypothetical protein|Marseilleviridae	0.210283	Unlabelled
Group I: dsDNA viruses	hypothetical protein|Iridoviridae	0.210059	Unlabelled
Group I: dsDNA viruses	putative DEAD-box ATP-dependent RNA helicase|Malacoherpesviridae	0.209687	Non-structural gene: Others
Group I: dsDNA viruses	putative DNA-directed RNA polymerase subunit|Mimiviridae	0.209599	Non-structural gene: Pol/Replicase
Group I: dsDNA viruses	unknown|Iridoviridae	0.209578	Unlabelled
Group I: dsDNA viruses	conserved hypothetical protein|Marseilleviridae	0.209445	Unlabelled
Group I: dsDNA viruses	late expression factor 1|Baculoviridae	0.209326	Unlabelled
Group I: dsDNA viruses	putative RuvC-like Holliday junction resolvase|Marseilleviridae	0.209109	Unlabelled
Group I: dsDNA viruses	myristylated membrane protein-like protein|Ascoviridae	0.208807	Structural gene: Others
Group I: dsDNA viruses	37.7 kDa|Ascoviridae	0.20871	Unlabelled
Group I: dsDNA viruses	putative membrane protein|Marseilleviridae	0.208683	Structural gene: Others
Group I: dsDNA viruses	putative thiol protease|Mimiviridae	0.2086	Non-structural gene: Others
Group I: dsDNA viruses	alkaline exonuclease|Baculoviridae	0.208576	Unlabelled
Group I: dsDNA viruses	Thioredoxin-like|I_dsDNAviruses	0.208349	Unlabelled
Group I: dsDNA viruses	dihydrofolate reductase|Iridoviridae	0.207554	Non-structural gene: Others
Group I: dsDNA viruses	GIY-YIG domain protein|Iridoviridae	0.207229	Unlabelled
Group I: dsDNA viruses	SWIB/MDM2 domain containing protein|Marseilleviridae	0.206545	Unlabelled
Group I: dsDNA viruses	conserved hypothetical protein|Marseilleviridae	0.206389	Unlabelled
Group I: dsDNA viruses	CNPV004 ankyrin repeat protein|Poxviridae	0.205961	Unlabelled
Group I: dsDNA viruses	V9|Lavidaviridae	0.205957	Unlabelled
Group I: dsDNA viruses	XRN1 5'-3' exoribonuclease|Marseilleviridae	0.205859	Unlabelled
Group I: dsDNA viruses	putative mannosyltransferase|Marseilleviridae	0.205827	Unlabelled
Group I: dsDNA viruses	hypothetical protein|Iridoviridae	0.205777	Unlabelled
Group I: dsDNA viruses	hypothetical protein|Phycodnaviridae	0.205759	Unlabelled
Group I: dsDNA viruses	putative mannosyltransferase OCH1-like protein|Marseilleviridae	0.205608	Unlabelled
Group I: dsDNA viruses	serine/threonine protein kinase|Iridoviridae	0.205567	Non-structural gene: Others
Group I: dsDNA viruses	hypothetical protein|Phycodnaviridae	0.205463	Unlabelled
Group I: dsDNA viruses	viral capsid associated protein|Baculoviridae	0.205166	Structural gene: Capsid/Gag
Group I: dsDNA viruses	conserved hypothetical protein|Marseilleviridae	0.204781	Unlabelled
Group I: dsDNA viruses	hypothetical protein L1b|Papillomaviridae	0.204762	Unlabelled
Group I: dsDNA viruses	ORF52|Malacoherpesviridae	0.204672	Unlabelled
Group I: dsDNA viruses	hypothetical protein|Mimiviridae	0.20443	Unlabelled
Group I: dsDNA viruses	unknown|I_dsDNAviruses	0.204369	Unlabelled
Group I: dsDNA viruses	early transcription factor large subunit VETF-L|Poxviridae	0.204319	Non-structural gene: Others
Group I: dsDNA viruses	envelope glycoprotein B|Herpesviridae	0.204113	Structural gene: Others
Group I: dsDNA viruses	putative inactivated thioredoxin/glutaredoxin|Marseilleviridae	0.204049	Unlabelled
Group I: dsDNA viruses	hypothetical protein|Ascoviridae	0.20404	Unlabelled
Group I: dsDNA viruses	hypothetical protein|Marseilleviridae	0.20393	Unlabelled
Group I: dsDNA viruses	proliferating cell nuclear antigen|Marseilleviridae	0.203785	Unlabelled
Group I: dsDNA viruses	VP91/95|Nudiviridae	0.203778	Unlabelled
Group I: dsDNA viruses	ORF76|Malacoherpesviridae	0.203774	Unlabelled
Group I: dsDNA viruses	conserved hypothetical protein|Marseilleviridae	0.20375	Unlabelled
Group I: dsDNA viruses	conserved hypothetical protein|Marseilleviridae	0.203718	Unlabelled
Group I: dsDNA viruses	hypothetical protein|Hytrosaviridae	0.20367	Unlabelled
Group I: dsDNA viruses	mRNA decapping enzyme|Poxviridae	0.203663	Unlabelled
Group I: dsDNA viruses	high mobility group protein-like protein|I_dsDNAviruses	0.203577	Unlabelled
Group I: dsDNA viruses	putative peptidoglycan peptidase|Marseilleviridae	0.203485	Unlabelled
Group I: dsDNA viruses	hypothetical protein|Mimiviridae	0.203296	Unlabelled
Group I: dsDNA viruses	conserved hypothetical protein|Marseilleviridae	0.203264	Unlabelled
Group I: dsDNA viruses	hypothetical protein|Marseilleviridae	0.20322	Unlabelled
Group I: dsDNA viruses	ORF81|Malacoherpesviridae	0.203178	Unlabelled
Group I: dsDNA viruses	52K|Adenoviridae	0.202688	Unlabelled
Group I: dsDNA viruses	XRN1 5'-3' exonuclease|Marseilleviridae	0.20262	Unlabelled
Group I: dsDNA viruses	putative RNA methyltransferase|Marseilleviridae	0.202525	Unlabelled
Group I: dsDNA viruses	E4 ORFA|Adenoviridae	0.202397	Unlabelled
Group I: dsDNA viruses	putative prolyl 4-hydroxylase|I_dsDNAviruses	0.201608	Unlabelled
Group I: dsDNA viruses	conserved hypothetical protein|Marseilleviridae	0.201537	Unlabelled
Group I: dsDNA viruses	putative mRNA cap guanine-N7 methyltransferase|Phycodnaviridae	0.201536	Unlabelled
Group I: dsDNA viruses	F-box containing protein|Marseilleviridae	0.201494	Unlabelled
Group I: dsDNA viruses	EsV-1-75|Phycodnaviridae	0.20145	Unlabelled
Group I: dsDNA viruses	hypothetical protein|Phycodnaviridae	0.201308	Unlabelled
Group I: dsDNA viruses	helicase-2|I_dsDNAviruses	0.201299	Non-structural gene: Others
Group I: dsDNA viruses	putative serine/threonine-protein kinase|Mimiviridae	0.201216	Non-structural gene: Others
Group I: dsDNA viruses	hypothetical protein|Marseilleviridae	0.200892	Unlabelled
Group I: dsDNA viruses	unknown|Baculoviridae	0.200752	Unlabelled
Group I: dsDNA viruses	hypothetical protein|Iridoviridae	0.200666	Unlabelled
Group I: dsDNA viruses	hypothetical protein|Marseilleviridae	0.200482	Unlabelled
Group I: dsDNA viruses	helicase|Asfarviridae	0.200451	Non-structural gene: Others
Group I: dsDNA viruses	ODV-E56|Baculoviridae	0.199899	Unlabelled
Group I: dsDNA viruses	Serine/threonine protein kinase|Iridoviridae	0.199663	Non-structural gene: Others
Group I: dsDNA viruses	conserved hypothetical protein|Marseilleviridae	0.199557	Unlabelled
Group I: dsDNA viruses	putative replication origin-binding protein|Marseilleviridae	0.199426	Non-structural gene: Others
Group I: dsDNA viruses	conserved hypothetical protein|Marseilleviridae	0.199424	Unlabelled
Group I: dsDNA viruses	hypothetical protein|Marseilleviridae	0.1994	Unlabelled
Group I: dsDNA viruses	conserved hypothetical protein|Marseilleviridae	0.199264	Unlabelled
Group I: dsDNA viruses	ODV-E66|Nudiviridae	0.199227	Unlabelled
Group I: dsDNA viruses	serine/threonine-protein kinase pim-2-like|Iridoviridae	0.199198	Non-structural gene: Others
Group I: dsDNA viruses	probable formamidopyrimidine-DNA glycosylase|Mimiviridae	0.199127	Unlabelled
Group I: dsDNA viruses	putative early transcription factor large subunit|Mimiviridae	0.199027	Non-structural gene: Others
Group I: dsDNA viruses	conserved hypothetical protein|Marseilleviridae	0.199014	Unlabelled
Group I: dsDNA viruses	p10|Baculoviridae	0.198954	Unlabelled
Group I: dsDNA viruses	conserved hypothetical protein|Marseilleviridae	0.198952	Unlabelled
Group I: dsDNA viruses	putative glycosyltransferase|Marseilleviridae	0.198895	Unlabelled
Group I: dsDNA viruses	hypothetical protein|Iridoviridae	0.198717	Unlabelled
Group I: dsDNA viruses	VP1|Polyomaviridae	0.198579	Unlabelled
Group I: dsDNA viruses	vp91|Nudiviridae	0.198482	Unlabelled
Group I: dsDNA viruses	ORF121|Baculoviridae	0.198164	Unlabelled
Group I: dsDNA viruses	putative glycosyltransferase|Marseilleviridae	0.198149	Unlabelled
Group I: dsDNA viruses	EsV-1-187|Phycodnaviridae	0.197899	Unlabelled
Group I: dsDNA viruses	capsid maturation protease|Herpesviridae	0.197849	Non-structural gene: Others
Group I: dsDNA viruses	bro|I_dsDNAviruses	0.19774	Unlabelled
Group I: dsDNA viruses	IMV membrane protein (Cop-L1R)|Poxviridae	0.197713	Structural gene: Others
Group I: dsDNA viruses	RuvC-like Holliday junction resolvase|Iridoviridae	0.19763	Unlabelled
Group I: dsDNA viruses	BRO-D|Baculoviridae	0.197588	Unlabelled
Group I: dsDNA viruses	hypothetical protein|Marseilleviridae	0.197572	Unlabelled
Group I: dsDNA viruses	hypothetical protein|Marseilleviridae	0.197555	Unlabelled
Group I: dsDNA viruses	ac81|Baculoviridae	0.197449	Unlabelled
Group I: dsDNA viruses	hypothetical protein|Phycodnaviridae	0.197407	Unlabelled
Group I: dsDNA viruses	conserved hypothetical protein|Marseilleviridae	0.197258	Unlabelled
Group I: dsDNA viruses	hypothetical protein|Marseilleviridae	0.197106	Unlabelled
Group I: dsDNA viruses	membrane protein|Marseilleviridae	0.196958	Structural gene: Others
Group I: dsDNA viruses	class 3 lipase|Marseilleviridae	0.196941	Unlabelled
Group I: dsDNA viruses	conserved hypothetical protein|Marseilleviridae	0.196625	Unlabelled
Group I: dsDNA viruses	probable glucosamine 6-phosphate N-acetyltransferase|Mimiviridae	0.196498	Unlabelled
Group I: dsDNA viruses	putative membrane protein|Marseilleviridae	0.196494	Structural gene: Others
Group I: dsDNA viruses	conserved hypothetical protein|Marseilleviridae	0.196448	Unlabelled
Group I: dsDNA viruses	hypothetical protein|Marseilleviridae	0.196333	Unlabelled
Group I: dsDNA viruses	DNA topoisomerase 1b|Mimiviridae	0.19631	Unlabelled
Group I: dsDNA viruses	hypothetical protein|Ascoviridae	0.196292	Unlabelled
Group I: dsDNA viruses	unknown|Baculoviridae	0.196253	Unlabelled
Group I: dsDNA viruses	conserved hypothetical protein|Marseilleviridae	0.196233	Unlabelled
Group I: dsDNA viruses	putative serine threonine-protein kinase|Mimiviridae	0.196033	Non-structural gene: Others
Group I: dsDNA viruses	hypothetical protein|Phycodnaviridae	0.195975	Unlabelled
Group I: dsDNA viruses	conserved hypothetical protein|Marseilleviridae	0.195396	Unlabelled
Group I: dsDNA viruses	putative family X DNA polymerase|Mimiviridae	0.195348	Non-structural gene: Pol/Replicase
Group I: dsDNA viruses	hypothetical protein|Ascoviridae	0.195347	Unlabelled
Group I: dsDNA viruses	odv-e56 structural protein|Nudiviridae	0.195338	Structural gene: Others
Group I: dsDNA viruses	conserved hypothetical protein|Marseilleviridae	0.195229	Unlabelled
Group I: dsDNA viruses	hypothetical protein|Marseilleviridae	0.195064	Unlabelled
Group I: dsDNA viruses	putative chloride channel|Malacoherpesviridae	0.194849	Unlabelled
Group I: dsDNA viruses	putative lambda-type exonuclease|Mimiviridae	0.19476	Unlabelled
Group I: dsDNA viruses	VP1|Polyomaviridae	0.194608	Unlabelled
Group I: dsDNA viruses	poly(A) polymerase catalytic subunit|Poxviridae	0.194592	Non-structural gene: Pol/Replicase
Group I: dsDNA viruses	putative serine/threonine protein kinase|Marseilleviridae	0.194589	Non-structural gene: Others
Group I: dsDNA viruses	hypothetical protein|Phycodnaviridae	0.1943	Unlabelled
Group I: dsDNA viruses	conserved hypothetical protein|Marseilleviridae	0.194241	Unlabelled
Group I: dsDNA viruses	putative membrane protein|Marseilleviridae	0.194172	Structural gene: Others
Group I: dsDNA viruses	p48|Baculoviridae	0.194081	Unlabelled
Group I: dsDNA viruses	putative Vsr/MutH/archaeal HJR family endonuclease|I_dsDNAviruses	0.194057	Unlabelled
Group I: dsDNA viruses	serine/threonine protein kinase|Marseilleviridae	0.193704	Non-structural gene: Others
Group I: dsDNA viruses	helicase-like protein|Hytrosaviridae	0.193545	Non-structural gene: Others
Group I: dsDNA viruses	hypothetical protein|Marseilleviridae	0.19345	Unlabelled
Group I: dsDNA viruses	hypothetical protein|Marseilleviridae	0.193422	Unlabelled
Group I: dsDNA viruses	lon protease-like protein|Mimiviridae	0.193327	Non-structural gene: Others
Group I: dsDNA viruses	ATP-dependent DNA ligase|Phycodnaviridae	0.193296	Unlabelled
Group I: dsDNA viruses	ORF40|Malacoherpesviridae	0.193091	Unlabelled
Group I: dsDNA viruses	IVa2|Adenoviridae	0.193059	Unlabelled
Group I: dsDNA viruses	hexon|Adenoviridae	0.193013	Unlabelled
Group I: dsDNA viruses	conserved hypothetical protein|Marseilleviridae	0.192834	Unlabelled
Group I: dsDNA viruses	putative asparagine synthetase B|I_dsDNAviruses	0.192795	Unlabelled
Group I: dsDNA viruses	putative tyrosine-protein phosphatase|Mimiviridae	0.192791	Unlabelled
Group I: dsDNA viruses	late expression factor 4|Baculoviridae	0.192757	Unlabelled
Group I: dsDNA viruses	putative DNA-dependent RNA polymerase subunit Rpb9|Mimiviridae	0.192745	Non-structural gene: Pol/Replicase
Group I: dsDNA viruses	superoxide dismutase|I_dsDNAviruses	0.192675	Unlabelled
Group I: dsDNA viruses	zinc-ribbon-containing protein|Iridoviridae	0.19261	Unlabelled
Group I: dsDNA viruses	DNA replication origin-binding helicase|Herpesviridae	0.192584	Non-structural gene: Others
Group I: dsDNA viruses	pIIIa|Adenoviridae	0.19253	Unlabelled
Group I: dsDNA viruses	thioredoxin|Marseilleviridae	0.192479	Unlabelled
Group I: dsDNA viruses	hypothetical protein|Marseilleviridae	0.192425	Unlabelled
Group I: dsDNA viruses	conserved hypothetical protein|Marseilleviridae	0.192226	Unlabelled
Group I: dsDNA viruses	restriction endonuclease|I_dsDNAviruses	0.192152	Unlabelled
Group I: dsDNA viruses	unknown|Baculoviridae	0.192102	Unlabelled
Group I: dsDNA viruses	putative serine/threonine-protein kinase|Mimiviridae	0.19206	Non-structural gene: Others
Group I: dsDNA viruses	putative secreted protein|Marseilleviridae	0.191843	Unlabelled
Group I: dsDNA viruses	hypothetical protein|Marseilleviridae	0.191842	Unlabelled
Group I: dsDNA viruses	putative ankyrin repeat-containing protein|Marseilleviridae	0.191818	Unlabelled
Group I: dsDNA viruses	dUTPase|Nimaviridae	0.191809	Unlabelled
Group I: dsDNA viruses	conserved hypothetical protein|Marseilleviridae	0.19163	Unlabelled
Group I: dsDNA viruses	ankyrin repeat-containing protein|Marseilleviridae	0.191513	Unlabelled
Group I: dsDNA viruses	ORF MSV023 ALI motif gene family protein|Poxviridae	0.191507	Unlabelled
Group I: dsDNA viruses	ORF68|Herpesviridae	0.191476	Unlabelled
Group I: dsDNA viruses	cell division protein 48-like protein|Hytrosaviridae	0.191446	Unlabelled
Group I: dsDNA viruses	conserved hypothetical protein|Marseilleviridae	0.19143	Unlabelled
Group I: dsDNA viruses	hypothetical protein|Marseilleviridae	0.191365	Unlabelled
Group I: dsDNA viruses	alkaline exonuclease|Baculoviridae	0.191272	Unlabelled
Group I: dsDNA viruses	conserved hypothetical protein|Marseilleviridae	0.191214	Unlabelled
Group I: dsDNA viruses	pX|Adenoviridae	0.191	Unlabelled
Group I: dsDNA viruses	100K|Adenoviridae	0.190817	Unlabelled
Group I: dsDNA viruses	ankyrin-like protein|Poxviridae	0.190603	Unlabelled
Group I: dsDNA viruses	conserved hypothetical protein|Marseilleviridae	0.190456	Unlabelled
Group I: dsDNA viruses	putative thioredoxin|Marseilleviridae	0.190456	Unlabelled
Group I: dsDNA viruses	RAP94 RNA pol assoc protein|Poxviridae	0.190076	Unlabelled
Group I: dsDNA viruses	putative replication origin-binding protein|Mimiviridae	0.190024	Non-structural gene: Others
Group I: dsDNA viruses	ORF57|Alloherpesviridae	0.1898	Unlabelled
Group I: dsDNA viruses	ORF91|Malacoherpesviridae	0.189774	Unlabelled
Group I: dsDNA viruses	127L|Iridoviridae	0.189723	Unlabelled
Group I: dsDNA viruses	putative DNA helicase|Mimiviridae	0.18946	Non-structural gene: Others
Group I: dsDNA viruses	vp39|Baculoviridae	0.189455	Unlabelled
Group I: dsDNA viruses	metal-dependent phosphohydrolase|Marseilleviridae	0.189395	Unlabelled
Group I: dsDNA viruses	NAD-dependent DNA ligase|I_dsDNAviruses	0.189361	Unlabelled
Group I: dsDNA viruses	52K protein|Adenoviridae	0.189229	Unlabelled
Group I: dsDNA viruses	conserved hypothetical protein|Marseilleviridae	0.18916	Unlabelled
Group I: dsDNA viruses	hypothetical protein|Marseilleviridae	0.189152	Unlabelled
Group I: dsDNA viruses	G1L metaloprotease-like protein|Poxviridae	0.188945	Non-structural gene: Others
Group I: dsDNA viruses	putative glycosyltransferase|Phycodnaviridae	0.188939	Unlabelled
Group I: dsDNA viruses	ORF FPV026 Ankyrin repeat gene family protein|Poxviridae	0.188718	Unlabelled
Group I: dsDNA viruses	putative secreted protein|Marseilleviridae	0.18871	Unlabelled
Group I: dsDNA viruses	putative NUDIX hydrolase|Marseilleviridae	0.188631	Unlabelled
Group I: dsDNA viruses	hypothetical protein|Phycodnaviridae	0.188609	Unlabelled
Group I: dsDNA viruses	occlusion derived virus envelope glycoprotein 41|Baculoviridae	0.188385	Structural gene: Others
Group I: dsDNA viruses	putative glycosyltransferase|Phycodnaviridae	0.188324	Unlabelled
Group I: dsDNA viruses	RuvC-like Holliday junction resolvase|Iridoviridae	0.18819	Unlabelled
Group I: dsDNA viruses	ankyrin repeat-containing protein|Marseilleviridae	0.18804	Unlabelled
Group I: dsDNA viruses	putative membrane protein|Marseilleviridae	0.188019	Structural gene: Others
Group I: dsDNA viruses	conserved hypothetical protein|Marseilleviridae	0.187915	Unlabelled
Group I: dsDNA viruses	bro|Baculoviridae	0.187521	Unlabelled
Group I: dsDNA viruses	Ac81-like protein|Hytrosaviridae	0.187519	Unlabelled
Group I: dsDNA viruses	DNA polymerase|Adenoviridae	0.187453	Non-structural gene: Pol/Replicase
Group I: dsDNA viruses	protein tyrosine phosphatase 2|Baculoviridae	0.187421	Unlabelled
Group I: dsDNA viruses	hypothetical protein|Marseilleviridae	0.187336	Unlabelled
Group I: dsDNA viruses	thioredoxin-like protein|Mimiviridae	0.187332	Unlabelled
Group I: dsDNA viruses	major capsid protein|Poxviridae	0.187276	Structural gene: Capsid/Gag
Group I: dsDNA viruses	putative TATA-box binding protein|Phycodnaviridae	0.187165	Unlabelled
Group I: dsDNA viruses	putative RING finger E3 ubiquitin ligase|Marseilleviridae	0.187147	Unlabelled
Group I: dsDNA viruses	ORF56|Alloherpesviridae	0.187114	Unlabelled
Group I: dsDNA viruses	gp41|Baculoviridae	0.186871	Unlabelled
Group I: dsDNA viruses	lef-11|Baculoviridae	0.186871	Unlabelled
Group I: dsDNA viruses	hypothetical protein|Marseilleviridae	0.18657	Unlabelled
Group I: dsDNA viruses	uncharacterized peptidase C1-like protein|Mimiviridae	0.186549	Unlabelled
Group I: dsDNA viruses	zinc-ribbon-containing protein|Iridoviridae	0.186394	Unlabelled
Group I: dsDNA viruses	hypothetical protein|Marseilleviridae	0.186156	Unlabelled
Group I: dsDNA viruses	pTP|Adenoviridae	0.186122	Unlabelled
Group I: dsDNA viruses	CUN018 putative vlf-1 very late expression factor 1, similar to AcMNPV ORF77|Baculoviridae	0.186018	Unlabelled
Group I: dsDNA viruses	conserved hypothetical protein|Marseilleviridae	0.185997	Unlabelled
Group I: dsDNA viruses	AAA-family ATPase|Marseilleviridae	0.185922	Unlabelled
Group I: dsDNA viruses	hypothetical protein|Marseilleviridae	0.18591	Unlabelled
Group I: dsDNA viruses	E4 ORF1|Adenoviridae	0.18591	Unlabelled
Group I: dsDNA viruses	polyhedrin|Baculoviridae	0.185782	Unlabelled
Group I: dsDNA viruses	ORF01L|Polyomaviridae	0.185737	Unlabelled
Group I: dsDNA viruses	conserved hypothetical protein|Marseilleviridae	0.185695	Unlabelled
Group I: dsDNA viruses	terminase|Herpesviridae	0.185597	Unlabelled
Group I: dsDNA viruses	conserved hypothetical protein|Marseilleviridae	0.185582	Unlabelled
Group I: dsDNA viruses	E7|Papillomaviridae	0.185506	Unlabelled
Group I: dsDNA viruses	hypothetical protein|Marseilleviridae	0.185471	Unlabelled
Group I: dsDNA viruses	ORF005L|Iridoviridae	0.185286	Unlabelled
Group I: dsDNA viruses	Bro4|Ascoviridae	0.185099	Unlabelled
Group I: dsDNA viruses	putative nuclease|Marseilleviridae	0.18497	Unlabelled
Group I: dsDNA viruses	Tyrosine kinase|Iridoviridae	0.184932	Non-structural gene: Others
Group I: dsDNA viruses	P4b precursor|Poxviridae	0.184932	Unlabelled
Group I: dsDNA viruses	conserved hypothetical protein|Marseilleviridae	0.184876	Unlabelled
Group I: dsDNA viruses	hypothetical protein|Marseilleviridae	0.184825	Unlabelled
Group I: dsDNA viruses	conserved hypothetical protein|Marseilleviridae	0.184788	Unlabelled
Group I: dsDNA viruses	hypothetical protein|Marseilleviridae	0.184773	Unlabelled
Group I: dsDNA viruses	RNaseIII|Ascoviridae	0.184753	Unlabelled
Group I: dsDNA viruses	hypothetical protein|Marseilleviridae	0.18464	Unlabelled
Group I: dsDNA viruses	histone H3-like protein|Marseilleviridae	0.184462	Unlabelled
Group I: dsDNA viruses	BRO|I_dsDNAviruses	0.184445	Unlabelled
Group I: dsDNA viruses	unknown|Baculoviridae	0.184368	Unlabelled
Group I: dsDNA viruses	conserved hypothetical protein|Marseilleviridae	0.18418	Unlabelled
Group I: dsDNA viruses	MC034L|Poxviridae	0.184025	Unlabelled
Group I: dsDNA viruses	entry-fusion complex essential component (Cop-H2R)|Poxviridae	0.183965	Unlabelled
Group I: dsDNA viruses	DPB-T|Adenoviridae	0.183874	Unlabelled
Group I: dsDNA viruses	hypothetical protein|Marseilleviridae	0.183826	Unlabelled
Group I: dsDNA viruses	CUN045 putative lef-1 late expression factor 1, similar to AcMNPV ORF14|Baculoviridae	0.18364	Unlabelled
Group I: dsDNA viruses	ankyrin repeat protein|Poxviridae	0.183608	Unlabelled
Group I: dsDNA viruses	putative polyadenylate polymerase catalytic subunit|Mimiviridae	0.183502	Non-structural gene: Pol/Replicase
Group I: dsDNA viruses	213R|Iridoviridae	0.183478	Unlabelled
Group I: dsDNA viruses	hypothetical protein|Iridoviridae	0.183341	Unlabelled
Group I: dsDNA viruses	L1|Papillomaviridae	0.183292	Unlabelled
Group I: dsDNA viruses	hypothetical protein|Iridoviridae	0.183147	Unlabelled
Group I: dsDNA viruses	ORF111|Malacoherpesviridae	0.183102	Unlabelled
Group I: dsDNA viruses	inactive cu-Zn superoxide dismutase-like virion protein|Poxviridae	0.183087	Unlabelled
Group I: dsDNA viruses	putative alkylated DNA repair protein|Marseilleviridae	0.182898	Unlabelled
Group I: dsDNA viruses	putative endonuclease 4|Marseilleviridae	0.182886	Unlabelled
Group I: dsDNA viruses	ORF076L|Iridoviridae	0.182872	Unlabelled
Group I: dsDNA viruses	probable DNA polymerase sliding clamp|Mimiviridae	0.182766	Non-structural gene: Pol/Replicase
Group I: dsDNA viruses	protease|Adenoviridae	0.18263	Non-structural gene: Others
Group I: dsDNA viruses	BRO-like protein|I_dsDNAviruses	0.182629	Unlabelled
Group I: dsDNA viruses	hypothetical protein|Marseilleviridae	0.182604	Unlabelled
Group I: dsDNA viruses	iap-like protein|Ascoviridae	0.18243	Unlabelled
Group I: dsDNA viruses	conserved hypothetical protein|Marseilleviridae	0.182393	Unlabelled
Group I: dsDNA viruses	IMV membrane protein|Poxviridae	0.18232	Structural gene: Others
Group I: dsDNA viruses	pVIII|Adenoviridae	0.182242	Unlabelled
Group I: dsDNA viruses	ATP-dependent DNA ligase|Marseilleviridae	0.182213	Unlabelled
Group I: dsDNA viruses	50.8 kDa Serine/threonine protein kinase|Ascoviridae	0.182183	Non-structural gene: Others
Group I: dsDNA viruses	conserved hypothetical protein|Marseilleviridae	0.182007	Unlabelled
Group I: dsDNA viruses	MORN repeat-containing protein|Marseilleviridae	0.181872	Unlabelled
Group I: dsDNA viruses	hypothetical protein|Mimiviridae	0.181867	Unlabelled
Group I: dsDNA viruses	nudix|Baculoviridae	0.181779	Unlabelled
Group I: dsDNA viruses	conserved hypothetical protein|Marseilleviridae	0.181763	Unlabelled
Group I: dsDNA viruses	ATPase/DNA packaging protein|Poxviridae	0.181675	Unlabelled
Group I: dsDNA viruses	L2|Papillomaviridae	0.181618	Unlabelled
Group I: dsDNA viruses	unknown|Iridoviridae	0.181578	Unlabelled
Group I: dsDNA viruses	helicase-primase helicase subunit|Herpesviridae	0.181486	Non-structural gene: Others
Group I: dsDNA viruses	conserved hypothetical protein|Marseilleviridae	0.181463	Unlabelled
Group I: dsDNA viruses	tyrosine protein kinase-like protein|Poxviridae	0.181397	Non-structural gene: Others
Group I: dsDNA viruses	unnamed protein product; 081L; PlsC phosphate acyltransferase; closest orthologs: HvAV3e ORF106, TnAV2c ORF098, SfAV1a ORF112|Ascoviridae	0.18133	Unlabelled
Group I: dsDNA viruses	bJDP|Baculoviridae	0.181191	Unlabelled
Group I: dsDNA viruses	sulfhydryl oxidase FAD-linked (Cop-E10R)|Poxviridae	0.18117	Unlabelled
Group I: dsDNA viruses	pVIII|Adenoviridae	0.180864	Unlabelled
Group I: dsDNA viruses	hypothetical protein|Marseilleviridae	0.180806	Unlabelled
Group I: dsDNA viruses	envelope glycoprotein M|Herpesviridae	0.180506	Structural gene: Others
Group I: dsDNA viruses	hypothetical protein|Marseilleviridae	0.180397	Unlabelled
Group I: dsDNA viruses	DNA packaging protein UL32|Herpesviridae	0.180383	Unlabelled
Group I: dsDNA viruses	putative ankyrin repeat protein|I_dsDNAviruses	0.180372	Unlabelled
Group I: dsDNA viruses	conserved hypothetical protein|Marseilleviridae	0.180262	Unlabelled
Group I: dsDNA viruses	EsV-1-224|I_dsDNAviruses	0.180249	Unlabelled
Group I: dsDNA viruses	putative SUI1/eIF-1|I_dsDNAviruses	0.180246	Unlabelled
Group I: dsDNA viruses	late expression factor 4|Baculoviridae	0.180056	Unlabelled
Group I: dsDNA viruses	dnaint/rec|Nudiviridae	0.179876	Unlabelled
Group I: dsDNA viruses	ORF39|Alloherpesviridae	0.179846	Unlabelled
Group I: dsDNA viruses	conserved putative membrane protein|Marseilleviridae	0.179751	Structural gene: Others
Group I: dsDNA viruses	putative EGF-like domain-containing protein|Mimiviridae	0.179654	Unlabelled
Group I: dsDNA viruses	ankyrin repeat-containing protein|Marseilleviridae	0.179605	Unlabelled
Group I: dsDNA viruses	conserved hypothetical protein|Marseilleviridae	0.179526	Unlabelled
Group I: dsDNA viruses	conserved hypothetical protein|Marseilleviridae	0.179518	Unlabelled
Group I: dsDNA viruses	conserved hypothetical protein|Marseilleviridae	0.179463	Unlabelled
Group I: dsDNA viruses	52K|Adenoviridae	0.179447	Unlabelled
Group I: dsDNA viruses	holliday junction resolvase|Poxviridae	0.179397	Unlabelled
Group I: dsDNA viruses	P24|Baculoviridae	0.17938	Unlabelled
Group I: dsDNA viruses	ORF058 hypothetical protein|Poxviridae	0.179312	Unlabelled
Group I: dsDNA viruses	hypothetical protein|Marseilleviridae	0.179269	Unlabelled
Group I: dsDNA viruses	hypothetical protein|Marseilleviridae	0.179257	Unlabelled
Group I: dsDNA viruses	deoxyribonuclease|Herpesviridae	0.17901	Unlabelled
Group I: dsDNA viruses	conserved hypothetical protein|Marseilleviridae	0.178906	Unlabelled
Group I: dsDNA viruses	conserved hypothetical protein|Marseilleviridae	0.178886	Unlabelled
Group I: dsDNA viruses	putative secreted protein|Marseilleviridae	0.178882	Unlabelled
Group I: dsDNA viruses	ORF54|Malacoherpesviridae	0.178874	Unlabelled
Group I: dsDNA viruses	matrix metalloprotease|Nudiviridae	0.178855	Non-structural gene: Others
Group I: dsDNA viruses	ankyrin repeat protein|Poxviridae	0.178746	Unlabelled
Group I: dsDNA viruses	conserved hypothetical protein|Marseilleviridae	0.178698	Unlabelled
Group I: dsDNA viruses	putative peptidoglycan peptidase|Marseilleviridae	0.178527	Unlabelled
Group I: dsDNA viruses	hypothetical protein|Hytrosaviridae	0.178445	Unlabelled
Group I: dsDNA viruses	L2|Papillomaviridae	0.178145	Unlabelled
Group I: dsDNA viruses	NTPase|Poxviridae	0.178115	Unlabelled
Group I: dsDNA viruses	VLTF-3 late transcription factor 3|Poxviridae	0.178057	Non-structural gene: Others
Group I: dsDNA viruses	conserved hypothetical protein|Marseilleviridae	0.177917	Unlabelled
Group I: dsDNA viruses	conserved hypothetical protein|Marseilleviridae	0.177876	Unlabelled
Group I: dsDNA viruses	hypothetical protein|Marseilleviridae	0.177755	Unlabelled
Group I: dsDNA viruses	hypothetical protein|Marseilleviridae	0.177654	Unlabelled
Group I: dsDNA viruses	ORF5|Adenoviridae	0.177624	Unlabelled
Group I: dsDNA viruses	E6|Papillomaviridae	0.177496	Unlabelled
Group I: dsDNA viruses	histone 2A-domain-containing protein|Marseilleviridae	0.177412	Unlabelled
Group I: dsDNA viruses	S-S bond formation pathway protein substrate (Cop-F9L)|Poxviridae	0.177301	Unlabelled
Group I: dsDNA viruses	hypothetical protein|Mimiviridae	0.177274	Unlabelled
Group I: dsDNA viruses	packaging ATPase A32|Poxviridae	0.177252	Unlabelled
Group I: dsDNA viruses	helicase|Baculoviridae	0.17716	Non-structural gene: Others
Group I: dsDNA viruses	hypothetical protein|Marseilleviridae	0.177068	Unlabelled
Group I: dsDNA viruses	hypothetical protein|Mimiviridae	0.177013	Unlabelled
Group I: dsDNA viruses	hypothetical protein|Mimiviridae	0.177012	Unlabelled
Group I: dsDNA viruses	hypothetical protein|Ascoviridae	0.176995	Unlabelled
Group I: dsDNA viruses	putative membrane protein|Marseilleviridae	0.176982	Structural gene: Others
Group I: dsDNA viruses	hypothetical protein|Marseilleviridae	0.176741	Unlabelled
Group I: dsDNA viruses	MC123R|Poxviridae	0.176718	Unlabelled
Group I: dsDNA viruses	transcription initiation factor TFIIB|Marseilleviridae	0.176702	Non-structural gene: Others
Group I: dsDNA viruses	mRNA capping enzyme small subunit|Poxviridae	0.176647	Unlabelled
Group I: dsDNA viruses	orf 29A|Herpesviridae	0.176391	Unlabelled
Group I: dsDNA viruses	internal virion protein|Poxviridae	0.176369	Unlabelled
Group I: dsDNA viruses	RNA polymerase-associated transcription-specificity factor RAP94|Poxviridae	0.176282	Non-structural gene: Others
Group I: dsDNA viruses	hypothetical protein|Marseilleviridae	0.176249	Unlabelled
Group I: dsDNA viruses	ODV-E66|Nudiviridae	0.176187	Unlabelled
Group I: dsDNA viruses	DBP|Adenoviridae	0.176117	Unlabelled
Group I: dsDNA viruses	hypothetical protein|Marseilleviridae	0.17606	Unlabelled
Group I: dsDNA viruses	helicase-primase primase subunit|Herpesviridae	0.176023	Non-structural gene: Others
Group I: dsDNA viruses	fiber protein|Adenoviridae	0.175865	Unlabelled
Group I: dsDNA viruses	vlf-1|Baculoviridae	0.175737	Unlabelled
Group I: dsDNA viruses	26.3 kDa RecD exoV/alpha subunit|Ascoviridae	0.175732	Unlabelled
Group I: dsDNA viruses	hypothetical protein|Marseilleviridae	0.175668	Unlabelled
Group I: dsDNA viruses	unknown|Baculoviridae	0.175634	Unlabelled
Group I: dsDNA viruses	conserved hypothetical protein|Marseilleviridae	0.1756	Unlabelled
Group I: dsDNA viruses	DNA-directed RNA polymerase subunit RPB5|Marseilleviridae	0.175589	Non-structural gene: Pol/Replicase
Group I: dsDNA viruses	hypothetical protein|Marseilleviridae	0.175582	Unlabelled
Group I: dsDNA viruses	hypothetical protein|Iridoviridae	0.175467	Unlabelled
Group I: dsDNA viruses	envelope glycoprotein B|Herpesviridae	0.175462	Structural gene: Others
Group I: dsDNA viruses	unnamed protein product; 119L; RedQ-like DEAD helicase; closest orthologs: EAT44626.1: blooms syndrome DNA helicase [Aedes aegypti]|Ascoviridae	0.175446	Non-structural gene: Others
Group I: dsDNA viruses	conserved hypothetical protein|Marseilleviridae	0.175329	Unlabelled
Group I: dsDNA viruses	ORF44|Malacoherpesviridae	0.175316	Unlabelled
Group I: dsDNA viruses	ODV-EC27|Baculoviridae	0.175206	Unlabelled
Group I: dsDNA viruses	Serine/threonine protein kinase|Iridoviridae	0.175204	Non-structural gene: Others
Group I: dsDNA viruses	putative late 16kDa membrane protein (Cop-J5L)|Poxviridae	0.175093	Structural gene: Others
Group I: dsDNA viruses	F-box containing protein|Marseilleviridae	0.175028	Unlabelled
Group I: dsDNA viruses	late expression factor 9|Baculoviridae	0.174941	Unlabelled
Group I: dsDNA viruses	translation elongation factor EF-1alpha|Marseilleviridae	0.174738	Unlabelled
Group I: dsDNA viruses	NUDIX hydrolase|Marseilleviridae	0.174716	Unlabelled
Group I: dsDNA viruses	divergent serine/threonine protein kinase|Marseilleviridae	0.174619	Non-structural gene: Others
Group I: dsDNA viruses	E6|Papillomaviridae	0.174549	Unlabelled
Group I: dsDNA viruses	35.1 kDa|Ascoviridae	0.174529	Unlabelled
Group I: dsDNA viruses	hypothetical protein|Mimiviridae	0.174376	Unlabelled
Group I: dsDNA viruses	28.8 kDa Fatty acid elongase|Ascoviridae	0.174307	Unlabelled
Group I: dsDNA viruses	capsid protein|Herpesviridae	0.174037	Structural gene: Capsid/Gag
Group I: dsDNA viruses	DNA packaging terminase subunit 2|Herpesviridae	0.173994	Unlabelled
Group I: dsDNA viruses	probable FAD-linked sulfhydryl oxidase|Mimiviridae	0.173962	Unlabelled
Group I: dsDNA viruses	unknown|I_dsDNAviruses	0.173929	Unlabelled
Group I: dsDNA viruses	putative major capsid protein|Lavidaviridae	0.173911	Structural gene: Capsid/Gag
Group I: dsDNA viruses	myristylated protein|Poxviridae	0.17388	Unlabelled
Group I: dsDNA viruses	tyrosine protein kinase|Poxviridae	0.173871	Non-structural gene: Others
Group I: dsDNA viruses	WD repeat protein|Marseilleviridae	0.173844	Unlabelled
Group I: dsDNA viruses	late expression factor 11|Baculoviridae	0.173838	Unlabelled
Group I: dsDNA viruses	unknown|Nudiviridae	0.173792	Unlabelled
Group I: dsDNA viruses	DNA packaging terminase subunit 2|Herpesviridae	0.17377	Unlabelled
Group I: dsDNA viruses	PIF-4|Nudiviridae	0.173656	Unlabelled
Group I: dsDNA viruses	RNA polymerase-associated transcription specificity factor Rap94|Poxviridae	0.173582	Non-structural gene: Others
Group I: dsDNA viruses	ankyrin repeat protein|Poxviridae	0.173392	Unlabelled
Group I: dsDNA viruses	conserved hypothetical protein|Marseilleviridae	0.173327	Unlabelled
Group I: dsDNA viruses	putative family 2C serine/threonine phosphatase|Mimiviridae	0.172997	Unlabelled
Group I: dsDNA viruses	pEP424R|Asfarviridae	0.172848	Unlabelled
Group I: dsDNA viruses	DNA-directed RNA polymerase 30 kDa polypeptide|Poxviridae	0.172701	Non-structural gene: Pol/Replicase
Group I: dsDNA viruses	E2|Papillomaviridae	0.172652	Unlabelled
Group I: dsDNA viruses	putative membrane protein|Poxviridae	0.172577	Structural gene: Others
Group I: dsDNA viruses	thioredoxin|Marseilleviridae	0.172492	Unlabelled
Group I: dsDNA viruses	ORF6|Herpesviridae	0.172444	Unlabelled
Group I: dsDNA viruses	putative photolyase|Mimiviridae	0.172395	Unlabelled
Group I: dsDNA viruses	zinc finger protein|Marseilleviridae	0.17231	Unlabelled
Group I: dsDNA viruses	hypothetical protein|Marseilleviridae	0.172304	Unlabelled
Group I: dsDNA viruses	putative tRNA ligase|Malacoherpesviridae	0.172152	Unlabelled
Group I: dsDNA viruses	hypothetical protein|Iridoviridae	0.172068	Unlabelled
Group I: dsDNA viruses	VP1|Polyomaviridae	0.171993	Unlabelled
Group I: dsDNA viruses	hypothetical protein|Marseilleviridae	0.171972	Unlabelled
Group I: dsDNA viruses	III|Adenoviridae	0.171946	Unlabelled
Group I: dsDNA viruses	N1R-like RING finger host range protein|Poxviridae	0.171809	Unlabelled
Group I: dsDNA viruses	chtB1|Baculoviridae	0.171676	Unlabelled
Group I: dsDNA viruses	serine protein kinase|Asfarviridae	0.171604	Non-structural gene: Others
Group I: dsDNA viruses	hypothetical protein|Marseilleviridae	0.171598	Unlabelled
Group I: dsDNA viruses	hypothetical protein|Marseilleviridae	0.17154	Unlabelled
Group I: dsDNA viruses	putative membrane protein|Marseilleviridae	0.171457	Structural gene: Others
Group I: dsDNA viruses	p47|Baculoviridae	0.171449	Unlabelled
Group I: dsDNA viruses	hypothetical protein|Iridoviridae	0.171352	Unlabelled
Group I: dsDNA viruses	ankyrin-like protein|Poxviridae	0.171339	Unlabelled
Group I: dsDNA viruses	RNA polymerase-associated RAP94|Poxviridae	0.171162	Non-structural gene: Pol/Replicase
Group I: dsDNA viruses	U53|Herpesviridae	0.170901	Unlabelled
Group I: dsDNA viruses	unnamed protein product; 063R; Protein with an unknown function; closest orthologs: HvAV3e ORF053, TnAV2c ORF156, SfAV1a ORF038|Ascoviridae	0.170862	Unlabelled
Group I: dsDNA viruses	hypothetical protein|Marseilleviridae	0.170803	Unlabelled
Group I: dsDNA viruses	uncharacterized HNH endonuclease|I_dsDNAviruses	0.170724	Unlabelled
Group I: dsDNA viruses	late transcription factor VLTF-3|Poxviridae	0.170707	Non-structural gene: Others
Group I: dsDNA viruses	pVIII protein|Adenoviridae	0.170674	Unlabelled
Group I: dsDNA viruses	U69|Herpesviridae	0.170623	Unlabelled
Group I: dsDNA viruses	E6|Papillomaviridae	0.170568	Unlabelled
Group I: dsDNA viruses	E7|Papillomaviridae	0.170566	Unlabelled
Group I: dsDNA viruses	hypothetical protein|Phycodnaviridae	0.170495	Unlabelled
Group I: dsDNA viruses	small T antigen|Polyomaviridae	0.170366	Non-structural gene: Others
Group I: dsDNA viruses	hypothetical protein|Marseilleviridae	0.170219	Unlabelled
Group I: dsDNA viruses	membrane protein|Poxviridae	0.170206	Structural gene: Others
Group I: dsDNA viruses	E2|Papillomaviridae	0.170151	Unlabelled
Group I: dsDNA viruses	hypothetical protein|Ascoviridae	0.170065	Unlabelled
Group I: dsDNA viruses	VP91|Baculoviridae	0.169893	Unlabelled
Group I: dsDNA viruses	pif-4|Baculoviridae	0.16974	Unlabelled
Group I: dsDNA viruses	IMV MP/virus entry (Cop-A28L)|Poxviridae	0.169695	Unlabelled
Group I: dsDNA viruses	nuclear egress lamina protein|Herpesviridae	0.169683	Unlabelled
Group I: dsDNA viruses	52K|Adenoviridae	0.169575	Unlabelled
Group I: dsDNA viruses	EsV-1-96|Phycodnaviridae	0.169465	Unlabelled
Group I: dsDNA viruses	Csr/MutH/archaeal HJR family nuclease|Iridoviridae	0.169339	Unlabelled
Group I: dsDNA viruses	hypothetical protein|Marseilleviridae	0.16931	Unlabelled
Group I: dsDNA viruses	CUN109 putative bro protein, ATP_GTP_A motif, similar to AcMNPV ORF2|Baculoviridae	0.16931	Unlabelled
Group I: dsDNA viruses	helicase-primase primase subunit|Herpesviridae	0.169153	Non-structural gene: Others
Group I: dsDNA viruses	zinc-ribbon-containing protein|Marseilleviridae	0.169028	Unlabelled
Group I: dsDNA viruses	putative mRNA capping enzyme|Mimiviridae	0.169024	Unlabelled
Group I: dsDNA viruses	MC127R|Poxviridae	0.168929	Unlabelled
Group I: dsDNA viruses	unnamed protein product; 035L; Protein with an unknown function; closest orthologs: None so far identified (02/06/2011)|I_dsDNAviruses	0.168746	Unlabelled
Group I: dsDNA viruses	BRO-C|I_dsDNAviruses	0.168669	Unlabelled
Group I: dsDNA viruses	hypothetical protein|Marseilleviridae	0.168592	Unlabelled
Group I: dsDNA viruses	unknown|Baculoviridae	0.168525	Unlabelled
Group I: dsDNA viruses	hypothetical protein|Phycodnaviridae	0.168463	Unlabelled
Group I: dsDNA viruses	11.5-kDa hypothetical protein|Adenoviridae	0.168425	Unlabelled
Group I: dsDNA viruses	Hypothetical protein|Papillomaviridae	0.168249	Unlabelled
Group I: dsDNA viruses	conserved hypothetical protein|Marseilleviridae	0.16818	Unlabelled
Group I: dsDNA viruses	small t antigen|Polyomaviridae	0.168142	Non-structural gene: Others
Group I: dsDNA viruses	capsid maturation protease|Herpesviridae	0.168092	Non-structural gene: Others
Group I: dsDNA viruses	deoxyribonuclease|Herpesviridae	0.168035	Unlabelled
Group I: dsDNA viruses	putative endonuclease 4|Mimiviridae	0.168013	Unlabelled
Group I: dsDNA viruses	ankyrin repeat protein|Poxviridae	0.1679	Unlabelled
Group I: dsDNA viruses	protein ORF104|Alloherpesviridae	0.167819	Unlabelled
Group I: dsDNA viruses	capsid maturation protease|Herpesviridae	0.16774	Non-structural gene: Others
Group I: dsDNA viruses	fiber|Adenoviridae	0.167545	Unlabelled
Group I: dsDNA viruses	hypothetical protein|Marseilleviridae	0.16753	Unlabelled
Group I: dsDNA viruses	ankyrin repeat protein|Poxviridae	0.167393	Unlabelled
Group I: dsDNA viruses	virion core protein P4a|Poxviridae	0.167367	Structural gene: Capsid/Gag
Group I: dsDNA viruses	alkaline exonuclease|Herpesviridae	0.167346	Unlabelled
Group I: dsDNA viruses	conserved hypothetical protein|Marseilleviridae	0.1673	Unlabelled
Group I: dsDNA viruses	conserved hypothetical protein|Marseilleviridae	0.16724	Unlabelled
Group I: dsDNA viruses	ubiquitin-like protein|Marseilleviridae	0.167071	Unlabelled
Group I: dsDNA viruses	E2|Papillomaviridae	0.16707	Unlabelled
Group I: dsDNA viruses	L1|Papillomaviridae	0.166856	Unlabelled
Group I: dsDNA viruses	acetyltransferase|Ascoviridae	0.166701	Unlabelled
Group I: dsDNA viruses	tegument protein UL7|Herpesviridae	0.166556	Structural gene: Others
Group I: dsDNA viruses	MORN repeat containing protein|Marseilleviridae	0.16647	Unlabelled
Group I: dsDNA viruses	GNS1/SUR4|Poxviridae	0.16643	Non-structural gene: Others
Group I: dsDNA viruses	hypothetical protein|Hytrosaviridae	0.166403	Unlabelled
Group I: dsDNA viruses	ORF096L|Iridoviridae	0.16637	Unlabelled
Group I: dsDNA viruses	baculovirus repeated ORF|Baculoviridae	0.166364	Unlabelled
Group I: dsDNA viruses	occlusion-derived virus envelope-56 protein|Nudiviridae	0.166341	Structural gene: Others
Group I: dsDNA viruses	late expression factor 2|Baculoviridae	0.166322	Unlabelled
Group I: dsDNA viruses	conserved hypothetical protein|Marseilleviridae	0.166216	Unlabelled
Group I: dsDNA viruses	nlpc/p60 superfamily protein|Poxviridae	0.165844	Unlabelled
Group I: dsDNA viruses	Orf10|Nudiviridae	0.165825	Unlabelled
Group I: dsDNA viruses	hypothetical protein|Ascoviridae	0.165808	Unlabelled
Group I: dsDNA viruses	DNA replication origin-binding helicase|Herpesviridae	0.165614	Non-structural gene: Others
Group I: dsDNA viruses	unnamed protein product; 040L; Protein with an unknown function; closest orthologs: HvAV3e ORF052, TnAV2c ORF157, SfAV1a ORF035, CIV118L & 458R, MIV006R|Ascoviridae	0.165606	Unlabelled
Group I: dsDNA viruses	fiber-2|Adenoviridae	0.165404	Unlabelled
Group I: dsDNA viruses	L2 capsid protein|Papillomaviridae	0.165385	Structural gene: Capsid/Gag
Group I: dsDNA viruses	unnamed protein product; 017L; BRO-like protein 3; closest orthologs: AmEPV ORF024, 110 & 112*, CIV 006L, 238R, 313L & 468L|Ascoviridae	0.165121	Unlabelled
Group I: dsDNA viruses	hypothetical protein|Marseilleviridae	0.165014	Unlabelled
Group I: dsDNA viruses	TK3|Nudiviridae	0.164679	Unlabelled
Group I: dsDNA viruses	core protease I7|Poxviridae	0.164526	Non-structural gene: Others
Group I: dsDNA viruses	Bro11|Ascoviridae	0.164516	Unlabelled
Group I: dsDNA viruses	hypothetical protein|Marseilleviridae	0.164506	Unlabelled
Group I: dsDNA viruses	putative myristylated membrane protein|Iridoviridae	0.164448	Structural gene: Others
Group I: dsDNA viruses	GrBNV_gp34-like protein|Nudiviridae	0.164419	Unlabelled
Group I: dsDNA viruses	DBP|Adenoviridae	0.164302	Unlabelled
Group I: dsDNA viruses	ODV-E66-like protein|Hytrosaviridae	0.164228	Unlabelled
Group I: dsDNA viruses	metalloprotease|Poxviridae	0.16412	Non-structural gene: Others
Group I: dsDNA viruses	polymerase|Baculoviridae	0.164091	Non-structural gene: Pol/Replicase
Group I: dsDNA viruses	ORF80|Alloherpesviridae	0.164049	Unlabelled
Group I: dsDNA viruses	RNA polymerase subunit RPO19|Poxviridae	0.163914	Non-structural gene: Pol/Replicase
Group I: dsDNA viruses	E2|Papillomaviridae	0.163905	Unlabelled
Group I: dsDNA viruses	hypothetical protein|Marseilleviridae	0.163852	Unlabelled
Group I: dsDNA viruses	hypothetical protein|Marseilleviridae	0.163797	Unlabelled
Group I: dsDNA viruses	conserved hypothetical protein|Marseilleviridae	0.163724	Unlabelled
Group I: dsDNA viruses	hypothetical protein|Marseilleviridae	0.163609	Unlabelled
Group I: dsDNA viruses	VP1|Polyomaviridae	0.163555	Unlabelled
Group I: dsDNA viruses	hypothetical protein|Marseilleviridae	0.163396	Unlabelled
Group I: dsDNA viruses	458R|Iridoviridae	0.163243	Unlabelled
Group I: dsDNA viruses	Putative RING finger protein|Iridoviridae	0.162966	Unlabelled
Group I: dsDNA viruses	unknown|Baculoviridae	0.162943	Unlabelled
Group I: dsDNA viruses	P40|Baculoviridae	0.162888	Unlabelled
Group I: dsDNA viruses	lef-2|Baculoviridae	0.162855	Unlabelled
Group I: dsDNA viruses	putative dTDP-D-glucose 4,6-dehydratase|I_dsDNAviruses	0.16284	Unlabelled
Group I: dsDNA viruses	RNA polymerase-associated transcription-specificity factor RAP94|Poxviridae	0.162755	Non-structural gene: Others
Group I: dsDNA viruses	ATP-dependent DNA helicase PIF1|I_dsDNAviruses	0.162749	Non-structural gene: Others
Group I: dsDNA viruses	uncharacterized glycosyltransferase|Mimiviridae	0.162689	Unlabelled
Group I: dsDNA viruses	putative secreted protein|Marseilleviridae	0.162577	Unlabelled
Group I: dsDNA viruses	ORF114L|Iridoviridae	0.162416	Unlabelled
Group I: dsDNA viruses	N1R/p28 family protein|Poxviridae	0.162372	Unlabelled
Group I: dsDNA viruses	putative DnaK/Hsp70|Mimiviridae	0.162356	Unlabelled
Group I: dsDNA viruses	22.2 kDa|Ascoviridae	0.162335	Unlabelled
Group I: dsDNA viruses	E7|Papillomaviridae	0.162197	Unlabelled
Group I: dsDNA viruses	putative mRNA-capping enzyme|Marseilleviridae	0.162179	Unlabelled
Group I: dsDNA viruses	unknown|Baculoviridae	0.162122	Unlabelled
Group I: dsDNA viruses	DNA-directed RNA polymerase subunit rpo30|Poxviridae	0.162079	Non-structural gene: Pol/Replicase
Group I: dsDNA viruses	hypothetical protein|Marseilleviridae	0.162013	Unlabelled
Group I: dsDNA viruses	viral capsid associated protein|Baculoviridae	0.161947	Structural gene: Capsid/Gag
Group I: dsDNA viruses	serine/threonine protein kinase|Poxviridae	0.161831	Non-structural gene: Others
Group I: dsDNA viruses	AcOrf-68 peptide|Baculoviridae	0.161827	Unlabelled
Group I: dsDNA viruses	hypothetical protein|Marseilleviridae	0.161655	Unlabelled
Group I: dsDNA viruses	Bro11|I_dsDNAviruses	0.161485	Unlabelled
Group I: dsDNA viruses	DNA packaging protein UL32|Herpesviridae	0.161473	Unlabelled
Group I: dsDNA viruses	putative core protein|Mimiviridae	0.161461	Structural gene: Capsid/Gag
Group I: dsDNA viruses	conserved hypothetical protein|Marseilleviridae	0.161384	Unlabelled
Group I: dsDNA viruses	inhibitor of apoptosis protein 2|Baculoviridae	0.161285	Unlabelled
Group I: dsDNA viruses	IVa2|Adenoviridae	0.161252	Unlabelled
Group I: dsDNA viruses	hypothetical protein|Marseilleviridae	0.161248	Unlabelled
Group I: dsDNA viruses	RNA polymerase subunit RPO35|Poxviridae	0.161133	Non-structural gene: Pol/Replicase
Group I: dsDNA viruses	INT|Nudiviridae	0.16111	Unlabelled
Group I: dsDNA viruses	helicase-1|Baculoviridae	0.16099	Non-structural gene: Others
Group I: dsDNA viruses	putative DNA mismatch repair protein MutS|Mimiviridae	0.160989	Unlabelled
Group I: dsDNA viruses	hypothetical protein|Marseilleviridae	0.160959	Unlabelled
Group I: dsDNA viruses	uracil DNA glycosylase|Poxviridae	0.160878	Unlabelled
Group I: dsDNA viruses	conserved hypothetical protein|Marseilleviridae	0.160719	Unlabelled
Group I: dsDNA viruses	unknown|Baculoviridae	0.16061	Unlabelled
Group I: dsDNA viruses	MMP|Baculoviridae	0.160594	Unlabelled
Group I: dsDNA viruses	virion core proteinase|Poxviridae	0.160594	Structural gene: Capsid/Gag
Group I: dsDNA viruses	dbp|Baculoviridae	0.16057	Unlabelled
Group I: dsDNA viruses	conserved hypothetical protein|Marseilleviridae	0.160506	Unlabelled
Group I: dsDNA viruses	hypothetical protein|Marseilleviridae	0.160502	Unlabelled
Group I: dsDNA viruses	per os infectivity factor 3-like protein|Hytrosaviridae	0.160487	Unlabelled
Group I: dsDNA viruses	RING-finger-containing E3 ubiquitin ligase|I_dsDNAviruses	0.160427	Unlabelled
Group I: dsDNA viruses	RNA polymerase subunit RPO18|Poxviridae	0.160411	Non-structural gene: Pol/Replicase
Group I: dsDNA viruses	hypothetical protein|Marseilleviridae	0.160376	Unlabelled
Group I: dsDNA viruses	ATP-dependent exoDNAse alpha subunit|Marseilleviridae	0.160245	Unlabelled
Group I: dsDNA viruses	pC475L|Asfarviridae	0.16024	Unlabelled
Group I: dsDNA viruses	12.4 kDa BRO-like protein|Ascoviridae	0.160227	Unlabelled
Group I: dsDNA viruses	332L|Iridoviridae	0.160224	Unlabelled
Group I: dsDNA viruses	ORF68|Malacoherpesviridae	0.160186	Unlabelled
Group I: dsDNA viruses	hypothetical protein|Marseilleviridae	0.160145	Unlabelled
Group I: dsDNA viruses	ORF FPV115 Ankyrin repeat gene family protein|Poxviridae	0.160144	Unlabelled
Group I: dsDNA viruses	ac81-like protein|Baculoviridae	0.160138	Unlabelled
Group I: dsDNA viruses	S-S bond formation pathway protein substrate|Poxviridae	0.159976	Unlabelled
Group I: dsDNA viruses	IMV membrane protein|Poxviridae	0.15994	Structural gene: Others
Group I: dsDNA viruses	hypothetical protein|Marseilleviridae	0.15991	Unlabelled
Group I: dsDNA viruses	100K|Adenoviridae	0.159895	Unlabelled
Group I: dsDNA viruses	31.3 kDa RNAseIII-like|Ascoviridae	0.15987	Unlabelled
Group I: dsDNA viruses	mRNA capping enzyme large subunit|Poxviridae	0.159862	Unlabelled
Group I: dsDNA viruses	ICP35|Herpesviridae	0.159847	Unlabelled
Group I: dsDNA viruses	N1R/p28-like protein|Poxviridae	0.159762	Unlabelled
Group I: dsDNA viruses	baculovirus repeated ORF|I_dsDNAviruses	0.159723	Unlabelled
Group I: dsDNA viruses	conserved hypothetical protein|Marseilleviridae	0.159449	Unlabelled
Group I: dsDNA viruses	hypothetical protein|Marseilleviridae	0.15944	Unlabelled
Group I: dsDNA viruses	hypothetical protein|Marseilleviridae	0.159365	Unlabelled
Group I: dsDNA viruses	hypothetical protein|Malacoherpesviridae	0.159361	Unlabelled
Group I: dsDNA viruses	L2|Papillomaviridae	0.159332	Unlabelled
Group I: dsDNA viruses	Vp91|Nudiviridae	0.159298	Unlabelled
Group I: dsDNA viruses	conserved hypothetical protein|Marseilleviridae	0.159293	Unlabelled
Group I: dsDNA viruses	putative Erv-family thiol oxidoreductase|Mimiviridae	0.159117	Non-structural gene: Others
Group I: dsDNA viruses	A1L transcription factor|Poxviridae	0.159016	Non-structural gene: Others
Group I: dsDNA viruses	hypothetical protein|Ascoviridae	0.158915	Unlabelled
Group I: dsDNA viruses	myristylated protein|Poxviridae	0.158903	Unlabelled
Group I: dsDNA viruses	poly(A) polymerase small subunit VP39|Poxviridae	0.158887	Non-structural gene: Pol/Replicase
Group I: dsDNA viruses	transcription factor S-II (TFIIS) E4L|Poxviridae	0.158843	Non-structural gene: Others
Group I: dsDNA viruses	ORF20|Herpesviridae	0.158825	Unlabelled
Group I: dsDNA viruses	p-loop NTPase|Nudiviridae	0.158808	Unlabelled
Group I: dsDNA viruses	nuclear protein UL24|Herpesviridae	0.158798	Unlabelled
Group I: dsDNA viruses	sulfhydryl oxidase|Poxviridae	0.158717	Unlabelled
Group I: dsDNA viruses	unknown|Baculoviridae	0.158617	Unlabelled
Group I: dsDNA viruses	hypothetical protein|Ascoviridae	0.158594	Unlabelled
Group I: dsDNA viruses	hypothetical protein|Marseilleviridae	0.158535	Unlabelled
Group I: dsDNA viruses	putative nuclease|Marseilleviridae	0.158466	Unlabelled
Group I: dsDNA viruses	late expression factor 11|Baculoviridae	0.158399	Unlabelled
Group I: dsDNA viruses	CUN054 putative alk-exo DNA processing exonuclease, similar to AcMNPV ORF133|Baculoviridae	0.158397	Unlabelled
Group I: dsDNA viruses	HTH-containing DNA-binding protein|Marseilleviridae	0.158314	Unlabelled
Group I: dsDNA viruses	unknown|Iridoviridae	0.158229	Unlabelled
Group I: dsDNA viruses	Virion core protein|Poxviridae	0.158208	Structural gene: Capsid/Gag
Group I: dsDNA viruses	DBP|Adenoviridae	0.158066	Unlabelled
Group I: dsDNA viruses	Orf55|Nudiviridae	0.158002	Unlabelled
Group I: dsDNA viruses	389L|Iridoviridae	0.157847	Unlabelled
Group I: dsDNA viruses	ABC-type transport system permease|Ascoviridae	0.157773	Unlabelled
Group I: dsDNA viruses	P47|Baculoviridae	0.15777	Unlabelled
Group I: dsDNA viruses	hypothetical protein|Marseilleviridae	0.157756	Unlabelled
Group I: dsDNA viruses	pIIIa|Adenoviridae	0.157552	Unlabelled
Group I: dsDNA viruses	ankyrin repeat protein|Poxviridae	0.15745	Unlabelled
Group I: dsDNA viruses	fiber|Adenoviridae	0.15742	Unlabelled
Group I: dsDNA viruses	BRO-like protein, GIY-YIG domain|Iridoviridae	0.157417	Unlabelled
Group I: dsDNA viruses	myristylated protein, essential for entry/fusion (Cop-A16L)|Poxviridae	0.157401	Unlabelled
Group I: dsDNA viruses	helicase|Baculoviridae	0.157359	Non-structural gene: Others
Group I: dsDNA viruses	deoxyribonuclease|Herpesviridae	0.157351	Unlabelled
Group I: dsDNA viruses	ME53|Baculoviridae	0.157349	Unlabelled
Group I: dsDNA viruses	putative helicase-primase helicase subunit|Alloherpesviridae	0.157228	Non-structural gene: Others
Group I: dsDNA viruses	putative thymidine kinase|Iridoviridae	0.157212	Non-structural gene: Others
Group I: dsDNA viruses	hypothetical protein|Marseilleviridae	0.157212	Unlabelled
Group I: dsDNA viruses	putative S1/P1 nuclease|Ascoviridae	0.157202	Unlabelled
Group I: dsDNA viruses	tegument serine/threonine protein kinase|Herpesviridae	0.157193	Non-structural gene: Others
Group I: dsDNA viruses	ODV-E28|Nudiviridae	0.157153	Unlabelled
Group I: dsDNA viruses	ssDNA binding protein|Baculoviridae	0.157034	Unlabelled
Group I: dsDNA viruses	Ankyrin/F-box protein|Poxviridae	0.156954	Unlabelled
Group I: dsDNA viruses	19.9 kDa GAPDH active site|Ascoviridae	0.156854	Unlabelled
Group I: dsDNA viruses	AAA-family ATPase|Marseilleviridae	0.156729	Unlabelled
Group I: dsDNA viruses	MC111R|Poxviridae	0.156698	Unlabelled
Group I: dsDNA viruses	major capsid protein|Herpesviridae	0.156535	Structural gene: Capsid/Gag
Group I: dsDNA viruses	IMV membrane protein|Poxviridae	0.156512	Structural gene: Others
Group I: dsDNA viruses	ORF36|Herpesviridae	0.156479	Unlabelled
Group I: dsDNA viruses	occlusion-derived virus envelope protein|Hytrosaviridae	0.156463	Structural gene: Others
Group I: dsDNA viruses	PIF-3|Nudiviridae	0.156426	Unlabelled
Group I: dsDNA viruses	intermediate transcription factor VITF-3|Poxviridae	0.156424	Non-structural gene: Others
Group I: dsDNA viruses	putative E6 early protein|Papillomaviridae	0.156421	Unlabelled
Group I: dsDNA viruses	ankyrin repeat protein|Poxviridae	0.156309	Unlabelled
Group I: dsDNA viruses	poly(A) polymerase catalytic subunit VP55|Poxviridae	0.156226	Non-structural gene: Pol/Replicase
Group I: dsDNA viruses	conserved hypothetical protein|Marseilleviridae	0.156167	Unlabelled
Group I: dsDNA viruses	essential ser/thr kinase morph (Cop-F10L)|Poxviridae	0.156072	Non-structural gene: Others
Group I: dsDNA viruses	conserved hypothetical protein|Marseilleviridae	0.15592	Unlabelled
Group I: dsDNA viruses	conserved hypothetical protein|Marseilleviridae	0.155917	Unlabelled
Group I: dsDNA viruses	BRO-like protein|Iridoviridae	0.155913	Unlabelled
Group I: dsDNA viruses	late expression factor 4|Nudiviridae	0.155845	Unlabelled
Group I: dsDNA viruses	RNA polymerase subunit RPO22|Poxviridae	0.155832	Non-structural gene: Pol/Replicase
Group I: dsDNA viruses	processivity factor|Poxviridae	0.155612	Unlabelled
Group I: dsDNA viruses	hypothetical protein|Marseilleviridae	0.155555	Unlabelled
Group I: dsDNA viruses	p49|Baculoviridae	0.155519	Unlabelled
Group I: dsDNA viruses	hypothetical protein|Marseilleviridae	0.155373	Unlabelled
Group I: dsDNA viruses	conserved hypothetical protein|Marseilleviridae	0.155275	Unlabelled
Group I: dsDNA viruses	Hypothetical protein|Poxviridae	0.155227	Unlabelled
Group I: dsDNA viruses	ankyrin repeat protein|Poxviridae	0.155223	Unlabelled
Group I: dsDNA viruses	hypothetical protein|Iridoviridae	0.15516	Unlabelled
Group I: dsDNA viruses	pVII|Adenoviridae	0.15492	Unlabelled
Group I: dsDNA viruses	conserved hypothetical protein|Marseilleviridae	0.154865	Unlabelled
Group I: dsDNA viruses	E6 protein|Papillomaviridae	0.154856	Unlabelled
Group I: dsDNA viruses	single-stranded DNA-binding protein|Herpesviridae	0.154824	Unlabelled
Group I: dsDNA viruses	virion membrane protein A16|Poxviridae	0.154729	Structural gene: Others
Group I: dsDNA viruses	hypothetical protein|Iridoviridae	0.154723	Unlabelled
Group I: dsDNA viruses	capsid protein|Herpesviridae	0.154692	Structural gene: Capsid/Gag
Group I: dsDNA viruses	24.5 kDa|Ascoviridae	0.154642	Unlabelled
Group I: dsDNA viruses	p40|Baculoviridae	0.154571	Unlabelled
Group I: dsDNA viruses	guanosine monophosphate kinase|Nudiviridae	0.154468	Non-structural gene: Others
Group I: dsDNA viruses	conserved hypothetical protein|Marseilleviridae	0.154444	Unlabelled
Group I: dsDNA viruses	unnamed protein product; 097R; Protein with an unknown function; closest orthologs: HvAV3e ORF111, TnAV2c ORF091, SfAV1a ORF108, CIV 373L|Ascoviridae	0.154404	Unlabelled
Group I: dsDNA viruses	E7 protein|Papillomaviridae	0.154289	Unlabelled
Group I: dsDNA viruses	29.3 kDa|Ascoviridae	0.154195	Unlabelled
Group I: dsDNA viruses	major capsid protein|Herpesviridae	0.154136	Structural gene: Capsid/Gag
Group I: dsDNA viruses	middle T antigen|Polyomaviridae	0.154131	Non-structural gene: Others
Group I: dsDNA viruses	occlusion derived viral protein-e27|Baculoviridae	0.154087	Unlabelled
Group I: dsDNA viruses	viral membrane formation (Cop-A11R)|Poxviridae	0.153994	Structural gene: Others
Group I: dsDNA viruses	47.7 kDa RNAse III|Ascoviridae	0.153892	Unlabelled
Group I: dsDNA viruses	hypothetical protein|Ascoviridae	0.153887	Unlabelled
Group I: dsDNA viruses	Ld-bro-g|Baculoviridae	0.153885	Unlabelled
Group I: dsDNA viruses	F10-like kinase|Poxviridae	0.153879	Non-structural gene: Others
Group I: dsDNA viruses	baculovirus repeated ORF-a|Baculoviridae	0.153828	Unlabelled
Group I: dsDNA viruses	kinase|Herpesviridae	0.153821	Non-structural gene: Others
Group I: dsDNA viruses	hypothetical protein|Ascoviridae	0.153752	Unlabelled
Group I: dsDNA viruses	hypothetical protein|Hytrosaviridae	0.153656	Unlabelled
Group I: dsDNA viruses	ERV1/ALR family protein|Phycodnaviridae	0.153394	Unlabelled
Group I: dsDNA viruses	IMV envelope protein|Poxviridae	0.153353	Structural gene: Others
Group I: dsDNA viruses	hypothetical protein|Marseilleviridae	0.153337	Unlabelled
Group I: dsDNA viruses	pR89|Herpesviridae	0.153304	Unlabelled
Group I: dsDNA viruses	protein J1|Poxviridae	0.15311	Unlabelled
Group I: dsDNA viruses	vp1054|Baculoviridae	0.15302	Unlabelled
Group I: dsDNA viruses	DNA packaging tegument protein UL25|Herpesviridae	0.152963	Structural gene: Others
Group I: dsDNA viruses	Bro17|Ascoviridae	0.152922	Unlabelled
Group I: dsDNA viruses	hypothetical protein|Marseilleviridae	0.152768	Unlabelled
Group I: dsDNA viruses	unknown|I_dsDNAviruses	0.152729	Unlabelled
Group I: dsDNA viruses	putative transcription elongation factor S-II-related protein|Phycodnaviridae	0.152712	Non-structural gene: Others
Group I: dsDNA viruses	putative phage-type endonuclease|Mimiviridae	0.152661	Unlabelled
Group I: dsDNA viruses	bro-2|Baculoviridae	0.152633	Unlabelled
Group I: dsDNA viruses	hypothetical protein|Iridoviridae	0.15262	Unlabelled
Group I: dsDNA viruses	zinc-dependent metalloprotease|Ascoviridae	0.152619	Non-structural gene: Others
Group I: dsDNA viruses	glycoprotein M|Herpesviridae	0.152552	Structural gene: Others
Group I: dsDNA viruses	hypothetical protein|Marseilleviridae	0.152492	Unlabelled
Group I: dsDNA viruses	poly(A) polymerase small subunit VP39|Poxviridae	0.152138	Non-structural gene: Pol/Replicase
Group I: dsDNA viruses	major capsid protein|Alloherpesviridae	0.152052	Structural gene: Capsid/Gag
Group I: dsDNA viruses	major viral capsid protein 39|Baculoviridae	0.152041	Structural gene: Capsid/Gag
Group I: dsDNA viruses	ankyrin repeat protein|Poxviridae	0.152012	Unlabelled
Group I: dsDNA viruses	VETF-L early transcription factor large|Poxviridae	0.151972	Non-structural gene: Others
Group I: dsDNA viruses	putative replication factor C small subunit|I_dsDNAviruses	0.151872	Non-structural gene: Others
Group I: dsDNA viruses	late transcription factor VLTF-2|Poxviridae	0.151826	Non-structural gene: Others
Group I: dsDNA viruses	ankyrin repeat protein|Poxviridae	0.151778	Unlabelled
Group I: dsDNA viruses	internal Virion Protein (Cop-L3L)|Poxviridae	0.15175	Unlabelled
Group I: dsDNA viruses	hypothetical protein|Ascoviridae	0.151733	Unlabelled
Group I: dsDNA viruses	conserved hypothetical protein|Marseilleviridae	0.151663	Unlabelled
Group I: dsDNA viruses	fusolin|Poxviridae	0.151632	Unlabelled
Group I: dsDNA viruses	conserved hypothetical protein|Marseilleviridae	0.151594	Unlabelled
Group I: dsDNA viruses	17 kDa|Ascoviridae	0.151579	Unlabelled
Group I: dsDNA viruses	virion morphogenesis protein|Poxviridae	0.151534	Unlabelled
Group I: dsDNA viruses	ecdysteroid UDP-glucosyltransferase|Baculoviridae	0.151521	Unlabelled
Group I: dsDNA viruses	hypothetical protein|Marseilleviridae	0.151435	Unlabelled
Group I: dsDNA viruses	ORF94|Malacoherpesviridae	0.151408	Unlabelled
Group I: dsDNA viruses	protein F9|Poxviridae	0.151356	Unlabelled
Group I: dsDNA viruses	52K|Adenoviridae	0.151323	Unlabelled
Group I: dsDNA viruses	unknown|Baculoviridae	0.15117	Unlabelled
Group I: dsDNA viruses	envelope glycoprotein M|Herpesviridae	0.15101	Structural gene: Others
Group I: dsDNA viruses	rifampicin resistance protein|Poxviridae	0.151008	Unlabelled
Group I: dsDNA viruses	ORF69|Herpesviridae	0.150973	Unlabelled
Group I: dsDNA viruses	hypothetical protein|Marseilleviridae	0.150963	Unlabelled
Group I: dsDNA viruses	nuclear protein UL24|Herpesviridae	0.150956	Unlabelled
Group I: dsDNA viruses	ORF049 hypothetical protein|Poxviridae	0.150895	Unlabelled
Group I: dsDNA viruses	capsid triplex subunit 2|Herpesviridae	0.150886	Structural gene: Capsid/Gag
Group I: dsDNA viruses	ORF088 virion core protein|Poxviridae	0.150729	Structural gene: Capsid/Gag
Group I: dsDNA viruses	poly(A) polymerase small subunit|Poxviridae	0.15071	Non-structural gene: Pol/Replicase
Group I: dsDNA viruses	baculovirus 19k protein|Nudiviridae	0.150649	Unlabelled
Group I: dsDNA viruses	hypothetical protein|Ascoviridae	0.150575	Unlabelled
Group I: dsDNA viruses	helicase 2|Nudiviridae	0.15043	Non-structural gene: Others
Group I: dsDNA viruses	single-stranded DNA-binding protein|Herpesviridae	0.150416	Unlabelled
Group I: dsDNA viruses	hypothetical protein|Marseilleviridae	0.150336	Unlabelled
Group I: dsDNA viruses	hypothetical protein|Marseilleviridae	0.150196	Unlabelled
Group I: dsDNA viruses	hypothetical protein|Marseilleviridae	0.150124	Unlabelled
Group I: dsDNA viruses	CUN035 putative p91 capsid virion protein, similar to AcMNPV ORF83|Baculoviridae	0.150011	Structural gene: Capsid/Gag
Group I: dsDNA viruses	conserved hypothetical protein|Marseilleviridae	0.150005	Unlabelled
Group I: dsDNA viruses	envelope glycoprotein M|Herpesviridae	0.149884	Structural gene: Others
Group I: dsDNA viruses	putative myristylated membrane protein|Iridoviridae	0.149662	Structural gene: Others
Group I: dsDNA viruses	serine/threonine protein kinase|Ascoviridae	0.149481	Non-structural gene: Others
Group I: dsDNA viruses	hypothetical protein|Marseilleviridae	0.149469	Unlabelled
Group I: dsDNA viruses	apoptosis inhibitor|Baculoviridae	0.149456	Unlabelled
Group I: dsDNA viruses	hydrolase, NUDIX family|I_dsDNAviruses	0.149445	Unlabelled
Group I: dsDNA viruses	entry/fusion complex component|Poxviridae	0.149385	Unlabelled
Group I: dsDNA viruses	ODV-E25|Baculoviridae	0.149359	Unlabelled
Group I: dsDNA viruses	alternative T antigen|Polyomaviridae	0.149276	Non-structural gene: Others
Group I: dsDNA viruses	NTPase, DNA primase|Poxviridae	0.149256	Unlabelled
Group I: dsDNA viruses	pIIIa|Adenoviridae	0.149211	Unlabelled
Group I: dsDNA viruses	ORF54|Alloherpesviridae	0.148664	Unlabelled
Group I: dsDNA viruses	putative nuclease G5|Poxviridae	0.148643	Unlabelled
Group I: dsDNA viruses	conserved hypothetical protein|Marseilleviridae	0.148625	Unlabelled
Group I: dsDNA viruses	glycosyl transferase|Ascoviridae	0.148503	Unlabelled
Group I: dsDNA viruses	conserved hypothetical protein|Marseilleviridae	0.148497	Unlabelled
Group I: dsDNA viruses	putative proliferating cell nuclear antigen|Phycodnaviridae	0.148492	Unlabelled
Group I: dsDNA viruses	virion release protein|Poxviridae	0.148469	Unlabelled
Group I: dsDNA viruses	poly(A) polymerase large subunit|Poxviridae	0.148456	Non-structural gene: Pol/Replicase
Group I: dsDNA viruses	hypothetical protein|Ascoviridae	0.148384	Unlabelled
Group I: dsDNA viruses	virion core cysteine protease|Poxviridae	0.148365	Non-structural gene: Others
Group I: dsDNA viruses	unknown|Baculoviridae	0.148331	Unlabelled
Group I: dsDNA viruses	hypothetical protein|Malacoherpesviridae	0.148254	Unlabelled
Group I: dsDNA viruses	DNA-directed RNA polymerase, 18 kD subunit|Poxviridae	0.148216	Non-structural gene: Pol/Replicase
Group I: dsDNA viruses	hypothetical protein|Marseilleviridae	0.148168	Unlabelled
Group I: dsDNA viruses	transport protein|Herpesviridae	0.148075	Unlabelled
Group I: dsDNA viruses	pVIII|Adenoviridae	0.148061	Unlabelled
Group I: dsDNA viruses	Hypothetical protein|Poxviridae	0.148004	Unlabelled
Group I: dsDNA viruses	putative transposase|Mimiviridae	0.147999	Unlabelled
Group I: dsDNA viruses	iap-like protein|Ascoviridae	0.147983	Unlabelled
Group I: dsDNA viruses	virion envelope protein (p35)|Poxviridae	0.147955	Structural gene: Others
Group I: dsDNA viruses	ME53|Baculoviridae	0.147919	Unlabelled
Group I: dsDNA viruses	unnamed protein product; 052L; ABC-type transport system permease; closest orthologs: HvAV3e ORF56, 87 & 151, TnAV2c ORF107, 143, 144, 152 & 162, SfAV1a ORF119|Ascoviridae	0.147916	Unlabelled
Group I: dsDNA viruses	ATPase/DNA packaging protein|Poxviridae	0.147908	Unlabelled
Group I: dsDNA viruses	BRO|I_dsDNAviruses	0.147566	Unlabelled
Group I: dsDNA viruses	hypothetical protein|Marseilleviridae	0.147556	Unlabelled
Group I: dsDNA viruses	virion core protein|Poxviridae	0.147548	Structural gene: Capsid/Gag
Group I: dsDNA viruses	chitinase|Baculoviridae	0.147195	Unlabelled
Group I: dsDNA viruses	IMV heparin binding surface protein|Poxviridae	0.147195	Structural gene: Others
Group I: dsDNA viruses	ORF24|Herpesviridae	0.147073	Unlabelled
Group I: dsDNA viruses	19kda protein|Nudiviridae	0.146947	Unlabelled
Group I: dsDNA viruses	intermediate transcription factor VITF-3|Poxviridae	0.146942	Non-structural gene: Others
Group I: dsDNA viruses	putative 5'-3' exonuclease 20|Mimiviridae	0.146917	Unlabelled
Group I: dsDNA viruses	27.5 kDa|Ascoviridae	0.146794	Unlabelled
Group I: dsDNA viruses	DNA replication protein|Herpesviridae	0.146718	Non-structural gene: Others
Group I: dsDNA viruses	Bro24|I_dsDNAviruses	0.146673	Unlabelled
Group I: dsDNA viruses	putative BRO-F|Phycodnaviridae	0.146647	Unlabelled
Group I: dsDNA viruses	hypothetical protein|Marseilleviridae	0.146616	Unlabelled
Group I: dsDNA viruses	ORF33|Herpesviridae	0.146599	Unlabelled
Group I: dsDNA viruses	44.5 kDa Metalloprotease/Matrixin|Ascoviridae	0.146563	Non-structural gene: Others
Group I: dsDNA viruses	B22R family protein|Poxviridae	0.146502	Unlabelled
Group I: dsDNA viruses	hypothetical protein|Marseilleviridae	0.146468	Unlabelled
Group I: dsDNA viruses	hypothetical protein|Hytrosaviridae	0.146282	Unlabelled
Group I: dsDNA viruses	hypothetical protein|Marseilleviridae	0.146235	Unlabelled
Group I: dsDNA viruses	hypothetical protein|Marseilleviridae	0.14621	Unlabelled
Group I: dsDNA viruses	232R|Iridoviridae	0.14618	Unlabelled
Group I: dsDNA viruses	PIF-6|Nudiviridae	0.146044	Unlabelled
Group I: dsDNA viruses	late transcription factor VLTF-1|Poxviridae	0.145955	Non-structural gene: Others
Group I: dsDNA viruses	fp|Baculoviridae	0.145946	Unlabelled
Group I: dsDNA viruses	guanosine monophosphate kinase|Nudiviridae	0.145929	Non-structural gene: Others
Group I: dsDNA viruses	hypothetical protein|Iridoviridae	0.145837	Unlabelled
Group I: dsDNA viruses	hypothetical protein|Phycodnaviridae	0.145826	Unlabelled
Group I: dsDNA viruses	E2|Papillomaviridae	0.14579	Unlabelled
Group I: dsDNA viruses	hypothetical protein|Hytrosaviridae	0.145768	Unlabelled
Group I: dsDNA viruses	hypothetical protein|Marseilleviridae	0.145763	Unlabelled
Group I: dsDNA viruses	putative FtsK-HerA family ATPase|Lavidaviridae	0.145725	Unlabelled
Group I: dsDNA viruses	hypothetical protein|Marseilleviridae	0.145634	Unlabelled
Group I: dsDNA viruses	unknown|Baculoviridae	0.145528	Unlabelled
Group I: dsDNA viruses	Lipid membrane protein|Iridoviridae	0.145504	Structural gene: Others
Group I: dsDNA viruses	DNA-binding virion core protein I1L|Poxviridae	0.145408	Structural gene: Capsid/Gag
Group I: dsDNA viruses	hypothetical protein|Marseilleviridae	0.145399	Unlabelled
Group I: dsDNA viruses	virion membrane protein A16|Poxviridae	0.145309	Structural gene: Others
Group I: dsDNA viruses	ALI motif gene family protein|Poxviridae	0.145261	Unlabelled
Group I: dsDNA viruses	33K|Adenoviridae	0.145164	Unlabelled
Group I: dsDNA viruses	DNA-binding core protein|Poxviridae	0.145159	Structural gene: Capsid/Gag
Group I: dsDNA viruses	hypothetical protein|Marseilleviridae	0.145111	Unlabelled
Group I: dsDNA viruses	hypothetical protein|Marseilleviridae	0.144873	Unlabelled
Group I: dsDNA viruses	capsid triplex subunit 2|Herpesviridae	0.144858	Structural gene: Capsid/Gag
Group I: dsDNA viruses	trimeric virion coat protein rifampicin res|Poxviridae	0.144844	Structural gene: Capsid/Gag
Group I: dsDNA viruses	telomere-binding protein|Poxviridae	0.14482	Unlabelled
Group I: dsDNA viruses	tyrosine kinase|Iridoviridae	0.144642	Non-structural gene: Others
Group I: dsDNA viruses	ankyrin repeat protein|Poxviridae	0.144625	Unlabelled
Group I: dsDNA viruses	dbp|Baculoviridae	0.144569	Unlabelled
Group I: dsDNA viruses	intermediate transcription factor|Poxviridae	0.144372	Non-structural gene: Others
Group I: dsDNA viruses	15.2 kDa|Ascoviridae	0.144299	Unlabelled
Group I: dsDNA viruses	transcription factor S-II-related protein|Mimiviridae	0.144298	Non-structural gene: Others
Group I: dsDNA viruses	F protein|Baculoviridae	0.144289	Unlabelled
Group I: dsDNA viruses	ODV-EC27|Baculoviridae	0.144214	Unlabelled
Group I: dsDNA viruses	MORN repeat-containing protein|Marseilleviridae	0.144211	Unlabelled
Group I: dsDNA viruses	holliday junction resolvase|Poxviridae	0.144136	Unlabelled
Group I: dsDNA viruses	ORF58|Malacoherpesviridae	0.144133	Unlabelled
Group I: dsDNA viruses	ORF73|Alloherpesviridae	0.144092	Unlabelled
Group I: dsDNA viruses	hypothetical protein|Marseilleviridae	0.144078	Unlabelled
Group I: dsDNA viruses	hypothetical protein|Malacoherpesviridae	0.144015	Unlabelled
Group I: dsDNA viruses	hypothetical protein|Ascoviridae	0.144007	Unlabelled
Group I: dsDNA viruses	autotransporter adhesin|Marseilleviridae	0.144003	Unlabelled
Group I: dsDNA viruses	hypothetical protein|Mimiviridae	0.143993	Unlabelled
Group I: dsDNA viruses	core protease I7|Poxviridae	0.143936	Non-structural gene: Others
Group I: dsDNA viruses	hypothetical protein|Marseilleviridae	0.143784	Unlabelled
Group I: dsDNA viruses	nicotinate-nucleotide pyrophosphorylase|Ascoviridae	0.143761	Structural gene: Capsid/Gag
Group I: dsDNA viruses	unknown|Poxviridae	0.143752	Unlabelled
Group I: dsDNA viruses	DNA-binding phosphoprotein|Poxviridae	0.14373	Unlabelled
Group I: dsDNA viruses	hypothetical protein|Mimiviridae	0.143673	Unlabelled
Group I: dsDNA viruses	B22R family protein|Poxviridae	0.143665	Unlabelled
Group I: dsDNA viruses	hypothetical protein|Marseilleviridae	0.14365	Unlabelled
Group I: dsDNA viruses	DNA polymerase processivity factor|Poxviridae	0.143645	Non-structural gene: Pol/Replicase
Group I: dsDNA viruses	tegument protein|Herpesviridae	0.143417	Structural gene: Others
Group I: dsDNA viruses	ubiquitin-conjugating enzyme|Asfarviridae	0.143413	Unlabelled
Group I: dsDNA viruses	hypothetical protein|Marseilleviridae	0.143409	Unlabelled
Group I: dsDNA viruses	hypothetical protein|Marseilleviridae	0.143379	Unlabelled
Group I: dsDNA viruses	DNA-directed RNA polymerase|Nudiviridae	0.143309	Non-structural gene: Pol/Replicase
Group I: dsDNA viruses	ie-1|Baculoviridae	0.143271	Unlabelled
Group I: dsDNA viruses	24.7 kDa|Ascoviridae	0.143236	Unlabelled
Group I: dsDNA viruses	protein Allo56|Alloherpesviridae	0.143195	Unlabelled
Group I: dsDNA viruses	phospholipase-D-like protein|Poxviridae	0.14314	Unlabelled
Group I: dsDNA viruses	19.3 kDa|Ascoviridae	0.143109	Unlabelled
Group I: dsDNA viruses	unknown|I_dsDNAviruses	0.143021	Unlabelled
Group I: dsDNA viruses	p-loop NTPase|Nudiviridae	0.143016	Unlabelled
Group I: dsDNA viruses	capsid portal protein|Herpesviridae	0.142897	Structural gene: Capsid/Gag
Group I: dsDNA viruses	virion core protein|Poxviridae	0.142871	Structural gene: Capsid/Gag
Group I: dsDNA viruses	ER-localized membrane protein|Poxviridae	0.142626	Structural gene: Others
Group I: dsDNA viruses	envelope glycoprotein M|Herpesviridae	0.142391	Structural gene: Others
Group I: dsDNA viruses	few polyhedra|Baculoviridae	0.142384	Unlabelled
Group I: dsDNA viruses	hypothetical protein|Ascoviridae	0.142382	Unlabelled
Group I: dsDNA viruses	hypothetical protein|Marseilleviridae	0.142258	Unlabelled
Group I: dsDNA viruses	33K|Adenoviridae	0.142225	Unlabelled
Group I: dsDNA viruses	ORF69|Malacoherpesviridae	0.142191	Unlabelled
Group I: dsDNA viruses	hypothetical protein|Marseilleviridae	0.142006	Unlabelled
Group I: dsDNA viruses	ORF94|Baculoviridae	0.14198	Unlabelled
Group I: dsDNA viruses	integrase|Nudiviridae	0.141856	Unlabelled
Group I: dsDNA viruses	hypothetical protein|Malacoherpesviridae	0.141798	Unlabelled
Group I: dsDNA viruses	capsid maturation protease|Herpesviridae	0.141737	Non-structural gene: Others
Group I: dsDNA viruses	hypothetical protein|Mimiviridae	0.141646	Unlabelled
Group I: dsDNA viruses	hypothetical protein|Hytrosaviridae	0.141577	Unlabelled
Group I: dsDNA viruses	ORF24|Malacoherpesviridae	0.141527	Unlabelled
Group I: dsDNA viruses	p31K protein|Iridoviridae	0.141419	Unlabelled
Group I: dsDNA viruses	middle T antigen|Polyomaviridae	0.141415	Non-structural gene: Others
Group I: dsDNA viruses	unknown|Baculoviridae	0.14139	Unlabelled
Group I: dsDNA viruses	467R|Iridoviridae	0.141373	Unlabelled
Group I: dsDNA viruses	chitenase|Phycodnaviridae	0.141358	Unlabelled
Group I: dsDNA viruses	pVI|Adenoviridae	0.141347	Unlabelled
Group I: dsDNA viruses	p24|Baculoviridae	0.141244	Unlabelled
Group I: dsDNA viruses	VP2|Polyomaviridae	0.141139	Unlabelled
Group I: dsDNA viruses	hypothetical protein|Marseilleviridae	0.141	Unlabelled
Group I: dsDNA viruses	16.8 kDa Rad50-like protein|Ascoviridae	0.140991	Unlabelled
Group I: dsDNA viruses	hypothetical protein|Marseilleviridae	0.140959	Unlabelled
Group I: dsDNA viruses	thymidine kinase|Herpesviridae	0.140952	Non-structural gene: Others
Group I: dsDNA viruses	pB175L|Asfarviridae	0.140911	Unlabelled
Group I: dsDNA viruses	mRNA capping enzyme large subunit|Poxviridae	0.140905	Unlabelled
Group I: dsDNA viruses	unknown|Baculoviridae	0.140897	Unlabelled
Group I: dsDNA viruses	IMV surface protein|Poxviridae	0.140875	Structural gene: Others
Group I: dsDNA viruses	helicase|Baculoviridae	0.140759	Non-structural gene: Others
Group I: dsDNA viruses	tegument protein UL16|Herpesviridae	0.140742	Structural gene: Others
Group I: dsDNA viruses	hypothetical protein|Marseilleviridae	0.140731	Unlabelled
Group I: dsDNA viruses	hypothetical protein|Marseilleviridae	0.14061	Unlabelled
Group I: dsDNA viruses	DNA ligase|I_dsDNAviruses	0.140594	Unlabelled
Group I: dsDNA viruses	hypothetical protein|Marseilleviridae	0.140563	Unlabelled
Group I: dsDNA viruses	mRNA decapping enzyme (Cop-D9R)|Poxviridae	0.140504	Unlabelled
Group I: dsDNA viruses	hypothetical protein|Iridoviridae	0.140354	Unlabelled
Group I: dsDNA viruses	hypothetical protein|Mimiviridae	0.140331	Unlabelled
Group I: dsDNA viruses	V3|Lavidaviridae	0.140297	Unlabelled
Group I: dsDNA viruses	putative FtsJ-like methyltransferase|Mimiviridae	0.140268	Unlabelled
Group I: dsDNA viruses	putative ATP-dependent RNA helicase|Mimiviridae	0.140111	Non-structural gene: Others
Group I: dsDNA viruses	hypothetical protein|Marseilleviridae	0.139955	Unlabelled
Group I: dsDNA viruses	hypothetical protein|Marseilleviridae	0.139944	Unlabelled
Group I: dsDNA viruses	zinc finger protein|Marseilleviridae	0.13988	Unlabelled
Group I: dsDNA viruses	putative myristylated membrane protein|Iridoviridae	0.13986	Structural gene: Others
Group I: dsDNA viruses	hypothetical protein|Marseilleviridae	0.139858	Unlabelled
Group I: dsDNA viruses	Orf115|Nudiviridae	0.139767	Unlabelled
Group I: dsDNA viruses	33K|Adenoviridae	0.139727	Unlabelled
Group I: dsDNA viruses	putative ubiquitin carboxyl-terminal hydrolase|Mimiviridae	0.139685	Unlabelled
Group I: dsDNA viruses	pIIIa|Adenoviridae	0.139565	Unlabelled
Group I: dsDNA viruses	virion core protein|Poxviridae	0.139521	Structural gene: Capsid/Gag
Group I: dsDNA viruses	hypothetical protein|Marseilleviridae	0.13952	Unlabelled
Group I: dsDNA viruses	ORF FPV101|Poxviridae	0.139499	Unlabelled
Group I: dsDNA viruses	hypothetical protein|Ascoviridae	0.139481	Unlabelled
Group I: dsDNA viruses	unknown|Nudiviridae	0.139471	Unlabelled
Group I: dsDNA viruses	hypothetical protein|Malacoherpesviridae	0.139331	Unlabelled
Group I: dsDNA viruses	V20|Lavidaviridae	0.13924	Unlabelled
Group I: dsDNA viruses	hypothetical protein|Phycodnaviridae	0.139226	Unlabelled
Group I: dsDNA viruses	Ld138-like protein|I_dsDNAviruses	0.139214	Unlabelled
Group I: dsDNA viruses	ORF019 hypothetical protein|Poxviridae	0.139201	Unlabelled
Group I: dsDNA viruses	late expression factor 11|Baculoviridae	0.139197	Unlabelled
Group I: dsDNA viruses	DNA-binding virion protein VP8|Poxviridae	0.13918	Unlabelled
Group I: dsDNA viruses	hypothetical protein|Malacoherpesviridae	0.139093	Unlabelled
Group I: dsDNA viruses	p74|Baculoviridae	0.139016	Unlabelled
Group I: dsDNA viruses	hypothetical protein|Mimiviridae	0.13893	Unlabelled
Group I: dsDNA viruses	FP25K|Baculoviridae	0.138925	Unlabelled
Group I: dsDNA viruses	virion protein|Poxviridae	0.138898	Unlabelled
Group I: dsDNA viruses	capsid maturation protease|Herpesviridae	0.138822	Non-structural gene: Others
Group I: dsDNA viruses	major capsid protein|Herpesviridae	0.138791	Structural gene: Capsid/Gag
Group I: dsDNA viruses	putative capsid triplex subunit 2|Alloherpesviridae	0.138753	Structural gene: Capsid/Gag
Group I: dsDNA viruses	Q1L|Poxviridae	0.138729	Unlabelled
Group I: dsDNA viruses	putative DnaJ/Hsp40|Mimiviridae	0.138549	Unlabelled
Group I: dsDNA viruses	putative helicase-primase primase subunit|Alloherpesviridae	0.138522	Non-structural gene: Others
Group I: dsDNA viruses	unknown|Nudiviridae	0.138366	Unlabelled
Group I: dsDNA viruses	ankyrin repeat protein|Poxviridae	0.138356	Unlabelled
Group I: dsDNA viruses	uracil-DNA glycosylase|Poxviridae	0.138341	Unlabelled
Group I: dsDNA viruses	hypothetical protein|Poxviridae	0.138334	Unlabelled
Group I: dsDNA viruses	fibroblast growth factor|Baculoviridae	0.138228	Unlabelled
Group I: dsDNA viruses	Hypothetical protein|Poxviridae	0.138155	Unlabelled
Group I: dsDNA viruses	zinc-ribbon-containing protein|Marseilleviridae	0.138101	Unlabelled
Group I: dsDNA viruses	putative Fe2OG dioxygenase|Mimiviridae	0.137988	Unlabelled
Group I: dsDNA viruses	PxORF32 peptide|Baculoviridae	0.137975	Unlabelled
Group I: dsDNA viruses	hypothetical protein|Marseilleviridae	0.137949	Unlabelled
Group I: dsDNA viruses	MC042L|Poxviridae	0.137883	Unlabelled
Group I: dsDNA viruses	hypothetical protein|Marseilleviridae	0.137806	Unlabelled
Group I: dsDNA viruses	EsV-1-17|Phycodnaviridae	0.137796	Unlabelled
Group I: dsDNA viruses	ORF087 hypothetical protein|Poxviridae	0.137789	Unlabelled
Group I: dsDNA viruses	late expression factor 11|Baculoviridae	0.137754	Unlabelled
Group I: dsDNA viruses	hypothetical protein|Marseilleviridae	0.137628	Unlabelled
Group I: dsDNA viruses	glutaredoxin|Poxviridae	0.137614	Unlabelled
Group I: dsDNA viruses	ORF52 similar to AcMNPV ORF106 and ORF107|Baculoviridae	0.137482	Unlabelled
Group I: dsDNA viruses	DNAPol|Nudiviridae	0.137437	Unlabelled
Group I: dsDNA viruses	ORF107|Malacoherpesviridae	0.137363	Unlabelled
Group I: dsDNA viruses	33K|Adenoviridae	0.137339	Unlabelled
Group I: dsDNA viruses	dbp-1|Baculoviridae	0.137314	Unlabelled
Group I: dsDNA viruses	putative E6|Papillomaviridae	0.137278	Unlabelled
Group I: dsDNA viruses	ORF47|Malacoherpesviridae	0.137241	Unlabelled
Group I: dsDNA viruses	hypothetical protein|Mimiviridae	0.13714	Unlabelled
Group I: dsDNA viruses	Bro13|Ascoviridae	0.137101	Unlabelled
Group I: dsDNA viruses	MC145R|Poxviridae	0.137004	Unlabelled
Group I: dsDNA viruses	ie-1|Baculoviridae	0.13696	Unlabelled
Group I: dsDNA viruses	tegument protein UL7|Herpesviridae	0.136939	Structural gene: Others
Group I: dsDNA viruses	zinc finger protein|Marseilleviridae	0.136863	Unlabelled
Group I: dsDNA viruses	unnamed protein product; 104L; Putative Thioredoxin; closest orthologs: XP_764604.1: thioredoxin [Theileria parva strain Muguga]|Ascoviridae	0.13682	Unlabelled
Group I: dsDNA viruses	hypothetical protein|Ascoviridae	0.136792	Unlabelled
Group I: dsDNA viruses	18.3 kDa|Ascoviridae	0.136766	Unlabelled
Group I: dsDNA viruses	envelope glycoprotein M|Herpesviridae	0.136616	Structural gene: Others
Group I: dsDNA viruses	oncoprotein E6|Papillomaviridae	0.136422	Unlabelled
Group I: dsDNA viruses	egt|Baculoviridae	0.135944	Unlabelled
Group I: dsDNA viruses	putative small T antigen|Papillomaviridae	0.135917	Non-structural gene: Others
Group I: dsDNA viruses	unknown|Baculoviridae	0.135836	Unlabelled
Group I: dsDNA viruses	EsV-1-59|I_dsDNAviruses	0.135827	Unlabelled
Group I: dsDNA viruses	ankyrin repeat protein|Poxviridae	0.135748	Unlabelled
Group I: dsDNA viruses	fen1-like nuclease|Poxviridae	0.135564	Unlabelled
Group I: dsDNA viruses	DNA packaging tegument protein UL25|Herpesviridae	0.135509	Structural gene: Others
Group I: dsDNA viruses	per os infectivity factor-3|Hytrosaviridae	0.135482	Unlabelled
Group I: dsDNA viruses	hypothetical protein|Hytrosaviridae	0.135421	Unlabelled
Group I: dsDNA viruses	lef-11|Baculoviridae	0.135336	Unlabelled
Group I: dsDNA viruses	hypothetical protein|Marseilleviridae	0.13528	Unlabelled
Group I: dsDNA viruses	VP3|Polyomaviridae	0.135258	Unlabelled
Group I: dsDNA viruses	LEF-4|Nudiviridae	0.135244	Unlabelled
Group I: dsDNA viruses	DNA packaging tegument protein UL25|Herpesviridae	0.135182	Structural gene: Others
Group I: dsDNA viruses	ORF6|Malacoherpesviridae	0.135076	Unlabelled
Group I: dsDNA viruses	22K|Adenoviridae	0.135073	Unlabelled
Group I: dsDNA viruses	ORF098 hypothetical protein|Poxviridae	0.135066	Unlabelled
Group I: dsDNA viruses	hypothetical protein|Marseilleviridae	0.135007	Unlabelled
Group I: dsDNA viruses	ORF87|Alloherpesviridae	0.134918	Unlabelled
Group I: dsDNA viruses	putative superfamily III helicase|Phycodnaviridae	0.134908	Non-structural gene: Others
Group I: dsDNA viruses	37 kDa|Ascoviridae	0.134866	Unlabelled
Group I: dsDNA viruses	serpin|Baculoviridae	0.134864	Unlabelled
Group I: dsDNA viruses	Late transcription factor VLTF-4|Poxviridae	0.134862	Non-structural gene: Others
Group I: dsDNA viruses	envelope glycoprotein H|Herpesviridae	0.13481	Structural gene: Others
Group I: dsDNA viruses	ME53|Baculoviridae	0.134803	Unlabelled
Group I: dsDNA viruses	26.1 kDa|Ascoviridae	0.13475	Unlabelled
Group I: dsDNA viruses	E3 ubiquitin-protein ligase p28-like protein|Poxviridae	0.134749	Unlabelled
Group I: dsDNA viruses	E2L/O1L-like protein|Poxviridae	0.13473	Unlabelled
Group I: dsDNA viruses	hypothetical protein|Marseilleviridae	0.134728	Unlabelled
Group I: dsDNA viruses	hypothetical protein|Ascoviridae	0.134689	Unlabelled
Group I: dsDNA viruses	hypothetical protein|Marseilleviridae	0.134589	Unlabelled
Group I: dsDNA viruses	Baculovirus repeated orf A|Baculoviridae	0.134524	Unlabelled
Group I: dsDNA viruses	hypothetical protein|Marseilleviridae	0.134512	Unlabelled
Group I: dsDNA viruses	CNPV234 ankyrin repeat protein|Poxviridae	0.134505	Unlabelled
Group I: dsDNA viruses	hypothetical protein|Malacoherpesviridae	0.134474	Unlabelled
Group I: dsDNA viruses	virion core protein|Poxviridae	0.134258	Structural gene: Capsid/Gag
Group I: dsDNA viruses	p91 capsid protein|Nudiviridae	0.134231	Structural gene: Capsid/Gag
Group I: dsDNA viruses	hypothetical protein|Malacoherpesviridae	0.134111	Unlabelled
Group I: dsDNA viruses	virion core protein|Poxviridae	0.134098	Structural gene: Capsid/Gag
Group I: dsDNA viruses	ORF93|Malacoherpesviridae	0.134074	Unlabelled
Group I: dsDNA viruses	hypothetical protein|Mimiviridae	0.134034	Unlabelled
Group I: dsDNA viruses	hypothetical protein|Ascoviridae	0.134003	Unlabelled
Group I: dsDNA viruses	hypothetical protein|Hytrosaviridae	0.133947	Unlabelled
Group I: dsDNA viruses	fiber-2|Adenoviridae	0.133907	Unlabelled
Group I: dsDNA viruses	ORF42|Herpesviridae	0.133852	Unlabelled
Group I: dsDNA viruses	ORF60|Alloherpesviridae	0.133847	Unlabelled
Group I: dsDNA viruses	hypothetical protein|Malacoherpesviridae	0.133838	Unlabelled
Group I: dsDNA viruses	DNA polymerase|Nudiviridae	0.1338	Non-structural gene: Pol/Replicase
Group I: dsDNA viruses	unknown|Nudiviridae	0.133751	Unlabelled
Group I: dsDNA viruses	hypothetical protein|Ascoviridae	0.133718	Unlabelled
Group I: dsDNA viruses	Lipid membrane protein|Iridoviridae	0.133704	Structural gene: Others
Group I: dsDNA viruses	hypothetical protein|Ascoviridae	0.133625	Unlabelled
Group I: dsDNA viruses	ORF028 hypothetical protein|Poxviridae	0.133543	Unlabelled
Group I: dsDNA viruses	p38.7|Baculoviridae	0.13353	Unlabelled
Group I: dsDNA viruses	hypothetical protein|Marseilleviridae	0.133526	Unlabelled
Group I: dsDNA viruses	putative Holliday junction resolvase|Mimiviridae	0.133399	Unlabelled
Group I: dsDNA viruses	Orf13|Nudiviridae	0.133353	Unlabelled
Group I: dsDNA viruses	MutT motif protein|Poxviridae	0.133331	Unlabelled
Group I: dsDNA viruses	387 kDa|Baculoviridae	0.133301	Unlabelled
Group I: dsDNA viruses	hypothetical protein|Iridoviridae	0.133239	Unlabelled
Group I: dsDNA viruses	hypothetical protein|Marseilleviridae	0.133237	Unlabelled
Group I: dsDNA viruses	ORF FPV091|Poxviridae	0.133148	Unlabelled
Group I: dsDNA viruses	pVII|Adenoviridae	0.133043	Unlabelled
Group I: dsDNA viruses	ORF061 late transcription factor VLTF-4|Poxviridae	0.133032	Non-structural gene: Others
Group I: dsDNA viruses	37.3 kDa Putative ligase|Ascoviridae	0.132998	Unlabelled
Group I: dsDNA viruses	ankyrin repeat protein|Poxviridae	0.132933	Unlabelled
Group I: dsDNA viruses	hypothetical protein|Hytrosaviridae	0.132779	Unlabelled
Group I: dsDNA viruses	hypothetical protein|Ascoviridae	0.132736	Unlabelled
Group I: dsDNA viruses	conserved hypothetical protein|Marseilleviridae	0.132732	Unlabelled
Group I: dsDNA viruses	hypothetical protein|Poxviridae	0.132703	Unlabelled
Group I: dsDNA viruses	double-stranded RNA-binding protein-putative double-stranded RNA-dependent protein kinase (PKR) inhibitor|Poxviridae	0.132661	Non-structural gene: Others
Group I: dsDNA viruses	histone H2B/H2A fusion protein|Marseilleviridae	0.132521	Unlabelled
Group I: dsDNA viruses	protein E2|Poxviridae	0.132443	Unlabelled
Group I: dsDNA viruses	P12|Baculoviridae	0.132405	Unlabelled
Group I: dsDNA viruses	pim-1 oncogene|Iridoviridae	0.132388	Unlabelled
Group I: dsDNA viruses	putative nucleic acid independent nucleoside triphosphatase|Phycodnaviridae	0.132384	Structural gene: Capsid/Gag
Group I: dsDNA viruses	F-box containing protein|Marseilleviridae	0.132268	Unlabelled
Group I: dsDNA viruses	ORF109 EEV glycoprotein|Poxviridae	0.132261	Structural gene: Others
Group I: dsDNA viruses	hypothetical protein|Marseilleviridae	0.132174	Unlabelled
Group I: dsDNA viruses	hypothetical protein|Marseilleviridae	0.132149	Unlabelled
Group I: dsDNA viruses	caspase-like protein|Ascoviridae	0.132129	Unlabelled
Group I: dsDNA viruses	putative Lon protease|Mimiviridae	0.132086	Non-structural gene: Others
Group I: dsDNA viruses	pVI|Adenoviridae	0.131987	Unlabelled
Group I: dsDNA viruses	probable ubiquitin carboxyl-terminal hydrolase|Mimiviridae	0.131914	Unlabelled
Group I: dsDNA viruses	fiber|Adenoviridae	0.131676	Unlabelled
Group I: dsDNA viruses	hypothetical protein|Ascoviridae	0.131618	Unlabelled
Group I: dsDNA viruses	hypothetical protein|Marseilleviridae	0.131514	Unlabelled
Group I: dsDNA viruses	unknown|Iridoviridae	0.131318	Unlabelled
Group I: dsDNA viruses	Hypothetical protein|Poxviridae	0.131261	Unlabelled
Group I: dsDNA viruses	dbp|Baculoviridae	0.13125	Unlabelled
Group I: dsDNA viruses	hypothetical protein|Marseilleviridae	0.131175	Unlabelled
Group I: dsDNA viruses	UL24|Herpesviridae	0.131116	Unlabelled
Group I: dsDNA viruses	hypothetical protein|Marseilleviridae	0.131025	Unlabelled
Group I: dsDNA viruses	ORF110 EEV glycoprotein|Poxviridae	0.131011	Structural gene: Others
Group I: dsDNA viruses	putative IMV protein VP55|Poxviridae	0.130949	Unlabelled
Group I: dsDNA viruses	hypothetical protein|Marseilleviridae	0.130876	Unlabelled
Group I: dsDNA viruses	ODV-e66a|Baculoviridae	0.130861	Unlabelled
Group I: dsDNA viruses	putative serine/threonine protein kinase|Mimiviridae	0.130795	Non-structural gene: Others
Group I: dsDNA viruses	hypothetical protein|Malacoherpesviridae	0.13067	Unlabelled
Group I: dsDNA viruses	hypothetical protein|Mimiviridae	0.130608	Unlabelled
Group I: dsDNA viruses	hypothetical protein|Marseilleviridae	0.130578	Unlabelled
Group I: dsDNA viruses	conserved hypothetical protein|Marseilleviridae	0.130558	Unlabelled
Group I: dsDNA viruses	putative UvrD/REP helicase|Mimiviridae	0.130551	Non-structural gene: Others
Group I: dsDNA viruses	ORF84|Baculoviridae	0.130512	Unlabelled
Group I: dsDNA viruses	unnamed protein product; 061L; ABC-type transport system permease; closest orthologs: HvAV3e ORF56, 87 & 151, TnAV2c ORF107, 143, 144, 152 & 162, SfAV1a ORF119|Ascoviridae	0.130443	Unlabelled
Group I: dsDNA viruses	hypothetical protein|Ascoviridae	0.130422	Unlabelled
Group I: dsDNA viruses	tegument serine/threonine protein kinase|Herpesviridae	0.130309	Non-structural gene: Others
Group I: dsDNA viruses	hypothetical protein|Hytrosaviridae	0.130273	Unlabelled
Group I: dsDNA viruses	putative FtsJ-like methyltransferase|Mimiviridae	0.130004	Unlabelled
Group I: dsDNA viruses	virion protein|Poxviridae	0.130001	Unlabelled
Group I: dsDNA viruses	protein ORF75|Alloherpesviridae	0.13	Unlabelled
Group I: dsDNA viruses	desmoplakin|Baculoviridae	0.129967	Unlabelled
Group I: dsDNA viruses	hypothetical protein|Iridoviridae	0.129922	Unlabelled
Group I: dsDNA viruses	26 kDa|Ascoviridae	0.129829	Unlabelled
Group I: dsDNA viruses	fusion protein|Poxviridae	0.129795	Unlabelled
Group I: dsDNA viruses	77.2 kDa|Ascoviridae	0.129786	Unlabelled
Group I: dsDNA viruses	hypothetical protein|Marseilleviridae	0.129776	Unlabelled
Group I: dsDNA viruses	putative ankyrin repeat protein|Marseilleviridae	0.129737	Unlabelled
Group I: dsDNA viruses	hypothetical protein|Baculoviridae	0.129665	Unlabelled
Group I: dsDNA viruses	hypothetical protein|Hytrosaviridae	0.129584	Unlabelled
Group I: dsDNA viruses	putative RNA helicase|Mimiviridae	0.129467	Non-structural gene: Others
Group I: dsDNA viruses	UL24|Herpesviridae	0.129434	Unlabelled
Group I: dsDNA viruses	pVII|Adenoviridae	0.1294	Unlabelled
Group I: dsDNA viruses	hypothetical protein|Ascoviridae	0.129343	Unlabelled
Group I: dsDNA viruses	ORF065 virion protein|Poxviridae	0.129316	Unlabelled
Group I: dsDNA viruses	nuclear protein UL24|Herpesviridae	0.129298	Unlabelled
Group I: dsDNA viruses	calyx/pep|Baculoviridae	0.129276	Unlabelled
Group I: dsDNA viruses	hypothetical protein|Malacoherpesviridae	0.129201	Unlabelled
Group I: dsDNA viruses	NAD-glutamate dehydrogenase|I_dsDNAviruses	0.129093	Unlabelled
Group I: dsDNA viruses	hypothetical protein|Malacoherpesviridae	0.128977	Unlabelled
Group I: dsDNA viruses	RNA polymerase LEF-8|Nudiviridae	0.128945	Non-structural gene: Pol/Replicase
Group I: dsDNA viruses	hypothetical protein|Malacoherpesviridae	0.128911	Unlabelled
Group I: dsDNA viruses	hypothetical protein|Ascoviridae	0.128902	Unlabelled
Group I: dsDNA viruses	22K|Adenoviridae	0.128896	Unlabelled
Group I: dsDNA viruses	phenylalanyl-tRNA synthetase alpha subunit|Ascoviridae	0.128859	Unlabelled
Group I: dsDNA viruses	hypothetical protein|Marseilleviridae	0.12885	Unlabelled
Group I: dsDNA viruses	hypothetical protein|Marseilleviridae	0.128844	Unlabelled
Group I: dsDNA viruses	hypothetical protein|Hytrosaviridae	0.128836	Unlabelled
Group I: dsDNA viruses	Hypothetical protein|Herpesviridae	0.128812	Unlabelled
Group I: dsDNA viruses	hypothetical protein|Mimiviridae	0.12876	Unlabelled
Group I: dsDNA viruses	ankyrin repeat protein|Poxviridae	0.128704	Unlabelled
Group I: dsDNA viruses	hypothetical protein|Ascoviridae	0.128635	Unlabelled
Group I: dsDNA viruses	phospholipase-D-like protein K4|Poxviridae	0.128625	Unlabelled
Group I: dsDNA viruses	EsV-1-157|Phycodnaviridae	0.128584	Unlabelled
Group I: dsDNA viruses	hypothetical protein|Malacoherpesviridae	0.128578	Unlabelled
Group I: dsDNA viruses	unknown|Phycodnaviridae	0.128541	Unlabelled
Group I: dsDNA viruses	hypothetical protein|Phycodnaviridae	0.128496	Unlabelled
Group I: dsDNA viruses	bro|Baculoviridae	0.128381	Unlabelled
Group I: dsDNA viruses	putative DNA replication origin-binding helicase|Malacoherpesviridae	0.128368	Non-structural gene: Others
Group I: dsDNA viruses	unknown|Baculoviridae	0.128295	Unlabelled
Group I: dsDNA viruses	ORF114|Malacoherpesviridae	0.128239	Unlabelled
Group I: dsDNA viruses	late transcription elongation factor|Poxviridae	0.128196	Non-structural gene: Others
Group I: dsDNA viruses	hypothetical protein|Malacoherpesviridae	0.128177	Unlabelled
Group I: dsDNA viruses	tlp|Baculoviridae	0.128076	Unlabelled
Group I: dsDNA viruses	iap2|Baculoviridae	0.128017	Unlabelled
Group I: dsDNA viruses	ORF103|Malacoherpesviridae	0.127914	Unlabelled
Group I: dsDNA viruses	unknown|I_dsDNAviruses	0.127901	Unlabelled
Group I: dsDNA viruses	hypothetical protein|Marseilleviridae	0.127895	Unlabelled
Group I: dsDNA viruses	IE-1|Baculoviridae	0.127895	Unlabelled
Group I: dsDNA viruses	V19|Lavidaviridae	0.127886	Unlabelled
Group I: dsDNA viruses	hypothetical protein|Mimiviridae	0.127831	Unlabelled
Group I: dsDNA viruses	hypothetical protein|Mimiviridae	0.12766	Unlabelled
Group I: dsDNA viruses	virion envelope protein|Poxviridae	0.127538	Structural gene: Others
Group I: dsDNA viruses	rhoa signaling inhibitor|Poxviridae	0.127426	Unlabelled
Group I: dsDNA viruses	hypothetical protein|Ascoviridae	0.127402	Unlabelled
Group I: dsDNA viruses	HOAR|Baculoviridae	0.127227	Unlabelled
Group I: dsDNA viruses	ankyrin repeat protein|Poxviridae	0.127223	Unlabelled
Group I: dsDNA viruses	hypothetical protein|Hytrosaviridae	0.127218	Unlabelled
Group I: dsDNA viruses	hypothetical protein|Marseilleviridae	0.127213	Unlabelled
Group I: dsDNA viruses	tegument protein UL16|Herpesviridae	0.127155	Structural gene: Others
Group I: dsDNA viruses	hypothetical protein|Mimiviridae	0.127072	Unlabelled
Group I: dsDNA viruses	dsRNA-binding protein|Poxviridae	0.127024	Unlabelled
Group I: dsDNA viruses	hydroxysteroid dehydrogenase|Poxviridae	0.126976	Unlabelled
Group I: dsDNA viruses	eukaryotic peptide chain release factor subunit 1|Marseilleviridae	0.126942	Unlabelled
Group I: dsDNA viruses	LEF-3|Baculoviridae	0.126897	Unlabelled
Group I: dsDNA viruses	hypothetical protein|Mimiviridae	0.126866	Unlabelled
Group I: dsDNA viruses	ORF111 hypothetical protein|Poxviridae	0.126816	Unlabelled
Group I: dsDNA viruses	myristylated membrane protein|Iridoviridae	0.126753	Structural gene: Others
Group I: dsDNA viruses	CNPV105 conserved hypothetical protein|Poxviridae	0.12671	Unlabelled
Group I: dsDNA viruses	MHC class II antigen presentation inhibitor|Poxviridae	0.126709	Unlabelled
Group I: dsDNA viruses	lef-9|Nudiviridae	0.126692	Unlabelled
Group I: dsDNA viruses	DNA ligase|Poxviridae	0.126644	Unlabelled
Group I: dsDNA viruses	LEF-3|Baculoviridae	0.12659	Unlabelled
Group I: dsDNA viruses	putative DNA ligase|I_dsDNAviruses	0.126544	Unlabelled
Group I: dsDNA viruses	ORF88|Alloherpesviridae	0.1265	Unlabelled
Group I: dsDNA viruses	hypothetical protein|Mimiviridae	0.126493	Unlabelled
Group I: dsDNA viruses	ORF66|Malacoherpesviridae	0.126471	Unlabelled
Group I: dsDNA viruses	EsV-1-223|Phycodnaviridae	0.126406	Unlabelled
Group I: dsDNA viruses	GrBNV_gp44-like protein|Nudiviridae	0.126275	Unlabelled
Group I: dsDNA viruses	LEF-4|Nudiviridae	0.126224	Unlabelled
Group I: dsDNA viruses	CUN014 similar to AcMNPV ORF92|Baculoviridae	0.125988	Unlabelled
Group I: dsDNA viruses	hypothetical protein|Mimiviridae	0.125986	Unlabelled
Group I: dsDNA viruses	hypothetical protein|Mimiviridae	0.125983	Unlabelled
Group I: dsDNA viruses	fusolin like protein|Poxviridae	0.125924	Unlabelled
Group I: dsDNA viruses	ankyrin repeat protein|Poxviridae	0.125916	Unlabelled
Group I: dsDNA viruses	Hypothetical protein|Papillomaviridae	0.125884	Unlabelled
Group I: dsDNA viruses	hypothetical protein|Marseilleviridae	0.125723	Unlabelled
Group I: dsDNA viruses	hypothetical protein|Marseilleviridae	0.125695	Unlabelled
Group I: dsDNA viruses	14.6-kDa hypothetical protein|Adenoviridae	0.125695	Unlabelled
Group I: dsDNA viruses	hypothetical protein|Marseilleviridae	0.125683	Unlabelled
Group I: dsDNA viruses	putative viral transcription factor|Mimiviridae	0.125653	Non-structural gene: Others
Group I: dsDNA viruses	U35|Herpesviridae	0.125645	Unlabelled
Group I: dsDNA viruses	ie-1|Baculoviridae	0.12552	Unlabelled
Group I: dsDNA viruses	unknown|I_dsDNAviruses	0.125407	Unlabelled
Group I: dsDNA viruses	Orf51|Nudiviridae	0.125353	Unlabelled
Group I: dsDNA viruses	putative nucleic acid-binding protein|Ascoviridae	0.12535	Unlabelled
Group I: dsDNA viruses	protein tyrosine phosphatase 1|I_dsDNAviruses	0.125343	Unlabelled
Group I: dsDNA viruses	helicase|Nudiviridae	0.125329	Non-structural gene: Others
Group I: dsDNA viruses	putative transcription factor|Mimiviridae	0.125317	Non-structural gene: Others
Group I: dsDNA viruses	hypothetical protein|Ascoviridae	0.12522	Unlabelled
Group I: dsDNA viruses	DNA ligase III|Nudiviridae	0.125165	Unlabelled
Group I: dsDNA viruses	unknown|Baculoviridae	0.125156	Unlabelled
Group I: dsDNA viruses	hypothetical protein|Marseilleviridae	0.125144	Unlabelled
Group I: dsDNA viruses	iap-like protein|Ascoviridae	0.125098	Unlabelled
Group I: dsDNA viruses	hypothetical protein|Ascoviridae	0.12509	Unlabelled
Group I: dsDNA viruses	ORF96|Malacoherpesviridae	0.125055	Unlabelled
Group I: dsDNA viruses	hypothetical protein|Mimiviridae	0.124991	Unlabelled
Group I: dsDNA viruses	F-box containing protein|Marseilleviridae	0.124949	Unlabelled
Group I: dsDNA viruses	hypothetical protein|Ascoviridae	0.12491	Unlabelled
Group I: dsDNA viruses	22K|Adenoviridae	0.124837	Unlabelled
Group I: dsDNA viruses	ring finger|Baculoviridae	0.124767	Unlabelled
Group I: dsDNA viruses	hypothetical protein|Hytrosaviridae	0.124749	Unlabelled
Group I: dsDNA viruses	ie-1|Baculoviridae	0.124744	Unlabelled
Group I: dsDNA viruses	E4 34K|Adenoviridae	0.124742	Unlabelled
Group I: dsDNA viruses	putative ATP-dependent DNA helicase|Mimiviridae	0.124739	Non-structural gene: Others
Group I: dsDNA viruses	13.7 kDa|Ascoviridae	0.124735	Unlabelled
Group I: dsDNA viruses	ORF097 DNA polymerase processivity factor|Poxviridae	0.124708	Non-structural gene: Pol/Replicase
Group I: dsDNA viruses	ORF43|Malacoherpesviridae	0.12468	Unlabelled
Group I: dsDNA viruses	unknown|Phycodnaviridae	0.124669	Unlabelled
Group I: dsDNA viruses	putative RecQ-like ATP-dependent DNA helicase|Mimiviridae	0.124668	Non-structural gene: Others
Group I: dsDNA viruses	putative phosphoesterase|Mimiviridae	0.12466	Unlabelled
Group I: dsDNA viruses	unknown|Baculoviridae	0.124652	Unlabelled
Group I: dsDNA viruses	Serine/threonine protein kinase|Iridoviridae	0.1246	Non-structural gene: Others
Group I: dsDNA viruses	occlusion derived virus envelope protein e27|Baculoviridae	0.124589	Structural gene: Others
Group I: dsDNA viruses	BRO-C|Baculoviridae	0.124488	Unlabelled
Group I: dsDNA viruses	putative eIF-4E|I_dsDNAviruses	0.124459	Unlabelled
Group I: dsDNA viruses	21.1 kDa|Ascoviridae	0.124422	Unlabelled
Group I: dsDNA viruses	hypothetical protein|Marseilleviridae	0.124392	Unlabelled
Group I: dsDNA viruses	hypothetical protein|Baculoviridae	0.124328	Unlabelled
Group I: dsDNA viruses	dnalig|Nudiviridae	0.124318	Unlabelled
Group I: dsDNA viruses	B22R-like protein|Poxviridae	0.124286	Unlabelled
Group I: dsDNA viruses	hypothetical protein|Hytrosaviridae	0.124279	Unlabelled
Group I: dsDNA viruses	unknown|I_dsDNAviruses	0.12422	Unlabelled
Group I: dsDNA viruses	LEF-6|Baculoviridae	0.124213	Unlabelled
Group I: dsDNA viruses	hypothetical protein|Poxviridae	0.12417	Unlabelled
Group I: dsDNA viruses	hypothetical protein|Ascoviridae	0.124002	Unlabelled
Group I: dsDNA viruses	putative DNA-dependent RNA polymerase subunit Rpb3/Rpb11|Mimiviridae	0.123973	Non-structural gene: Pol/Replicase
Group I: dsDNA viruses	V11|Lavidaviridae	0.123969	Unlabelled
Group I: dsDNA viruses	Cation transporter protein A|Baculoviridae	0.123873	Unlabelled
Group I: dsDNA viruses	hypothetical protein|Ascoviridae	0.123849	Unlabelled
Group I: dsDNA viruses	V4|Lavidaviridae	0.123811	Unlabelled
Group I: dsDNA viruses	hypothetical protein|Ascoviridae	0.123765	Unlabelled
Group I: dsDNA viruses	conserved hypothetical protein|Marseilleviridae	0.123732	Unlabelled
Group I: dsDNA viruses	069L|I_dsDNAviruses	0.123697	Unlabelled
Group I: dsDNA viruses	DNA packaging protein UL33|Herpesviridae	0.123663	Unlabelled
Group I: dsDNA viruses	putative alkylated DNA repair protein|Mimiviridae	0.123634	Unlabelled
Group I: dsDNA viruses	hypothetical protein|Marseilleviridae	0.123563	Unlabelled
Group I: dsDNA viruses	hypothetical protein|Phycodnaviridae	0.123561	Unlabelled
Group I: dsDNA viruses	MC018L|Poxviridae	0.123449	Unlabelled
Group I: dsDNA viruses	ORF28|Malacoherpesviridae	0.12343	Unlabelled
Group I: dsDNA viruses	ORF128|Baculoviridae	0.123405	Unlabelled
Group I: dsDNA viruses	hypothetical protein|Ascoviridae	0.123369	Unlabelled
Group I: dsDNA viruses	229L|Iridoviridae	0.123274	Unlabelled
Group I: dsDNA viruses	Bro2|Ascoviridae	0.123122	Unlabelled
Group I: dsDNA viruses	ORF129|Alloherpesviridae	0.1231	Unlabelled
Group I: dsDNA viruses	putative ubiquitin-conjugating enzyme E2|Mimiviridae	0.12309	Unlabelled
Group I: dsDNA viruses	core-like protein|Hytrosaviridae	0.122964	Structural gene: Capsid/Gag
Group I: dsDNA viruses	gp16|Baculoviridae	0.122906	Unlabelled
Group I: dsDNA viruses	probable glucosamine--fructose-6-phosphate aminotransferase|I_dsDNAviruses	0.122837	Unlabelled
Group I: dsDNA viruses	putative transposase|Mimiviridae	0.122815	Unlabelled
Group I: dsDNA viruses	putative TATA-box binding protein|Mimiviridae	0.122639	Unlabelled
Group I: dsDNA viruses	hypothetical protein|Mimiviridae	0.122467	Unlabelled
Group I: dsDNA viruses	hypothetical protein|Hytrosaviridae	0.122423	Unlabelled
Group I: dsDNA viruses	serpin-like protein|Poxviridae	0.122418	Unlabelled
Group I: dsDNA viruses	ankyrin repeat protein|Poxviridae	0.12241	Unlabelled
Group I: dsDNA viruses	protein A32|Poxviridae	0.122394	Unlabelled
Group I: dsDNA viruses	P4B major core protein|Poxviridae	0.122383	Structural gene: Capsid/Gag
Group I: dsDNA viruses	hypothetical protein|Marseilleviridae	0.122374	Unlabelled
Group I: dsDNA viruses	GrBNV_gp95-like protein|Nudiviridae	0.122361	Unlabelled
Group I: dsDNA viruses	BRO-like protein|Iridoviridae	0.122297	Unlabelled
Group I: dsDNA viruses	DBP|Baculoviridae	0.12227	Unlabelled
Group I: dsDNA viruses	unknown|Baculoviridae	0.122189	Unlabelled
Group I: dsDNA viruses	EEV protein|Poxviridae	0.122144	Unlabelled
Group I: dsDNA viruses	hypothetical protein|Ascoviridae	0.122107	Unlabelled
Group I: dsDNA viruses	E1B 19K|Adenoviridae	0.122079	Unlabelled
Group I: dsDNA viruses	putative zinc metalloproteinase|Mimiviridae	0.122055	Unlabelled
Group I: dsDNA viruses	hypothetical protein|Ascoviridae	0.122054	Unlabelled
Group I: dsDNA viruses	U-box/RING-like protein|Baculoviridae	0.121957	Unlabelled
Group I: dsDNA viruses	Vlf-1|Baculoviridae	0.121871	Unlabelled
Group I: dsDNA viruses	putative ser/thr protein kinase|Poxviridae	0.12184	Non-structural gene: Others
Group I: dsDNA viruses	conserved hypothetical protein|Marseilleviridae	0.121829	Unlabelled
Group I: dsDNA viruses	putative carrier protein|Mimiviridae	0.121742	Unlabelled
Group I: dsDNA viruses	35.6 kDa|Ascoviridae	0.121677	Unlabelled
Group I: dsDNA viruses	fgf|Baculoviridae	0.121622	Unlabelled
Group I: dsDNA viruses	late expression factor 6|Baculoviridae	0.121604	Unlabelled
Group I: dsDNA viruses	ODV-E66|Baculoviridae	0.121579	Unlabelled
Group I: dsDNA viruses	hypothetical protein|Ascoviridae	0.121492	Unlabelled
Group I: dsDNA viruses	putative transcription initiation factor IIb-like protein|Mimiviridae	0.12148	Non-structural gene: Others
Group I: dsDNA viruses	putative ubiquitin-conjugating enzyme E2|Mimiviridae	0.121416	Unlabelled
Group I: dsDNA viruses	hypothetical protein|Ascoviridae	0.121401	Unlabelled
Group I: dsDNA viruses	fiber|Adenoviridae	0.121369	Unlabelled
Group I: dsDNA viruses	GP45|Herpesviridae	0.121359	Unlabelled
Group I: dsDNA viruses	thymidine kinase|Herpesviridae	0.121347	Non-structural gene: Others
Group I: dsDNA viruses	serine/threonine protein kinase|Marseilleviridae	0.121339	Non-structural gene: Others
Group I: dsDNA viruses	33K|Adenoviridae	0.121307	Unlabelled
Group I: dsDNA viruses	ORF111|Alloherpesviridae	0.121273	Unlabelled
Group I: dsDNA viruses	EEV maturation protein|Poxviridae	0.121231	Unlabelled
Group I: dsDNA viruses	15 kDa|Ascoviridae	0.121192	Unlabelled
Group I: dsDNA viruses	ORF020 dsRNA-binding PKR inhibitor|Poxviridae	0.121176	Unlabelled
Group I: dsDNA viruses	dnahel 2|Nudiviridae	0.121048	Unlabelled
Group I: dsDNA viruses	putative transmembrane fatty acid elongation protein|Phycodnaviridae	0.120987	Structural gene: Others
Group I: dsDNA viruses	hypothetical protein|Phycodnaviridae	0.120978	Unlabelled
Group I: dsDNA viruses	E1A|Adenoviridae	0.120972	Unlabelled
Group I: dsDNA viruses	VP2|Polyomaviridae	0.120909	Unlabelled
Group I: dsDNA viruses	minor virion protein|Lavidaviridae	0.120893	Unlabelled
Group I: dsDNA viruses	hypothetical protein|Phycodnaviridae	0.120709	Unlabelled
Group I: dsDNA viruses	V14|Lavidaviridae	0.120634	Unlabelled
Group I: dsDNA viruses	unknown|Baculoviridae	0.120628	Unlabelled
Group I: dsDNA viruses	ORF59|Malacoherpesviridae	0.120616	Unlabelled
Group I: dsDNA viruses	hypothetical protein|Malacoherpesviridae	0.120545	Unlabelled
Group I: dsDNA viruses	hypothetical protein|Mimiviridae	0.120387	Unlabelled
Group I: dsDNA viruses	hypothetical protein|Malacoherpesviridae	0.120385	Unlabelled
Group I: dsDNA viruses	hypothetical protein|Mimiviridae	0.120371	Unlabelled
Group I: dsDNA viruses	tlp20|Baculoviridae	0.120368	Unlabelled
Group I: dsDNA viruses	uncharacterized Bro-N domain-containing protein|Mimiviridae	0.120346	Unlabelled
Group I: dsDNA viruses	hypothetical protein|Ascoviridae	0.120296	Unlabelled
Group I: dsDNA viruses	hypothetical protein|Malacoherpesviridae	0.120288	Unlabelled
Group I: dsDNA viruses	putative DHH superfamily phosphohydrolase|Marseilleviridae	0.12022	Unlabelled
Group I: dsDNA viruses	sVP1|Polyomaviridae	0.120105	Unlabelled
Group I: dsDNA viruses	putative DNA directed RNA polymerase subunit|Mimiviridae	0.120043	Non-structural gene: Pol/Replicase
Group I: dsDNA viruses	hypothetical protein|Marseilleviridae	0.119919	Unlabelled
Group I: dsDNA viruses	pVII|Adenoviridae	0.119673	Unlabelled
Group I: dsDNA viruses	unknown|Iridoviridae	0.119663	Unlabelled
Group I: dsDNA viruses	DNA-binding phosphoprotein|Poxviridae	0.119639	Unlabelled
Group I: dsDNA viruses	envelope glycoprotein H|Herpesviridae	0.119634	Structural gene: Others
Group I: dsDNA viruses	unnamed protein product; 029R; Zinc-dependent metalloprotease; closest orthologs: EAT45766 = matrix metalloproteinase [Aedes aegypti]|Ascoviridae	0.119574	Non-structural gene: Others
Group I: dsDNA viruses	hoar|Baculoviridae	0.11955	Unlabelled
Group I: dsDNA viruses	hypothetical protein|Marseilleviridae	0.119487	Unlabelled
Group I: dsDNA viruses	hypothetical protein|Hytrosaviridae	0.119408	Unlabelled
Group I: dsDNA viruses	hypothetical protein|Malacoherpesviridae	0.119371	Unlabelled
Group I: dsDNA viruses	ORF22|Malacoherpesviridae	0.11931	Unlabelled
Group I: dsDNA viruses	putative bifunctional E2/E3 enzyme|Mimiviridae	0.119299	Unlabelled
Group I: dsDNA viruses	16.4 kDa RING/U box|Ascoviridae	0.119278	Unlabelled
Group I: dsDNA viruses	putative translation initiation factor 4a|Mimiviridae	0.11926	Unlabelled
Group I: dsDNA viruses	hypothetical protein|Mimiviridae	0.119237	Unlabelled
Group I: dsDNA viruses	hypothetical protein|Ascoviridae	0.119205	Unlabelled
Group I: dsDNA viruses	MC092R|Poxviridae	0.119046	Unlabelled
Group I: dsDNA viruses	hypothetical protein|Mimiviridae	0.119006	Unlabelled
Group I: dsDNA viruses	putative transposase|Phycodnaviridae	0.118982	Unlabelled
Group I: dsDNA viruses	hypothetical protein|Hytrosaviridae	0.118955	Unlabelled
Group I: dsDNA viruses	hypothetical protein|Hytrosaviridae	0.118939	Unlabelled
Group I: dsDNA viruses	hypothetical protein|Hytrosaviridae	0.118793	Unlabelled
Group I: dsDNA viruses	18.2 kDa BRCA1-like protein|Ascoviridae	0.118787	Unlabelled
Group I: dsDNA viruses	hypothetical protein|Mimiviridae	0.118731	Unlabelled
Group I: dsDNA viruses	hypothetical protein|Malacoherpesviridae	0.118707	Unlabelled
Group I: dsDNA viruses	hypothetical protein|Malacoherpesviridae	0.118593	Unlabelled
Group I: dsDNA viruses	pVll protein|Adenoviridae	0.118555	Unlabelled
Group I: dsDNA viruses	IX|Adenoviridae	0.118539	Unlabelled
Group I: dsDNA viruses	putative HD superfamily phosphohydrolase|Mimiviridae	0.118449	Unlabelled
Group I: dsDNA viruses	E1B 19K|Adenoviridae	0.118399	Unlabelled
Group I: dsDNA viruses	unknown|Baculoviridae	0.118399	Unlabelled
Group I: dsDNA viruses	hypothetical protein|Malacoherpesviridae	0.118369	Unlabelled
Group I: dsDNA viruses	putative serine/threonine-protein kinase|Mimiviridae	0.118341	Non-structural gene: Others
Group I: dsDNA viruses	putative ATP-dependent RNA helicase|Mimiviridae	0.118319	Non-structural gene: Others
Group I: dsDNA viruses	unknown|Nudiviridae	0.118293	Unlabelled
Group I: dsDNA viruses	ORF46|Alloherpesviridae	0.118279	Unlabelled
Group I: dsDNA viruses	E1B 55k|Adenoviridae	0.118176	Unlabelled
Group I: dsDNA viruses	putative CDC123-like protein|Marseilleviridae	0.118125	Unlabelled
Group I: dsDNA viruses	ankyrin|Poxviridae	0.118069	Unlabelled
Group I: dsDNA viruses	20.3-kDa hypothetical protein|Adenoviridae	0.118047	Unlabelled
Group I: dsDNA viruses	protein Allo60|Alloherpesviridae	0.118013	Unlabelled
Group I: dsDNA viruses	mp-nase-like protein|Hytrosaviridae	0.117935	Unlabelled
Group I: dsDNA viruses	abundant component of virosome|Poxviridae	0.117922	Unlabelled
Group I: dsDNA viruses	hypothetical protein|Ascoviridae	0.117898	Unlabelled
Group I: dsDNA viruses	putative UDP-glucose 4-epimerase|I_dsDNAviruses	0.11772	Unlabelled
Group I: dsDNA viruses	E2|Papillomaviridae	0.117713	Unlabelled
Group I: dsDNA viruses	BRO-F|Baculoviridae	0.117698	Unlabelled
Group I: dsDNA viruses	hypothetical protein|Ascoviridae	0.117612	Unlabelled
Group I: dsDNA viruses	ODV-E66|Baculoviridae	0.117551	Unlabelled
Group I: dsDNA viruses	major outer envelope glycoprotein-like protein|Iridoviridae	0.117503	Structural gene: Others
Group I: dsDNA viruses	zinc-dependent metalloprotease|Poxviridae	0.117483	Non-structural gene: Others
Group I: dsDNA viruses	Bro25|Ascoviridae	0.117467	Unlabelled
Group I: dsDNA viruses	ie-0|Baculoviridae	0.117408	Unlabelled
Group I: dsDNA viruses	25 kDa Endoprotease|Ascoviridae	0.117393	Non-structural gene: Others
Group I: dsDNA viruses	ORF46|Alloherpesviridae	0.117389	Unlabelled
Group I: dsDNA viruses	fibroblast growth factor|Baculoviridae	0.117342	Unlabelled
Group I: dsDNA viruses	EsV-1-8|Phycodnaviridae	0.1172	Unlabelled
Group I: dsDNA viruses	hypothetical protein|Hytrosaviridae	0.117192	Unlabelled
Group I: dsDNA viruses	ankyrin/host range|Poxviridae	0.117142	Unlabelled
Group I: dsDNA viruses	putative superfamily II helicase/eIF-4AIII|Mimiviridae	0.117139	Non-structural gene: Others
Group I: dsDNA viruses	membrane protein Allo46|Alloherpesviridae	0.117099	Structural gene: Others
Group I: dsDNA viruses	unknown|Phycodnaviridae	0.117093	Unlabelled
Group I: dsDNA viruses	hypothetical protein|Hytrosaviridae	0.117072	Unlabelled
Group I: dsDNA viruses	nuclear protein UL24|Herpesviridae	0.117054	Unlabelled
Group I: dsDNA viruses	esterase-lipase|Ascoviridae	0.117039	Unlabelled
Group I: dsDNA viruses	nuclear protein UL24|Herpesviridae	0.117029	Unlabelled
Group I: dsDNA viruses	MORN repeat containing protein|Marseilleviridae	0.117017	Unlabelled
Group I: dsDNA viruses	putative transposase|Phycodnaviridae	0.116894	Unlabelled
Group I: dsDNA viruses	capsid portal protein|Herpesviridae	0.116806	Structural gene: Capsid/Gag
Group I: dsDNA viruses	hypothetical protein|Marseilleviridae	0.116675	Unlabelled
Group I: dsDNA viruses	deoxyuridine triphosphatase|Herpesviridae	0.116651	Unlabelled
Group I: dsDNA viruses	hypothetical protein|Hytrosaviridae	0.116602	Unlabelled
Group I: dsDNA viruses	Bro14|Ascoviridae	0.116537	Unlabelled
Group I: dsDNA viruses	hypothetical protein|Mimiviridae	0.116516	Unlabelled
Group I: dsDNA viruses	VLTF-2 late transcription factor 2|Poxviridae	0.116441	Non-structural gene: Others
Group I: dsDNA viruses	hypothetical protein|Marseilleviridae	0.116278	Unlabelled
Group I: dsDNA viruses	29 kDa|Ascoviridae	0.116257	Unlabelled
Group I: dsDNA viruses	vp80|Baculoviridae	0.116244	Unlabelled
Group I: dsDNA viruses	unknown|Baculoviridae	0.116227	Unlabelled
Group I: dsDNA viruses	putative membrane protein|Marseilleviridae	0.116163	Structural gene: Others
Group I: dsDNA viruses	hypothetical protein|Malacoherpesviridae	0.11616	Unlabelled
Group I: dsDNA viruses	cell division protein 48-like protein|Hytrosaviridae	0.116099	Unlabelled
Group I: dsDNA viruses	dUTPase|Herpesviridae	0.11608	Unlabelled
Group I: dsDNA viruses	hypothetical protein|Poxviridae	0.11607	Unlabelled
Group I: dsDNA viruses	unnamed protein product|I_dsDNAviruses	0.116065	Unlabelled
Group I: dsDNA viruses	putative cell division protein FtsH2|Phycodnaviridae	0.116031	Unlabelled
Group I: dsDNA viruses	E1B 55K|Adenoviridae	0.115975	Unlabelled
Group I: dsDNA viruses	fibroblast growth factor|Baculoviridae	0.115954	Unlabelled
Group I: dsDNA viruses	V12|Lavidaviridae	0.115944	Unlabelled
Group I: dsDNA viruses	ORF104|Malacoherpesviridae	0.115887	Unlabelled
Group I: dsDNA viruses	pVII|Adenoviridae	0.115796	Unlabelled
Group I: dsDNA viruses	putative 5'-3' exoribonuclease|Mimiviridae	0.11576	Unlabelled
Group I: dsDNA viruses	hypothetical protein|Mimiviridae	0.115758	Unlabelled
Group I: dsDNA viruses	unknown|Baculoviridae	0.115695	Unlabelled
Group I: dsDNA viruses	nuclear protein UL4|Herpesviridae	0.115691	Unlabelled
Group I: dsDNA viruses	zinc finger protein|Marseilleviridae	0.11567	Unlabelled
Group I: dsDNA viruses	unknown similar to AcMNPV orf145|Poxviridae	0.11564	Unlabelled
Group I: dsDNA viruses	putative deoxyribodipyrimidine photolyase-related protein|Mimiviridae	0.115625	Unlabelled
Group I: dsDNA viruses	50 kDa|Ascoviridae	0.115481	Unlabelled
Group I: dsDNA viruses	hypothetical protein|Hytrosaviridae	0.115396	Unlabelled
Group I: dsDNA viruses	37.6 kDa|Ascoviridae	0.115366	Unlabelled
Group I: dsDNA viruses	hypothetical protein|Marseilleviridae	0.115331	Unlabelled
Group I: dsDNA viruses	hypothetical protein|Marseilleviridae	0.115309	Unlabelled
Group I: dsDNA viruses	capsid protein P80|Baculoviridae	0.115278	Structural gene: Capsid/Gag
Group I: dsDNA viruses	putative transcription initiation factor TFIIB|Mimiviridae	0.115264	Non-structural gene: Others
Group I: dsDNA viruses	unknown|Poxviridae	0.115233	Unlabelled
Group I: dsDNA viruses	B22R-like protein|Poxviridae	0.115227	Unlabelled
Group I: dsDNA viruses	hypothetical protein|Ascoviridae	0.115112	Unlabelled
Group I: dsDNA viruses	BXRF1|Herpesviridae	0.115081	Unlabelled
Group I: dsDNA viruses	putative helicase 2|Nudiviridae	0.11502	Non-structural gene: Others
Group I: dsDNA viruses	protein ORF86|Alloherpesviridae	0.115012	Unlabelled
Group I: dsDNA viruses	E4 ORF6/7|Adenoviridae	0.115007	Unlabelled
Group I: dsDNA viruses	357R|Iridoviridae	0.114943	Unlabelled
Group I: dsDNA viruses	putative transcription initiation factor IIB|Phycodnaviridae	0.11476	Non-structural gene: Others
Group I: dsDNA viruses	conserved hypothetical protein|Marseilleviridae	0.114753	Unlabelled
Group I: dsDNA viruses	hypothetical protein|Marseilleviridae	0.114729	Unlabelled
Group I: dsDNA viruses	tegument serine/threonine protein kinase|Herpesviridae	0.114715	Non-structural gene: Others
Group I: dsDNA viruses	pVII|Adenoviridae	0.114637	Unlabelled
Group I: dsDNA viruses	33K|Adenoviridae	0.114621	Unlabelled
Group I: dsDNA viruses	Ld-FP'|Baculoviridae	0.114475	Unlabelled
Group I: dsDNA viruses	hypothetical protein|Marseilleviridae	0.114406	Unlabelled
Group I: dsDNA viruses	ChaB1|Baculoviridae	0.114392	Unlabelled
Group I: dsDNA viruses	putative amine oxidase|I_dsDNAviruses	0.11436	Unlabelled
Group I: dsDNA viruses	tegument protein VP11/12|Herpesviridae	0.114326	Structural gene: Others
Group I: dsDNA viruses	putative phosphoesterase|Mimiviridae	0.114276	Unlabelled
Group I: dsDNA viruses	hypothetical protein|Hytrosaviridae	0.11424	Unlabelled
Group I: dsDNA viruses	ChaB-1 domain protein|Baculoviridae	0.114224	Unlabelled
Group I: dsDNA viruses	hypothetical protein|Mimiviridae	0.114222	Unlabelled
Group I: dsDNA viruses	putative DnaK/Hsp70|Mimiviridae	0.1142	Unlabelled
Group I: dsDNA viruses	IE-1|Baculoviridae	0.114181	Unlabelled
Group I: dsDNA viruses	unknown|Baculoviridae	0.114172	Unlabelled
Group I: dsDNA viruses	putative DnaJ/Hsp40|Mimiviridae	0.114084	Unlabelled
Group I: dsDNA viruses	Hypothetical protein|Poxviridae	0.11402	Unlabelled
Group I: dsDNA viruses	ORF58|Baculoviridae	0.113965	Unlabelled
Group I: dsDNA viruses	pVII|Adenoviridae	0.113869	Unlabelled
Group I: dsDNA viruses	putative replication factor C large subunit|Mimiviridae	0.113784	Non-structural gene: Others
Group I: dsDNA viruses	hypothetical protein|Marseilleviridae	0.113748	Unlabelled
Group I: dsDNA viruses	E4 34k|Adenoviridae	0.11367	Unlabelled
Group I: dsDNA viruses	helicase|Asfarviridae	0.11366	Non-structural gene: Others
Group I: dsDNA viruses	GfV-C21-ORf1|Polydnaviridae	0.113624	Unlabelled
Group I: dsDNA viruses	39K|Baculoviridae	0.113606	Unlabelled
Group I: dsDNA viruses	TK2|Nudiviridae	0.113586	Unlabelled
Group I: dsDNA viruses	hypothetical protein|Hytrosaviridae	0.11358	Unlabelled
Group I: dsDNA viruses	hypothetical protein|Phycodnaviridae	0.113521	Unlabelled
Group I: dsDNA viruses	F-box containing protein|Marseilleviridae	0.113516	Unlabelled
Group I: dsDNA viruses	hypothetical protein|Hytrosaviridae	0.11351	Unlabelled
Group I: dsDNA viruses	Hypothetical protein|Poxviridae	0.113498	Unlabelled
Group I: dsDNA viruses	putative FtsJ-like methyltransferase|Mimiviridae	0.113459	Unlabelled
Group I: dsDNA viruses	putative vacuolar sorting ATPase|Hytrosaviridae	0.113446	Unlabelled
Group I: dsDNA viruses	protein F11|Poxviridae	0.113428	Unlabelled
Group I: dsDNA viruses	c-type lectin-like iev/eev glycoprotein|Poxviridae	0.113407	Structural gene: Others
Group I: dsDNA viruses	B22R-like protein|Poxviridae	0.113405	Unlabelled
Group I: dsDNA viruses	collagen-like protein|I_dsDNAviruses	0.113364	Unlabelled
Group I: dsDNA viruses	ac13|Baculoviridae	0.113314	Unlabelled
Group I: dsDNA viruses	22K|Adenoviridae	0.113255	Unlabelled
Group I: dsDNA viruses	orf122|Baculoviridae	0.113242	Unlabelled
Group I: dsDNA viruses	hypothetical protein|Marseilleviridae	0.113204	Unlabelled
Group I: dsDNA viruses	V5|Lavidaviridae	0.113139	Unlabelled
Group I: dsDNA viruses	probable ubiquitin-conjugating enzyme E2|Mimiviridae	0.113131	Unlabelled
Group I: dsDNA viruses	hypothetical protein|Marseilleviridae	0.113127	Unlabelled
Group I: dsDNA viruses	UL34 virion protein (membrane)|Herpesviridae	0.113037	Structural gene: Others
Group I: dsDNA viruses	Hypothetical protein|Polydnaviridae	0.11302	Unlabelled
Group I: dsDNA viruses	ORF30|Malacoherpesviridae	0.112936	Unlabelled
Group I: dsDNA viruses	ORF009 hypothetical protein|Poxviridae	0.112915	Unlabelled
Group I: dsDNA viruses	39 kDa protein|Baculoviridae	0.112825	Unlabelled
Group I: dsDNA viruses	zinc finger protein|Marseilleviridae	0.112822	Unlabelled
Group I: dsDNA viruses	putative phosphotransferase|Iridoviridae	0.112785	Unlabelled
Group I: dsDNA viruses	tegument serine/threonine protein kinase|Herpesviridae	0.11274	Non-structural gene: Others
Group I: dsDNA viruses	chaB2|Baculoviridae	0.112702	Unlabelled
Group I: dsDNA viruses	precursor p4a of core protein 4a|Poxviridae	0.112701	Structural gene: Capsid/Gag
Group I: dsDNA viruses	immediate early protein ICP0|Herpesviridae	0.112693	Unlabelled
Group I: dsDNA viruses	large T-antigen|Adenoviridae	0.112624	Unlabelled
Group I: dsDNA viruses	conserved hypothetical protein|Marseilleviridae	0.112517	Unlabelled
Group I: dsDNA viruses	DNA ligase|Baculoviridae	0.112501	Unlabelled
Group I: dsDNA viruses	envelope glycoprotein H|Herpesviridae	0.11247	Structural gene: Others
Group I: dsDNA viruses	hypothetical protein|Ascoviridae	0.112456	Unlabelled
Group I: dsDNA viruses	21.0 kDa GroEL-like chaperone|Ascoviridae	0.112428	Unlabelled
Group I: dsDNA viruses	putative glycosyltransferase|Mimiviridae	0.112347	Unlabelled
Group I: dsDNA viruses	28.6 kDa|Ascoviridae	0.112342	Unlabelled
Group I: dsDNA viruses	tegument host shutoff protein|Herpesviridae	0.112338	Structural gene: Others
Group I: dsDNA viruses	putative FNIP repeat-containing protein|I_dsDNAviruses	0.112299	Unlabelled
Group I: dsDNA viruses	arif-1|Baculoviridae	0.112274	Unlabelled
Group I: dsDNA viruses	64.6 kDa|Ascoviridae	0.112245	Unlabelled
Group I: dsDNA viruses	ORF104|Baculoviridae	0.112243	Unlabelled
Group I: dsDNA viruses	hypothetical protein|Ascoviridae	0.112124	Unlabelled
Group I: dsDNA viruses	fiber|Adenoviridae	0.111972	Unlabelled
Group I: dsDNA viruses	virion protein|Poxviridae	0.111966	Unlabelled
Group I: dsDNA viruses	CNPV226 N1R/p28-like protein|Poxviridae	0.111963	Unlabelled
Group I: dsDNA viruses	hypothetical protein|Ascoviridae	0.111849	Unlabelled
Group I: dsDNA viruses	fibroblast growth factor|Baculoviridae	0.111825	Unlabelled
Group I: dsDNA viruses	hypothetical protein|Hytrosaviridae	0.111812	Unlabelled
Group I: dsDNA viruses	putative exonuclease|Mimiviridae	0.111627	Unlabelled
Group I: dsDNA viruses	ORF112|Malacoherpesviridae	0.111622	Unlabelled
Group I: dsDNA viruses	VLTF-4|Poxviridae	0.111469	Unlabelled
Group I: dsDNA viruses	hypothetical protein|Hytrosaviridae	0.111462	Unlabelled
Group I: dsDNA viruses	25.4 kDa|Ascoviridae	0.111446	Unlabelled
Group I: dsDNA viruses	Bro10|Ascoviridae	0.111355	Unlabelled
Group I: dsDNA viruses	Thymidylate synthase X|Phycodnaviridae	0.111289	Unlabelled
Group I: dsDNA viruses	hypothetical protein|Marseilleviridae	0.111254	Unlabelled
Group I: dsDNA viruses	unknown|Baculoviridae	0.111228	Unlabelled
Group I: dsDNA viruses	ORF71|Malacoherpesviridae	0.111181	Unlabelled
Group I: dsDNA viruses	baculovirus repeated ORF|Baculoviridae	0.111172	Unlabelled
Group I: dsDNA viruses	ODV-E18|Baculoviridae	0.111169	Unlabelled
Group I: dsDNA viruses	hypothetical protein|Phycodnaviridae	0.111145	Unlabelled
Group I: dsDNA viruses	CD47-like protein|Poxviridae	0.111098	Unlabelled
Group I: dsDNA viruses	ORF85|Malacoherpesviridae	0.111025	Unlabelled
Group I: dsDNA viruses	hypothetical protein|Mimiviridae	0.110981	Unlabelled
Group I: dsDNA viruses	virulence factor|Poxviridae	0.110981	Unlabelled
Group I: dsDNA viruses	putative 33 kDa in vitro translation peptide|Phycodnaviridae	0.110966	Unlabelled
Group I: dsDNA viruses	hypothetical protein|Hytrosaviridae	0.110887	Unlabelled
Group I: dsDNA viruses	26.2 kDa|Ascoviridae	0.110875	Unlabelled
Group I: dsDNA viruses	ORF21|Herpesviridae	0.110797	Unlabelled
Group I: dsDNA viruses	chaB|Baculoviridae	0.110794	Unlabelled
Group I: dsDNA viruses	unknown|Iridoviridae	0.110766	Unlabelled
Group I: dsDNA viruses	soluble interferon-gamma receptor-like protein|Poxviridae	0.110754	Unlabelled
Group I: dsDNA viruses	CUN089 putative helicase-1, DNA replication, similar to AcMNPV ORF95|Baculoviridae	0.110683	Non-structural gene: Others
Group I: dsDNA viruses	ORF89|Malacoherpesviridae	0.11065	Unlabelled
Group I: dsDNA viruses	ATP-binding cassette transporter-like protein|Hytrosaviridae	0.110601	Unlabelled
Group I: dsDNA viruses	fiber 1|Adenoviridae	0.110599	Unlabelled
Group I: dsDNA viruses	hypothetical protein|Baculoviridae	0.110539	Unlabelled
Group I: dsDNA viruses	V18|Lavidaviridae	0.110482	Unlabelled
Group I: dsDNA viruses	unknown protein|Baculoviridae	0.110474	Unlabelled
Group I: dsDNA viruses	tegument protein UL14|Herpesviridae	0.110305	Structural gene: Others
Group I: dsDNA viruses	putative type-I membrane glycoprotein|Poxviridae	0.110295	Structural gene: Others
Group I: dsDNA viruses	hypothetical protein|Marseilleviridae	0.110235	Unlabelled
Group I: dsDNA viruses	capsid protein|Herpesviridae	0.110235	Structural gene: Capsid/Gag
Group I: dsDNA viruses	unknown|Phycodnaviridae	0.110178	Unlabelled
Group I: dsDNA viruses	hypothetical protein|Phycodnaviridae	0.110176	Unlabelled
Group I: dsDNA viruses	16 kDa protein|Baculoviridae	0.110148	Unlabelled
Group I: dsDNA viruses	p12|Baculoviridae	0.110143	Unlabelled
Group I: dsDNA viruses	IX|Adenoviridae	0.110131	Unlabelled
Group I: dsDNA viruses	fgf|Baculoviridae	0.110106	Unlabelled
Group I: dsDNA viruses	hypothetical protein|Marseilleviridae	0.110077	Unlabelled
Group I: dsDNA viruses	helicase|Nudiviridae	0.11004	Non-structural gene: Others
Group I: dsDNA viruses	hypothetical protein|Marseilleviridae	0.110007	Unlabelled
Group I: dsDNA viruses	hypothetical protein|Hytrosaviridae	0.109969	Unlabelled
Group I: dsDNA viruses	hypothetical protein|Mimiviridae	0.109942	Unlabelled
Group I: dsDNA viruses	hypothetical protein|Phycodnaviridae	0.109934	Unlabelled
Group I: dsDNA viruses	protein O1|Poxviridae	0.109906	Unlabelled
Group I: dsDNA viruses	probable ubiquitin-conjugating enzyme E2|Mimiviridae	0.109877	Unlabelled
Group I: dsDNA viruses	DUTP pyrophosphatase fused|Baculoviridae	0.109853	Polyprotein
Group I: dsDNA viruses	cell division protein 48|Iridoviridae	0.109782	Unlabelled
Group I: dsDNA viruses	hypothetical protein|Mimiviridae	0.109765	Unlabelled
Group I: dsDNA viruses	Bro28|Ascoviridae	0.109764	Unlabelled
Group I: dsDNA viruses	BRO-E|Baculoviridae	0.109725	Unlabelled
Group I: dsDNA viruses	hypothetical protein|Malacoherpesviridae	0.109703	Unlabelled
Group I: dsDNA viruses	unknown|Baculoviridae	0.109694	Unlabelled
Group I: dsDNA viruses	hypothetical protein|Ascoviridae	0.109636	Unlabelled
Group I: dsDNA viruses	putative secreted protein|Marseilleviridae	0.109614	Unlabelled
Group I: dsDNA viruses	US11|Herpesviridae	0.109557	Unlabelled
Group I: dsDNA viruses	collagen-like protein 7|Mimiviridae	0.10954	Unlabelled
Group I: dsDNA viruses	V21|Lavidaviridae	0.109377	Unlabelled
Group I: dsDNA viruses	hypothetical protein|Iridoviridae	0.109362	Unlabelled
Group I: dsDNA viruses	ser/thr protein kinase-like protein|Poxviridae	0.109288	Non-structural gene: Others
Group I: dsDNA viruses	unknown|Iridoviridae	0.109279	Unlabelled
Group I: dsDNA viruses	DNA-directed RNA polymerase subunit 6|Mimiviridae	0.109208	Non-structural gene: Pol/Replicase
Group I: dsDNA viruses	E1A|Adenoviridae	0.109176	Unlabelled
Group I: dsDNA viruses	E3 12.5K|Adenoviridae	0.109144	Unlabelled
Group I: dsDNA viruses	hypothetical protein|Marseilleviridae	0.109117	Unlabelled
Group I: dsDNA viruses	hypothetical protein|Ascoviridae	0.109072	Unlabelled
Group I: dsDNA viruses	protein ORF31|Alloherpesviridae	0.109053	Unlabelled
Group I: dsDNA viruses	protein S28|I_dsDNAviruses	0.109035	Unlabelled
Group I: dsDNA viruses	thymidylate kinase|I_dsDNAviruses	0.108982	Non-structural gene: Others
Group I: dsDNA viruses	desmoplakin|Baculoviridae	0.108977	Unlabelled
Group I: dsDNA viruses	63.4 kDa Multifunctional domains-SbcC/ATPase, SMC, HEC1, Reovirus-sigma1, and Intermediate filament protein domains|Ascoviridae	0.108965	Unlabelled
Group I: dsDNA viruses	hypothetical protein|Marseilleviridae	0.108933	Unlabelled
Group I: dsDNA viruses	Orf60|Nudiviridae	0.10893	Unlabelled
Group I: dsDNA viruses	hypothetical protein|Hytrosaviridae	0.10892	Unlabelled
Group I: dsDNA viruses	31 kDa|Ascoviridae	0.1089	Unlabelled
Group I: dsDNA viruses	thymidylate synthase|Hytrosaviridae	0.108838	Unlabelled
Group I: dsDNA viruses	MHC class ii antigen presentation inhibitor|Poxviridae	0.108832	Unlabelled
Group I: dsDNA viruses	hypothetical protein|Marseilleviridae	0.108813	Unlabelled
Group I: dsDNA viruses	hypothetical protein|Marseilleviridae	0.108794	Unlabelled
Group I: dsDNA viruses	ankyrin/nfkb inhibitor|Poxviridae	0.108788	Unlabelled
Group I: dsDNA viruses	protein Allo54|Alloherpesviridae	0.108761	Unlabelled
Group I: dsDNA viruses	Hypothetical protein|Poxviridae	0.108732	Unlabelled
Group I: dsDNA viruses	hypothetical protein|Ascoviridae	0.10873	Unlabelled
Group I: dsDNA viruses	hypothetical protein|Mimiviridae	0.108665	Unlabelled
Group I: dsDNA viruses	putative ATP-dependent RNA helicase|Mimiviridae	0.10866	Non-structural gene: Others
Group I: dsDNA viruses	hypothetical protein|Marseilleviridae	0.108619	Unlabelled
Group I: dsDNA viruses	ORF53|Herpesviridae	0.108572	Unlabelled
Group I: dsDNA viruses	putative thymidylate kinase|Phycodnaviridae	0.108564	Non-structural gene: Others
Group I: dsDNA viruses	DNA ligase|Nudiviridae	0.108551	Unlabelled
Group I: dsDNA viruses	putative methyltransferase|Malacoherpesviridae	0.108534	Unlabelled
Group I: dsDNA viruses	GfV-C20-ORF1|Polydnaviridae	0.10853	Unlabelled
Group I: dsDNA viruses	protein UL49|Herpesviridae	0.108518	Unlabelled
Group I: dsDNA viruses	putative replication factor C small subunit|Mimiviridae	0.1085	Non-structural gene: Others
Group I: dsDNA viruses	ORF25|Malacoherpesviridae	0.108491	Unlabelled
Group I: dsDNA viruses	putative capsid maturation protease|Alloherpesviridae	0.108463	Non-structural gene: Others
Group I: dsDNA viruses	Hypothetical protein|Herpesviridae	0.108392	Unlabelled
Group I: dsDNA viruses	38K protein|Nudiviridae	0.108373	Unlabelled
Group I: dsDNA viruses	putative HD domain-containing protein|Mimiviridae	0.108254	Unlabelled
Group I: dsDNA viruses	bro-a|Baculoviridae	0.108225	Unlabelled
Group I: dsDNA viruses	protein ORF103|Alloherpesviridae	0.108189	Unlabelled
Group I: dsDNA viruses	22K|Adenoviridae	0.108151	Unlabelled
[truncated: 13,250 more rows]
