# Supplementary material for: The genomic underpinnings of eukaryotic virus taxonomy: creating a sequence-based framework for family-level virus classification
Source: Microbiome. 2018 Feb 20;6:38. doi: 10.1186/s40168-018-0422-7 (PMC5819261; doi:10.1186/s40168-018-0422-7)
Supplement: Supplementary file 6 — Table S6. Cross-validation analysis. Scoring table for cross-validation analysis used to test specificity and sensitivity of GRAViTy. (XLSX 586 kb) [file 40168_2018_422_MOESM6_ESM.xlsx]

## Sheet: Sheet1
Table S6 Cross validation analysis
Baltimore classification	Order	Family	Subfamily	Genus	Taxonomic assignment used in this study	Virus Name	GenBank Accession Number	Sequence description	CV1 Taxo assignment table	CV1 Phylo status	CV1 CGJ score to the most similar member of the proposed class	CV1 Finalised taxonomic assignment	CV1 Note	CV2 Taxo assignment table	CV2 Phylo status	CV2 CGJ score to the most similar member of the proposed class	CV2 Finalised taxonomic assignment	CV2 Note	CV3 Taxo assignment table	CV3 Phylo status	CV3 CGJ score to the most similar member of the proposed class	CV3 Finalised taxonomic assignment	CV3 Note
Group I: dsDNA viruses	Herpesvirales	Alloherpesviridae		Batrachovirus	Alloherpesviridae	Ranid herpesvirus 1	DQ665917	Ranid herpesvirus 1 strain McKinnell, complete genome.	Alloherpesviridae, Unclassified, Unclassified, Unclassified, Unclassified, Unclassified	1, NA, NA, NA, NA, NA	0.174, 0.0, 0.0, 0.0, 0.0, 0.0	Alloherpesviridae	Correctly accept the taxonomic assignment	NA	NA	NA	NA	NA	NA	NA	NA	NA	NA
Group I: dsDNA viruses	Herpesvirales	Alloherpesviridae		Batrachovirus	Alloherpesviridae	Ranid herpesvirus 2	DQ665652	Ranid herpesvirus 2 strain ATCC VR-568, complete genome.	NA	NA	NA	NA	NA	NA	NA	NA	NA	NA	Alloherpesviridae, Unclassified, Unclassified, Unclassified, Unclassified, Unclassified	1, NA, NA, NA, NA, NA	0.167, 0.0, 0.0, 0.0, 0.022, 0.134	Alloherpesviridae	Correctly accept the taxonomic assignment
Group I: dsDNA viruses	Herpesvirales	Alloherpesviridae		Cyprinivirus	Alloherpesviridae	Anguillid herpesvirus 1	FJ940765	Anguillid herpesvirus 1 strain 500138, complete genome.	Unclassified, Unclassified, Unclassified, Unclassified, Unclassified, Unclassified	6, NA, NA, NA, NA, NA	0.26, 0.0, 0.0, 0.013, 0.05, 0.104	Unclassified	Falsely assign a virus of a known class to the 'Unclassified' class	NA	NA	NA	NA	NA	NA	NA	NA	NA	NA
Group I: dsDNA viruses	Herpesvirales	Alloherpesviridae		Cyprinivirus	Alloherpesviridae	Cyprinid herpesvirus 1	JQ815363	Cyprinid herpesvirus 1 strain NG-J1, complete genome.	NA	NA	NA	NA	NA	Unclassified, Unclassified, Unclassified, Unclassified, Unclassified, Unclassified	6, NA, NA, NA, NA, NA	0.241, 0.0, 0.0, 0.0, 0.0, 0.135	Unclassified	Falsely assign a virus of a known class to the 'Unclassified' class	NA	NA	NA	NA	NA
Group I: dsDNA viruses	Herpesvirales	Alloherpesviridae		Cyprinivirus	Alloherpesviridae	Cyprinid herpesvirus 2	JQ815364	Cyprinid herpesvirus 2 strain ST-J1, complete genome.	NA	NA	NA	NA	NA	Unclassified, Unclassified, Unclassified, Unclassified, Unclassified, Unclassified	6, NA, NA, NA, NA, NA	0.232, 0.0, 0.0, 0.0, 0.037, 0.134	Unclassified	Falsely assign a virus of a known class to the 'Unclassified' class	NA	NA	NA	NA	NA
Group I: dsDNA viruses	Herpesvirales	Alloherpesviridae		Cyprinivirus	Alloherpesviridae	Cyprinid herpesvirus 3	DQ657948	Cyprinid herpesvirus 3 strain KHV-U, complete genome.	NA	NA	NA	NA	NA	Unclassified, Unclassified, Unclassified, Unclassified, Unclassified, Unclassified	6, NA, NA, NA, NA, NA	0.239, 0.0, 0.0, 0.0, 0.0, 0.143	Unclassified	Falsely assign a virus of a known class to the 'Unclassified' class	NA	NA	NA	NA	NA
Group I: dsDNA viruses	Herpesvirales	Alloherpesviridae		Ictalurivirus	Alloherpesviridae	Ictalurid herpesvirus 1	M75136	Ictalurid herpesvirus 1 strain Auburn 1, complete genome.	NA	NA	NA	NA	NA	NA	NA	NA	NA	NA	Unclassified, Unclassified, Unclassified, Unclassified, Unclassified, Unclassified	NA, NA, NA, NA, NA, NA	0.102, 0.0, 0.0, 0.011, 0.0, 0.135	Unclassified	Falsely assign a virus of a known class to the 'Unclassified' class
Group I: dsDNA viruses	Herpesvirales	Herpesviridae	Alphaherpesvirinae	Iltovirus	Herpesviridae	Gallid alphaherpesvirus 1	NC_006623	Gallid herpesvirus 1, complete genome.	NA	NA	NA	NA	NA	Herpesviridae, Unclassified, Unclassified, Unclassified, Unclassified, Unclassified	1, NA, NA, NA, NA, NA	0.642, 0.0, 0.0, 0.0, 0.0, 0.052	Herpesviridae	Correctly accept the taxonomic assignment	NA	NA	NA	NA	NA
Group I: dsDNA viruses	Herpesvirales	Herpesviridae	Alphaherpesvirinae	Iltovirus	Herpesviridae	Psittacid alphaherpesvirus 1	AY372243	Psittacid herpesvirus 1 isolate 97-0001, complete genome.	Herpesviridae, Unclassified, Unclassified, Unclassified, Unclassified, Unclassified	1, NA, NA, NA, NA, NA	0.646, 0.0, 0.0, 0.0, 0.0, 0.051	Herpesviridae	Correctly accept the taxonomic assignment	NA	NA	NA	NA	NA	NA	NA	NA	NA	NA
Group I: dsDNA viruses	Herpesvirales	Herpesviridae	Alphaherpesvirinae	Mardivirus	Herpesviridae	Anatid alphaherpesvirus 1	EU082088	Duck enteritis virus strain VAC, complete genome.	NA	NA	NA	NA	NA	NA	NA	NA	NA	NA	Herpesviridae, Unclassified, Unclassified, Unclassified, Unclassified, Unclassified	1, NA, NA, NA, NA, NA	0.799, 0.0, 0.0, 0.0, 0.0, 0.0	Herpesviridae	Correctly accept the taxonomic assignment
Group I: dsDNA viruses	Herpesvirales	Herpesviridae	Alphaherpesvirinae	Mardivirus	Herpesviridae	Columbid alphaherpesvirus 1	KX589235	Columbid alphaherpesvirus 1 strain HLJ, complete genome.	NA	NA	NA	NA	NA	Herpesviridae, Unclassified, Unclassified, Unclassified, Unclassified, Unclassified	1, NA, NA, NA, NA, NA	0.996, 0.0, 0.0, 0.0, 0.0, 0.05	Herpesviridae	Correctly accept the taxonomic assignment	NA	NA	NA	NA	NA
Group I: dsDNA viruses	Herpesvirales	Herpesviridae	Alphaherpesvirinae	Mardivirus	Herpesviridae	Falconid herpesvirus 1	KJ668231	Falconid herpesvirus 1 strain S-18, complete genome.	NA	NA	NA	NA	NA	NA	NA	NA	NA	NA	Herpesviridae, Unclassified, Unclassified, Unclassified, Unclassified, Unclassified	1, NA, NA, NA, NA, NA	0.995, 0.0, 0.0, 0.0, 0.0, 0.0	Herpesviridae	Correctly accept the taxonomic assignment
Group I: dsDNA viruses	Herpesvirales	Herpesviridae	Alphaherpesvirinae	Mardivirus	Herpesviridae	Gallid alphaherpesvirus 2	AF243438	Gallid herpesvirus 2 serotype 1 isolate Md5, complete genome.	NA	NA	NA	NA	NA	Herpesviridae, Unclassified, Unclassified, Unclassified, Unclassified, Unclassified	1, NA, NA, NA, NA, NA	0.823, 0.0, 0.0, 0.0, 0.0, 0.059	Herpesviridae	Correctly accept the taxonomic assignment	NA	NA	NA	NA	NA
Group I: dsDNA viruses	Herpesvirales	Herpesviridae	Alphaherpesvirinae	Mardivirus	Herpesviridae	Gallid alphaherpesvirus 3	AB049735	Gallid herpesvirus 3 DNA, complete genome, strain: HPRS24.	NA	NA	NA	NA	NA	Herpesviridae, Unclassified, Unclassified, Unclassified, Unclassified, Unclassified	1, NA, NA, NA, NA, NA	0.81, 0.0, 0.0, 0.0, 0.0, 0.078	Herpesviridae	Correctly accept the taxonomic assignment	NA	NA	NA	NA	NA
Group I: dsDNA viruses	Herpesvirales	Herpesviridae	Alphaherpesvirinae	Mardivirus	Herpesviridae	Meleagrid alphaherpesvirus 1	AF291866	Meleagrid herpesvirus 1 strain FC126, complete genome.	Herpesviridae, Unclassified, Unclassified, Unclassified, Unclassified, Unclassified	1, NA, NA, NA, NA, NA	0.837, 0.0, 0.0, 0.0, 0.0, 0.073	Herpesviridae	Correctly accept the taxonomic assignment	NA	NA	NA	NA	NA	NA	NA	NA	NA	NA
Group I: dsDNA viruses	Herpesvirales	Herpesviridae	Alphaherpesvirinae	Scutavirus	Herpesviridae	Testudinid herpesvirus 3	KM924292	Testudinid herpesvirus 3 strain 1976, complete genome.	NA	NA	NA	NA	NA	NA	NA	NA	NA	NA	Herpesviridae, Unclassified, Unclassified, Unclassified, Unclassified, Unclassified	1, NA, NA, NA, NA, NA	0.538, 0.0, 0.0, 0.0, 0.0, 0.064	Herpesviridae	Correctly accept the taxonomic assignment
Group I: dsDNA viruses	Herpesvirales	Herpesviridae	Alphaherpesvirinae	Simplexvirus	Herpesviridae	Cercopithecine alphaherpesvirus 2	AY714813	Cercopithecine herpesvirus 2, complete genome.	NA	NA	NA	NA	NA	NA	NA	NA	NA	NA	Herpesviridae, Unclassified, Unclassified, Unclassified, Unclassified, Unclassified	1, NA, NA, NA, NA, NA	0.964, 0.0, 0.0, 0.0, 0.0, 0.029	Herpesviridae	Correctly accept the taxonomic assignment
Group I: dsDNA viruses	Herpesvirales	Herpesviridae	Alphaherpesvirinae	Simplexvirus	Herpesviridae	Fruit bat alphaherpesvirus 1	AB825953	Fruit bat alphaherpesvirus 1 DNA, complete genome.	Herpesviridae, Unclassified, Unclassified, Unclassified, Unclassified, Unclassified	1, NA, NA, NA, NA, NA	0.91, 0.0, 0.0, 0.0, 0.0, 0.086	Herpesviridae	Correctly accept the taxonomic assignment	NA	NA	NA	NA	NA	NA	NA	NA	NA	NA
Group I: dsDNA viruses	Herpesvirales	Herpesviridae	Alphaherpesvirinae	Simplexvirus	Herpesviridae	Human alphaherpesvirus 1	JN555585	Human herpesvirus 1 strain 17, complete genome.	NA	NA	NA	NA	NA	NA	NA	NA	NA	NA	Herpesviridae, Unclassified, Unclassified, Unclassified, Unclassified, Unclassified	1, NA, NA, NA, NA, NA	0.93, 0.0, 0.0, 0.0, 0.0, 0.033	Herpesviridae	Correctly accept the taxonomic assignment
Group I: dsDNA viruses	Herpesvirales	Herpesviridae	Alphaherpesvirinae	Simplexvirus	Herpesviridae	Human alphaherpesvirus 2	JN561323	Human herpesvirus 2 strain HG52, complete genome.	Herpesviridae, Unclassified, Unclassified, Unclassified, Unclassified, Unclassified	1, NA, NA, NA, NA, NA	0.977, 0.0, 0.0, 0.0, 0.0, 0.074	Herpesviridae	Correctly accept the taxonomic assignment	NA	NA	NA	NA	NA	NA	NA	NA	NA	NA
Group I: dsDNA viruses	Herpesvirales	Herpesviridae	Alphaherpesvirinae	Simplexvirus	Herpesviridae	Leporid alphaherpesvirus 4	JQ596859	Leporid herpesvirus 4 isolate LHV4012612, complete genome.	NA	NA	NA	NA	NA	NA	NA	NA	NA	NA	Herpesviridae, Unclassified, Unclassified, Unclassified, Unclassified, Unclassified	1, NA, NA, NA, NA, NA	0.845, 0.0, 0.0, 0.0, 0.0, 0.035	Herpesviridae	Correctly accept the taxonomic assignment
Group I: dsDNA viruses	Herpesvirales	Herpesviridae	Alphaherpesvirinae	Simplexvirus	Herpesviridae	Macacine alphaherpesvirus 1	AF533768	Cercopithecine herpesvirus 1 strain E2490, complete genome.	Herpesviridae, Unclassified, Unclassified, Unclassified, Unclassified, Unclassified	1, NA, NA, NA, NA, NA	0.96, 0.0, 0.0, 0.0, 0.0, 0.077	Herpesviridae	Correctly accept the taxonomic assignment	NA	NA	NA	NA	NA	NA	NA	NA	NA	NA
Group I: dsDNA viruses	Herpesvirales	Herpesviridae	Alphaherpesvirinae	Simplexvirus	Herpesviridae	Macropodid alphaherpesvirus 1	KT594769	Macropodid herpesvirus 1 isolate MaHV1.3076/08, complete genome.	NA	NA	NA	NA	NA	Herpesviridae, Unclassified, Unclassified, Unclassified, Unclassified, Unclassified	1, NA, NA, NA, NA, NA	0.837, 0.0, 0.0, 0.0, 0.0, 0.062	Herpesviridae	Correctly accept the taxonomic assignment	NA	NA	NA	NA	NA
Group I: dsDNA viruses	Herpesvirales	Herpesviridae	Alphaherpesvirinae	Simplexvirus	Herpesviridae	Panine alphaherpesvirus 3	JQ360576	Chimpanzee alpha-1 herpesvirus strain 105640, complete genome.	NA	NA	NA	NA	NA	NA	NA	NA	NA	NA	Herpesviridae, Unclassified, Unclassified, Unclassified, Unclassified, Unclassified	1, NA, NA, NA, NA, NA	0.974, 0.0, 0.0, 0.0, 0.0, 0.03	Herpesviridae	Correctly accept the taxonomic assignment
Group I: dsDNA viruses	Herpesvirales	Herpesviridae	Alphaherpesvirinae	Simplexvirus	Herpesviridae	Papiine alphaherpesvirus 2	DQ149153	Cercopithecine herpesvirus 16 strain X313, complete genome.	NA	NA	NA	NA	NA	Herpesviridae, Unclassified, Unclassified, Unclassified, Unclassified, Unclassified	1, NA, NA, NA, NA, NA	0.968, 0.0, 0.0, 0.0, 0.0, 0.076	Herpesviridae	Correctly accept the taxonomic assignment	NA	NA	NA	NA	NA
Group I: dsDNA viruses	Herpesvirales	Herpesviridae	Alphaherpesvirinae	Simplexvirus	Herpesviridae	Saimiriine alphaherpesvirus 1	HM625781	Saimiriine herpesvirus 1 strain MV 5-4, complete genome.	NA	NA	NA	NA	NA	Herpesviridae, Unclassified, Unclassified, Unclassified, Unclassified, Unclassified	1, NA, NA, NA, NA, NA	0.848, 0.0, 0.0, 0.0, 0.0, 0.057	Herpesviridae	Correctly accept the taxonomic assignment	NA	NA	NA	NA	NA
Group I: dsDNA viruses	Herpesvirales	Herpesviridae	Alphaherpesvirinae	Varicellovirus	Herpesviridae	Bovine alphaherpesvirus 1	AJ004801	Bovine herpesvirus type 1.1 complete genome.	NA	NA	NA	NA	NA	Herpesviridae, Unclassified, Unclassified, Unclassified, Unclassified, Unclassified	1, NA, NA, NA, NA, NA	0.809, 0.0, 0.0, 0.0, 0.0, 0.065	Herpesviridae	Correctly accept the taxonomic assignment	NA	NA	NA	NA	NA
Group I: dsDNA viruses	Herpesvirales	Herpesviridae	Alphaherpesvirinae	Varicellovirus	Herpesviridae	Bovine alphaherpesvirus 5	AY261359	Bovine herpesvirus 5 strain SV507/99, complete genome.	NA	NA	NA	NA	NA	Herpesviridae, Unclassified, Unclassified, Unclassified, Unclassified, Unclassified	1, NA, NA, NA, NA, NA	0.814, 0.0, 0.0, 0.0, 0.0, 0.063	Herpesviridae	Correctly accept the taxonomic assignment	NA	NA	NA	NA	NA
Group I: dsDNA viruses	Herpesvirales	Herpesviridae	Alphaherpesvirinae	Varicellovirus	Herpesviridae	Canid alphaherpesvirus 1	KT819633	Canid herpesvirus 1 strain 0194, complete genome.	Herpesviridae, Unclassified, Unclassified, Unclassified, Unclassified, Unclassified	1, NA, NA, NA, NA, NA	0.829, 0.0, 0.0, 0.0, 0.0, 0.12	Herpesviridae	Correctly accept the taxonomic assignment	NA	NA	NA	NA	NA	NA	NA	NA	NA	NA
Group I: dsDNA viruses	Herpesvirales	Herpesviridae	Alphaherpesvirinae	Varicellovirus	Herpesviridae	Cercopithecine alphaherpesvirus 9	AF275348	Cercopithecine herpesvirus 9, complete genome.	Herpesviridae, Unclassified, Unclassified, Unclassified, Unclassified, Unclassified	1, NA, NA, NA, NA, NA	0.778, 0.0, 0.0, 0.0, 0.0, 0.096	Herpesviridae	Correctly accept the taxonomic assignment	NA	NA	NA	NA	NA	NA	NA	NA	NA	NA
Group I: dsDNA viruses	Herpesvirales	Herpesviridae	Alphaherpesvirinae	Varicellovirus	Herpesviridae	Equid alphaherpesvirus 1	AY665713	Equine herpesvirus 1 strain Ab4, complete genome.	NA	NA	NA	NA	NA	Herpesviridae, Unclassified, Unclassified, Unclassified, Unclassified, Unclassified	1, NA, NA, NA, NA, NA	0.979, 0.0, 0.0, 0.0, 0.0, 0.097	Herpesviridae	Correctly accept the taxonomic assignment	NA	NA	NA	NA	NA
Group I: dsDNA viruses	Herpesvirales	Herpesviridae	Alphaherpesvirinae	Varicellovirus	Herpesviridae	Equid alphaherpesvirus 3	KM051845	Equid herpesvirus 3 strain AR/2007/C3A, complete genome.	NA	NA	NA	NA	NA	NA	NA	NA	NA	NA	Herpesviridae, Unclassified, Unclassified, Unclassified, Unclassified, Unclassified	1, NA, NA, NA, NA, NA	0.894, 0.0, 0.0, 0.0, 0.0, 0.045	Herpesviridae	Correctly accept the taxonomic assignment
Group I: dsDNA viruses	Herpesvirales	Herpesviridae	Alphaherpesvirinae	Varicellovirus	Herpesviridae	Equid alphaherpesvirus 4	AF030027	Equine herpesvirus 4 strain NS80567, complete genome.	NA	NA	NA	NA	NA	NA	NA	NA	NA	NA	Herpesviridae, Unclassified, Unclassified, Unclassified, Unclassified, Unclassified	1, NA, NA, NA, NA, NA	0.941, 0.0, 0.0, 0.0, 0.0, 0.033	Herpesviridae	Correctly accept the taxonomic assignment
Group I: dsDNA viruses	Herpesvirales	Herpesviridae	Alphaherpesvirinae	Varicellovirus	Herpesviridae	Equid alphaherpesvirus 8	JQ343919	Equid herpesvirus 8 strain wh, complete genome.	NA	NA	NA	NA	NA	NA	NA	NA	NA	NA	Herpesviridae, Unclassified, Unclassified, Unclassified, Unclassified, Unclassified	1, NA, NA, NA, NA, NA	0.959, 0.0, 0.0, 0.0, 0.0, 0.036	Herpesviridae	Correctly accept the taxonomic assignment
Group I: dsDNA viruses	Herpesvirales	Herpesviridae	Alphaherpesvirinae	Varicellovirus	Herpesviridae	Equid alphaherpesvirus 9	AP010838	Equid herpesvirus 9 DNA, complete genome, strain: P19.	NA	NA	NA	NA	NA	NA	NA	NA	NA	NA	Herpesviridae, Unclassified, Unclassified, Unclassified, Unclassified, Unclassified	1, NA, NA, NA, NA, NA	0.975, 0.0, 0.0, 0.0, 0.0, 0.038	Herpesviridae	Correctly accept the taxonomic assignment
Group I: dsDNA viruses	Herpesvirales	Herpesviridae	Alphaherpesvirinae	Varicellovirus	Herpesviridae	Felid alphaherpesvirus 1	FJ478159	Felid herpesvirus 1 strain C-27, complete genome.	Herpesviridae, Unclassified, Unclassified, Unclassified, Unclassified, Unclassified	1, NA, NA, NA, NA, NA	0.861, 0.0, 0.0, 0.0, 0.0, 0.107	Herpesviridae	Correctly accept the taxonomic assignment	NA	NA	NA	NA	NA	NA	NA	NA	NA	NA
Group I: dsDNA viruses	Herpesvirales	Herpesviridae	Alphaherpesvirinae	Varicellovirus	Herpesviridae	Human alphaherpesvirus 3	X04370	Human herpesvirus 3 (strain Dumas) complete genome.	Herpesviridae, Unclassified, Unclassified, Unclassified, Unclassified, Unclassified	1, NA, NA, NA, NA, NA	0.786, 0.0, 0.0, 0.0, 0.0, 0.092	Herpesviridae	Correctly accept the taxonomic assignment	NA	NA	NA	NA	NA	NA	NA	NA	NA	NA
Group I: dsDNA viruses	Herpesvirales	Herpesviridae	Alphaherpesvirinae	Varicellovirus	Herpesviridae	Suid alphaherpesvirus 1	BK001744	TPA_exp: Suid herpesvirus 1, complete genome.	NA	NA	NA	NA	NA	Herpesviridae, Unclassified, Unclassified, Unclassified, Unclassified, Unclassified	1, NA, NA, NA, NA, NA	0.768, 0.0, 0.0, 0.0, 0.0, 0.077	Herpesviridae	Correctly accept the taxonomic assignment	NA	NA	NA	NA	NA
Group I: dsDNA viruses	Herpesvirales	Herpesviridae	Betaherpesvirinae	Cytomegalovirus	Herpesviridae	Aotine betaherpesvirus 1	FJ483970	Aotine herpesvirus 1 strain S34E, complete genome.	NA	NA	NA	NA	NA	Herpesviridae, Unclassified, Unclassified, Unclassified, Unclassified, Unclassified	1, NA, NA, NA, NA, NA	0.821, 0.0, 0.0, 0.0, 0.0, 0.0	Herpesviridae	Correctly accept the taxonomic assignment	NA	NA	NA	NA	NA
Group I: dsDNA viruses	Herpesvirales	Herpesviridae	Betaherpesvirinae	Cytomegalovirus	Herpesviridae	Cercopithecine betaherpesvirus 5	FJ483968	Cercopithecine herpesvirus 5 strain 2715, complete genome.	Herpesviridae, Unclassified, Unclassified, Unclassified, Unclassified, Unclassified	1, NA, NA, NA, NA, NA	0.938, 0.019, 0.0, 0.0, 0.0, 0.032	Herpesviridae	Correctly accept the taxonomic assignment	NA	NA	NA	NA	NA	NA	NA	NA	NA	NA
Group I: dsDNA viruses	Herpesvirales	Herpesviridae	Betaherpesvirinae	Cytomegalovirus	Herpesviridae	Human betaherpesvirus 5	AY446894	Human herpesvirus 5 strain Merlin, complete genome.	NA	NA	NA	NA	NA	NA	NA	NA	NA	NA	Herpesviridae, Anelloviridae, Unclassified, Unclassified, Unclassified, Unclassified	1, 1, NA, NA, NA, NA	0.805, 0.083, 0.0, 0.0, 0.0, 0.0	Herpesviridae	Correctly accept the taxonomic assignment
Group I: dsDNA viruses	Herpesvirales	Herpesviridae	Betaherpesvirinae	Cytomegalovirus	Herpesviridae	Macacine betaherpesvirus 3	AY186194	Rhesus cytomegalovirus strain 68-1, complete genome.	NA	NA	NA	NA	NA	NA	NA	NA	NA	NA	Herpesviridae, Anelloviridae, Unclassified, Unclassified, Unclassified, Unclassified	1, 2, NA, NA, NA, NA	0.914, 0.048, 0.0, 0.0, 0.0, 0.0	Herpesviridae	Correctly accept the taxonomic assignment
Group I: dsDNA viruses	Herpesvirales	Herpesviridae	Betaherpesvirinae	Cytomegalovirus	Herpesviridae	Panine betaherpesvirus 2	AF480884	Panine herpesvirus 2 strain Heberling, complete genome.	NA	NA	NA	NA	NA	NA	NA	NA	NA	NA	Herpesviridae, Anelloviridae, Unclassified, Unclassified, Unclassified, Unclassified	1, 1, NA, NA, NA, NA	0.805, 0.07, 0.0, 0.0, 0.0, 0.0	Herpesviridae	Correctly accept the taxonomic assignment
Group I: dsDNA viruses	Herpesvirales	Herpesviridae	Betaherpesvirinae	Cytomegalovirus	Herpesviridae	Papio ursinus cytomegalovirus	KR351281	Papio ursinus cytomegalovirus isolate OCOM4-52, complete genome.	NA	NA	NA	NA	NA	Herpesviridae, Unclassified, Unclassified, Unclassified, Unclassified, Unclassified	1, NA, NA, NA, NA, NA	0.89, 0.0, 0.0, 0.0, 0.0, 0.0	Herpesviridae	Correctly accept the taxonomic assignment	NA	NA	NA	NA	NA
Group I: dsDNA viruses	Herpesvirales	Herpesviridae	Betaherpesvirinae	Cytomegalovirus	Herpesviridae	Saimiriine betaherpesvirus 4	FJ483967	Saimiriine herpesvirus 4 strain SqSHV, complete genome.	Herpesviridae, Unclassified, Unclassified, Unclassified, Unclassified, Unclassified	1, NA, NA, NA, NA, NA	0.799, 0.0, 0.0, 0.0, 0.0, 0.0	Herpesviridae	Correctly accept the taxonomic assignment	NA	NA	NA	NA	NA	NA	NA	NA	NA	NA
Group I: dsDNA viruses	Herpesvirales	Herpesviridae	Betaherpesvirinae	Muromegalovirus	Herpesviridae	Murid betaherpesvirus 1	U68299	Mouse cytomegalovirus 1 complete genomic sequence.	Herpesviridae, Unclassified, Unclassified, Unclassified, Unclassified, Unclassified	1, NA, NA, NA, NA, NA	0.714, 0.0, 0.0, 0.0, 0.0, 0.0	Herpesviridae	Correctly accept the taxonomic assignment	NA	NA	NA	NA	NA	NA	NA	NA	NA	NA
Group I: dsDNA viruses	Herpesvirales	Herpesviridae	Betaherpesvirinae	Muromegalovirus	Herpesviridae	Murid betaherpesvirus 2	AF232689	Rat cytomegalovirus Maastricht, complete genome.	Herpesviridae, Parvoviridae, Unclassified, Unclassified, Unclassified, Unclassified	1, 1, NA, NA, NA, NA	0.693, 0.314, 0.0, 0.0, 0.0, 0.0	Herpesviridae	Correctly accept the taxonomic assignment	NA	NA	NA	NA	NA	NA	NA	NA	NA	NA
Group I: dsDNA viruses	Herpesvirales	Herpesviridae	Betaherpesvirinae	Muromegalovirus	Herpesviridae	Murid betaherpesvirus 8	JX867617	Murid herpesvirus 8 isolate England, complete genome.	NA	NA	NA	NA	NA	Herpesviridae, Unclassified, Unclassified, Unclassified, Unclassified, Unclassified	1, NA, NA, NA, NA, NA	0.692, 0.0, 0.0, 0.0, 0.0, 0.0	Herpesviridae	Correctly accept the taxonomic assignment	NA	NA	NA	NA	NA
Group I: dsDNA viruses	Herpesvirales	Herpesviridae	Betaherpesvirinae	Proboscivirus	Herpesviridae	Elephant endotheliotropic herpesvirus 4	KT832477	Elephant endotheliotropic herpesvirus 4 isolate North American NAP69, complete genome.	Herpesviridae, Unclassified, Unclassified, Unclassified, Unclassified, Unclassified	1, NA, NA, NA, NA, NA	0.727, 0.0, 0.0, 0.0, 0.0, 0.0	Herpesviridae	Correctly accept the taxonomic assignment	NA	NA	NA	NA	NA	NA	NA	NA	NA	NA
Group I: dsDNA viruses	Herpesvirales	Herpesviridae	Betaherpesvirinae	Proboscivirus	Herpesviridae	Elephant endotheliotropic herpesvirus 5	KF921519	Elephant endotheliotropic herpesvirus 5 strain Vijay, complete genome.	NA	NA	NA	NA	NA	Herpesviridae, Unclassified, Unclassified, Unclassified, Unclassified, Unclassified	1, NA, NA, NA, NA, NA	0.631, 0.0, 0.0, 0.0, 0.0, 0.0	Herpesviridae	Correctly accept the taxonomic assignment	NA	NA	NA	NA	NA
Group I: dsDNA viruses	Herpesvirales	Herpesviridae	Betaherpesvirinae	Proboscivirus	Herpesviridae	Elephantid betaherpesvirus 1	KC462165	Elephantid herpesvirus 1 strain Raman, complete genome.	NA	NA	NA	NA	NA	Herpesviridae, Unclassified, Unclassified, Unclassified, Unclassified, Unclassified	1, NA, NA, NA, NA, NA	0.629, 0.0, 0.0, 0.0, 0.0, 0.0	Herpesviridae	Correctly accept the taxonomic assignment	NA	NA	NA	NA	NA
Group I: dsDNA viruses	Herpesvirales	Herpesviridae	Betaherpesvirinae	Roseolovirus	Herpesviridae	Human betaherpesvirus 6A	X83413	Human betaherpesvirus 6A, variant A DNA, complete virion genome, isolate U1102.	NA	NA	NA	NA	NA	NA	NA	NA	NA	NA	Herpesviridae, Parvoviridae, Unclassified, Unclassified, Unclassified, Unclassified	1, 1, NA, NA, NA, NA	0.81, 0.423, 0.0, 0.0, 0.0, 0.0	Herpesviridae	Correctly accept the taxonomic assignment
Group I: dsDNA viruses	Herpesvirales	Herpesviridae	Betaherpesvirinae	Roseolovirus	Herpesviridae	Human betaherpesvirus 6B	AF157706	Human herpesvirus 6B strain Z29, complete genome.	NA	NA	NA	NA	NA	NA	NA	NA	NA	NA	Herpesviridae, Parvoviridae, Unclassified, Unclassified, Unclassified, Unclassified	1, 1, NA, NA, NA, NA	0.813, 0.423, 0.0, 0.0, 0.0, 0.0	Herpesviridae	Correctly accept the taxonomic assignment
Group I: dsDNA viruses	Herpesvirales	Herpesviridae	Betaherpesvirinae	Roseolovirus	Herpesviridae	Human betaherpesvirus 7	AF037218	Human herpesvirus 7 strain RK, complete genome.	NA	NA	NA	NA	NA	Herpesviridae, Unclassified, Unclassified, Unclassified, Unclassified, Unclassified	1, NA, NA, NA, NA, NA	0.709, 0.0, 0.0, 0.0, 0.0, 0.0	Herpesviridae	Correctly accept the taxonomic assignment	NA	NA	NA	NA	NA
Group I: dsDNA viruses	Herpesvirales	Herpesviridae	Betaherpesvirinae	Roseolovirus	Herpesviridae	Macaca nemestrina herpesvirus 7	KU351741	Macaca nemestrina herpesvirus 7, complete genome.	NA	NA	NA	NA	NA	Herpesviridae, Unclassified, Unclassified, Unclassified, Unclassified, Unclassified	1, NA, NA, NA, NA, NA	0.706, 0.0, 0.0, 0.023, 0.0, 0.0	Herpesviridae	Correctly accept the taxonomic assignment	NA	NA	NA	NA	NA
Group I: dsDNA viruses	Herpesvirales	Herpesviridae	Betaherpesvirinae	Unassigned	Herpesviridae	Caviid betaherpesvirus 2	KC503762	Caviid herpesvirus 2 strain 21222, complete genome.	NA	NA	NA	NA	NA	Herpesviridae, Unclassified, Unclassified, Unclassified, Unclassified, Unclassified	1, NA, NA, NA, NA, NA	0.649, 0.0, 0.0, 0.0, 0.0, 0.0	Herpesviridae	Correctly accept the taxonomic assignment	NA	NA	NA	NA	NA
Group I: dsDNA viruses	Herpesvirales	Herpesviridae	Betaherpesvirinae	Unassigned	Herpesviridae	Suid betaherpesvirus 2	KF017583	Porcine cytomegalovirus strain BJ09, complete genome.	NA	NA	NA	NA	NA	Herpesviridae, Unclassified, Unclassified, Unclassified, Unclassified, Unclassified	1, NA, NA, NA, NA, NA	0.592, 0.0, 0.0, 0.0, 0.0, 0.0	Herpesviridae	Correctly accept the taxonomic assignment	NA	NA	NA	NA	NA
Group I: dsDNA viruses	Herpesvirales	Herpesviridae	Betaherpesvirinae	Unassigned	Herpesviridae	Tupaiid betaherpesvirus 1	AF281817	Tupaia herpesvirus strain 2, complete genome.	Herpesviridae, Unclassified, Unclassified, Unclassified, Unclassified, Unclassified	1, NA, NA, NA, NA, NA	0.668, 0.0, 0.0, 0.0, 0.0, 0.0	Herpesviridae	Correctly accept the taxonomic assignment	NA	NA	NA	NA	NA	NA	NA	NA	NA	NA
Group I: dsDNA viruses	Herpesvirales	Herpesviridae	Gammaherpesvirinae	Lymphocryptovirus	Herpesviridae	Callitrichine gammaherpesvirus 3	AF319782	Callitrichine herpesvirus 3 strain CJ0149, complete genome.	Herpesviridae, Unclassified, Unclassified, Unclassified, Unclassified, Unclassified	1, NA, NA, NA, NA, NA	0.709, 0.0, 0.0, 0.0, 0.0, 0.0	Herpesviridae	Correctly accept the taxonomic assignment	NA	NA	NA	NA	NA	NA	NA	NA	NA	NA
Group I: dsDNA viruses	Herpesvirales	Herpesviridae	Gammaherpesvirinae	Lymphocryptovirus	Herpesviridae	Human gammaherpesvirus 4	AJ507799	Human herpesvirus 4 complete wild type genome.	NA	NA	NA	NA	NA	NA	NA	NA	NA	NA	Herpesviridae, Unclassified, Unclassified, Unclassified, Unclassified, Unclassified	1, NA, NA, NA, NA, NA	0.868, 0.0, 0.0, 0.0, 0.0, 0.0	Herpesviridae	Correctly accept the taxonomic assignment
Group I: dsDNA viruses	Herpesvirales	Herpesviridae	Gammaherpesvirinae	Lymphocryptovirus	Herpesviridae	Human herpesvirus 4 type 2	DQ279927	Human herpesvirus 4 strain AG876, complete genome.	NA	NA	NA	NA	NA	NA	NA	NA	NA	NA	Herpesviridae, Unclassified, Unclassified, Unclassified, Unclassified, Unclassified	1, NA, NA, NA, NA, NA	0.865, 0.0, 0.0, 0.0, 0.0, 0.0	Herpesviridae	Correctly accept the taxonomic assignment
Group I: dsDNA viruses	Herpesvirales	Herpesviridae	Gammaherpesvirinae	Lymphocryptovirus	Herpesviridae	Macacine gammaherpesvirus 4	AY037858	Cercopithicine herpesvirus 15 strain LCL8664, complete genome.	NA	NA	NA	NA	NA	Herpesviridae, Unclassified, Unclassified, Unclassified, Unclassified, Unclassified	1, NA, NA, NA, NA, NA	0.834, 0.0, 0.0, 0.0, 0.0, 0.0	Herpesviridae	Correctly accept the taxonomic assignment	NA	NA	NA	NA	NA
Group I: dsDNA viruses	Herpesvirales	Herpesviridae	Gammaherpesvirinae	Macavirus	Herpesviridae	Alcelaphine gammaherpesvirus 1	AF005370	Alcelaphine herpesvirus 1 L-DNA, complete sequence.	Herpesviridae, Unclassified, Unclassified, Unclassified, Unclassified, Unclassified	1, NA, NA, NA, NA, NA	0.903, 0.0, 0.0, 0.0, 0.0, 0.0	Herpesviridae	Correctly accept the taxonomic assignment	NA	NA	NA	NA	NA	NA	NA	NA	NA	NA
Group I: dsDNA viruses	Herpesvirales	Herpesviridae	Gammaherpesvirinae	Macavirus	Herpesviridae	Alcelaphine gammaherpesvirus 2	KF274499	Alcelaphine herpesvirus 2 isolate topi-AlHV-2, complete genome.	NA	NA	NA	NA	NA	NA	NA	NA	NA	NA	Herpesviridae, Unclassified, Unclassified, Unclassified, Unclassified, Unclassified	1, NA, NA, NA, NA, NA	0.92, 0.0, 0.0, 0.0, 0.0, 0.0	Herpesviridae	Correctly accept the taxonomic assignment
Group I: dsDNA viruses	Herpesvirales	Herpesviridae	Gammaherpesvirinae	Macavirus	Herpesviridae	Bovine gammaherpesvirus 6	KJ705001	Bovine herpesvirus 6 isolate Pennsylvania 47, complete genome.	Herpesviridae, Unclassified, Unclassified, Unclassified, Unclassified, Unclassified	1, NA, NA, NA, NA, NA	0.788, 0.0, 0.0, 0.0, 0.0, 0.0	Herpesviridae	Correctly accept the taxonomic assignment	NA	NA	NA	NA	NA	NA	NA	NA	NA	NA
Group I: dsDNA viruses	Herpesvirales	Herpesviridae	Gammaherpesvirinae	Macavirus	Herpesviridae	Ovine gammaherpesvirus 2	AY839756	Ovine herpesvirus 2 strain BJ1035, complete genome.	Herpesviridae, Unclassified, Unclassified, Unclassified, Unclassified, Unclassified	1, NA, NA, NA, NA, NA	0.838, 0.0, 0.0, 0.0, 0.0, 0.0	Herpesviridae	Correctly accept the taxonomic assignment	NA	NA	NA	NA	NA	NA	NA	NA	NA	NA
Group I: dsDNA viruses	Herpesvirales	Herpesviridae	Gammaherpesvirinae	Percavirus	Herpesviridae	Equid gammaherpesvirus 2	U20824	Equid herpesvirus 2 strain 86/67, complete genome.	NA	NA	NA	NA	NA	NA	NA	NA	NA	NA	Herpesviridae, Unclassified, Unclassified, Unclassified, Unclassified, Unclassified	1, NA, NA, NA, NA, NA	0.861, 0.0, 0.0, 0.0, 0.0, 0.0	Herpesviridae	Correctly accept the taxonomic assignment
Group I: dsDNA viruses	Herpesvirales	Herpesviridae	Gammaherpesvirinae	Percavirus	Herpesviridae	Equid gammaherpesvirus 5	KM924295	Equid herpesvirus 5 strain 2-141/67, complete genome.	Herpesviridae, Unclassified, Unclassified, Unclassified, Unclassified, Unclassified	1, NA, NA, NA, NA, NA	0.843, 0.0, 0.0, 0.0, 0.0, 0.032	Herpesviridae	Correctly accept the taxonomic assignment	NA	NA	NA	NA	NA	NA	NA	NA	NA	NA
Group I: dsDNA viruses	Herpesvirales	Herpesviridae	Gammaherpesvirinae	Rhadinovirus	Herpesviridae	Ateline gammaherpesvirus 3	AF083424	Ateline herpesvirus 3 complete genome.	Herpesviridae, Unclassified, Unclassified, Unclassified, Unclassified, Unclassified	1, NA, NA, NA, NA, NA	0.795, 0.0, 0.0, 0.0, 0.0, 0.06	Herpesviridae	Correctly accept the taxonomic assignment	NA	NA	NA	NA	NA	NA	NA	NA	NA	NA
Group I: dsDNA viruses	Herpesvirales	Herpesviridae	Gammaherpesvirinae	Rhadinovirus	Herpesviridae	Bovine gammaherpesvirus 4	AF318573	Bovine herpesvirus 4 long unique region, complete sequence.	NA	NA	NA	NA	NA	Herpesviridae, Unclassified, Unclassified, Unclassified, Unclassified, Unclassified	1, NA, NA, NA, NA, NA	0.804, 0.0, 0.0, 0.0, 0.0, 0.041	Herpesviridae	Correctly accept the taxonomic assignment	NA	NA	NA	NA	NA
Group I: dsDNA viruses	Herpesvirales	Herpesviridae	Gammaherpesvirinae	Rhadinovirus	Herpesviridae	Cricetid gammaherpesvirus 2	HQ221963	Rodent herpesvirus Peru, complete genome.	NA	NA	NA	NA	NA	NA	NA	NA	NA	NA	Herpesviridae, Unclassified, Unclassified, Unclassified, Unclassified, Unclassified	1, NA, NA, NA, NA, NA	0.706, 0.0, 0.0, 0.0, 0.0, 0.041	Herpesviridae	Correctly accept the taxonomic assignment
Group I: dsDNA viruses	Herpesvirales	Herpesviridae	Gammaherpesvirinae	Rhadinovirus	Herpesviridae	Human gammaherpesvirus 8	AF148805	Human herpesvirus 8 strain GK18, complete genome.	NA	NA	NA	NA	NA	NA	NA	NA	NA	NA	Herpesviridae, Unclassified, Unclassified, Unclassified, Unclassified, Unclassified	1, NA, NA, NA, NA, NA	0.805, 0.0, 0.0, 0.0, 0.0, 0.0	Herpesviridae	Correctly accept the taxonomic assignment
Group I: dsDNA viruses	Herpesvirales	Herpesviridae	Gammaherpesvirinae	Rhadinovirus	Herpesviridae	Macacine gammaherpesvirus 5	AF083501	Macaca mulatta rhadinovirus 17577, complete genome.	NA	NA	NA	NA	NA	Herpesviridae, Unclassified, Unclassified, Unclassified, Unclassified, Unclassified	1, NA, NA, NA, NA, NA	0.787, 0.0, 0.0, 0.0, 0.0, 0.042	Herpesviridae	Correctly accept the taxonomic assignment	NA	NA	NA	NA	NA
Group I: dsDNA viruses	Herpesvirales	Herpesviridae	Gammaherpesvirinae	Rhadinovirus	Herpesviridae	Murid gammaherpesvirus 4	U97553	Murine herpesvirus 68 strain WUMS, complete genome.	NA	NA	NA	NA	NA	NA	NA	NA	NA	NA	Herpesviridae, Unclassified, Unclassified, Unclassified, Unclassified, Unclassified	1, NA, NA, NA, NA, NA	0.728, 0.0, 0.0, 0.0, 0.0, 0.0	Herpesviridae	Correctly accept the taxonomic assignment
Group I: dsDNA viruses	Herpesvirales	Herpesviridae	Gammaherpesvirinae	Rhadinovirus	Herpesviridae	Saimiriine gammaherpesvirus 2	X64346	Saimiriine herpesvirus 2 complete genome.	Herpesviridae, Unclassified, Unclassified, Unclassified, Unclassified, Unclassified	1, NA, NA, NA, NA, NA	0.79, 0.0, 0.0, 0.0, 0.0, 0.054	Herpesviridae	Correctly accept the taxonomic assignment	NA	NA	NA	NA	NA	NA	NA	NA	NA	NA
Group I: dsDNA viruses	Herpesvirales	Herpesviridae	Gammaherpesvirinae	Unassigned	Herpesviridae	Felis catus gammaherpesvirus 1	KT595939	Felis catus gammaherpesvirus 1 isolate 31286, complete genome.	Herpesviridae, Unclassified, Unclassified, Unclassified, Unclassified, Unclassified	1, NA, NA, NA, NA, NA	0.783, 0.0, 0.0, 0.0, 0.0, 0.045	Herpesviridae	Correctly accept the taxonomic assignment	NA	NA	NA	NA	NA	NA	NA	NA	NA	NA
Group I: dsDNA viruses	Herpesvirales	Malacoherpesviridae		Aurivirus	Malacoherpesviridae	Haliotid herpesvirus 1	JX453331	Abalone herpesvirus Victoria/AUS/2009, complete genome.	Unclassified, Unclassified, Unclassified, Unclassified, Unclassified, Unclassified	NA, NA, NA, NA, NA, NA	0.139, 0.0, 0.0, 0.0, 0.0, 0.0	Unclassified	Correctly assign a virus of an 'unclassified' class to the 'Unclassified' class	Unclassified, Unclassified, Unclassified, Unclassified, Unclassified, Unclassified	NA, NA, NA, NA, NA, NA	0.143, 0.0, 0.0, 0.0, 0.0, 0.0	Unclassified	Correctly assign a virus of an 'unclassified' class to the 'Unclassified' class	Unclassified, Unclassified, Unclassified, Unclassified, Unclassified, Unclassified	NA, NA, NA, NA, NA, NA	0.138, 0.0, 0.0, 0.0, 0.0, 0.0	Unclassified	Correctly assign a virus of an 'unclassified' class to the 'Unclassified' class
Group I: dsDNA viruses	Herpesvirales	Malacoherpesviridae		Ostreavirus	Malacoherpesviridae	Ostreid herpesvirus 1	AY509253	Ostreid herpesvirus 1, complete genome.	Unclassified, Unclassified, Unclassified, Unclassified, Unclassified, Unclassified	NA, NA, NA, NA, NA, NA	0.147, 0.0, 0.0, 0.038, 0.035, 0.0	Unclassified	Correctly assign a virus of an 'unclassified' class to the 'Unclassified' class	Unclassified, Unclassified, Unclassified, Unclassified, Unclassified, Unclassified	NA, NA, NA, NA, NA, NA	0.176, 0.0, 0.0, 0.0, 0.037, 0.0	Unclassified	Correctly assign a virus of an 'unclassified' class to the 'Unclassified' class	Unclassified, Unclassified, Unclassified, Unclassified, Unclassified, Unclassified	NA, NA, NA, NA, NA, NA	0.143, 0.0, 0.0, 0.035, 0.0, 0.0	Unclassified	Correctly assign a virus of an 'unclassified' class to the 'Unclassified' class
Group I: dsDNA viruses	Unassigned	Adenoviridae		Atadenovirus	Adenoviridae	Bovine adenovirus 6	JQ345700	Bovine adenovirus 6 strain 671130, complete genome.	NA	NA	NA	NA	NA	Adenoviridae, Unclassified, Unclassified, Unclassified, Unclassified, Unclassified	1, NA, NA, NA, NA, NA	0.943, 0.0, 0.0, 0.0, 0.0, 0.0	Adenoviridae	Correctly accept the taxonomic assignment	NA	NA	NA	NA	NA
Group I: dsDNA viruses	Unassigned	Adenoviridae		Atadenovirus	Adenoviridae	Bovine atadenovirus D	AF036092	Bovine adenovirus 4 strain THT/62, complete genome.	NA	NA	NA	NA	NA	NA	NA	NA	NA	NA	Adenoviridae, Unclassified, Unclassified, Unclassified, Unclassified, Unclassified	1, NA, NA, NA, NA, NA	0.945, 0.0, 0.0, 0.0, 0.0, 0.0	Adenoviridae	Correctly accept the taxonomic assignment
Group I: dsDNA viruses	Unassigned	Adenoviridae		Atadenovirus	Adenoviridae	Duck atadenovirus A	Y09598	Avian adenovirus EDS complete genome.	NA	NA	NA	NA	NA	NA	NA	NA	NA	NA	Adenoviridae, Unclassified, Unclassified, Unclassified, Unclassified, Unclassified	1, NA, NA, NA, NA, NA	0.803, 0.0, 0.0, 0.0, 0.0, 0.0	Adenoviridae	Correctly accept the taxonomic assignment
Group I: dsDNA viruses	Unassigned	Adenoviridae		Atadenovirus	Adenoviridae	Lizard atadenovirus A	KJ156523	Lizard adenovirus 2 isolate 23-06, complete genome.	NA	NA	NA	NA	NA	Adenoviridae, Unclassified, Unclassified, Unclassified, Unclassified, Unclassified	1, NA, NA, NA, NA, NA	0.874, 0.0, 0.0, 0.0, 0.0, 0.0	Adenoviridae	Correctly accept the taxonomic assignment	NA	NA	NA	NA	NA
Group I: dsDNA viruses	Unassigned	Adenoviridae		Atadenovirus	Adenoviridae	Ovine atadenovirus D	U40839	Ovine adenovirus 7, complete genome.	NA	NA	NA	NA	NA	NA	NA	NA	NA	NA	Adenoviridae, Unclassified, Unclassified, Unclassified, Unclassified, Unclassified	1, NA, NA, NA, NA, NA	0.872, 0.0, 0.0, 0.0, 0.0, 0.0	Adenoviridae	Correctly accept the taxonomic assignment
Group I: dsDNA viruses	Unassigned	Adenoviridae		Atadenovirus	Adenoviridae	Psittacine atadenovirus A	KJ675568	Psittacine adenovirus 3 isolate HKU/Parrot19, complete genome.	NA	NA	NA	NA	NA	NA	NA	NA	NA	NA	Adenoviridae, Unclassified, Unclassified, Unclassified, Unclassified, Unclassified	1, NA, NA, NA, NA, NA	0.78, 0.0, 0.016, 0.0, 0.0, 0.0	Adenoviridae	Correctly accept the taxonomic assignment
Group I: dsDNA viruses	Unassigned	Adenoviridae		Atadenovirus	Adenoviridae	Snake atadenovirus A	DQ106414	Snake adenovirus 1 strain 145/88, complete genome.	Adenoviridae, Unclassified, Unclassified, Unclassified, Unclassified, Unclassified	1, NA, NA, NA, NA, NA	0.814, 0.0, 0.0, 0.0, 0.0, 0.0	Adenoviridae	Correctly accept the taxonomic assignment	NA	NA	NA	NA	NA	NA	NA	NA	NA	NA
Group I: dsDNA viruses	Unassigned	Adenoviridae		Aviadenovirus	Adenoviridae	Duck aviadenovirus B	KJ469653	Duck adenovirus 2 strain GR, complete genome.	NA	NA	NA	NA	NA	Adenoviridae, Parvoviridae, Unclassified, Unclassified, Unclassified, Unclassified	1, 1, NA, NA, NA, NA	0.787, 0.22, 0.0, 0.0, 0.0, 0.066	Adenoviridae	Correctly accept the taxonomic assignment	NA	NA	NA	NA	NA
Group I: dsDNA viruses	Unassigned	Adenoviridae		Aviadenovirus	Adenoviridae	Fowl aviadenovirus A	U46933	Avian adenovirus CELO, complete genome.	NA	NA	NA	NA	NA	Adenoviridae, Parvoviridae, Unclassified, Unclassified, Unclassified, Unclassified	1, 1, NA, NA, NA, NA	0.892, 0.307, 0.0, 0.0, 0.0, 0.069	Adenoviridae	Correctly accept the taxonomic assignment	NA	NA	NA	NA	NA
Group I: dsDNA viruses	Unassigned	Adenoviridae		Aviadenovirus	Adenoviridae	Fowl aviadenovirus B	KC493646	Fowl adenovirus 5 strain 340, complete genome.	NA	NA	NA	NA	NA	Adenoviridae, Parvoviridae, Unclassified, Unclassified, Unclassified, Unclassified	1, 1, NA, NA, NA, NA	0.912, 0.303, 0.0, 0.0, 0.0, 0.095	Adenoviridae	Correctly accept the taxonomic assignment	NA	NA	NA	NA	NA
Group I: dsDNA viruses	Unassigned	Adenoviridae		Aviadenovirus	Adenoviridae	Fowl aviadenovirus C	GU188428	Fowl adenovirus C isolate ON1, complete genome.	NA	NA	NA	NA	NA	NA	NA	NA	NA	NA	Adenoviridae, Parvoviridae, Unclassified, Unclassified, Unclassified, Unclassified	1, 1, NA, NA, NA, NA	0.844, 0.358, 0.0, 0.0, 0.0, 0.151	Adenoviridae	Correctly accept the taxonomic assignment
Group I: dsDNA viruses	Unassigned	Adenoviridae		Aviadenovirus	Adenoviridae	Fowl aviadenovirus D	AF083975	Fowl adenovirus 9, complete genome.	NA	NA	NA	NA	NA	Adenoviridae, Parvoviridae, Unclassified, Unclassified, Unclassified, Unclassified	1, 1, NA, NA, NA, NA	0.886, 0.303, 0.0, 0.0, 0.0, 0.138	Adenoviridae	Correctly accept the taxonomic assignment	NA	NA	NA	NA	NA
Group I: dsDNA viruses	Unassigned	Adenoviridae		Aviadenovirus	Adenoviridae	Fowl aviadenovirus E	GU734104	Fowl adenovirus E isolate HG, complete genome.	Adenoviridae, Parvoviridae, Unclassified, Unclassified, Unclassified, Unclassified	1, 1, NA, NA, NA, NA	0.936, 0.359, 0.0, 0.0, 0.0, 0.08	Adenoviridae	Correctly accept the taxonomic assignment	NA	NA	NA	NA	NA	NA	NA	NA	NA	NA
Group I: dsDNA viruses	Unassigned	Adenoviridae		Aviadenovirus	Adenoviridae	Goose aviadenovirus A	JF510462	Goose adenovirus 4 strain P29, complete genome.	Adenoviridae, Parvoviridae, Unclassified, Unclassified, Unclassified, Unclassified	1, 1, NA, NA, NA, NA	0.819, 0.29, 0.0, 0.0, 0.0, 0.055	Adenoviridae	Correctly accept the taxonomic assignment	NA	NA	NA	NA	NA	NA	NA	NA	NA	NA
Group I: dsDNA viruses	Unassigned	Adenoviridae		Aviadenovirus	Adenoviridae	Pigeon adenovirus 2	KX121164	Pigeon adenovirus 2 isolate YPDS-Y-V1.A19.11-2013, complete genome.	NA	NA	NA	NA	NA	Adenoviridae, Parvoviridae, Unclassified, Unclassified, Unclassified, Unclassified	1, 1, NA, NA, NA, NA	0.82, 0.272, 0.0, 0.0, 0.0, 0.052	Adenoviridae	Correctly accept the taxonomic assignment	NA	NA	NA	NA	NA
Group I: dsDNA viruses	Unassigned	Adenoviridae		Aviadenovirus	Adenoviridae	Pigeon aviadenovirus A	FN824512	Pigeon adenovirus 1 complete genome, strain IDA4.	NA	NA	NA	NA	NA	NA	NA	NA	NA	NA	Adenoviridae, Parvoviridae, Unclassified, Unclassified, Unclassified, Unclassified	1, 1, NA, NA, NA, NA	0.849, 0.302, 0.0, 0.0, 0.0, 0.0	Adenoviridae	Correctly accept the taxonomic assignment
Group I: dsDNA viruses	Unassigned	Adenoviridae		Aviadenovirus	Adenoviridae	Turkey aviadenovirus B	GU936707	Turkey adenovirus 1 strain D90/2, complete genome.	Adenoviridae, Parvoviridae, Unclassified, Unclassified, Unclassified, Unclassified	1, 1, NA, NA, NA, NA	0.891, 0.311, 0.0, 0.0, 0.0, 0.082	Adenoviridae	Correctly accept the taxonomic assignment	NA	NA	NA	NA	NA	NA	NA	NA	NA	NA
Group I: dsDNA viruses	Unassigned	Adenoviridae		Aviadenovirus	Adenoviridae	Turkey aviadenovirus C	KF477312	Turkey adenovirus 4 isolate TNI1, complete genome.	Adenoviridae, Parvoviridae, Unclassified, Unclassified, Unclassified, Unclassified	1, 1, NA, NA, NA, NA	0.9, 0.317, 0.0, 0.0, 0.0, 0.056	Adenoviridae	Correctly accept the taxonomic assignment	NA	NA	NA	NA	NA	NA	NA	NA	NA	NA
Group I: dsDNA viruses	Unassigned	Adenoviridae		Aviadenovirus	Adenoviridae	Turkey aviadenovirus D	KF477313	Turkey adenovirus 5 isolate 1277BT, complete genome.	Adenoviridae, Parvoviridae, Unclassified, Unclassified, Unclassified, Unclassified	1, 1, NA, NA, NA, NA	0.87, 0.375, 0.0, 0.0, 0.0, 0.069	Adenoviridae	Correctly accept the taxonomic assignment	NA	NA	NA	NA	NA	NA	NA	NA	NA	NA
Group I: dsDNA viruses	Unassigned	Adenoviridae		Mastadenovirus	Adenoviridae	Bat adenovirus	KX871230	Bat adenovirus isolate 250-A, complete genome.	NA	NA	NA	NA	NA	Adenoviridae, Unclassified, Unclassified, Unclassified, Unclassified, Unclassified	1, NA, NA, NA, NA, NA	0.938, 0.0, 0.0, 0.0, 0.0, 0.0	Adenoviridae	Correctly accept the taxonomic assignment	NA	NA	NA	NA	NA
Group I: dsDNA viruses	Unassigned	Adenoviridae		Mastadenovirus	Adenoviridae	Bat mastadenovirus A	GU226970	Bat adenovirus TJM, complete genome.	NA	NA	NA	NA	NA	Adenoviridae, Unclassified, Unclassified, Unclassified, Unclassified, Unclassified	1, NA, NA, NA, NA, NA	0.928, 0.0, 0.0, 0.0, 0.0, 0.0	Adenoviridae	Correctly accept the taxonomic assignment	NA	NA	NA	NA	NA
Group I: dsDNA viruses	Unassigned	Adenoviridae		Mastadenovirus	Adenoviridae	Bat mastadenovirus B	JN252129	Bat adenovirus 2 strain PPV1, complete genome.	Adenoviridae, Unclassified, Unclassified, Unclassified, Unclassified, Unclassified	1, NA, NA, NA, NA, NA	0.944, 0.0, 0.0, 0.0, 0.0, 0.0	Adenoviridae	Correctly accept the taxonomic assignment	NA	NA	NA	NA	NA	NA	NA	NA	NA	NA
Group I: dsDNA viruses	Unassigned	Adenoviridae		Mastadenovirus	Adenoviridae	Bat mastadenovirus WIV10	KT698854	Bat mastadenovirus WIV10, complete genome.	Adenoviridae, Unclassified, Unclassified, Unclassified, Unclassified, Unclassified	1, NA, NA, NA, NA, NA	0.953, 0.0, 0.0, 0.0, 0.0, 0.0	Adenoviridae	Correctly accept the taxonomic assignment	NA	NA	NA	NA	NA	NA	NA	NA	NA	NA
Group I: dsDNA viruses	Unassigned	Adenoviridae		Mastadenovirus	Adenoviridae	Bat mastadenovirus WIV11	KT698855	Bat mastadenovirus WIV11, complete genome.	NA	NA	NA	NA	NA	NA	NA	NA	NA	NA	Adenoviridae, Unclassified, Unclassified, Unclassified, Unclassified, Unclassified	1, NA, NA, NA, NA, NA	0.969, 0.0, 0.0, 0.0, 0.0, 0.0	Adenoviridae	Correctly accept the taxonomic assignment
Group I: dsDNA viruses	Unassigned	Adenoviridae		Mastadenovirus	Adenoviridae	Bat mastadenovirus WIV12	KT698856	Bat mastadenovirus WIV12, complete genome.	Adenoviridae, Unclassified, Unclassified, Unclassified, Unclassified, Unclassified	1, NA, NA, NA, NA, NA	0.867, 0.0, 0.016, 0.0, 0.0, 0.0	Adenoviridae	Correctly accept the taxonomic assignment	NA	NA	NA	NA	NA	NA	NA	NA	NA	NA
Group I: dsDNA viruses	Unassigned	Adenoviridae		Mastadenovirus	Adenoviridae	Bat mastadenovirus WIV13	KT698852	Bat mastadenovirus WIV13, complete genome.	Adenoviridae, Unclassified, Unclassified, Unclassified, Unclassified, Unclassified	1, NA, NA, NA, NA, NA	0.864, 0.0, 0.018, 0.0, 0.0, 0.0	Adenoviridae	Correctly accept the taxonomic assignment	NA	NA	NA	NA	NA	NA	NA	NA	NA	NA
Group I: dsDNA viruses	Unassigned	Adenoviridae		Mastadenovirus	Adenoviridae	Bat mastadenovirus WIV9	KT698853	Bat mastadenovirus WIV9, complete genome.	Adenoviridae, Unclassified, Unclassified, Unclassified, Unclassified, Unclassified	1, NA, NA, NA, NA, NA	0.947, 0.0, 0.0, 0.0, 0.0, 0.0	Adenoviridae	Correctly accept the taxonomic assignment	NA	NA	NA	NA	NA	NA	NA	NA	NA	NA
Group I: dsDNA viruses	Unassigned	Adenoviridae		Mastadenovirus	Adenoviridae	Bovine adenovirus 2	AF252854	Bovine adenovirus type 2, complete genome.	NA	NA	NA	NA	NA	NA	NA	NA	NA	NA	Adenoviridae, Unclassified, Unclassified, Unclassified, Unclassified, Unclassified	1, NA, NA, NA, NA, NA	1.0, 0.0, 0.0, 0.0, 0.0, 0.0	Adenoviridae	Correctly accept the taxonomic assignment
Group I: dsDNA viruses	Unassigned	Adenoviridae		Mastadenovirus	Adenoviridae	Bovine mastadenovirus A	BK005277	TPA: Bovine adenovirus A, complete genome.	Adenoviridae, Unclassified, Unclassified, Unclassified, Unclassified, Unclassified	1, NA, NA, NA, NA, NA	0.903, 0.0, 0.0, 0.0, 0.0, 0.135	Adenoviridae	Correctly accept the taxonomic assignment	NA	NA	NA	NA	NA	NA	NA	NA	NA	NA
Group I: dsDNA viruses	Unassigned	Adenoviridae		Mastadenovirus	Adenoviridae	Bovine mastadenovirus B	AF030154	Bovine adenovirus 3 complete genome.	NA	NA	NA	NA	NA	Adenoviridae, Unclassified, Unclassified, Unclassified, Unclassified, Unclassified	1, NA, NA, NA, NA, NA	0.88, 0.0, 0.0, 0.0, 0.0, 0.0	Adenoviridae	Correctly accept the taxonomic assignment	NA	NA	NA	NA	NA
Group I: dsDNA viruses	Unassigned	Adenoviridae		Mastadenovirus	Adenoviridae	Canine mastadenovirus A	Y07760	Canine adenovirus type 1 complete genome.	Adenoviridae, Unclassified, Unclassified, Unclassified, Unclassified, Unclassified	1, NA, NA, NA, NA, NA	0.931, 0.0, 0.0, 0.0, 0.0, 0.0	Adenoviridae	Correctly accept the taxonomic assignment	NA	NA	NA	NA	NA	NA	NA	NA	NA	NA
Group I: dsDNA viruses	Unassigned	Adenoviridae		Mastadenovirus	Adenoviridae	Chimpanzee adenovirus Y25	JN254802	Chimpanzee adenovirus Y25, complete genome.	NA	NA	NA	NA	NA	Adenoviridae, Unclassified, Unclassified, Unclassified, Unclassified, Unclassified	1, NA, NA, NA, NA, NA	0.914, 0.0, 0.0, 0.0, 0.0, 0.0	Adenoviridae	Correctly accept the taxonomic assignment	NA	NA	NA	NA	NA
Group I: dsDNA viruses	Unassigned	Adenoviridae		Mastadenovirus	Adenoviridae	Equine mastadenovirus A	JN418926	Equine adenovirus 1 strain M1, complete genome.	NA	NA	NA	NA	NA	NA	NA	NA	NA	NA	Adenoviridae, Unclassified, Unclassified, Unclassified, Unclassified, Unclassified	1, NA, NA, NA, NA, NA	0.897, 0.0, 0.0, 0.0, 0.0, 0.0	Adenoviridae	Correctly accept the taxonomic assignment
Group I: dsDNA viruses	Unassigned	Adenoviridae		Mastadenovirus	Adenoviridae	Equine mastadenovirus B	KT160425	Equine adenovirus 2 isolate EAdV2.385/75.9, complete genome.	NA	NA	NA	NA	NA	NA	NA	NA	NA	NA	Adenoviridae, Unclassified, Unclassified, Unclassified, Unclassified, Unclassified	1, NA, NA, NA, NA, NA	0.855, 0.0, 0.0, 0.0, 0.0, 0.0	Adenoviridae	Correctly accept the taxonomic assignment
Group I: dsDNA viruses	Unassigned	Adenoviridae		Mastadenovirus	Adenoviridae	Human adenovirus 54	AB333801	Human adenovirus 54 DNA, complete genome.	NA	NA	NA	NA	NA	NA	NA	NA	NA	NA	Adenoviridae, Unclassified, Unclassified, Unclassified, Unclassified, Unclassified	1, NA, NA, NA, NA, NA	0.927, 0.0, 0.0, 0.0, 0.0, 0.0	Adenoviridae	Correctly accept the taxonomic assignment
Group I: dsDNA viruses	Unassigned	Adenoviridae		Mastadenovirus	Adenoviridae	Human mastadenovirus A	X73487	Adenovirus type 12 DNA, complete genome.	Adenoviridae, Unclassified, Unclassified, Unclassified, Unclassified, Unclassified	1, NA, NA, NA, NA, NA	0.922, 0.0, 0.0, 0.0, 0.0, 0.0	Adenoviridae	Correctly accept the taxonomic assignment	NA	NA	NA	NA	NA	NA	NA	NA	NA	NA
Group I: dsDNA viruses	Unassigned	Adenoviridae		Mastadenovirus	Adenoviridae	Human mastadenovirus B	DQ086466	Human adenovirus type 3, complete genome.	NA	NA	NA	NA	NA	NA	NA	NA	NA	NA	Adenoviridae, Unclassified, Unclassified, Unclassified, Unclassified, Unclassified	1, NA, NA, NA, NA, NA	0.976, 0.0, 0.0, 0.0, 0.0, 0.0	Adenoviridae	Correctly accept the taxonomic assignment
Group I: dsDNA viruses	Unassigned	Adenoviridae		Mastadenovirus	Adenoviridae	Human mastadenovirus B2	AY163756	Human adenovirus type 11 strain Ad11p Slobitski, complete genome.	Adenoviridae, Unclassified, Unclassified, Unclassified, Unclassified, Unclassified	1, NA, NA, NA, NA, NA	0.957, 0.0, 0.0, 0.0, 0.0, 0.0	Adenoviridae	Correctly accept the taxonomic assignment	NA	NA	NA	NA	NA	NA	NA	NA	NA	NA
Group I: dsDNA viruses	Unassigned	Adenoviridae		Mastadenovirus	Adenoviridae	Human mastadenovirus C	J01917	Adenovirus type 2, complete genome.	NA	NA	NA	NA	NA	Adenoviridae, Unclassified, Unclassified, Unclassified, Unclassified, Unclassified	1, NA, NA, NA, NA, NA	0.917, 0.0, 0.0, 0.0, 0.0, 0.0	Adenoviridae	Correctly accept the taxonomic assignment	NA	NA	NA	NA	NA
Group I: dsDNA viruses	Unassigned	Adenoviridae		Mastadenovirus	Adenoviridae	Human mastadenovirus D	AJ854486	Human adenovirus type 9 complete genome.	NA	NA	NA	NA	NA	NA	NA	NA	NA	NA	Adenoviridae, Unclassified, Unclassified, Unclassified, Unclassified, Unclassified	1, NA, NA, NA, NA, NA	0.928, 0.0, 0.0, 0.0, 0.0, 0.0	Adenoviridae	Correctly accept the taxonomic assignment
Group I: dsDNA viruses	Unassigned	Adenoviridae		Mastadenovirus	Adenoviridae	Human mastadenovirus E	AY487947	Human adenovirus E, complete genome.	NA	NA	NA	NA	NA	Adenoviridae, Unclassified, Unclassified, Unclassified, Unclassified, Unclassified	1, NA, NA, NA, NA, NA	0.912, 0.0, 0.0, 0.0, 0.0, 0.0	Adenoviridae	Correctly accept the taxonomic assignment	NA	NA	NA	NA	NA
Group I: dsDNA viruses	Unassigned	Adenoviridae		Mastadenovirus	Adenoviridae	Human mastadenovirus F	L19443	Human adenovirus F, complete genome.	NA	NA	NA	NA	NA	NA	NA	NA	NA	NA	Adenoviridae, Unclassified, Unclassified, Unclassified, Unclassified, Unclassified	1, NA, NA, NA, NA, NA	0.941, 0.0, 0.0, 0.0, 0.0, 0.0	Adenoviridae	Correctly accept the taxonomic assignment
Group I: dsDNA viruses	Unassigned	Adenoviridae		Mastadenovirus	Adenoviridae	Human mastadenovirus G	AY771780	Simian adenovirus 1 strain ATCC VR-195, complete genome.	Adenoviridae, Unclassified, Unclassified, Unclassified, Unclassified, Unclassified	1, NA, NA, NA, NA, NA	0.962, 0.0, 0.0, 0.0, 0.0, 0.0	Adenoviridae	Correctly accept the taxonomic assignment	NA	NA	NA	NA	NA	NA	NA	NA	NA	NA
Group I: dsDNA viruses	Unassigned	Adenoviridae		Mastadenovirus	Adenoviridae	Murine mastadenovirus B	HM049560	Murine adenovirus 2 isolate K87, complete genome.	NA	NA	NA	NA	NA	NA	NA	NA	NA	NA	Adenoviridae, Unclassified, Unclassified, Unclassified, Unclassified, Unclassified	1, NA, NA, NA, NA, NA	0.791, 0.0, 0.0, 0.0, 0.0, 0.0	Adenoviridae	Correctly accept the taxonomic assignment
Group I: dsDNA viruses	Unassigned	Adenoviridae		Mastadenovirus	Adenoviridae	Murine mastadenovirus C	EU835513	Murine adenovirus 3, complete genome.	Adenoviridae, Unclassified, Unclassified, Unclassified, Unclassified, Unclassified	1, NA, NA, NA, NA, NA	0.76, 0.0, 0.0, 0.0, 0.0, 0.0	Adenoviridae	Correctly accept the taxonomic assignment	NA	NA	NA	NA	NA	NA	NA	NA	NA	NA
Group I: dsDNA viruses	Unassigned	Adenoviridae		Mastadenovirus	Adenoviridae	Ovine mastadenovirus A	BK000400	TPA: Bovine adenovirus 2, complete genome.	NA	NA	NA	NA	NA	Adenoviridae, Unclassified, Unclassified, Unclassified, Unclassified, Unclassified	1, NA, NA, NA, NA, NA	1.0, 0.0, 0.0, 0.0, 0.02, 0.048	Adenoviridae	Correctly accept the taxonomic assignment	NA	NA	NA	NA	NA
Group I: dsDNA viruses	Unassigned	Adenoviridae		Mastadenovirus	Adenoviridae	Platyrrhini mastadenovirus A	HQ913600	Titi monkey adenovirus ECC-2011, complete genome.	Adenoviridae, Unclassified, Unclassified, Unclassified, Unclassified, Unclassified	1, NA, NA, NA, NA, NA	0.877, 0.0, 0.0, 0.0, 0.0, 0.0	Adenoviridae	Correctly accept the taxonomic assignment	NA	NA	NA	NA	NA	NA	NA	NA	NA	NA
Group I: dsDNA viruses	Unassigned	Adenoviridae		Mastadenovirus	Adenoviridae	Porcine mastadenovirus A	BK000410	TPA: Porcine adenovirus 3, complete genome.	NA	NA	NA	NA	NA	Adenoviridae, Unclassified, Unclassified, Unclassified, Unclassified, Unclassified	1, NA, NA, NA, NA, NA	0.868, 0.0, 0.0, 0.0, 0.0, 0.0	Adenoviridae	Correctly accept the taxonomic assignment	NA	NA	NA	NA	NA
Group I: dsDNA viruses	Unassigned	Adenoviridae		Mastadenovirus	Adenoviridae	Porcine mastadenovirus C	AF289262	Porcine adenovirus 5, complete genome.	NA	NA	NA	NA	NA	NA	NA	NA	NA	NA	Adenoviridae, Unclassified, Unclassified, Unclassified, Unclassified, Unclassified	1, NA, NA, NA, NA, NA	0.926, 0.0, 0.0, 0.0, 0.0, 0.137	Adenoviridae	Correctly accept the taxonomic assignment
Group I: dsDNA viruses	Unassigned	Adenoviridae		Mastadenovirus	Adenoviridae	Sea lion mastadenovirus A	KJ563221	California sea lion adenovirus 1 strain Zc11-030, complete genome.	NA	NA	NA	NA	NA	NA	NA	NA	NA	NA	Adenoviridae, Unclassified, Unclassified, Unclassified, Unclassified, Unclassified	1, NA, NA, NA, NA, NA	0.87, 0.0, 0.0, 0.0, 0.0, 0.14	Adenoviridae	Correctly accept the taxonomic assignment
Group I: dsDNA viruses	Unassigned	Adenoviridae		Mastadenovirus	Adenoviridae	Simian adenovirus 19	KP329565	Simian adenovirus 19 strain AA153, complete genome.	NA	NA	NA	NA	NA	Adenoviridae, Unclassified, Unclassified, Unclassified, Unclassified, Unclassified	1, NA, NA, NA, NA, NA	0.978, 0.0, 0.0, 0.0, 0.0, 0.0	Adenoviridae	Correctly accept the taxonomic assignment	NA	NA	NA	NA	NA
Group I: dsDNA viruses	Unassigned	Adenoviridae		Mastadenovirus	Adenoviridae	Simian adenovirus 8	KP329561	Simian adenovirus 8 strain P-5, complete genome.	NA	NA	NA	NA	NA	NA	NA	NA	NA	NA	Adenoviridae, Unclassified, Unclassified, Unclassified, Unclassified, Unclassified	1, NA, NA, NA, NA, NA	0.975, 0.0, 0.0, 0.0, 0.0, 0.0	Adenoviridae	Correctly accept the taxonomic assignment
Group I: dsDNA viruses	Unassigned	Adenoviridae		Mastadenovirus	Adenoviridae	Simian mastadenovirus A	AY598782	Simian adenovirus 3 strain ATCC VR-1449, complete genome.	NA	NA	NA	NA	NA	NA	NA	NA	NA	NA	Adenoviridae, Unclassified, Unclassified, Unclassified, Unclassified, Unclassified	1, NA, NA, NA, NA, NA	0.958, 0.0, 0.0, 0.0, 0.0, 0.0	Adenoviridae	Correctly accept the taxonomic assignment
Group I: dsDNA viruses	Unassigned	Adenoviridae		Mastadenovirus	Adenoviridae	Simian mastadenovirus B	HQ241819	Simian adenovirus 49 isolate C24948, complete genome.	NA	NA	NA	NA	NA	Adenoviridae, Unclassified, Unclassified, Unclassified, Unclassified, Unclassified	1, NA, NA, NA, NA, NA	0.989, 0.0, 0.0, 0.0, 0.0, 0.0	Adenoviridae	Correctly accept the taxonomic assignment	NA	NA	NA	NA	NA
Group I: dsDNA viruses	Unassigned	Adenoviridae		Mastadenovirus	Adenoviridae	Simian mastadenovirus B	KC693021	Simian adenovirus B isolate BaAdV-1, complete genome.	Adenoviridae, Unclassified, Unclassified, Unclassified, Unclassified, Unclassified	1, NA, NA, NA, NA, NA	0.989, 0.0, 0.0, 0.0, 0.0, 0.0	Adenoviridae	Correctly accept the taxonomic assignment	NA	NA	NA	NA	NA	NA	NA	NA	NA	NA
Group I: dsDNA viruses	Unassigned	Adenoviridae		Mastadenovirus	Adenoviridae	Simian mastadenovirus C	KC693022	Simian adenovirus C isolate BaAdV-2, complete genome.	NA	NA	NA	NA	NA	Adenoviridae, Unclassified, Unclassified, Unclassified, Unclassified, Unclassified	1, NA, NA, NA, NA, NA	0.982, 0.0, 0.0, 0.0, 0.0, 0.0	Adenoviridae	Correctly accept the taxonomic assignment	NA	NA	NA	NA	NA
Group I: dsDNA viruses	Unassigned	Adenoviridae		Mastadenovirus	Adenoviridae	Simian mastadenovirus C	KC693023	Simian adenovirus C isolate BaAdV-3, complete genome.	Adenoviridae, Unclassified, Unclassified, Unclassified, Unclassified, Unclassified	1, NA, NA, NA, NA, NA	0.978, 0.0, 0.0, 0.0, 0.0, 0.0	Adenoviridae	Correctly accept the taxonomic assignment	NA	NA	NA	NA	NA	NA	NA	NA	NA	NA
Group I: dsDNA viruses	Unassigned	Adenoviridae		Mastadenovirus	Adenoviridae	Simian mastadenovirus D	KP329563	Simian adenovirus 13 strain P-9, complete genome.	NA	NA	NA	NA	NA	Adenoviridae, Unclassified, Unclassified, Unclassified, Unclassified, Unclassified	1, NA, NA, NA, NA, NA	0.918, 0.0, 0.0, 0.0, 0.0, 0.0	Adenoviridae	Correctly accept the taxonomic assignment	NA	NA	NA	NA	NA
Group I: dsDNA viruses	Unassigned	Adenoviridae		Mastadenovirus	Adenoviridae	Simian mastadenovirus E	KP329564	Simian adenovirus 16 strain C-8, complete genome.	Adenoviridae, Unclassified, Unclassified, Unclassified, Unclassified, Unclassified	1, NA, NA, NA, NA, NA	0.952, 0.0, 0.0, 0.0, 0.0, 0.0	Adenoviridae	Correctly accept the taxonomic assignment	NA	NA	NA	NA	NA	NA	NA	NA	NA	NA
Group I: dsDNA viruses	Unassigned	Adenoviridae		Mastadenovirus	Adenoviridae	Simian mastadenovirus F	FJ025931	Simian adenovirus 18, complete genome.	Adenoviridae, Unclassified, Unclassified, Unclassified, Unclassified, Unclassified	1, NA, NA, NA, NA, NA	0.923, 0.0, 0.0, 0.0, 0.0, 0.0	Adenoviridae	Correctly accept the taxonomic assignment	NA	NA	NA	NA	NA	NA	NA	NA	NA	NA
Group I: dsDNA viruses	Unassigned	Adenoviridae		Mastadenovirus	Adenoviridae	Simian mastadenovirus G	HQ605912	Simian adenovirus 20 strain ATCC VR-541, complete genome.	NA	NA	NA	NA	NA	Adenoviridae, Unclassified, Unclassified, Unclassified, Unclassified, Unclassified	1, NA, NA, NA, NA, NA	0.96, 0.0, 0.0, 0.0, 0.0, 0.0	Adenoviridae	Correctly accept the taxonomic assignment	NA	NA	NA	NA	NA
Group I: dsDNA viruses	Unassigned	Adenoviridae		Mastadenovirus	Adenoviridae	Simian mastadenovirus H	KM190146	Simian adenovirus DM-2014 isolate 23336, complete genome.	NA	NA	NA	NA	NA	Adenoviridae, Unclassified, Unclassified, Unclassified, Unclassified, Unclassified	1, NA, NA, NA, NA, NA	0.919, 0.0, 0.0, 0.0, 0.0, 0.0	Adenoviridae	Correctly accept the taxonomic assignment	NA	NA	NA	NA	NA
Group I: dsDNA viruses	Unassigned	Adenoviridae		Mastadenovirus	Adenoviridae	Simian mastadenovirus WIV19	KX505867	Simian mastadenovirus WIV19, complete genome.	Adenoviridae, Unclassified, Unclassified, Unclassified, Unclassified, Unclassified	1, NA, NA, NA, NA, NA	0.93, 0.0, 0.027, 0.0, 0.0, 0.0	Adenoviridae	Correctly accept the taxonomic assignment	NA	NA	NA	NA	NA	NA	NA	NA	NA	NA
Group I: dsDNA viruses	Unassigned	Adenoviridae		Mastadenovirus	Adenoviridae	Skunk mastadenovirus A	KP238322	Skunk adenovirus PB1, complete genome.	NA	NA	NA	NA	NA	NA	NA	NA	NA	NA	Adenoviridae, Unclassified, Unclassified, Unclassified, Unclassified, Unclassified	1, NA, NA, NA, NA, NA	0.923, 0.0, 0.01, 0.0, 0.0, 0.0	Adenoviridae	Correctly accept the taxonomic assignment
Group I: dsDNA viruses	Unassigned	Adenoviridae		Mastadenovirus	Adenoviridae	Tree shrew mastadenovirus A	BK001455	TPA: Tree shrew adenovirus 1, complete genome.	NA	NA	NA	NA	NA	NA	NA	NA	NA	NA	Adenoviridae, Unclassified, Unclassified, Unclassified, Unclassified, Unclassified	1, NA, NA, NA, NA, NA	0.883, 0.0, 0.0, 0.0, 0.0, 0.0	Adenoviridae	Correctly accept the taxonomic assignment
Group I: dsDNA viruses	Unassigned	Adenoviridae		Siadenovirus	Adenoviridae	Frog siadenovirus A	AF224336	Frog adenovirus 1, complete genome.	NA	NA	NA	NA	NA	Adenoviridae, Unclassified, Unclassified, Unclassified, Unclassified, Unclassified	1, NA, NA, NA, NA, NA	0.812, 0.0, 0.0, 0.0, 0.0, 0.0	Adenoviridae	Correctly accept the taxonomic assignment	NA	NA	NA	NA	NA
Group I: dsDNA viruses	Unassigned	Adenoviridae		Siadenovirus	Adenoviridae	Penguin siadenovirus A	KP144329	Penguin siadenovirus A isolate CSPAdV_2, complete genome.	NA	NA	NA	NA	NA	NA	NA	NA	NA	NA	Adenoviridae, Unclassified, Unclassified, Unclassified, Unclassified, Unclassified	1, NA, NA, NA, NA, NA	0.844, 0.0, 0.0, 0.0, 0.0, 0.0	Adenoviridae	Correctly accept the taxonomic assignment
Group I: dsDNA viruses	Unassigned	Adenoviridae		Siadenovirus	Adenoviridae	Raptor siadenovirus A	EU715130	Raptor adenovirus A, complete genome.	NA	NA	NA	NA	NA	NA	NA	NA	NA	NA	Adenoviridae, Unclassified, Unclassified, Unclassified, Unclassified, Unclassified	1, NA, NA, NA, NA, NA	0.835, 0.0, 0.0, 0.0, 0.0, 0.0	Adenoviridae	Correctly accept the taxonomic assignment
Group I: dsDNA viruses	Unassigned	Adenoviridae		Siadenovirus	Adenoviridae	Skua siadenovirus A	HM585353	South polar skua adenovirus-1, complete genome.	NA	NA	NA	NA	NA	NA	NA	NA	NA	NA	Adenoviridae, Unclassified, Unclassified, Unclassified, Unclassified, Unclassified	1, NA, NA, NA, NA, NA	0.832, 0.0, 0.0, 0.0, 0.0, 0.0	Adenoviridae	Correctly accept the taxonomic assignment
Group I: dsDNA viruses	Unassigned	Adenoviridae		Siadenovirus	Adenoviridae	Turkey adenovirus 3	AF074946	Hemorrhagic enteritis virus, complete genome.	NA	NA	NA	NA	NA	Adenoviridae, Unclassified, Unclassified, Unclassified, Unclassified, Unclassified	1, NA, NA, NA, NA, NA	0.917, 0.0, 0.0, 0.0, 0.0, 0.0	Adenoviridae	Correctly accept the taxonomic assignment	NA	NA	NA	NA	NA
Group I: dsDNA viruses	Unassigned	Adenoviridae		Siadenovirus	Adenoviridae	Turkey siadenovirus A	BK001454	TPA: Turkey adenovirus 3, complete genome.	NA	NA	NA	NA	NA	Adenoviridae, Unclassified, Unclassified, Unclassified, Unclassified, Unclassified	1, NA, NA, NA, NA, NA	0.917, 0.0, 0.0, 0.0, 0.0, 0.0	Adenoviridae	Correctly accept the taxonomic assignment	NA	NA	NA	NA	NA
Group I: dsDNA viruses	Unassigned	Ascoviridae		Ascovirus	Ascoviridae	Heliothis virescens ascovirus 3e	EF133465	Heliothis virescens ascovirus 3e, complete genome.	NA	NA	NA	NA	NA	NA	NA	NA	NA	NA	Ascoviridae, Unclassified, Unclassified, Unclassified, Unclassified, Unclassified	1, NA, NA, NA, NA, NA	0.936, 0.0, 0.0, 0.0, 0.0, 0.0	Ascoviridae	Correctly accept the taxonomic assignment
Group I: dsDNA viruses	Unassigned	Ascoviridae		Ascovirus	Ascoviridae	Heliothis virescens ascovirus 3f	KJ755191	Heliothis virescens ascovirus 3f isolate LD135790, complete genome.	Ascoviridae, Unclassified, Unclassified, Unclassified, Unclassified, Unclassified	1, NA, NA, NA, NA, NA	0.911, 0.0, 0.0, 0.0, 0.0, 0.0	Ascoviridae	Correctly accept the taxonomic assignment	NA	NA	NA	NA	NA	NA	NA	NA	NA	NA
Group I: dsDNA viruses	Unassigned	Ascoviridae		Ascovirus	Ascoviridae	Heliothis virescens ascovirus 3g	JX491653	Heliothis virescens ascovirus 3g, complete genome.	Ascoviridae, Unclassified, Unclassified, Unclassified, Unclassified, Unclassified	1, NA, NA, NA, NA, NA	0.957, 0.0, 0.0, 0.0, 0.0, 0.0	Ascoviridae	Correctly accept the taxonomic assignment	NA	NA	NA	NA	NA	NA	NA	NA	NA	NA
Group I: dsDNA viruses	Unassigned	Ascoviridae		Ascovirus	Ascoviridae	Spodoptera frugiperda ascovirus 1a	AM398843	Spodoptera frugiperda ascovirus 1a complete genome.	NA	NA	NA	NA	NA	Ascoviridae, Unclassified, Unclassified, Unclassified, Unclassified, Unclassified	1, NA, NA, NA, NA, NA	0.576, 0.0, 0.0, 0.0, 0.0, 0.0	Ascoviridae	Correctly accept the taxonomic assignment	NA	NA	NA	NA	NA
Group I: dsDNA viruses	Unassigned	Ascoviridae		Ascovirus	Ascoviridae	Trichoplusia ni ascovirus 2c	DQ517337	Trichoplusia ni ascovirus 2c, complete genome.	NA	NA	NA	NA	NA	NA	NA	NA	NA	NA	Ascoviridae, Unclassified, Unclassified, Unclassified, Unclassified, Unclassified	2, NA, NA, NA, NA, NA	0.511, 0.0, 0.0, 0.0, 0.0, 0.0	Ascoviridae	Correctly accept the taxonomic assignment
Group I: dsDNA viruses	Unassigned	Ascoviridae		Toursvirus	Ascoviridae	Diadromus pulchellus toursvirus	CU469068	Complete DpAV4 genome.	NA	NA	NA	NA	NA	Iridoviridae, Unclassified, Unclassified, Unclassified, Unclassified, Unclassified	1, NA, NA, NA, NA, NA	0.516, 0.0, 0.0, 0.0, 0.0, 0.0	Iridoviridae	Falsely accept the taxonomic assignment -- assign a known virus to a wrong class	NA	NA	NA	NA	NA
Group I: dsDNA viruses	Unassigned	Asfarviridae		Asfivirus	Asfarviridae	African swine fever virus	U18466	African swine fever virus strain BA71V, complete genome.	Unclassified, Unclassified, Unclassified, Unclassified, Unclassified, Unclassified	6, NA, NA, NA, NA, NA	0.231, 0.0, 0.0, 0.0, 0.0, 0.041	Unclassified	Correctly assign a virus of an 'unclassified' class to the 'Unclassified' class	Unclassified, Unclassified, Unclassified, Unclassified, Unclassified, Unclassified	6, NA, NA, NA, NA, NA	0.372, 0.0, 0.0, 0.0, 0.0, 0.045	Unclassified	Correctly assign a virus of an 'unclassified' class to the 'Unclassified' class	Unclassified, Unclassified, Unclassified, Unclassified, Unclassified, Unclassified	6, NA, NA, NA, NA, NA	0.264, 0.0, 0.0, 0.0, 0.021, 0.0	Unclassified	Correctly assign a virus of an 'unclassified' class to the 'Unclassified' class
Group I: dsDNA viruses	Unassigned	Baculoviridae		Alphabaculovirus	Baculoviridae	Adoxophyes honmai nucleopolyhedrovirus	AP006270	Adoxophyes honmai nucleopolyhedrovirus DNA, complete genome.	NA	NA	NA	NA	NA	Baculoviridae, Unclassified, Unclassified, Unclassified, Unclassified, Unclassified	1, NA, NA, NA, NA, NA	0.962, 0.0, 0.0, 0.0, 0.011, 0.0	Baculoviridae	Correctly accept the taxonomic assignment	NA	NA	NA	NA	NA
Group I: dsDNA viruses	Unassigned	Baculoviridae		Alphabaculovirus	Baculoviridae	Adoxophyes orana nucleopolyhedrovirus	EU591746	Adoxophyes orana nucleopolyhedrovirus, complete genome.	NA	NA	NA	NA	NA	NA	NA	NA	NA	NA	Baculoviridae, Unclassified, Unclassified, Unclassified, Unclassified, Unclassified	1, NA, NA, NA, NA, NA	0.957, 0.0, 0.0, 0.024, 0.0, 0.0	Baculoviridae	Correctly accept the taxonomic assignment
Group I: dsDNA viruses	Unassigned	Baculoviridae		Alphabaculovirus	Baculoviridae	Agrotis ipsilon multiple nucleopolyhedrovirus	EU839994	Agrotis ipsilon multiple nucleopolyhedrovirus strain Illinois, complete genome.	NA	NA	NA	NA	NA	NA	NA	NA	NA	NA	Baculoviridae, Unclassified, Unclassified, Unclassified, Unclassified, Unclassified	1, NA, NA, NA, NA, NA	0.86, 0.0, 0.0, 0.0, 0.0, 0.119	Baculoviridae	Correctly accept the taxonomic assignment
Group I: dsDNA viruses	Unassigned	Baculoviridae		Alphabaculovirus	Baculoviridae	Agrotis segetum nucleopolyhedrovirus A	DQ123841	Agrotis segetum nucleopolyhedrovirus, complete genome.	NA	NA	NA	NA	NA	NA	NA	NA	NA	NA	Baculoviridae, Unclassified, Unclassified, Unclassified, Unclassified, Unclassified	1, NA, NA, NA, NA, NA	0.845, 0.0, 0.0, 0.0, 0.0, 0.037	Baculoviridae	Correctly accept the taxonomic assignment
Group I: dsDNA viruses	Unassigned	Baculoviridae		Alphabaculovirus	Baculoviridae	Agrotis segetum nucleopolyhedrovirus B	KM102981	Agrotis segetum nucleopolyhedrovirus B isolate English, complete genome.	NA	NA	NA	NA	NA	NA	NA	NA	NA	NA	Baculoviridae, Unclassified, Unclassified, Unclassified, Unclassified, Unclassified	1, NA, NA, NA, NA, NA	0.85, 0.0, 0.0, 0.024, 0.0, 0.119	Baculoviridae	Correctly accept the taxonomic assignment
Group I: dsDNA viruses	Unassigned	Baculoviridae		Alphabaculovirus	Baculoviridae	Antheraea pernyi nucleopolyhedrovirus	DQ486030	Antheraea pernyi nucleopolyhedrovirus, complete genome.	NA	NA	NA	NA	NA	Baculoviridae, Unclassified, Unclassified, Unclassified, Orthomyxoviridae, Unclassified	1, NA, NA, NA, 2, NA	0.858, 0.0, 0.0, 0.0, 0.2, 0.0	Baculoviridae	Correctly accept the taxonomic assignment	NA	NA	NA	NA	NA
Group I: dsDNA viruses	Unassigned	Baculoviridae		Alphabaculovirus	Baculoviridae	Anticarsia gemmatalis multiple nucleopolyhedrovirus	DQ813662	Anticarsia gemmatalis nucleopolyhedrovirus, complete genome.	Baculoviridae, Unclassified, Unclassified, Unclassified, Orthomyxoviridae, Unclassified	1, NA, NA, NA, 2, NA	0.976, 0.0, 0.0, 0.023, 0.178, 0.0	Baculoviridae	Correctly accept the taxonomic assignment	NA	NA	NA	NA	NA	NA	NA	NA	NA	NA
Group I: dsDNA viruses	Unassigned	Baculoviridae		Alphabaculovirus	Baculoviridae	Anticarsia gemmatalis nucleopolyhedrovirus	KR815466	Anticarsia gemmatalis multicapsid nucleopolyhedrovirus isolate AgMNPV-37, complete genome.	NA	NA	NA	NA	NA	NA	NA	NA	NA	NA	Baculoviridae, Unclassified, Unclassified, Unclassified, Orthomyxoviridae, Unclassified	1, NA, NA, NA, 2, NA	0.982, 0.0, 0.0, 0.033, 0.071, 0.0	Baculoviridae	Correctly accept the taxonomic assignment
Group I: dsDNA viruses	Unassigned	Baculoviridae		Alphabaculovirus	Baculoviridae	Apocheima cinerarium nucleopolyhedrovirus	FJ914221	Apocheima cinerarium nucleopolyhedrovirus, complete genome.	Baculoviridae, Unclassified, Unclassified, Unclassified, Unclassified, Unclassified	1, NA, NA, NA, NA, NA	0.815, 0.0, 0.0, 0.0, 0.0, 0.0	Baculoviridae	Correctly accept the taxonomic assignment	NA	NA	NA	NA	NA	NA	NA	NA	NA	NA
Group I: dsDNA viruses	Unassigned	Baculoviridae		Alphabaculovirus	Baculoviridae	Autographa californica multiple nucleopolyhedrovirus	L22858	Autographa californica nucleopolyhedrovirus clone C6, complete genome.	NA	NA	NA	NA	NA	NA	NA	NA	NA	NA	Baculoviridae, Unclassified, Unclassified, Unclassified, Orthomyxoviridae, Unclassified	1, NA, NA, NA, 2, NA	0.925, 0.0, 0.0, 0.0, 0.071, 0.0	Baculoviridae	Correctly accept the taxonomic assignment
Group I: dsDNA viruses	Unassigned	Baculoviridae		Alphabaculovirus	Baculoviridae	Bombyx mori nucleopolyhedrovirus	L33180	Bombyx mori nuclear polyhedrosis virus isolate T3, complete genome.	Baculoviridae, Unclassified, Unclassified, Unclassified, Orthomyxoviridae, Unclassified	1, NA, NA, NA, 2, NA	0.892, 0.0, 0.0, 0.0, 0.186, 0.0	Baculoviridae	Correctly accept the taxonomic assignment	NA	NA	NA	NA	NA	NA	NA	NA	NA	NA
Group I: dsDNA viruses	Unassigned	Baculoviridae		Alphabaculovirus	Baculoviridae	Buzura suppressaria nucleopolyhedrovirus	KF611977	Buzura suppressaria nucleopolyhedrovirus isolate Hubei, complete genome.	NA	NA	NA	NA	NA	NA	NA	NA	NA	NA	Baculoviridae, Unclassified, Unclassified, Unclassified, Unclassified, Unclassified	1, NA, NA, NA, NA, NA	0.816, 0.0, 0.0, 0.0, 0.0, 0.0	Baculoviridae	Correctly accept the taxonomic assignment
Group I: dsDNA viruses	Unassigned	Baculoviridae		Alphabaculovirus	Baculoviridae	Catopsilia pomona nucleopolyhedrovirus	KU565883	Catopsilia pomona nucleopolyhedrovirus isolate 416, complete genome.	NA	NA	NA	NA	NA	Baculoviridae, Unclassified, Unclassified, Unclassified, Orthomyxoviridae, Unclassified	1, NA, NA, NA, 2, NA	0.833, 0.0, 0.0, 0.0, 0.199, 0.0	Baculoviridae	Correctly accept the taxonomic assignment	NA	NA	NA	NA	NA
Group I: dsDNA viruses	Unassigned	Baculoviridae		Alphabaculovirus	Baculoviridae	Choristoneura fumiferana DEF multiple nucleopolyhedrovirus	AY327402	Choristoneura fumiferana defective nucleopolyhedrovirus complete genome.	NA	NA	NA	NA	NA	Baculoviridae, Unclassified, Unclassified, Unclassified, Orthomyxoviridae, Unclassified	1, NA, NA, NA, 2, NA	0.922, 0.0, 0.0, 0.0, 0.201, 0.0	Baculoviridae	Correctly accept the taxonomic assignment	NA	NA	NA	NA	NA
Group I: dsDNA viruses	Unassigned	Baculoviridae		Alphabaculovirus	Baculoviridae	Choristoneura fumiferana multiple nucleopolyhedrovirus	AF512031	Choristoneura fumiferana multiple nucleopolyhedrovirus, complete genome.	NA	NA	NA	NA	NA	Baculoviridae, Unclassified, Unclassified, Unclassified, Orthomyxoviridae, Unclassified	1, NA, NA, NA, 2, NA	0.926, 0.0, 0.0, 0.0, 0.2, 0.0	Baculoviridae	Correctly accept the taxonomic assignment	NA	NA	NA	NA	NA
Group I: dsDNA viruses	Unassigned	Baculoviridae		Alphabaculovirus	Baculoviridae	Choristoneura murinana nucleopolyhedrovirus	KF894742	Choristoneura murinana alphabaculovirus strain Darmstadt, complete genome.	NA	NA	NA	NA	NA	Baculoviridae, Unclassified, Unclassified, Unclassified, Orthomyxoviridae, Unclassified	1, NA, NA, NA, 2, NA	0.914, 0.0, 0.0, 0.0, 0.199, 0.0	Baculoviridae	Correctly accept the taxonomic assignment	NA	NA	NA	NA	NA
Group I: dsDNA viruses	Unassigned	Baculoviridae		Alphabaculovirus	Baculoviridae	Choristoneura rosaceana nucleopolyhedrovirus	KC961304	Choristoneura rosaceana alphabaculovirus, complete genome.	NA	NA	NA	NA	NA	NA	NA	NA	NA	NA	Baculoviridae, Unclassified, Unclassified, Unclassified, Orthomyxoviridae, Unclassified	1, NA, NA, NA, 2, NA	0.918, 0.0, 0.0, 0.022, 0.078, 0.0	Baculoviridae	Correctly accept the taxonomic assignment
Group I: dsDNA viruses	Unassigned	Baculoviridae		Alphabaculovirus	Baculoviridae	Chrysodeixis chalcites nucleopolyhedrovirus	AY864330	Chrysodeixis chalcites nucleopolyhedrovirus, complete genome.	NA	NA	NA	NA	NA	NA	NA	NA	NA	NA	Baculoviridae, Unclassified, Unclassified, Unclassified, Unclassified, Unclassified	1, NA, NA, NA, NA, NA	0.908, 0.0, 0.0, 0.0, 0.0, 0.134	Baculoviridae	Correctly accept the taxonomic assignment
Group I: dsDNA viruses	Unassigned	Baculoviridae		Alphabaculovirus	Baculoviridae	Chrysodeixis includens nucleopolyhedrovirus	KJ631622	Pseudoplusia includens SNPV IE, complete genome.	Baculoviridae, Unclassified, Unclassified, Unclassified, Unclassified, Unclassified	1, NA, NA, NA, NA, NA	0.872, 0.0, 0.0, 0.0, 0.0, 0.0	Baculoviridae	Correctly accept the taxonomic assignment	NA	NA	NA	NA	NA	NA	NA	NA	NA	NA
Group I: dsDNA viruses	Unassigned	Baculoviridae		Alphabaculovirus	Baculoviridae	Clanis bilineata nucleopolyhedrovirus	DQ504428	Clanis bilineata nucleopolyhedrosis virus isolate DZ1, complete genome.	Baculoviridae, Unclassified, Unclassified, Unclassified, Unclassified, Unclassified	1, NA, NA, NA, NA, NA	0.767, 0.0, 0.0, 0.0, 0.0, 0.0	Baculoviridae	Correctly accept the taxonomic assignment	NA	NA	NA	NA	NA	NA	NA	NA	NA	NA
Group I: dsDNA viruses	Unassigned	Baculoviridae		Alphabaculovirus	Baculoviridae	Condylorrhiza vestigialis MNPV	KJ631623	Condylorrhiza vestigialis MNPV, complete genome.	Baculoviridae, Unclassified, Unclassified, Unclassified, Orthomyxoviridae, Unclassified	1, NA, NA, NA, 2, NA	0.909, 0.0, 0.0, 0.021, 0.185, 0.0	Baculoviridae	Correctly accept the taxonomic assignment	NA	NA	NA	NA	NA	NA	NA	NA	NA	NA
Group I: dsDNA viruses	Unassigned	Baculoviridae		Alphabaculovirus	Baculoviridae	Ectropis obliqua nucleopolyhedrovirus	DQ837165	Ecotropis obliqua NPV strain A1, complete genome.	Baculoviridae, Unclassified, Unclassified, Unclassified, Unclassified, Unclassified	1, NA, NA, NA, NA, NA	0.773, 0.0, 0.0, 0.018, 0.0, 0.0	Baculoviridae	Correctly accept the taxonomic assignment	NA	NA	NA	NA	NA	NA	NA	NA	NA	NA
Group I: dsDNA viruses	Unassigned	Baculoviridae		Alphabaculovirus	Baculoviridae	Epiphyas postvittana nucleopolyhedrovirus	AY043265	Epiphyas postvittana nucleopolyhedrovirus, complete genome.	Baculoviridae, Unclassified, Unclassified, Unclassified, Orthomyxoviridae, Unclassified	1, NA, NA, NA, 2, NA	0.873, 0.0, 0.0, 0.02, 0.184, 0.0	Baculoviridae	Correctly accept the taxonomic assignment	NA	NA	NA	NA	NA	NA	NA	NA	NA	NA
Group I: dsDNA viruses	Unassigned	Baculoviridae		Alphabaculovirus	Baculoviridae	Euproctis pseudoconspersa nucleopolyhedrovirus	FJ227128	Euproctis pseudoconspersa nucleopolyhedrovirus strain Hangzhou, complete genome.	NA	NA	NA	NA	NA	Baculoviridae, Unclassified, Unclassified, Unclassified, Unclassified, Unclassified	1, NA, NA, NA, NA, NA	0.804, 0.0, 0.0, 0.0, 0.0, 0.063	Baculoviridae	Correctly accept the taxonomic assignment	NA	NA	NA	NA	NA
Group I: dsDNA viruses	Unassigned	Baculoviridae		Alphabaculovirus	Baculoviridae	Helicoverpa armigera nucleopolyhedrovirus	AF271059	Heliocoverpa armigera nucleopolyhedrovirus G4, complete genome.	Baculoviridae, Unclassified, Unclassified, Unclassified, Unclassified, Unclassified	1, NA, NA, NA, NA, NA	0.986, 0.0, 0.0, 0.0, 0.0, 0.0	Baculoviridae	Correctly accept the taxonomic assignment	NA	NA	NA	NA	NA	NA	NA	NA	NA	NA
Group I: dsDNA viruses	Unassigned	Baculoviridae		Alphabaculovirus	Baculoviridae	Helicoverpa armigera nucleopolyhedrovirus	AF303045	Helicoverpa armigera nuclear polyhedrosis virus, complete genome.	NA	NA	NA	NA	NA	Baculoviridae, Unclassified, Unclassified, Unclassified, Unclassified, Unclassified	1, NA, NA, NA, NA, NA	0.988, 0.0, 0.0, 0.024, 0.0, 0.0	Baculoviridae	Correctly accept the taxonomic assignment	NA	NA	NA	NA	NA
Group I: dsDNA viruses	Unassigned	Baculoviridae		Alphabaculovirus	Baculoviridae	Hemileuca sp. nucleopolyhedrovirus	KF158713	Hemileuca sp. nucleopolyhedrovirus, complete genome.	Baculoviridae, Unclassified, Unclassified, Unclassified, Unclassified, Unclassified	1, NA, NA, NA, NA, NA	0.809, 0.023, 0.0, 0.0, 0.0, 0.058	Baculoviridae	Correctly accept the taxonomic assignment	NA	NA	NA	NA	NA	NA	NA	NA	NA	NA
Group I: dsDNA viruses	Unassigned	Baculoviridae		Alphabaculovirus	Baculoviridae	Hyphantria cunea nucleopolyhedrovirus	AP009046	Hyphantria cunea nucleopolyhedrovirus genomic DNA, complete genome.	NA	NA	NA	NA	NA	NA	NA	NA	NA	NA	Baculoviridae, Unclassified, Unclassified, Unclassified, Orthomyxoviridae, Unclassified	1, NA, NA, NA, 2, NA	0.877, 0.0, 0.0, 0.0, 0.074, 0.0	Baculoviridae	Correctly accept the taxonomic assignment
Group I: dsDNA viruses	Unassigned	Baculoviridae		Alphabaculovirus	Baculoviridae	Lambdina fiscellaria nucleopolyhedrovirus	KP752043	Lambdina fiscellaria nucleopolyhedrovirus isolate GR15, complete genome.	NA	NA	NA	NA	NA	NA	NA	NA	NA	NA	Baculoviridae, Unclassified, Unclassified, Unclassified, Unclassified, Unclassified	1, NA, NA, NA, NA, NA	0.742, 0.0, 0.0, 0.02, 0.0, 0.051	Baculoviridae	Correctly accept the taxonomic assignment
Group I: dsDNA viruses	Unassigned	Baculoviridae		Alphabaculovirus	Baculoviridae	Leucania separata nucleopolyhedrovirus	AY394490	Leucania separata nuclear polyhedrosis virus strain AH1, complete genome.	NA	NA	NA	NA	NA	NA	NA	NA	NA	NA	Baculoviridae, Unclassified, Unclassified, Unclassified, Unclassified, Unclassified	1, NA, NA, NA, NA, NA	0.717, 0.0, 0.028, 0.0, 0.0, 0.0	Baculoviridae	Correctly accept the taxonomic assignment
Group I: dsDNA viruses	Unassigned	Baculoviridae		Alphabaculovirus	Baculoviridae	Lymantria dispar multiple nucleopolyhedrovirus	AF081810	Lymantria dispar nucleopolyhedrovirus, complete genome.	NA	NA	NA	NA	NA	NA	NA	NA	NA	NA	Baculoviridae, Unclassified, Unclassified, Unclassified, Unclassified, Unclassified	1, NA, NA, NA, NA, NA	0.875, 0.0, 0.0, 0.0, 0.028, 0.136	Baculoviridae	Correctly accept the taxonomic assignment
Group I: dsDNA viruses	Unassigned	Baculoviridae		Alphabaculovirus	Baculoviridae	Lymantria xylina nucleopolyhedrovirus	GQ202541	Lymantria xylina MNPV isolate LyxyMNPV-5, complete genome.	NA	NA	NA	NA	NA	Baculoviridae, Unclassified, Unclassified, Unclassified, Unclassified, Unclassified	1, NA, NA, NA, NA, NA	0.878, 0.0, 0.0, 0.0, 0.017, 0.155	Baculoviridae	Correctly accept the taxonomic assignment	NA	NA	NA	NA	NA
Group I: dsDNA viruses	Unassigned	Baculoviridae		Alphabaculovirus	Baculoviridae	Mamestra brassicae multiple nucleopolyhedrovirus	JQ798165	Mamestra brassicae MNPV strain K1, complete genome.	NA	NA	NA	NA	NA	Baculoviridae, Unclassified, Unclassified, Unclassified, Unclassified, Unclassified	1, NA, NA, NA, NA, NA	0.955, 0.0, 0.0, 0.0, 0.0, 0.068	Baculoviridae	Correctly accept the taxonomic assignment	NA	NA	NA	NA	NA
Group I: dsDNA viruses	Unassigned	Baculoviridae		Alphabaculovirus	Baculoviridae	Mamestra configurata nucleopolyhedrovirus A	U59461	Mamestra configurata NPV-A strain 90/2, complete genome.	NA	NA	NA	NA	NA	Baculoviridae, Unclassified, Unclassified, Unclassified, Unclassified, Unclassified	1, NA, NA, NA, NA, NA	0.93, 0.0, 0.015, 0.0, 0.0, 0.069	Baculoviridae	Correctly accept the taxonomic assignment	NA	NA	NA	NA	NA
Group I: dsDNA viruses	Unassigned	Baculoviridae		Alphabaculovirus	Baculoviridae	Mamestra configurata nucleopolyhedrovirus B	AY126275	Mamestra configurata nucleopolyhedrovirus B, complete genome.	Baculoviridae, Unclassified, Unclassified, Unclassified, Unclassified, Unclassified	1, NA, NA, NA, NA, NA	0.962, 0.0, 0.0, 0.0, 0.0, 0.074	Baculoviridae	Correctly accept the taxonomic assignment	NA	NA	NA	NA	NA	NA	NA	NA	NA	NA
Group I: dsDNA viruses	Unassigned	Baculoviridae		Alphabaculovirus	Baculoviridae	Maruca vitrata nucleopolyhedrovirus	EF125867	Maruca vitrata MNPV, complete genome.	NA	NA	NA	NA	NA	NA	NA	NA	NA	NA	Baculoviridae, Unclassified, Unclassified, Unclassified, Orthomyxoviridae, Unclassified	1, NA, NA, NA, 2, NA	0.856, 0.0, 0.0, 0.013, 0.067, 0.0	Baculoviridae	Correctly accept the taxonomic assignment
Group I: dsDNA viruses	Unassigned	Baculoviridae		Alphabaculovirus	Baculoviridae	Orgyia leucostigma nucleopolyhedrovirus	EU309041	Orgyia leucostigma NPV isolate CFS-77, complete genome.	Baculoviridae, Unclassified, Unclassified, Unclassified, Unclassified, Unclassified	1, NA, NA, NA, NA, NA	0.783, 0.0, 0.0, 0.0, 0.016, 0.087	Baculoviridae	Correctly accept the taxonomic assignment	NA	NA	NA	NA	NA	NA	NA	NA	NA	NA
Group I: dsDNA viruses	Unassigned	Baculoviridae		Alphabaculovirus	Baculoviridae	Orgyia pseudotsugata multiple nucleopolyhedrovirus	U75930	Orgyia pseudotsugata MNPV, complete genome.	Baculoviridae, Unclassified, Unclassified, Unclassified, Orthomyxoviridae, Unclassified	1, NA, NA, NA, 2, NA	0.875, 0.0, 0.0, 0.015, 0.188, 0.055	Baculoviridae	Correctly accept the taxonomic assignment	NA	NA	NA	NA	NA	NA	NA	NA	NA	NA
Group I: dsDNA viruses	Unassigned	Baculoviridae		Alphabaculovirus	Baculoviridae	Peridroma alphabaculovirus	KM009991	Peridroma alphabaculovirus isolate GR_167, complete genome.	Baculoviridae, Unclassified, Unclassified, Unclassified, Unclassified, Unclassified	1, NA, NA, NA, NA, NA	0.822, 0.0, 0.0, 0.014, 0.0, 0.056	Baculoviridae	Correctly accept the taxonomic assignment	NA	NA	NA	NA	NA	NA	NA	NA	NA	NA
Group I: dsDNA viruses	Unassigned	Baculoviridae		Alphabaculovirus	Baculoviridae	Spodoptera exigua multiple nucleopolyhedrovirus	AF169823	Spodoptera exigua nucleopolyhedrovirus complete genome.	Baculoviridae, Unclassified, Unclassified, Unclassified, Unclassified, Unclassified	1, NA, NA, NA, NA, NA	0.889, 0.0, 0.0, 0.021, 0.0, 0.069	Baculoviridae	Correctly accept the taxonomic assignment	NA	NA	NA	NA	NA	NA	NA	NA	NA	NA
Group I: dsDNA viruses	Unassigned	Baculoviridae		Alphabaculovirus	Baculoviridae	Spodoptera frugiperda multiple nucleopolyhedrovirus	EF035042	Spodoptera frugiperda MNPV isolate 3AP2, complete genome.	Baculoviridae, Unclassified, Unclassified, Unclassified, Unclassified, Unclassified	1, NA, NA, NA, NA, NA	0.842, 0.0, 0.0, 0.0, 0.021, 0.125	Baculoviridae	Correctly accept the taxonomic assignment	NA	NA	NA	NA	NA	NA	NA	NA	NA	NA
Group I: dsDNA viruses	Unassigned	Baculoviridae		Alphabaculovirus	Baculoviridae	Spodoptera littoralis nucleopolyhedrovirus	JX454574	Spodoptera littoralis NPV isolate AN1956, complete genome.	Baculoviridae, Unclassified, Unclassified, Unclassified, Unclassified, Unclassified	1, NA, NA, NA, NA, NA	0.903, 0.0, 0.0, 0.0, 0.021, 0.097	Baculoviridae	Correctly accept the taxonomic assignment	NA	NA	NA	NA	NA	NA	NA	NA	NA	NA
Group I: dsDNA viruses	Unassigned	Baculoviridae		Alphabaculovirus	Baculoviridae	Spodoptera litura nucleopolyhedrovirus	AF325155	Spodoptera litura nucleopolyhedrovirus strain G2, complete genome.	NA	NA	NA	NA	NA	NA	NA	NA	NA	NA	Baculoviridae, Unclassified, Unclassified, Unclassified, Unclassified, Unclassified	1, NA, NA, NA, NA, NA	0.893, 0.0, 0.0, 0.0, 0.0, 0.051	Baculoviridae	Correctly accept the taxonomic assignment
Group I: dsDNA viruses	Unassigned	Baculoviridae		Alphabaculovirus	Baculoviridae	Spodoptera litura nucleopolyhedrovirus II	EU780426	Spodoptera litura nucleopolyhedrovirus II, complete genome.	NA	NA	NA	NA	NA	Baculoviridae, Unclassified, Unclassified, Unclassified, Unclassified, Unclassified	1, NA, NA, NA, NA, NA	0.905, 0.0, 0.0, 0.0, 0.0, 0.066	Baculoviridae	Correctly accept the taxonomic assignment	NA	NA	NA	NA	NA
Group I: dsDNA viruses	Unassigned	Baculoviridae		Alphabaculovirus	Baculoviridae	Sucra jujuba nucleopolyhedrovirus	KJ676450	Sucra jujuba nucleopolyhedrovirus isolate 473, complete genome.	NA	NA	NA	NA	NA	Baculoviridae, Unclassified, Unclassified, Unclassified, Unclassified, Unclassified	1, NA, NA, NA, NA, NA	0.82, 0.0, 0.0, 0.0, 0.0, 0.0	Baculoviridae	Correctly accept the taxonomic assignment	NA	NA	NA	NA	NA
Group I: dsDNA viruses	Unassigned	Baculoviridae		Alphabaculovirus	Baculoviridae	Thysanoplusia orichalcea nucleopolyhedrovirus	JX467702	Thysanoplusia orichalcea NPV isolate p2, complete genome.	NA	NA	NA	NA	NA	Baculoviridae, Unclassified, Unclassified, Unclassified, Orthomyxoviridae, Unclassified	1, NA, NA, NA, 2, NA	0.901, 0.0, 0.0, 0.0, 0.199, 0.0	Baculoviridae	Correctly accept the taxonomic assignment	NA	NA	NA	NA	NA
Group I: dsDNA viruses	Unassigned	Baculoviridae		Alphabaculovirus	Baculoviridae	Trichoplusia ni single nucleopolyhedrovirus	DQ017380	Trichoplusia ni single nucleopolyhedrovirus, complete genome.	Baculoviridae, Unclassified, Unclassified, Unclassified, Unclassified, Unclassified	1, NA, NA, NA, NA, NA	0.866, 0.0, 0.0, 0.0, 0.0, 0.0	Baculoviridae	Correctly accept the taxonomic assignment	NA	NA	NA	NA	NA	NA	NA	NA	NA	NA
Group I: dsDNA viruses	Unassigned	Baculoviridae		Betabaculovirus	Baculoviridae	Adoxophyes orana granulovirus	AF547984	Adoxophyes orana granulovirus, complete genome.	NA	NA	NA	NA	NA	Baculoviridae, Unclassified, Unclassified, Unclassified, Unclassified, Unclassified	1, NA, NA, NA, NA, NA	0.792, 0.0, 0.0, 0.023, 0.0, 0.0	Baculoviridae	Correctly accept the taxonomic assignment	NA	NA	NA	NA	NA
Group I: dsDNA viruses	Unassigned	Baculoviridae		Betabaculovirus	Baculoviridae	Agrotis segetum granulovirus	AY522332	Agrotis segetum granulovirus, complete genome.	NA	NA	NA	NA	NA	Baculoviridae, Unclassified, Unclassified, Unclassified, Unclassified, Unclassified	1, NA, NA, NA, NA, NA	0.998, 0.0, 0.0, 0.0, 0.0, 0.086	Baculoviridae	Correctly accept the taxonomic assignment	NA	NA	NA	NA	NA
Group I: dsDNA viruses	Unassigned	Baculoviridae		Betabaculovirus	Baculoviridae	Agrotis segetum granulovirus	KR584663	Agrotis segetum granulovirus strain DA, complete genome.	NA	NA	NA	NA	NA	NA	NA	NA	NA	NA	Baculoviridae, Unclassified, Unclassified, Unclassified, Unclassified, Unclassified	1, NA, NA, NA, NA, NA	0.997, 0.0, 0.046, 0.019, 0.0, 0.051	Baculoviridae	Correctly accept the taxonomic assignment
Group I: dsDNA viruses	Unassigned	Baculoviridae		Betabaculovirus	Baculoviridae	Choristoneura occidentalis granulovirus	DQ333351	Choristoneura occidentalis granulovirus, complete genome.	Baculoviridae, Unclassified, Unclassified, Unclassified, Unclassified, Unclassified	1, NA, NA, NA, NA, NA	0.839, 0.016, 0.048, 0.0, 0.0, 0.041	Baculoviridae	Correctly accept the taxonomic assignment	NA	NA	NA	NA	NA	NA	NA	NA	NA	NA
Group I: dsDNA viruses	Unassigned	Baculoviridae		Betabaculovirus	Baculoviridae	Clostera anachoreta granulovirus	HQ116624	Clostera anachoreta granulovirus isolate ClanGV-HBHN, complete genome.	NA	NA	NA	NA	NA	Baculoviridae, Unclassified, Unclassified, Unclassified, Unclassified, Unclassified	1, NA, NA, NA, NA, NA	0.802, 0.0, 0.0, 0.0, 0.0, 0.0	Baculoviridae	Correctly accept the taxonomic assignment	NA	NA	NA	NA	NA
Group I: dsDNA viruses	Unassigned	Baculoviridae		Betabaculovirus	Baculoviridae	Clostera anastomosis granulovirus A	KC179784	Clostera anastomosis granulovirus Henan, complete genome.	NA	NA	NA	NA	NA	Baculoviridae, Unclassified, Unclassified, Unclassified, Unclassified, Unclassified	1, NA, NA, NA, NA, NA	0.802, 0.0, 0.0, 0.0, 0.0, 0.0	Baculoviridae	Correctly accept the taxonomic assignment	NA	NA	NA	NA	NA
Group I: dsDNA viruses	Unassigned	Baculoviridae		Betabaculovirus	Baculoviridae	Clostera anastomosis granulovirus B	KR091910	Clostera anastomosis granulovirus B, complete genome.	Baculoviridae, Unclassified, Unclassified, Unclassified, Unclassified, Unclassified	1, NA, NA, NA, NA, NA	0.895, 0.036, 0.049, 0.0, 0.0, 0.0	Baculoviridae	Correctly accept the taxonomic assignment	NA	NA	NA	NA	NA	NA	NA	NA	NA	NA
Group I: dsDNA viruses	Unassigned	Baculoviridae		Betabaculovirus	Baculoviridae	Cnaphalocrocis medinalis granulovirus	KU593505	Cnaphalocrocis medinalis granulovirus strain Enping, complete genome.	NA	NA	NA	NA	NA	Baculoviridae, Unclassified, Unclassified, Unclassified, Unclassified, Unclassified	1, NA, NA, NA, NA, NA	0.708, 0.0, 0.0, 0.0, 0.0, 0.0	Baculoviridae	Correctly accept the taxonomic assignment	NA	NA	NA	NA	NA
Group I: dsDNA viruses	Unassigned	Baculoviridae		Betabaculovirus	Baculoviridae	Cryptophlebia leucotreta granulovirus	AY229987	Cryptophlebia leucotreta granulovirus isolate CV3, complete genome.	NA	NA	NA	NA	NA	Baculoviridae, Unclassified, Unclassified, Unclassified, Unclassified, Unclassified	1, NA, NA, NA, NA, NA	0.829, 0.0, 0.0, 0.027, 0.0, 0.0	Baculoviridae	Correctly accept the taxonomic assignment	NA	NA	NA	NA	NA
Group I: dsDNA viruses	Unassigned	Baculoviridae		Betabaculovirus	Baculoviridae	Cydia pomonella granulovirus	U53466	Cydia pomonella granulovirus, complete genome.	NA	NA	NA	NA	NA	Baculoviridae, Unclassified, Unclassified, Unclassified, Unclassified, Unclassified	1, NA, NA, NA, NA, NA	0.824, 0.0, 0.019, 0.01, 0.0, 0.0	Baculoviridae	Correctly accept the taxonomic assignment	NA	NA	NA	NA	NA
Group I: dsDNA viruses	Unassigned	Baculoviridae		Betabaculovirus	Baculoviridae	Diatraea saccharalis granulovirus	KP296186	Diatraea saccharalis granulovirus, complete genome.	Baculoviridae, Unclassified, Unclassified, Unclassified, Orthomyxoviridae, Unclassified	1, NA, NA, NA, 2, NA	0.757, 0.035, 0.044, 0.023, 0.184, 0.056	Baculoviridae	Correctly accept the taxonomic assignment	NA	NA	NA	NA	NA	NA	NA	NA	NA	NA
Group I: dsDNA viruses	Unassigned	Baculoviridae		Betabaculovirus	Baculoviridae	Epinotia aporema granulovirus	JN408834	Epinotia aporema granulovirus, complete genome.	NA	NA	NA	NA	NA	NA	NA	NA	NA	NA	Baculoviridae, Unclassified, Unclassified, Unclassified, Unclassified, Unclassified	1, NA, NA, NA, NA, NA	0.745, 0.0, 0.0, 0.018, 0.0, 0.0	Baculoviridae	Correctly accept the taxonomic assignment
Group I: dsDNA viruses	Unassigned	Baculoviridae		Betabaculovirus	Baculoviridae	Erinnyis ello granulovirus	KJ406702	Erinnyis ello granulovirus, complete genome.	NA	NA	NA	NA	NA	NA	NA	NA	NA	NA	Baculoviridae, Unclassified, Unclassified, Unclassified, Unclassified, Unclassified	1, NA, NA, NA, NA, NA	0.88, 0.021, 0.049, 0.0, 0.0, 0.0	Baculoviridae	Correctly accept the taxonomic assignment
Group I: dsDNA viruses	Unassigned	Baculoviridae		Betabaculovirus	Baculoviridae	Helicoverpa armigera granulovirus	EU255577	Helicoverpa armigera granulovirus, complete genome.	NA	NA	NA	NA	NA	Baculoviridae, Unclassified, Unclassified, Unclassified, Unclassified, Unclassified	1, NA, NA, NA, NA, NA	0.869, 0.0, 0.019, 0.0, 0.0, 0.05	Baculoviridae	Correctly accept the taxonomic assignment	NA	NA	NA	NA	NA
Group I: dsDNA viruses	Unassigned	Baculoviridae		Betabaculovirus	Baculoviridae	Mocis sp. granulovirus	KR011718	Mocis sp. granulovirus, complete genome.	NA	NA	NA	NA	NA	NA	NA	NA	NA	NA	Baculoviridae, Unclassified, Unclassified, Unclassified, Unclassified, Unclassified	1, NA, NA, NA, NA, NA	0.783, 0.0, 0.0, 0.0, 0.0, 0.0	Baculoviridae	Correctly accept the taxonomic assignment
Group I: dsDNA viruses	Unassigned	Baculoviridae		Betabaculovirus	Baculoviridae	Phthorimaea operculella granulovirus	AF499596	Phthorimaea operculella granulovirus, complete genome.	Baculoviridae, Unclassified, Unclassified, Unclassified, Unclassified, Unclassified	1, NA, NA, NA, NA, NA	0.772, 0.0, 0.046, 0.0, 0.022, 0.0	Baculoviridae	Correctly accept the taxonomic assignment	NA	NA	NA	NA	NA	NA	NA	NA	NA	NA
Group I: dsDNA viruses	Unassigned	Baculoviridae		Betabaculovirus	Baculoviridae	Pieris rapae granulovirus	GQ884143	Pieris rapae granulovirus, complete genome.	NA	NA	NA	NA	NA	NA	NA	NA	NA	NA	Baculoviridae, Unclassified, Unclassified, Unclassified, Unclassified, Unclassified	1, NA, NA, NA, NA, NA	0.837, 0.0, 0.044, 0.0, 0.0, 0.0	Baculoviridae	Correctly accept the taxonomic assignment
Group I: dsDNA viruses	Unassigned	Baculoviridae		Betabaculovirus	Baculoviridae	Plodia interpunctella granulovirus	KX151395	Plodia interpunctella granulovirus isolate Cambridge, complete genome.	NA	NA	NA	NA	NA	NA	NA	NA	NA	NA	Baculoviridae, Parvoviridae, Unclassified, Unclassified, Unclassified, Unclassified	1, 2, NA, NA, NA, NA	0.798, 0.047, 0.0, 0.0, 0.0, 0.111	Baculoviridae	Correctly accept the taxonomic assignment
Group I: dsDNA viruses	Unassigned	Baculoviridae		Betabaculovirus	Baculoviridae	Plutella xylostella granulovirus	AF270937	Plutella xylostella granulovirus genome, complete sequence.	NA	NA	NA	NA	NA	Baculoviridae, Unclassified, Unclassified, Unclassified, Unclassified, Unclassified	1, NA, NA, NA, NA, NA	0.751, 0.0, 0.0, 0.0, 0.0, 0.048	Baculoviridae	Correctly accept the taxonomic assignment	NA	NA	NA	NA	NA
Group I: dsDNA viruses	Unassigned	Baculoviridae		Betabaculovirus	Baculoviridae	Pseudalatia unipuncta granulovirus	EU678671	Pseudaletia unipuncta granulovirus strain Hawaiin, complete genome.	Baculoviridae, Unclassified, Unclassified, Unclassified, Unclassified, Unclassified	1, NA, NA, NA, NA, NA	0.868, 0.0, 0.01, 0.0, 0.0, 0.048	Baculoviridae	Correctly accept the taxonomic assignment	NA	NA	NA	NA	NA	NA	NA	NA	NA	NA
Group I: dsDNA viruses	Unassigned	Baculoviridae		Betabaculovirus	Baculoviridae	Spodoptera frugiperda granulovirus	KM371112	Spodoptera frugiperda Betabaculovirus isolate VG008, complete genome.	NA	NA	NA	NA	NA	Baculoviridae, Unclassified, Unclassified, Unclassified, Unclassified, Unclassified	1, NA, NA, NA, NA, NA	0.755, 0.0, 0.003, 0.0, 0.0, 0.071	Baculoviridae	Correctly accept the taxonomic assignment	NA	NA	NA	NA	NA
Group I: dsDNA viruses	Unassigned	Baculoviridae		Betabaculovirus	Baculoviridae	Spodoptera litura granulovirus	DQ288858	Spodoptera litura granulovirus isolate SlGV-K1, complete genome.	NA	NA	NA	NA	NA	NA	NA	NA	NA	NA	Baculoviridae, Unclassified, Unclassified, Unclassified, Unclassified, Unclassified	1, NA, NA, NA, NA, NA	0.687, 0.0, 0.0, 0.022, 0.0, 0.138	Baculoviridae	Correctly accept the taxonomic assignment
Group I: dsDNA viruses	Unassigned	Baculoviridae		Betabaculovirus	Baculoviridae	Xestia c-nigrum granulovirus	AF162221	Xestia c-nigrum granulovirus genome, complete sequence.	NA	NA	NA	NA	NA	Baculoviridae, Unclassified, Unclassified, Unclassified, Unclassified, Unclassified	1, NA, NA, NA, NA, NA	0.869, 0.0, 0.019, 0.0, 0.0, 0.05	Baculoviridae	Correctly accept the taxonomic assignment	NA	NA	NA	NA	NA
Group I: dsDNA viruses	Unassigned	Baculoviridae		Deltabaculovirus	Baculoviridae	Culex nigripalpus nucleopolyhedrovirus	AF403738	Culex nigripalpus baculovirus, complete genome.	Baculoviridae, Unclassified, Unclassified, Unclassified, Unclassified, Unclassified	1, NA, NA, NA, NA, NA	0.282, 0.0, 0.0, 0.0, 0.0, 0.0	Baculoviridae	Correctly accept the taxonomic assignment	NA	NA	NA	NA	NA	NA	NA	NA	NA	NA
Group I: dsDNA viruses	Unassigned	Baculoviridae		Gammabaculovirus	Baculoviridae	Neodiprion abietis NPV	DQ317692	Neodiprion abietis nucleopolyhedrovirus, complete genome.	NA	NA	NA	NA	NA	NA	NA	NA	NA	NA	Baculoviridae, Parvoviridae, Unclassified, Unclassified, Unclassified, Unclassified	1, 2, NA, NA, NA, NA	0.67, 0.121, 0.0, 0.03, 0.0, 0.0	Baculoviridae	Correctly accept the taxonomic assignment
Group I: dsDNA viruses	Unassigned	Baculoviridae		Gammabaculovirus	Baculoviridae	Neodiprion lecontei nucleopolyhedrovirus	AY349019	Neodiprion lecontei NPV, complete genome.	NA	NA	NA	NA	NA	NA	NA	NA	NA	NA	Baculoviridae, Parvoviridae, Unclassified, Unclassified, Unclassified, Unclassified	1, 2, NA, NA, NA, NA	0.662, 0.131, 0.0, 0.032, 0.0, 0.0	Baculoviridae	Correctly accept the taxonomic assignment
Group I: dsDNA viruses	Unassigned	Baculoviridae		Gammabaculovirus	Baculoviridae	Neodiprion sertifer nucleopolyhedrovirus	AY430810	Neodiprion sertifer nucleopolyhdrovirus, complete genome.	NA	NA	NA	NA	NA	Baculoviridae, Parvoviridae, Unclassified, Unclassified, Unclassified, Unclassified	1, 2, NA, NA, NA, NA	0.706, 0.121, 0.0, 0.0, 0.0, 0.0	Baculoviridae	Correctly accept the taxonomic assignment	NA	NA	NA	NA	NA
Group I: dsDNA viruses	Unassigned	Baculoviridae		Unassigned	Baculoviridae	Perigonia lusca single nucleopolyhedrovirus	KM596836	Perigonia lusca single nucleopolyhedrovirus, complete genome.	NA	NA	NA	NA	NA	NA	NA	NA	NA	NA	Baculoviridae, Unclassified, Unclassified, Unclassified, Unclassified, Unclassified	1, NA, NA, NA, NA, NA	0.776, 0.039, 0.0, 0.017, 0.0, 0.0	Baculoviridae	Correctly accept the taxonomic assignment
Group I: dsDNA viruses	Unassigned	Baculoviridae		Unassigned	Baculoviridae	Urbanus proteus nucleopolyhedrovirus	KR011717	Urbanus proteus nucleopolyhedrovirus isolate Southern Brazil, complete genome.	Baculoviridae, Unclassified, Unclassified, Unclassified, Unclassified, Unclassified	1, NA, NA, NA, NA, NA	0.697, 0.0, 0.0, 0.0, 0.018, 0.0	Baculoviridae	Correctly accept the taxonomic assignment	NA	NA	NA	NA	NA	NA	NA	NA	NA	NA
Group I: dsDNA viruses	Unassigned	Hytrosaviridae		Glossinavirus	Hytrosaviridae	Glossina hytrovirus	EF568108	Glossina pallidipes salivary gland hypertrophy virus, complete genome.	Unclassified, Unclassified, Unclassified, Unclassified, Unclassified, Unclassified	NA, NA, NA, NA, NA, NA	0.11, 0.0, 0.0, 0.027, 0.0, 0.0	Unclassified	Correctly assign a virus of an 'unclassified' class to the 'Unclassified' class	Unclassified, Unclassified, Unclassified, Unclassified, Unclassified, Unclassified	NA, NA, NA, NA, NA, NA	0.19, 0.0, 0.0, 0.031, 0.0, 0.0	Unclassified	Correctly assign a virus of an 'unclassified' class to the 'Unclassified' class	Unclassified, Unclassified, Unclassified, Unclassified, Unclassified, Unclassified	NA, NA, NA, NA, NA, NA	0.143, 0.0, 0.0, 0.032, 0.0, 0.0	Unclassified	Correctly assign a virus of an 'unclassified' class to the 'Unclassified' class
Group I: dsDNA viruses	Unassigned	Hytrosaviridae		Muscavirus	Hytrosaviridae	Musca hytrovirus	EU522111	Musca domestica salivary gland hypertrophy virus, complete genome.	Unclassified, Unclassified, Unclassified, Unclassified, Unclassified, Unclassified	6, NA, NA, NA, NA, NA	0.195, 0.0, 0.0, 0.0, 0.0, 0.057	Unclassified	Correctly assign a virus of an 'unclassified' class to the 'Unclassified' class	Unclassified, Unclassified, Unclassified, Unclassified, Unclassified, Unclassified	6, NA, NA, NA, NA, NA	0.251, 0.0, 0.0, 0.0, 0.0, 0.067	Unclassified	Correctly assign a virus of an 'unclassified' class to the 'Unclassified' class	Unclassified, Unclassified, Unclassified, Unclassified, Unclassified, Unclassified	6, NA, NA, NA, NA, NA	0.193, 0.0, 0.0, 0.0, 0.0, 0.0	Unclassified	Correctly assign a virus of an 'unclassified' class to the 'Unclassified' class
Group I: dsDNA viruses	Unassigned	Iridoviridae	Alphairidovirinae	Lymphocystivirus	Iridoviridae	Lymphocystis disease virus - isolate China	AY380826	Lymphocystis disease virus - isolate China, complete genome.	NA	NA	NA	NA	NA	Iridoviridae, Unclassified, Unclassified, Unclassified, Unclassified, Unclassified	1, NA, NA, NA, NA, NA	0.883, 0.0, 0.0, 0.0, 0.0, 0.0	Iridoviridae	Correctly accept the taxonomic assignment	NA	NA	NA	NA	NA
Group I: dsDNA viruses	Unassigned	Iridoviridae	Alphairidovirinae	Lymphocystivirus	Iridoviridae	Lymphocystis disease virus 1	L63545	Lymphocystis disease virus 1, complete genome.	Iridoviridae, Unclassified, Unclassified, Unclassified, Unclassified, Unclassified	1, NA, NA, NA, NA, NA	0.69, 0.0, 0.0, 0.0, 0.0, 0.0	Iridoviridae	Correctly accept the taxonomic assignment	NA	NA	NA	NA	NA	NA	NA	NA	NA	NA
Group I: dsDNA viruses	Unassigned	Iridoviridae	Alphairidovirinae	Megalocytivirus	Iridoviridae	Infectious spleen and kidney necrosis virus	AF371960	Infectious spleen and kidney necrosis virus, complete genome.	NA	NA	NA	NA	NA	Iridoviridae, Unclassified, Unclassified, Unclassified, Unclassified, Unclassified	1, NA, NA, NA, NA, NA	0.701, 0.0, 0.0, 0.031, 0.0, 0.0	Iridoviridae	Correctly accept the taxonomic assignment	NA	NA	NA	NA	NA
Group I: dsDNA viruses	Unassigned	Iridoviridae	Alphairidovirinae	Ranavirus	Iridoviridae	Ambystoma tigrinum virus	AY150217	Ambystoma tigrinum stebbensi virus, complete genome.	NA	NA	NA	NA	NA	NA	NA	NA	NA	NA	Iridoviridae, Unclassified, Unclassified, Unclassified, Unclassified, Unclassified	1, NA, NA, NA, NA, NA	0.93, 0.0, 0.0, 0.0, 0.0, 0.0	Iridoviridae	Correctly accept the taxonomic assignment
Group I: dsDNA viruses	Unassigned	Iridoviridae	Alphairidovirinae	Ranavirus	Iridoviridae	Bohle iridovirus	KX185156	Bohle iridovirus isolate BIV-ME 93/35, complete genome.	Iridoviridae, Unclassified, Unclassified, Unclassified, Unclassified, Unclassified	1, NA, NA, NA, NA, NA	0.925, 0.0, 0.0, 0.0, 0.0, 0.055	Iridoviridae	Correctly accept the taxonomic assignment	NA	NA	NA	NA	NA	NA	NA	NA	NA	NA
Group I: dsDNA viruses	Unassigned	Iridoviridae	Alphairidovirinae	Ranavirus	Iridoviridae	Epizootic haematopoietic necrosis virus	FJ433873	Epizootic haematopoietic necrosis virus, complete genome.	NA	NA	NA	NA	NA	NA	NA	NA	NA	NA	Iridoviridae, Unclassified, Unclassified, Unclassified, Unclassified, Unclassified	1, NA, NA, NA, NA, NA	0.958, 0.0, 0.0, 0.0, 0.0, 0.0	Iridoviridae	Correctly accept the taxonomic assignment
Group I: dsDNA viruses	Unassigned	Iridoviridae	Alphairidovirinae	Ranavirus	Iridoviridae	European catfish virus	JQ724856	European sheatfish virus, complete genome.	NA	NA	NA	NA	NA	Iridoviridae, Unclassified, Unclassified, Unclassified, Unclassified, Unclassified	1, NA, NA, NA, NA, NA	0.996, 0.0, 0.0, 0.016, 0.0, 0.066	Iridoviridae	Correctly accept the taxonomic assignment	NA	NA	NA	NA	NA
Group I: dsDNA viruses	Unassigned	Iridoviridae	Alphairidovirinae	Ranavirus	Iridoviridae	European catfish virus	KT989884	European catfish virus strain 13051/2012, complete genome.	Iridoviridae, Unclassified, Unclassified, Unclassified, Unclassified, Unclassified	1, NA, NA, NA, NA, NA	0.998, 0.0, 0.0, 0.0, 0.0, 0.055	Iridoviridae	Correctly accept the taxonomic assignment	NA	NA	NA	NA	NA	NA	NA	NA	NA	NA
Group I: dsDNA viruses	Unassigned	Iridoviridae	Alphairidovirinae	Ranavirus	Iridoviridae	Frog virus 3	AY548484	Frog virus 3, complete genome.	Iridoviridae, Unclassified, Unclassified, Unclassified, Unclassified, Unclassified	1, NA, NA, NA, NA, NA	0.92, 0.0, 0.0, 0.0, 0.0, 0.055	Iridoviridae	Correctly accept the taxonomic assignment	NA	NA	NA	NA	NA	NA	NA	NA	NA	NA
Group I: dsDNA viruses	Unassigned	Iridoviridae	Alphairidovirinae	Ranavirus	Iridoviridae	Short-finned eel ranavirus	KX353311	Short-finned eel ranavirus isolate ANGA14001, complete genome.	Iridoviridae, Unclassified, Unclassified, Unclassified, Unclassified, Unclassified	1, NA, NA, NA, NA, NA	0.955, 0.0, 0.0, 0.0, 0.0, 0.055	Iridoviridae	Correctly accept the taxonomic assignment	NA	NA	NA	NA	NA	NA	NA	NA	NA	NA
Group I: dsDNA viruses	Unassigned	Iridoviridae	Alphairidovirinae	Ranavirus	Iridoviridae	Singapore grouper iridovirus	AY521625	Singapore grouper iridovirus, complete genome.	NA	NA	NA	NA	NA	Iridoviridae, Unclassified, Unclassified, Unclassified, Unclassified, Unclassified	1, NA, NA, NA, NA, NA	0.68, 0.0, 0.0, 0.0, 0.0, 0.071	Iridoviridae	Correctly accept the taxonomic assignment	NA	NA	NA	NA	NA
Group I: dsDNA viruses	Unassigned	Iridoviridae	Betairidovirinae	Chloriridovirus	Iridoviridae	Invertebrate iridescent virus 3	DQ643392	Aedes taeniorhynchus iridescent virus, complete genome.	Iridoviridae, Unclassified, Unclassified, Unclassified, Unclassified, Unclassified	1, NA, NA, NA, NA, NA	0.691, 0.0, 0.0, 0.0, 0.0, 0.0	Iridoviridae	Correctly accept the taxonomic assignment	NA	NA	NA	NA	NA	NA	NA	NA	NA	NA
Group I: dsDNA viruses	Unassigned	Iridoviridae	Betairidovirinae	Iridovirus	Iridoviridae	Armadillidium vulgare iridescent virus	HF920637	Armadillidium vulgare iridescent virus complete genome.	NA	NA	NA	NA	NA	Iridoviridae, Unclassified, Unclassified, Unclassified, Unclassified, Unclassified	1, NA, NA, NA, NA, NA	0.668, 0.0, 0.0, 0.0, 0.0, 0.066	Iridoviridae	Correctly accept the taxonomic assignment	NA	NA	NA	NA	NA
Group I: dsDNA viruses	Unassigned	Iridoviridae	Betairidovirinae	Iridovirus	Iridoviridae	Invertebrate iridescent virus 22	HF920634	Invertebrate iridescent virus 22 isolate IIV22Aberystwyth complete genome.	NA	NA	NA	NA	NA	Iridoviridae, Unclassified, Unclassified, Unclassified, Unclassified, Unclassified	1, NA, NA, NA, NA, NA	0.956, 0.0, 0.0, 0.053, 0.0, 0.066	Iridoviridae	Correctly accept the taxonomic assignment	NA	NA	NA	NA	NA
Group I: dsDNA viruses	Unassigned	Iridoviridae	Betairidovirinae	Iridovirus	Iridoviridae	Invertebrate iridescent virus 30	HF920636	Invertebrate iridescent virus 30 complete genome.	NA	NA	NA	NA	NA	NA	NA	NA	NA	NA	Iridoviridae, Unclassified, Unclassified, Unclassified, Unclassified, Unclassified	1, NA, NA, NA, NA, NA	0.952, 0.0, 0.0, 0.0, 0.0, 0.073	Iridoviridae	Correctly accept the taxonomic assignment
Group I: dsDNA viruses	Unassigned	Iridoviridae	Betairidovirinae	Iridovirus	Iridoviridae	Invertebrate iridescent virus 6	AF303741	Chilo iridescent virus complete genome.	NA	NA	NA	NA	NA	NA	NA	NA	NA	NA	Iridoviridae, Unclassified, Unclassified, Unclassified, Unclassified, Unclassified	1, NA, NA, NA, NA, NA	0.657, 0.0, 0.0, 0.0, 0.0, 0.0	Iridoviridae	Correctly accept the taxonomic assignment
Group I: dsDNA viruses	Unassigned	Iridoviridae	Betairidovirinae	Iridovirus	Iridoviridae	Invertebrate iridovirus 22	HF920633	Invertebrate iridovirus 22 complete genome.	Iridoviridae, Unclassified, Unclassified, Unclassified, Unclassified, Unclassified	1, NA, NA, NA, NA, NA	0.952, 0.0, 0.0, 0.054, 0.0, 0.073	Iridoviridae	Correctly accept the taxonomic assignment	NA	NA	NA	NA	NA	NA	NA	NA	NA	NA
Group I: dsDNA viruses	Unassigned	Iridoviridae	Betairidovirinae	Iridovirus	Iridoviridae	Invertebrate iridovirus 25	HF920635	Invertebrate iridovirus 25 complete genome.	NA	NA	NA	NA	NA	NA	NA	NA	NA	NA	Iridoviridae, Unclassified, Unclassified, Unclassified, Unclassified, Unclassified	1, NA, NA, NA, NA, NA	0.92, 0.0, 0.0, 0.0, 0.0, 0.0	Iridoviridae	Correctly accept the taxonomic assignment
Group I: dsDNA viruses	Unassigned	Iridoviridae	Betairidovirinae	Iridovirus	Iridoviridae	Wiseana iridescent virus	GQ918152	Wiseana iridescent virus, complete genome.	NA	NA	NA	NA	NA	Iridoviridae, Unclassified, Unclassified, Unclassified, Unclassified, Unclassified	1, NA, NA, NA, NA, NA	0.898, 0.0, 0.0, 0.0, 0.0, 0.062	Iridoviridae	Correctly accept the taxonomic assignment	NA	NA	NA	NA	NA
Group I: dsDNA viruses	Unassigned	Iridoviridae		Unassigned	Iridoviridae	Anopheles minimus irodovirus	KF938901	UNVERIFIED: Anopheles minimus irodovirus isolate AMIV, complete genome.	NA	NA	NA	NA	NA	NA	NA	NA	NA	NA	Iridoviridae, Unclassified, Unclassified, Unclassified, Unclassified, Unclassified	1, NA, NA, NA, NA, NA	0.71, 0.0, 0.0, 0.0, 0.0, 0.035	Iridoviridae	Correctly accept the taxonomic assignment
Group I: dsDNA viruses	Unassigned	Iridoviridae		Unassigned	Iridoviridae	Ranavirus maximus	KX574343	Ranavirus maximus isolate SMA15001, complete genome.	NA	NA	NA	NA	NA	NA	NA	NA	NA	NA	Iridoviridae, Unclassified, Unclassified, Unclassified, Unclassified, Unclassified	1, NA, NA, NA, NA, NA	0.949, 0.0, 0.0, 0.0, 0.0, 0.0	Iridoviridae	Correctly accept the taxonomic assignment
Group I: dsDNA viruses	Unassigned	Lavidaviridae		Mavirus	Lavidaviridae	Cafeteriavirus-dependent mavirus	HQ712116	Maverick-related virus strain Spezl, complete genome.	NA	NA	NA	NA	NA	Unclassified, Unclassified, Unclassified, Unclassified, Unclassified, Unclassified	NA, NA, NA, NA, NA, NA	0.081, 0.0, 0.0, 0.0, 0.0, 0.078	Unclassified	Falsely assign a virus of a known class to the 'Unclassified' class	NA	NA	NA	NA	NA
Group I: dsDNA viruses	Unassigned	Lavidaviridae		Sputnikvirus	Lavidaviridae	Mimivirus-dependent virus Sputnik	EU606015	Sputnik virophage, complete genome.	Lavidaviridae, Unclassified, Unclassified, Unclassified, Unclassified, Unclassified	1, NA, NA, NA, NA, NA	0.719, 0.0, 0.0, 0.0, 0.0, 0.0	Lavidaviridae	Correctly accept the taxonomic assignment	NA	NA	NA	NA	NA	NA	NA	NA	NA	NA
Group I: dsDNA viruses	Unassigned	Lavidaviridae		Sputnikvirus	Lavidaviridae	Mimivirus-dependent virus Zamilon	HG531932	Zamilon virophage complete genome.	NA	NA	NA	NA	NA	NA	NA	NA	NA	NA	Lavidaviridae, Unclassified, Unclassified, Unclassified, Unclassified, Unclassified	1, NA, NA, NA, NA, NA	0.712, 0.0, 0.0, 0.0, 0.0, 0.0	Lavidaviridae	Correctly accept the taxonomic assignment
Group I: dsDNA viruses	Unassigned	Marseilleviridae		Marseillevirus	Marseilleviridae	Marseillevirus marseillevirus	GU071086	Marseillevirus marseillevirus strain T19, complete genome.	NA	NA	NA	NA	NA	Marseilleviridae, Unclassified, Unclassified, Unclassified, Unclassified, Unclassified	1, NA, NA, NA, NA, NA	0.685, 0.0, 0.007, 0.044, 0.0, 0.182	Marseilleviridae	Correctly accept the taxonomic assignment	NA	NA	NA	NA	NA
Group I: dsDNA viruses	Unassigned	Marseilleviridae		Unassigned	Marseilleviridae	Golden mussel marseillevirus	KT835053	Golden Marseillevirus, complete genome.	NA	NA	NA	NA	NA	NA	NA	NA	NA	NA	Marseilleviridae, Unclassified, Unclassified, Unclassified, Unclassified, Unclassified	2, NA, NA, NA, NA, NA	0.728, 0.0, 0.0, 0.0, 0.0, 0.133	Marseilleviridae	Correctly accept the taxonomic assignment
Group I: dsDNA viruses	Unassigned	Marseilleviridae		Unassigned	Marseilleviridae	Lausannevirus	HQ113105	Lausannevirus isolate 7715, complete genome.	Marseilleviridae, Unclassified, Unclassified, Unclassified, Unclassified, Unclassified	1, NA, NA, NA, NA, NA	0.801, 0.0, 0.0, 0.055, 0.0, 0.221	Marseilleviridae	Correctly accept the taxonomic assignment	NA	NA	NA	NA	NA	NA	NA	NA	NA	NA
Group I: dsDNA viruses	Unassigned	Marseilleviridae		Unassigned	Marseilleviridae	Tunisvirus	KF483846	Tunisvirus fontaine2 strain U484, complete genome.	NA	NA	NA	NA	NA	Marseilleviridae, Unclassified, Unclassified, Unclassified, Unclassified, Unclassified	1, NA, NA, NA, NA, NA	0.81, 0.0, 0.032, 0.028, 0.0, 0.17	Marseilleviridae	Correctly accept the taxonomic assignment	NA	NA	NA	NA	NA
Group I: dsDNA viruses	Unassigned	Mimiviridae		Cafeteriavirus	Mimiviridae	Cafeteria roenbergensis virus	GU244497	Cafeteria roenbergensis virus BV-PW1, complete genome.	Unclassified, Unclassified, Unclassified, Unclassified, Unclassified, Unclassified	6, NA, NA, NA, NA, NA	0.307, 0.0, 0.0, 0.163, 0.0, 0.0	Unclassified	Correctly assign a virus of an 'unclassified' class to the 'Unclassified' class	Unclassified, Unclassified, Unclassified, Unclassified, Unclassified, Unclassified	6, NA, NA, NA, NA, NA	0.437, 0.0, 0.0, 0.161, 0.037, 0.046	Unclassified	Correctly assign a virus of an 'unclassified' class to the 'Unclassified' class	Unclassified, Unclassified, Unclassified, Unclassified, Unclassified, Unclassified	6, NA, NA, NA, NA, NA	0.342, 0.0, 0.0, 0.167, 0.03, 0.04	Unclassified	Correctly assign a virus of an 'unclassified' class to the 'Unclassified' class
Group I: dsDNA viruses	Unassigned	Mimiviridae		Mimivirus	Mimiviridae	Acanthamoeba polyphaga mimivirus	HQ336222	Acanthamoeba polyphaga mimivirus, complete genome.	Unclassified, Unclassified, Unclassified, Unclassified, Unclassified, Unclassified	6, NA, NA, NA, NA, NA	0.39, 0.0, 0.0, 0.175, 0.0, 0.288	Unclassified	Correctly assign a virus of an 'unclassified' class to the 'Unclassified' class	Unclassified, Unclassified, Unclassified, Unclassified, Unclassified, Unclassified	6, NA, NA, NA, NA, NA	0.397, 0.0, 0.0, 0.165, 0.0, 0.304	Unclassified	Correctly assign a virus of an 'unclassified' class to the 'Unclassified' class	Unclassified, Unclassified, Unclassified, Unclassified, Unclassified, Unclassified	6, NA, NA, NA, NA, NA	0.287, 0.0, 0.0, 0.167, 0.0, 0.224	Unclassified	Correctly assign a virus of an 'unclassified' class to the 'Unclassified' class
Group I: dsDNA viruses	Unassigned	Nimaviridae		Whispovirus	Nimaviridae	White spot syndrome virus	KT995472	White spot syndrome virus strain CN01, complete genome.	Unclassified, Unclassified, Unclassified, Unclassified, Unclassified, Unclassified	NA, NA, NA, NA, NA, NA	0.158, 0.0, 0.0, 0.0, 0.0, 0.056	Unclassified	Correctly assign a virus of an 'unclassified' class to the 'Unclassified' class	Unclassified, Unclassified, Unclassified, Unclassified, Unclassified, Unclassified	NA, NA, NA, NA, NA, NA	0.171, 0.0, 0.0, 0.0, 0.0, 0.0	Unclassified	Correctly assign a virus of an 'unclassified' class to the 'Unclassified' class	Unclassified, Unclassified, Unclassified, Unclassified, Unclassified, Unclassified	NA, NA, NA, NA, NA, NA	0.154, 0.0, 0.0, 0.0, 0.0, 0.067	Unclassified	Correctly assign a virus of an 'unclassified' class to the 'Unclassified' class
Group I: dsDNA viruses	Unassigned	Nudiviridae		Alphanudivirus	Nudiviridae	Gryllus bimaculatus nudivirus	EF203088	Gryllus bimaculatus nudivirus, complete genome.	Nudiviridae, Unclassified, Unclassified, Unclassified, Unclassified, Unclassified	1, NA, NA, NA, NA, NA	0.304, 0.0, 0.0, 0.0, 0.0, 0.0	Nudiviridae	Correctly accept the taxonomic assignment	NA	NA	NA	NA	NA	NA	NA	NA	NA	NA
Group I: dsDNA viruses	Unassigned	Nudiviridae		Alphanudivirus	Nudiviridae	Oryctes rhinoceros nudivirus	EU747721	Oryctes rhinoceros virus isolate Ma07 from Malaysia, complete genome.	NA	NA	NA	NA	NA	NA	NA	NA	NA	NA	Nudiviridae, Parvoviridae, Unclassified, Unclassified, Unclassified, Unclassified	1, 2, NA, NA, NA, NA	0.37, 0.062, 0.0, 0.0, 0.0, 0.0	Nudiviridae	Correctly accept the taxonomic assignment
Group I: dsDNA viruses	Unassigned	Nudiviridae		Betanudivirus	Nudiviridae	Helicoverpa zea nudivirus 2	JN418988	Helicoverpa zea nudivirus 2, complete genome.	NA	NA	NA	NA	NA	NA	NA	NA	NA	NA	Nudiviridae, Unclassified, Unclassified, Unclassified, Unclassified, Unclassified	1, NA, NA, NA, NA, NA	0.978, 0.0, 0.0, 0.0, 0.0, 0.0	Nudiviridae	Correctly accept the taxonomic assignment
Group I: dsDNA viruses	Unassigned	Nudiviridae		Betanudivirus	Nudiviridae	Heliothis zea nudivirus	AF451898	Heliothis zea virus 1, complete genome.	NA	NA	NA	NA	NA	Nudiviridae, Unclassified, Unclassified, Unclassified, Unclassified, Unclassified	1, NA, NA, NA, NA, NA	0.962, 0.0, 0.0, 0.0, 0.0, 0.066	Nudiviridae	Correctly accept the taxonomic assignment	NA	NA	NA	NA	NA
Group I: dsDNA viruses	Unassigned	Nudiviridae		Unassigned	Nudiviridae	Penaeus monodon nudivirus	KJ184318	Penaeus monodon nudivirus, complete genome.	Nudiviridae, Unclassified, Unclassified, Unclassified, Unclassified, Unclassified	1, NA, NA, NA, NA, NA	0.229, 0.0, 0.0, 0.0, 0.0, 0.0	Nudiviridae	Correctly accept the taxonomic assignment	NA	NA	NA	NA	NA	NA	NA	NA	NA	NA
Group I: dsDNA viruses	Unassigned	Nudiviridae		Unassigned	Nudiviridae	Tipula oleracea nudivirus	KM610234	Tipula oleracea nudivirus isolate 35, complete genome.	NA	NA	NA	NA	NA	Nudiviridae, Unclassified, Unclassified, Unclassified, Unclassified, Unclassified	1, NA, NA, NA, NA, NA	0.24, 0.0, 0.0, 0.0, 0.0, 0.0	Nudiviridae	Correctly accept the taxonomic assignment	NA	NA	NA	NA	NA
Group I: dsDNA viruses	Unassigned	Papillomaviridae		Alphapapillomavirus	Papillomaviridae	Alphapapillomavirus 1 (Human papillomavirus 32)	X74475	Human papillomavirus type 32 genomic DNA.	Papillomaviridae, Parvoviridae, Unclassified, Unclassified, Unclassified, Unclassified	1, 2, NA, NA, NA, NA	0.956, 0.098, 0.0, 0.0, 0.0, 0.0	Papillomaviridae	Correctly accept the taxonomic assignment	NA	NA	NA	NA	NA	NA	NA	NA	NA	NA
Group I: dsDNA viruses	Unassigned	Papillomaviridae		Alphapapillomavirus	Papillomaviridae	Alphapapillomavirus 10 (Human papillomavirus 6b)	X00203	Genital human papillomavirus type 6b (HPV6b).	NA	NA	NA	NA	NA	Papillomaviridae, Parvoviridae, Unclassified, Unclassified, Unclassified, Unclassified	1, 1, NA, NA, NA, NA	0.943, 0.197, 0.0, 0.0, 0.0, 0.0	Papillomaviridae	Correctly accept the taxonomic assignment	NA	NA	NA	NA	NA
Group I: dsDNA viruses	Unassigned	Papillomaviridae		Alphapapillomavirus	Papillomaviridae	Alphapapillomavirus 11 (Human papillomavirus 34)	X74476	Human papillomavirus type 34 genomic DNA.	Papillomaviridae, Parvoviridae, Unclassified, Unclassified, Unclassified, Unclassified	1, 2, NA, NA, NA, NA	0.946, 0.084, 0.0, 0.0, 0.0, 0.0	Papillomaviridae	Correctly accept the taxonomic assignment	NA	NA	NA	NA	NA	NA	NA	NA	NA	NA
Group I: dsDNA viruses	Unassigned	Papillomaviridae		Alphapapillomavirus	Papillomaviridae	Alphapapillomavirus 12 (Rhesus papillomavirus 1)	M60184	Rhesus papillomavirus type 1, complete genome.	NA	NA	NA	NA	NA	NA	NA	NA	NA	NA	Papillomaviridae, Parvoviridae, Unclassified, Unclassified, Unclassified, Unclassified	1, 1, NA, NA, NA, NA	0.963, 0.242, 0.0, 0.0, 0.0, 0.0	Papillomaviridae	Correctly accept the taxonomic assignment
Group I: dsDNA viruses	Unassigned	Papillomaviridae		Alphapapillomavirus	Papillomaviridae	Alphapapillomavirus 13 (Human papillomavirus 54)	U37488	Human papillomavirus type 54, complete genome.	NA	NA	NA	NA	NA	NA	NA	NA	NA	NA	Papillomaviridae, Parvoviridae, Unclassified, Unclassified, Unclassified, Unclassified	1, 1, NA, NA, NA, NA	0.937, 0.149, 0.0, 0.0, 0.0, 0.0	Papillomaviridae	Correctly accept the taxonomic assignment
Group I: dsDNA viruses	Unassigned	Papillomaviridae		Alphapapillomavirus	Papillomaviridae	Alphapapillomavirus 14 (Human papillomavirus 71)	AB040456	Human papillomavirus type 71 DNA, complete genome.	NA	NA	NA	NA	NA	NA	NA	NA	NA	NA	Papillomaviridae, Parvoviridae, Unclassified, Unclassified, Unclassified, Unclassified	1, 1, NA, NA, NA, NA	0.925, 0.122, 0.0, 0.0, 0.0, 0.0	Papillomaviridae	Correctly accept the taxonomic assignment
Group I: dsDNA viruses	Unassigned	Papillomaviridae		Alphapapillomavirus	Papillomaviridae	Alphapapillomavirus 2 (Human papillomavirus 10)	X74465	Human papillomavirus type 10 genomic DNA.	NA	NA	NA	NA	NA	Papillomaviridae, Parvoviridae, Unclassified, Unclassified, Unclassified, Unclassified	1, 1, NA, NA, NA, NA	0.95, 0.086, 0.0, 0.0, 0.0, 0.0	Papillomaviridae	Correctly accept the taxonomic assignment	NA	NA	NA	NA	NA
Group I: dsDNA viruses	Unassigned	Papillomaviridae		Alphapapillomavirus	Papillomaviridae	Alphapapillomavirus 3 (Human papillomavirus 61)	U31793	Human papillomavirus type 61, complete genome.	NA	NA	NA	NA	NA	NA	NA	NA	NA	NA	Papillomaviridae, Parvoviridae, Unclassified, Unclassified, Unclassified, Unclassified	1, 1, NA, NA, NA, NA	0.928, 0.121, 0.0, 0.0, 0.0, 0.0	Papillomaviridae	Correctly accept the taxonomic assignment
Group I: dsDNA viruses	Unassigned	Papillomaviridae		Alphapapillomavirus	Papillomaviridae	Alphapapillomavirus 4 (Human papillomavirus 2a)	X55964	Human papilloma virus type 2a complete DNA.	NA	NA	NA	NA	NA	Papillomaviridae, Parvoviridae, Unclassified, Unclassified, Unclassified, Unclassified	1, 1, NA, NA, NA, NA	0.946, 0.168, 0.0, 0.0, 0.0, 0.0	Papillomaviridae	Correctly accept the taxonomic assignment	NA	NA	NA	NA	NA
Group I: dsDNA viruses	Unassigned	Papillomaviridae		Alphapapillomavirus	Papillomaviridae	Alphapapillomavirus 5 (Human papillomavirus 26)	X74472	Human papillomavirus type 26 genomic DNA.	NA	NA	NA	NA	NA	Papillomaviridae, Parvoviridae, Unclassified, Unclassified, Unclassified, Unclassified	1, 1, NA, NA, NA, NA	0.961, 0.198, 0.0, 0.0, 0.0, 0.0	Papillomaviridae	Correctly accept the taxonomic assignment	NA	NA	NA	NA	NA
Group I: dsDNA viruses	Unassigned	Papillomaviridae		Alphapapillomavirus	Papillomaviridae	Alphapapillomavirus 6 (Human papillomavirus 30)	X74474	Human papillomavirus type 30 genomic DNA.	Papillomaviridae, Parvoviridae, Unclassified, Unclassified, Unclassified, Unclassified	1, 2, NA, NA, NA, NA	0.966, 0.168, 0.0, 0.0, 0.0, 0.0	Papillomaviridae	Correctly accept the taxonomic assignment	NA	NA	NA	NA	NA	NA	NA	NA	NA	NA
Group I: dsDNA viruses	Unassigned	Papillomaviridae		Alphapapillomavirus	Papillomaviridae	Alphapapillomavirus 7 (Human papillomavirus 18)	AY262282	Human papillomavirus type 18 complete sequence.	NA	NA	NA	NA	NA	Papillomaviridae, Parvoviridae, Unclassified, Unclassified, Unclassified, Unclassified	1, 1, NA, NA, NA, NA	0.997, 0.147, 0.0, 0.0, 0.0, 0.0	Papillomaviridae	Correctly accept the taxonomic assignment	NA	NA	NA	NA	NA
Group I: dsDNA viruses	Unassigned	Papillomaviridae		Alphapapillomavirus	Papillomaviridae	Alphapapillomavirus 7 (Human papillomavirus 18)	X05015	Human papillomavirus type 18 E6, E7, E1, E2, E4, E5, L1 & L2 genes.	Papillomaviridae, Parvoviridae, Unclassified, Unclassified, Unclassified, Unclassified	1, 2, NA, NA, NA, NA	0.996, 0.072, 0.0, 0.0, 0.0, 0.0	Papillomaviridae	Correctly accept the taxonomic assignment	NA	NA	NA	NA	NA	NA	NA	NA	NA	NA
Group I: dsDNA viruses	Unassigned	Papillomaviridae		Alphapapillomavirus	Papillomaviridae	Alphapapillomavirus 8 (Human papillomavirus 7)	X74463	Human papillomavirus type 7 genomic DNA.	NA	NA	NA	NA	NA	Papillomaviridae, Parvoviridae, Unclassified, Unclassified, Unclassified, Unclassified	1, 1, NA, NA, NA, NA	0.944, 0.17, 0.0, 0.0, 0.0, 0.0	Papillomaviridae	Correctly accept the taxonomic assignment	NA	NA	NA	NA	NA
Group I: dsDNA viruses	Unassigned	Papillomaviridae		Alphapapillomavirus	Papillomaviridae	Alphapapillomavirus 9 (Human papillomavirus 16)	K02718	Human papillomavirus type 16 (HPV16), complete genome.	Papillomaviridae, Parvoviridae, Unclassified, Unclassified, Unclassified, Unclassified	1, 2, NA, NA, NA, NA	0.959, 0.08, 0.0, 0.0, 0.0, 0.0	Papillomaviridae	Correctly accept the taxonomic assignment	NA	NA	NA	NA	NA	NA	NA	NA	NA	NA
Group I: dsDNA viruses	Unassigned	Papillomaviridae		Alphapapillomavirus	Papillomaviridae	Human papillomavirus 53	X74482	Human papillomavirus type 53 genomic DNA.	NA	NA	NA	NA	NA	NA	NA	NA	NA	NA	Papillomaviridae, Parvoviridae, Unclassified, Unclassified, Unclassified, Unclassified	1, 1, NA, NA, NA, NA	0.952, 0.199, 0.0, 0.0, 0.0, 0.0	Papillomaviridae	Correctly accept the taxonomic assignment
Group I: dsDNA viruses	Unassigned	Papillomaviridae		Alphapapillomavirus	Papillomaviridae	Human papillomavirus 90	AY057438	Human papillomavirus type 90, complete genome.	NA	NA	NA	NA	NA	Papillomaviridae, Parvoviridae, Unclassified, Unclassified, Unclassified, Unclassified	1, 1, NA, NA, NA, NA	0.947, 0.077, 0.0, 0.0, 0.0, 0.0	Papillomaviridae	Correctly accept the taxonomic assignment	NA	NA	NA	NA	NA
Group I: dsDNA viruses	Unassigned	Papillomaviridae		Betapapillomavirus	Papillomaviridae	Betapapillomavirus 1 (Human papillomavirus 5)	M17463	Human papillomoavirus type 5, complete genome.	Papillomaviridae, Parvoviridae, Unclassified, Unclassified, Unclassified, Unclassified	1, 2, NA, NA, NA, NA	0.955, 0.071, 0.0, 0.0, 0.0, 0.0	Papillomaviridae	Correctly accept the taxonomic assignment	NA	NA	NA	NA	NA	NA	NA	NA	NA	NA
Group I: dsDNA viruses	Unassigned	Papillomaviridae		Betapapillomavirus	Papillomaviridae	Betapapillomavirus 2 (Human papillomavirus 9)	X74464	Human papillomavirus type 9 genomic DNA.	NA	NA	NA	NA	NA	Papillomaviridae, Parvoviridae, Unclassified, Unclassified, Unclassified, Unclassified	1, 1, NA, NA, NA, NA	0.942, 0.143, 0.0, 0.0, 0.0, 0.0	Papillomaviridae	Correctly accept the taxonomic assignment	NA	NA	NA	NA	NA
Group I: dsDNA viruses	Unassigned	Papillomaviridae		Betapapillomavirus	Papillomaviridae	Betapapillomavirus 3 (Human papillomavirus 49)	X74480	Human papillomavirus type 49 genomic DNA.	Papillomaviridae, Unclassified, Unclassified, Unclassified, Unclassified, Unclassified	1, NA, NA, NA, NA, NA	0.961, 0.06, 0.0, 0.0, 0.0, 0.0	Papillomaviridae	Correctly accept the taxonomic assignment	NA	NA	NA	NA	NA	NA	NA	NA	NA	NA
Group I: dsDNA viruses	Unassigned	Papillomaviridae		Betapapillomavirus	Papillomaviridae	Betapapillomavirus 4 (Human papillomavirus 92)	AF531420	Human papillomavirus type 92, complete genome.	NA	NA	NA	NA	NA	NA	NA	NA	NA	NA	Papillomaviridae, Parvoviridae, Unclassified, Unclassified, Unclassified, Unclassified	1, 1, NA, NA, NA, NA	0.949, 0.071, 0.0, 0.0, 0.0, 0.0	Papillomaviridae	Correctly accept the taxonomic assignment
Group I: dsDNA viruses	Unassigned	Papillomaviridae		Betapapillomavirus	Papillomaviridae	Betapapillomavirus 5 (Human papillomavirus 96)	AY382779	Human papillomavirus type 96, complete genome.	NA	NA	NA	NA	NA	Papillomaviridae, Parvoviridae, Unclassified, Unclassified, Unclassified, Unclassified	1, 1, NA, NA, NA, NA	0.951, 0.157, 0.0, 0.0, 0.0, 0.0	Papillomaviridae	Correctly accept the taxonomic assignment	NA	NA	NA	NA	NA
Group I: dsDNA viruses	Unassigned	Papillomaviridae		Betapapillomavirus	Papillomaviridae	Betapapillomavirus 6 (Macaca fascicularis papillomavirus 2)	GU014531	Macaca fascicularis papillomavirus type 2 isolate Mac191, complete genome.	NA	NA	NA	NA	NA	Papillomaviridae, Parvoviridae, Unclassified, Unclassified, Unclassified, Unclassified	1, 1, NA, NA, NA, NA	0.943, 0.125, 0.0, 0.0, 0.0, 0.0	Papillomaviridae	Correctly accept the taxonomic assignment	NA	NA	NA	NA	NA
Group I: dsDNA viruses	Unassigned	Papillomaviridae		Betapapillomavirus	Papillomaviridae	Colobus guereza papillomavirus 2	GU014533	Colobus guereza papillomavirus type 2 isolate CgPV2, complete genome.	NA	NA	NA	NA	NA	Papillomaviridae, Parvoviridae, Unclassified, Unclassified, Unclassified, Unclassified	1, 1, NA, NA, NA, NA	0.948, 0.133, 0.0, 0.0, 0.0, 0.0	Papillomaviridae	Correctly accept the taxonomic assignment	NA	NA	NA	NA	NA
Group I: dsDNA viruses	Unassigned	Papillomaviridae		Chipapillomavirus	Papillomaviridae	Chipapillomavirus 1 (Canine papillomavirus 3)	DQ295066	Canine papillomavirus type 3, complete genome.	NA	NA	NA	NA	NA	Papillomaviridae, Parvoviridae, Unclassified, Unclassified, Unclassified, Unclassified	1, 1, NA, NA, NA, NA	0.961, 0.135, 0.0, 0.0, 0.0, 0.0	Papillomaviridae	Correctly accept the taxonomic assignment	NA	NA	NA	NA	NA
Group I: dsDNA viruses	Unassigned	Papillomaviridae		Chipapillomavirus	Papillomaviridae	Chipapillomavirus 2 (Canine papillomavirus 4)	EF584537	Canine papillomavirus - 4 isolate pug2006, complete genome.	NA	NA	NA	NA	NA	NA	NA	NA	NA	NA	Papillomaviridae, Parvoviridae, Unclassified, Unclassified, Unclassified, Unclassified	1, 1, NA, NA, NA, NA	0.952, 0.136, 0.0, 0.0, 0.0, 0.0	Papillomaviridae	Correctly accept the taxonomic assignment
Group I: dsDNA viruses	Unassigned	Papillomaviridae		Chipapillomavirus	Papillomaviridae	Chipapillomavirus 3 (Canis familiaris papillomavirus 8)	HQ262536	Canine papillomavirus 8 isolate Charlotte, complete genome.	NA	NA	NA	NA	NA	Papillomaviridae, Parvoviridae, Unclassified, Unclassified, Unclassified, Unclassified	1, 1, NA, NA, NA, NA	0.924, 0.183, 0.0, 0.0, 0.0, 0.0	Papillomaviridae	Correctly accept the taxonomic assignment	NA	NA	NA	NA	NA
Group I: dsDNA viruses	Unassigned	Papillomaviridae		Deltapapillomavirus	Papillomaviridae	Camelus dromedarius papillomavirus 2	HQ912791	Camelus dromedarius papillomavirus type 2, complete genome.	NA	NA	NA	NA	NA	Papillomaviridae, Parvoviridae, Unclassified, Unclassified, Unclassified, Unclassified	1, 1, NA, NA, NA, NA	0.903, 0.24, 0.0, 0.0, 0.0, 0.0	Papillomaviridae	Correctly accept the taxonomic assignment	NA	NA	NA	NA	NA
Group I: dsDNA viruses	Unassigned	Papillomaviridae		Deltapapillomavirus	Papillomaviridae	Deltapapillomavirus 1 (European elk papillomavirus)	M15953	European elk papillomavirus, complete genome.	NA	NA	NA	NA	NA	Papillomaviridae, Parvoviridae, Unclassified, Unclassified, Unclassified, Unclassified	1, 1, NA, NA, NA, NA	0.936, 0.214, 0.0, 0.0, 0.0, 0.0	Papillomaviridae	Correctly accept the taxonomic assignment	NA	NA	NA	NA	NA
Group I: dsDNA viruses	Unassigned	Papillomaviridae		Deltapapillomavirus	Papillomaviridae	Deltapapillomavirus 2 (Deer papillomavirus)	M11910	Deer papillomavirus (DPV), complete genome.	NA	NA	NA	NA	NA	NA	NA	NA	NA	NA	Papillomaviridae, Parvoviridae, Unclassified, Unclassified, Unclassified, Unclassified	1, 1, NA, NA, NA, NA	0.856, 0.18, 0.0, 0.0, 0.0, 0.0	Papillomaviridae	Correctly accept the taxonomic assignment
Group I: dsDNA viruses	Unassigned	Papillomaviridae		Deltapapillomavirus	Papillomaviridae	Deltapapillomavirus 3 (Ovine papillomavirus 1)	U83594	Ovine papillomavirus 1 complete genome.	NA	NA	NA	NA	NA	NA	NA	NA	NA	NA	Papillomaviridae, Parvoviridae, Unclassified, Unclassified, Unclassified, Unclassified	1, 1, NA, NA, NA, NA	0.916, 0.201, 0.0, 0.0, 0.0, 0.0	Papillomaviridae	Correctly accept the taxonomic assignment
Group I: dsDNA viruses	Unassigned	Papillomaviridae		Deltapapillomavirus	Papillomaviridae	Deltapapillomavirus 4 (Bovine papillomavirus 1)	X02346	Bovine papillomavirus - 1 complete genome.	NA	NA	NA	NA	NA	NA	NA	NA	NA	NA	Papillomaviridae, Parvoviridae, Unclassified, Unclassified, Unclassified, Unclassified	1, 1, NA, NA, NA, NA	0.978, 0.201, 0.0, 0.0, 0.0, 0.0	Papillomaviridae	Correctly accept the taxonomic assignment
Group I: dsDNA viruses	Unassigned	Papillomaviridae		Deltapapillomavirus	Papillomaviridae	Deltapapillomavirus 5 (Capreolus capreolus papillomavirus 1)	EF680235	Western roedeer papillomavirus 1 isolate CcPV-1, complete genome.	Papillomaviridae, Parvoviridae, Unclassified, Unclassified, Unclassified, Unclassified	1, 2, NA, NA, NA, NA	0.927, 0.203, 0.0, 0.0, 0.0, 0.0	Papillomaviridae	Correctly accept the taxonomic assignment	NA	NA	NA	NA	NA	NA	NA	NA	NA	NA
Group I: dsDNA viruses	Unassigned	Papillomaviridae		Deltapapillomavirus	Papillomaviridae	Deltapapillomavirus 6 (Camelus dromedarius papillomavirus 1)	HQ912790	Camelus dromedarius papillomavirus type 1, complete genome.	Papillomaviridae, Parvoviridae, Unclassified, Unclassified, Unclassified, Unclassified	1, 2, NA, NA, NA, NA	0.923, 0.178, 0.0, 0.0, 0.0, 0.0	Papillomaviridae	Correctly accept the taxonomic assignment	NA	NA	NA	NA	NA	NA	NA	NA	NA	NA
Group I: dsDNA viruses	Unassigned	Papillomaviridae		Dyochipapillomavirus	Papillomaviridae	Dyochipapillomavirus 1 (Equus asinus papillomavirus 1)	KF741371	Equus asinus papillomavirus AA-2014 isolate Asinara, complete genome.	Papillomaviridae, Parvoviridae, Unclassified, Unclassified, Unclassified, Unclassified	1, 2, NA, NA, NA, NA	0.872, 0.112, 0.0, 0.0, 0.0, 0.0	Papillomaviridae	Correctly accept the taxonomic assignment	NA	NA	NA	NA	NA	NA	NA	NA	NA	NA
Group I: dsDNA viruses	Unassigned	Papillomaviridae		Dyodeltapapillomavirus	Papillomaviridae	Dyodeltapapillomavirus 1 (Sus scrofa papillomavirus 1)	EF395818	Sus scrofa papillomavirus type 1 isolate variant a, complete genome.	NA	NA	NA	NA	NA	Papillomaviridae, Parvoviridae, Unclassified, Unclassified, Unclassified, Unclassified	1, 1, NA, NA, NA, NA	0.934, 0.14, 0.0, 0.0, 0.0, 0.0	Papillomaviridae	Correctly accept the taxonomic assignment	NA	NA	NA	NA	NA
Group I: dsDNA viruses	Unassigned	Papillomaviridae		Dyoepsilonpapillomavirus	Papillomaviridae	Dyoepsilonpapillomavirus 1 (Francolinus leucoscepus papillomavirus 1)	EU188799	Francolinus leucoscepus papillomavirus 1, complete genome.	NA	NA	NA	NA	NA	NA	NA	NA	NA	NA	Papillomaviridae, Unclassified, Unclassified, Unclassified, Unclassified, Unclassified	1, NA, NA, NA, NA, NA	0.772, 0.0, 0.0, 0.0, 0.0, 0.0	Papillomaviridae	Correctly accept the taxonomic assignment
Group I: dsDNA viruses	Unassigned	Papillomaviridae		Dyoetapapillomavirus	Papillomaviridae	Dyoetapapillomavirus 1 (Erinaceus europaeus papillomavirus 1)	FJ379293	European hedgehog papillomavirus, complete genome.	NA	NA	NA	NA	NA	NA	NA	NA	NA	NA	Papillomaviridae, Parvoviridae, Unclassified, Unclassified, Unclassified, Unclassified	1, 1, NA, NA, NA, NA	0.919, 0.234, 0.0, 0.0, 0.0, 0.0	Papillomaviridae	Correctly accept the taxonomic assignment
Group I: dsDNA viruses	Unassigned	Papillomaviridae		Dyoiotapapillomavirus	Papillomaviridae	Dyoiotapapillomavirus 1 (Equus caballus papillomavirus 3)	GU384895	Equine papillomavirus 3 isolate Haflinger, complete genome.	NA	NA	NA	NA	NA	Papillomaviridae, Parvoviridae, Unclassified, Unclassified, Unclassified, Unclassified	1, 1, NA, NA, NA, NA	0.931, 0.145, 0.0, 0.0, 0.0, 0.0	Papillomaviridae	Correctly accept the taxonomic assignment	NA	NA	NA	NA	NA
Group I: dsDNA viruses	Unassigned	Papillomaviridae		Dyoiotapapillomavirus	Papillomaviridae	Dyoiotapapillomavirus 2 (Equus ferus caballus papillomavirus 4)	JQ031032	Equus ferus caballus papillomavirus type 4, complete genome.	NA	NA	NA	NA	NA	Papillomaviridae, Parvoviridae, Unclassified, Unclassified, Unclassified, Unclassified	1, 1, NA, NA, NA, NA	0.908, 0.096, 0.0, 0.0, 0.0, 0.0	Papillomaviridae	Correctly accept the taxonomic assignment	NA	NA	NA	NA	NA
Group I: dsDNA viruses	Unassigned	Papillomaviridae		Dyoiotapapillomavirus	Papillomaviridae	Equine papillomavirus 2	EU503122	Equine papillomavirus 2, complete genome.	Papillomaviridae, Parvoviridae, Unclassified, Unclassified, Unclassified, Unclassified	1, 2, NA, NA, NA, NA	0.88, 0.131, 0.0, 0.0, 0.0, 0.0	Papillomaviridae	Correctly accept the taxonomic assignment	NA	NA	NA	NA	NA	NA	NA	NA	NA	NA
Group I: dsDNA viruses	Unassigned	Papillomaviridae		Dyokappapapillomavirus	Papillomaviridae	Dyokappapapillomavirus 1 (Ovis aries papillomavirus 3)	FJ796965	Ovine papillomavirus type 3 isolate Sar1, complete genome.	NA	NA	NA	NA	NA	Papillomaviridae, Parvoviridae, Unclassified, Unclassified, Unclassified, Unclassified	1, 1, NA, NA, NA, NA	0.927, 0.064, 0.0, 0.0, 0.0, 0.0	Papillomaviridae	Correctly accept the taxonomic assignment	NA	NA	NA	NA	NA
Group I: dsDNA viruses	Unassigned	Papillomaviridae		Dyokappapapillomavirus	Papillomaviridae	Dyokappapapillomavirus 2 (Rupicapra rupicapra papillomavirus 1)	KC876045	Rupicapra rupicapra papillomavirus 1, complete genome.	Papillomaviridae, Unclassified, Unclassified, Unclassified, Unclassified, Unclassified	1, NA, NA, NA, NA, NA	0.903, 0.04, 0.0, 0.0, 0.0, 0.0	Papillomaviridae	Correctly accept the taxonomic assignment	NA	NA	NA	NA	NA	NA	NA	NA	NA	NA
Group I: dsDNA viruses	Unassigned	Papillomaviridae		Dyolambdapapillomavirus	Papillomaviridae	Dyolambdapapillomavirus 1 (Bettongia penicillata papillomavirus 1)	GU220391	Bettongia penicillata papillomavirus, complete genome.	NA	NA	NA	NA	NA	Papillomaviridae, Parvoviridae, Unclassified, Unclassified, Unclassified, Unclassified	1, 1, NA, NA, NA, NA	0.913, 0.14, 0.0, 0.0, 0.0, 0.0	Papillomaviridae	Correctly accept the taxonomic assignment	NA	NA	NA	NA	NA
Group I: dsDNA viruses	Unassigned	Papillomaviridae		Dyomupapillomavirus	Papillomaviridae	Dyomupapillomavirus 1 (Morelia spilota papillomavirus 1)	HQ262535	Morelia spilota papillomavirus 1 isolate Zurich 2009, complete genome.	NA	NA	NA	NA	NA	NA	NA	NA	NA	NA	Papillomaviridae, Parvoviridae, Unclassified, Unclassified, Unclassified, Unclassified	1, 1, NA, NA, NA, NA	0.936, 0.16, 0.0, 0.0, 0.0, 0.0	Papillomaviridae	Correctly accept the taxonomic assignment
Group I: dsDNA viruses	Unassigned	Papillomaviridae		Dyonupapillomavirus	Papillomaviridae	Dyonupapillomavirus 1 (Zalophus californianus papillomavirus 1)	HQ293213	Zalophus californianus papillomavirus 1 strain ZcPV1_2008, complete genome.	Papillomaviridae, Parvoviridae, Unclassified, Unclassified, Unclassified, Unclassified	1, 2, NA, NA, NA, NA	0.91, 0.158, 0.0, 0.0, 0.0, 0.0	Papillomaviridae	Correctly accept the taxonomic assignment	NA	NA	NA	NA	NA	NA	NA	NA	NA	NA
Group I: dsDNA viruses	Unassigned	Papillomaviridae		Dyoomegapapillomavirus	Papillomaviridae	Dyoomegapapillomavirus 1 (Eptesicus serotinus papillomavirus 2)	KC858264	Eptesicus serotinus papillomavirus type 2, complete genome.	NA	NA	NA	NA	NA	Papillomaviridae, Parvoviridae, Unclassified, Unclassified, Unclassified, Unclassified	1, 1, NA, NA, NA, NA	0.936, 0.232, 0.0, 0.028, 0.0, 0.0	Papillomaviridae	Correctly accept the taxonomic assignment	NA	NA	NA	NA	NA
Group I: dsDNA viruses	Unassigned	Papillomaviridae		Dyoomikronpapillomavirus	Papillomaviridae	Dyoomikronpapillomavirus 1 (Saimiri sciureus papillomavirus 1)	JF304765	Saimiri sciureus papillomavirus type 1 isolate Mac2066, complete genome.	NA	NA	NA	NA	NA	NA	NA	NA	NA	NA	Papillomaviridae, Parvoviridae, Unclassified, Unclassified, Unclassified, Unclassified	1, 1, NA, NA, NA, NA	0.948, 0.145, 0.0, 0.0, 0.0, 0.0	Papillomaviridae	Correctly accept the taxonomic assignment
Group I: dsDNA viruses	Unassigned	Papillomaviridae		Dyophipapillomavirus	Papillomaviridae	Dyophipapillomavirus 1 (Talpa europaea papillomavirus 1)	KC460986	Talpa europaea papillomavirus isolate Bruges/2009/05, complete genome.	Papillomaviridae, Parvoviridae, Unclassified, Unclassified, Unclassified, Unclassified	1, 2, NA, NA, NA, NA	0.937, 0.095, 0.0, 0.0, 0.0, 0.0	Papillomaviridae	Correctly accept the taxonomic assignment	NA	NA	NA	NA	NA	NA	NA	NA	NA	NA
Group I: dsDNA viruses	Unassigned	Papillomaviridae		Dyopipapillomavirus	Papillomaviridae	Dyopipapillomavirus 1 (Phocoena phocoena papillomavirus 4)	GU117623	Phocoena phocoena papillomavirus 4, complete genome.	NA	NA	NA	NA	NA	Papillomaviridae, Parvoviridae, Unclassified, Unclassified, Unclassified, Unclassified	1, 1, NA, NA, NA, NA	0.928, 0.147, 0.0, 0.0, 0.0, 0.0	Papillomaviridae	Correctly accept the taxonomic assignment	NA	NA	NA	NA	NA
Group I: dsDNA viruses	Unassigned	Papillomaviridae		Dyopsipapillomavirus	Papillomaviridae	Dyopsipapillomavirus 1 (Eptesicus serotinus papillomavirus 1)	KC858263	Eptesicus serotinus papillomavirus type 1, complete genome.	NA	NA	NA	NA	NA	NA	NA	NA	NA	NA	Papillomaviridae, Parvoviridae, Unclassified, Unclassified, Unclassified, Unclassified	1, 1, NA, NA, NA, NA	0.948, 0.147, 0.0, 0.0, 0.0, 0.0	Papillomaviridae	Correctly accept the taxonomic assignment
Group I: dsDNA viruses	Unassigned	Papillomaviridae		Dyorhopapillomavirus	Papillomaviridae	Dyorhopapillomavirus 1 (Equine papillomavirus 6)	JQ965698	Equine papillomavirus type 6, complete genome.	Papillomaviridae, Parvoviridae, Unclassified, Unclassified, Unclassified, Unclassified	1, 2, NA, NA, NA, NA	0.938, 0.104, 0.0, 0.0, 0.0, 0.0	Papillomaviridae	Correctly accept the taxonomic assignment	NA	NA	NA	NA	NA	NA	NA	NA	NA	NA
Group I: dsDNA viruses	Unassigned	Papillomaviridae		Dyosigmapapillomavirus	Papillomaviridae	Dyosigmapapillomavirus 1 (Castor canadensis papillomavirus 1)	KC020689	Castor canadensis papillomavirus type 1 isolate CcanPV1, complete genome.	NA	NA	NA	NA	NA	Papillomaviridae, Parvoviridae, Unclassified, Unclassified, Unclassified, Unclassified	1, 1, NA, NA, NA, NA	0.925, 0.169, 0.0, 0.0, 0.0, 0.0	Papillomaviridae	Correctly accept the taxonomic assignment	NA	NA	NA	NA	NA
Group I: dsDNA viruses	Unassigned	Papillomaviridae		Dyotaupapillomavirus	Papillomaviridae	Dyotaupapillomavirus 1 (Miniopterus schreibersii papillomavirus 1)	JQ692938	Miniopterus schreibersii papillomavirus 1 strain TT20F, complete genome.	Papillomaviridae, Parvoviridae, Unclassified, Unclassified, Unclassified, Unclassified	1, 2, NA, NA, NA, NA	0.904, 0.078, 0.0, 0.0, 0.0, 0.0	Papillomaviridae	Correctly accept the taxonomic assignment	NA	NA	NA	NA	NA	NA	NA	NA	NA	NA
Group I: dsDNA viruses	Unassigned	Papillomaviridae		Dyothetapapillomavirus	Papillomaviridae	Dyothetapapillomavirus 1 (Feline papillomavirus 2)	EU796884	Feline papillomavirus type 2 isolate Main Coon 2007, complete genome.	Papillomaviridae, Parvoviridae, Unclassified, Unclassified, Unclassified, Unclassified	1, 2, NA, NA, NA, NA	0.937, 0.165, 0.0, 0.0, 0.0, 0.0	Papillomaviridae	Correctly accept the taxonomic assignment	NA	NA	NA	NA	NA	NA	NA	NA	NA	NA
Group I: dsDNA viruses	Unassigned	Papillomaviridae		Dyoupsilonpapillomavirus	Papillomaviridae	Dyoupsilonpapillomavirus 1 (Eidolon helvum papillomavirus 1)	JX123128	Eidolon helvum papillomavirus type 1 E6 (E6), E7 (E7), E1 (E1), E2 (E2), L2 (L2), and L1 (L1) genes, complete cds.	Papillomaviridae, Parvoviridae, Unclassified, Unclassified, Unclassified, Unclassified	1, 2, NA, NA, NA, NA	0.919, 0.124, 0.0, 0.0, 0.0, 0.0	Papillomaviridae	Correctly accept the taxonomic assignment	NA	NA	NA	NA	NA	NA	NA	NA	NA	NA
Group I: dsDNA viruses	Unassigned	Papillomaviridae		Dyoxipapillomavirus	Papillomaviridae	Dyoxipapillomavirus 1 (Bos taurus papillomavirus 7)	DQ217793	Bovine papillomavirus 7, complete genome.	NA	NA	NA	NA	NA	Papillomaviridae, Parvoviridae, Unclassified, Unclassified, Unclassified, Unclassified	1, 1, NA, NA, NA, NA	0.886, 0.125, 0.0, 0.0, 0.0, 0.0	Papillomaviridae	Correctly accept the taxonomic assignment	NA	NA	NA	NA	NA
Group I: dsDNA viruses	Unassigned	Papillomaviridae		Dyozetapapillomavirus	Papillomaviridae	Dyozetapapillomavirus 1 (Caretta caretta papillomavirus 1)	EU493092	Caretta caretta papillomavirus 1, complete genome.	NA	NA	NA	NA	NA	NA	NA	NA	NA	NA	Papillomaviridae, Parvoviridae, Unclassified, Unclassified, Unclassified, Unclassified	1, 1, NA, NA, NA, NA	0.766, 0.068, 0.0, 0.0, 0.0, 0.0	Papillomaviridae	Correctly accept the taxonomic assignment
Group I: dsDNA viruses	Unassigned	Papillomaviridae		Epsilonpapillomavirus	Papillomaviridae	Cervus papillomavirus 2	KU350625	Cervus papillomavirus 2 isolate BernieDPV, complete genome.	NA	NA	NA	NA	NA	NA	NA	NA	NA	NA	Papillomaviridae, Parvoviridae, Unclassified, Unclassified, Unclassified, Unclassified	1, 1, NA, NA, NA, NA	0.911, 0.2, 0.0, 0.0, 0.0, 0.0	Papillomaviridae	Correctly accept the taxonomic assignment
Group I: dsDNA viruses	Unassigned	Papillomaviridae		Epsilonpapillomavirus	Papillomaviridae	Epsilonpapillomavirus 1 (Bovine papillomavirus 5)	AF457465	Bovine papillomavirus type 5, complete genome.	NA	NA	NA	NA	NA	Papillomaviridae, Parvoviridae, Unclassified, Unclassified, Unclassified, Unclassified	1, 1, NA, NA, NA, NA	0.896, 0.196, 0.0, 0.0, 0.0, 0.0	Papillomaviridae	Correctly accept the taxonomic assignment	NA	NA	NA	NA	NA
Group I: dsDNA viruses	Unassigned	Papillomaviridae		Etapapillomavirus	Papillomaviridae	Etapapillomavirus 1 (Fringilla coelebs papillomavirus)	AY057109	Fringilla coelebs papillomavirus, complete genome.	Papillomaviridae, Unclassified, Unclassified, Unclassified, Unclassified, Unclassified	1, NA, NA, NA, NA, NA	0.758, 0.038, 0.0, 0.0, 0.0, 0.0	Papillomaviridae	Correctly accept the taxonomic assignment	NA	NA	NA	NA	NA	NA	NA	NA	NA	NA
Group I: dsDNA viruses	Unassigned	Papillomaviridae		Gammapapillomavirus	Papillomaviridae	Gammapapillomavirus 1 (Human papillomavirus 4)	X70827	Human papillomavirus type 4 complete genome.	NA	NA	NA	NA	NA	Papillomaviridae, Parvoviridae, Unclassified, Unclassified, Unclassified, Unclassified	1, 1, NA, NA, NA, NA	0.948, 0.202, 0.0, 0.028, 0.0, 0.0	Papillomaviridae	Correctly accept the taxonomic assignment	NA	NA	NA	NA	NA
Group I: dsDNA viruses	Unassigned	Papillomaviridae		Gammapapillomavirus	Papillomaviridae	Gammapapillomavirus 10 (Human papillomavirus 121)	GQ845443	Human papillomavirus type 121, complete genome.	NA	NA	NA	NA	NA	NA	NA	NA	NA	NA	Papillomaviridae, Parvoviridae, Unclassified, Unclassified, Unclassified, Unclassified	1, 1, NA, NA, NA, NA	0.957, 0.11, 0.0, 0.0, 0.0, 0.0	Papillomaviridae	Correctly accept the taxonomic assignment
Group I: dsDNA viruses	Unassigned	Papillomaviridae		Gammapapillomavirus	Papillomaviridae	Gammapapillomavirus 11 (Human papillomavirus 126)	AB646346	Human papillomavirus type 126 DNA, complete genome.	Papillomaviridae, Parvoviridae, Unclassified, Unclassified, Unclassified, Unclassified	1, 2, NA, NA, NA, NA	0.945, 0.086, 0.0, 0.0, 0.0, 0.0	Papillomaviridae	Correctly accept the taxonomic assignment	NA	NA	NA	NA	NA	NA	NA	NA	NA	NA
Group I: dsDNA viruses	Unassigned	Papillomaviridae		Gammapapillomavirus	Papillomaviridae	Gammapapillomavirus 12 (Human papillomavirus 127)	HM011570	Gammapapillomavirus HPV127 isolate R3a, complete genome.	NA	NA	NA	NA	NA	Papillomaviridae, Parvoviridae, Unclassified, Unclassified, Unclassified, Unclassified	1, 1, NA, NA, NA, NA	0.96, 0.075, 0.0, 0.0, 0.0, 0.0	Papillomaviridae	Correctly accept the taxonomic assignment	NA	NA	NA	NA	NA
Group I: dsDNA viruses	Unassigned	Papillomaviridae		Gammapapillomavirus	Papillomaviridae	Gammapapillomavirus 13 (Human papillomavirus 128)	GU225708	Human papillomavirus type 128, complete genome.	NA	NA	NA	NA	NA	Papillomaviridae, Parvoviridae, Unclassified, Unclassified, Unclassified, Unclassified	1, 1, NA, NA, NA, NA	0.95, 0.128, 0.0, 0.0, 0.0, 0.0	Papillomaviridae	Correctly accept the taxonomic assignment	NA	NA	NA	NA	NA
Group I: dsDNA viruses	Unassigned	Papillomaviridae		Gammapapillomavirus	Papillomaviridae	Gammapapillomavirus 14 (Human papillomavirus 131)	GU117631	Human papillomavirus type 131, complete genome.	NA	NA	NA	NA	NA	NA	NA	NA	NA	NA	Papillomaviridae, Parvoviridae, Unclassified, Unclassified, Unclassified, Unclassified	1, 1, NA, NA, NA, NA	0.955, 0.102, 0.0, 0.0, 0.0, 0.0	Papillomaviridae	Correctly accept the taxonomic assignment
Group I: dsDNA viruses	Unassigned	Papillomaviridae		Gammapapillomavirus	Papillomaviridae	Gammapapillomavirus 15 (Human papillomavirus 135)	HM999987	Human papillomavirus type 135 isolate NJ3500, complete genome.	NA	NA	NA	NA	NA	NA	NA	NA	NA	NA	Papillomaviridae, Parvoviridae, Unclassified, Unclassified, Unclassified, Unclassified	1, 1, NA, NA, NA, NA	0.967, 0.141, 0.0, 0.0, 0.0, 0.0	Papillomaviridae	Correctly accept the taxonomic assignment
Group I: dsDNA viruses	Unassigned	Papillomaviridae		Gammapapillomavirus	Papillomaviridae	Gammapapillomavirus 16 (Human papillomavirus 137)	HM999989	Human papillomavirus type 137 isolate NJ2801H, complete genome.	NA	NA	NA	NA	NA	NA	NA	NA	NA	NA	Papillomaviridae, Parvoviridae, Unclassified, Unclassified, Unclassified, Unclassified	1, 1, NA, NA, NA, NA	0.958, 0.136, 0.0, 0.0, 0.0, 0.0	Papillomaviridae	Correctly accept the taxonomic assignment
Group I: dsDNA viruses	Unassigned	Papillomaviridae		Gammapapillomavirus	Papillomaviridae	Gammapapillomavirus 17 (Human papillomavirus 144)	HM999996	Human papillomavirus type 144 isolate CL3740, complete genome.	NA	NA	NA	NA	NA	Papillomaviridae, Parvoviridae, Unclassified, Unclassified, Unclassified, Unclassified	1, 1, NA, NA, NA, NA	0.944, 0.142, 0.0, 0.0, 0.0, 0.0	Papillomaviridae	Correctly accept the taxonomic assignment	NA	NA	NA	NA	NA
Group I: dsDNA viruses	Unassigned	Papillomaviridae		Gammapapillomavirus	Papillomaviridae	Gammapapillomavirus 18 (Human papillomavirus 156)	JX429973	Human papillomavirus type 156 isolate GC01, complete genome.	Papillomaviridae, Parvoviridae, Unclassified, Unclassified, Unclassified, Unclassified	1, 2, NA, NA, NA, NA	0.942, 0.113, 0.0, 0.0, 0.0, 0.0	Papillomaviridae	Correctly accept the taxonomic assignment	NA	NA	NA	NA	NA	NA	NA	NA	NA	NA
Group I: dsDNA viruses	Unassigned	Papillomaviridae		Gammapapillomavirus	Papillomaviridae	Gammapapillomavirus 19 (Human papillomavirus 161)	JX413109	Human papillomavirus type 161 isolate KC1, complete genome.	NA	NA	NA	NA	NA	NA	NA	NA	NA	NA	Papillomaviridae, Parvoviridae, Unclassified, Unclassified, Unclassified, Unclassified	1, 1, NA, NA, NA, NA	0.957, 0.146, 0.0, 0.0, 0.0, 0.0	Papillomaviridae	Correctly accept the taxonomic assignment
Group I: dsDNA viruses	Unassigned	Papillomaviridae		Gammapapillomavirus	Papillomaviridae	Gammapapillomavirus 2 (Human papillomavirus 48)	U31789	Human papillomavirus type 48, complete genome.	NA	NA	NA	NA	NA	NA	NA	NA	NA	NA	Papillomaviridae, Parvoviridae, Unclassified, Unclassified, Unclassified, Unclassified	1, 1, NA, NA, NA, NA	0.958, 0.096, 0.0, 0.0, 0.0, 0.0	Papillomaviridae	Correctly accept the taxonomic assignment
Group I: dsDNA viruses	Unassigned	Papillomaviridae		Gammapapillomavirus	Papillomaviridae	Gammapapillomavirus 20 (Human papillomavirus 163)	JX413107	Human papillomavirus type 163 isolate KC3, complete genome.	NA	NA	NA	NA	NA	NA	NA	NA	NA	NA	Papillomaviridae, Parvoviridae, Unclassified, Unclassified, Unclassified, Unclassified	1, 1, NA, NA, NA, NA	0.953, 0.115, 0.0, 0.0, 0.0, 0.0	Papillomaviridae	Correctly accept the taxonomic assignment
Group I: dsDNA viruses	Unassigned	Papillomaviridae		Gammapapillomavirus	Papillomaviridae	Gammapapillomavirus 21 (Human papillomavirus 167)	KC862318	Human papillomavirus type 167 isolate KC10, complete genome.	Papillomaviridae, Parvoviridae, Unclassified, Unclassified, Unclassified, Unclassified	1, 2, NA, NA, NA, NA	0.963, 0.077, 0.0, 0.0, 0.0, 0.0	Papillomaviridae	Correctly accept the taxonomic assignment	NA	NA	NA	NA	NA	NA	NA	NA	NA	NA
Group I: dsDNA viruses	Unassigned	Papillomaviridae		Gammapapillomavirus	Papillomaviridae	Gammapapillomavirus 22 (Human papillomavirus 172)	KF006399	Human papillomavirus type 172, complete genome.	Papillomaviridae, Parvoviridae, Unclassified, Unclassified, Unclassified, Unclassified	1, 2, NA, NA, NA, NA	0.94, 0.082, 0.0, 0.0, 0.0, 0.0	Papillomaviridae	Correctly accept the taxonomic assignment	NA	NA	NA	NA	NA	NA	NA	NA	NA	NA
Group I: dsDNA viruses	Unassigned	Papillomaviridae		Gammapapillomavirus	Papillomaviridae	Gammapapillomavirus 23 (Human papillomavirus 175)	KC108721	Human papillomavirus type 175 isolate SE87, complete genome.	NA	NA	NA	NA	NA	Papillomaviridae, Parvoviridae, Unclassified, Unclassified, Unclassified, Unclassified	1, 1, NA, NA, NA, NA	0.941, 0.206, 0.0, 0.0, 0.0, 0.0	Papillomaviridae	Correctly accept the taxonomic assignment	NA	NA	NA	NA	NA
Group I: dsDNA viruses	Unassigned	Papillomaviridae		Gammapapillomavirus	Papillomaviridae	Gammapapillomavirus 24 (Human papillomavirus 178)	KJ130020	Human papillomavirus type 178, complete genome.	Papillomaviridae, Parvoviridae, Unclassified, Unclassified, Unclassified, Unclassified	1, 2, NA, NA, NA, NA	0.947, 0.084, 0.0, 0.0, 0.0, 0.0	Papillomaviridae	Correctly accept the taxonomic assignment	NA	NA	NA	NA	NA	NA	NA	NA	NA	NA
Group I: dsDNA viruses	Unassigned	Papillomaviridae		Gammapapillomavirus	Papillomaviridae	Gammapapillomavirus 25 (Human papillomavirus 184)	HG530535	Human papillomavirus type 184 complete genome, isolate SIBX17.	NA	NA	NA	NA	NA	Papillomaviridae, Parvoviridae, Unclassified, Unclassified, Unclassified, Unclassified	1, 1, NA, NA, NA, NA	0.961, 0.134, 0.0, 0.0, 0.0, 0.0	Papillomaviridae	Correctly accept the taxonomic assignment	NA	NA	NA	NA	NA
Group I: dsDNA viruses	Unassigned	Papillomaviridae		Gammapapillomavirus	Papillomaviridae	Gammapapillomavirus 3 (Human papillomavirus 50)	U31790	Human papillomavirus type 50, complete genome.	NA	NA	NA	NA	NA	Papillomaviridae, Parvoviridae, Unclassified, Unclassified, Unclassified, Unclassified	1, 1, NA, NA, NA, NA	0.945, 0.129, 0.0, 0.0, 0.0, 0.0	Papillomaviridae	Correctly accept the taxonomic assignment	NA	NA	NA	NA	NA
Group I: dsDNA viruses	Unassigned	Papillomaviridae		Gammapapillomavirus	Papillomaviridae	Gammapapillomavirus 4 (Human papillomavirus 60)	U31792	Human papillomavirus type 60, complete genome.	NA	NA	NA	NA	NA	NA	NA	NA	NA	NA	Papillomaviridae, Parvoviridae, Unclassified, Unclassified, Unclassified, Unclassified	1, 1, NA, NA, NA, NA	0.951, 0.161, 0.0, 0.0, 0.0, 0.0	Papillomaviridae	Correctly accept the taxonomic assignment
Group I: dsDNA viruses	Unassigned	Papillomaviridae		Gammapapillomavirus	Papillomaviridae	Gammapapillomavirus 5 (Human papillomavirus 88)	EF467176	Human papillomavirus type 88, complete genome.	NA	NA	NA	NA	NA	Papillomaviridae, Parvoviridae, Unclassified, Unclassified, Unclassified, Unclassified	1, 1, NA, NA, NA, NA	0.961, 0.114, 0.0, 0.0, 0.0, 0.0	Papillomaviridae	Correctly accept the taxonomic assignment	NA	NA	NA	NA	NA
Group I: dsDNA viruses	Unassigned	Papillomaviridae		Gammapapillomavirus	Papillomaviridae	Gammapapillomavirus 6 (Human papillomavirus 101)	DQ080081	Human papillomavirus type 101, complete genome.	Papillomaviridae, Parvoviridae, Unclassified, Unclassified, Unclassified, Unclassified	1, 2, NA, NA, NA, NA	0.954, 0.092, 0.0, 0.0, 0.0, 0.0	Papillomaviridae	Correctly accept the taxonomic assignment	NA	NA	NA	NA	NA	NA	NA	NA	NA	NA
Group I: dsDNA viruses	Unassigned	Papillomaviridae		Gammapapillomavirus	Papillomaviridae	Gammapapillomavirus 7 (Human papillomavirus 109)	EU541441	Human papillomavirus type 109, complete genome.	NA	NA	NA	NA	NA	NA	NA	NA	NA	NA	Papillomaviridae, Parvoviridae, Unclassified, Unclassified, Unclassified, Unclassified	1, 1, NA, NA, NA, NA	0.952, 0.083, 0.0, 0.0, 0.0, 0.0	Papillomaviridae	Correctly accept the taxonomic assignment
Group I: dsDNA viruses	Unassigned	Papillomaviridae		Gammapapillomavirus	Papillomaviridae	Gammapapillomavirus 8 (Human papillomavirus 112)	EU541442	Human papillomavirus type 112, complete genome.	NA	NA	NA	NA	NA	NA	NA	NA	NA	NA	Papillomaviridae, Parvoviridae, Unclassified, Unclassified, Unclassified, Unclassified	1, 1, NA, NA, NA, NA	0.947, 0.157, 0.0, 0.0, 0.0, 0.0	Papillomaviridae	Correctly accept the taxonomic assignment
Group I: dsDNA viruses	Unassigned	Papillomaviridae		Gammapapillomavirus	Papillomaviridae	Gammapapillomavirus 9 (Human papillomavirus 116)	FJ804072	Human papillomavirus type 116 strain HPV116, complete sequence.	Papillomaviridae, Parvoviridae, Unclassified, Unclassified, Unclassified, Unclassified	1, 2, NA, NA, NA, NA	0.951, 0.222, 0.0, 0.0, 0.0, 0.0	Papillomaviridae	Correctly accept the taxonomic assignment	NA	NA	NA	NA	NA	NA	NA	NA	NA	NA
Group I: dsDNA viruses	Unassigned	Papillomaviridae		Gammapapillomavirus	Papillomaviridae	Human papillomavirus 103	DQ080078	Human papillomavirus type 103, complete genome.	NA	NA	NA	NA	NA	NA	NA	NA	NA	NA	Papillomaviridae, Parvoviridae, Unclassified, Unclassified, Unclassified, Unclassified	1, 1, NA, NA, NA, NA	0.969, 0.213, 0.0, 0.0, 0.0, 0.0	Papillomaviridae	Correctly accept the taxonomic assignment
Group I: dsDNA viruses	Unassigned	Papillomaviridae		Gammapapillomavirus	Papillomaviridae	Human papillomavirus 108	FM212639	Human papillomavirus type 108, complete genome.	NA	NA	NA	NA	NA	Papillomaviridae, Parvoviridae, Unclassified, Unclassified, Unclassified, Unclassified	1, 1, NA, NA, NA, NA	0.955, 0.165, 0.0, 0.0, 0.0, 0.0	Papillomaviridae	Correctly accept the taxonomic assignment	NA	NA	NA	NA	NA
Group I: dsDNA viruses	Unassigned	Papillomaviridae		Gammapapillomavirus	Papillomaviridae	Human papillomavirus 129	GU233853	Human papillomavirus type 129, complete genome.	Papillomaviridae, Parvoviridae, Unclassified, Unclassified, Unclassified, Unclassified	1, 2, NA, NA, NA, NA	0.932, 0.145, 0.0, 0.0, 0.0, 0.0	Papillomaviridae	Correctly accept the taxonomic assignment	NA	NA	NA	NA	NA	NA	NA	NA	NA	NA
Group I: dsDNA viruses	Unassigned	Papillomaviridae		Gammapapillomavirus	Papillomaviridae	Human papillomavirus 132	GU117632	Human papillomavirus type 132, complete genome.	Papillomaviridae, Parvoviridae, Unclassified, Unclassified, Unclassified, Unclassified	1, 2, NA, NA, NA, NA	0.961, 0.11, 0.0, 0.0, 0.0, 0.0	Papillomaviridae	Correctly accept the taxonomic assignment	NA	NA	NA	NA	NA	NA	NA	NA	NA	NA
Group I: dsDNA viruses	Unassigned	Papillomaviridae		Gammapapillomavirus	Papillomaviridae	Human papillomavirus 134	GU117634	Human papillomavirus type 134, complete genome.	NA	NA	NA	NA	NA	Papillomaviridae, Parvoviridae, Unclassified, Unclassified, Unclassified, Unclassified	1, 1, NA, NA, NA, NA	0.962, 0.099, 0.0, 0.0, 0.0, 0.0	Papillomaviridae	Correctly accept the taxonomic assignment	NA	NA	NA	NA	NA
Group I: dsDNA viruses	Unassigned	Papillomaviridae		Gammapapillomavirus	Papillomaviridae	Human papillomavirus 166	JX413104	Human papillomavirus type 166 isolate KC9, complete genome.	Papillomaviridae, Parvoviridae, Unclassified, Unclassified, Unclassified, Unclassified	1, 2, NA, NA, NA, NA	0.958, 0.08, 0.0, 0.0, 0.0, 0.0	Papillomaviridae	Correctly accept the taxonomic assignment	NA	NA	NA	NA	NA	NA	NA	NA	NA	NA
Group I: dsDNA viruses	Unassigned	Papillomaviridae		Gammapapillomavirus	Papillomaviridae	Human papillomavirus 201	KP692115	Human papillomavirus type 201 isolate HPV201, complete genome.	NA	NA	NA	NA	NA	NA	NA	NA	NA	NA	Papillomaviridae, Parvoviridae, Unclassified, Unclassified, Unclassified, Unclassified	1, 1, NA, NA, NA, NA	0.955, 0.127, 0.0, 0.0, 0.0, 0.0	Papillomaviridae	Correctly accept the taxonomic assignment
Group I: dsDNA viruses	Unassigned	Papillomaviridae		Gammapapillomavirus	Papillomaviridae	Human papillomavirus KC5	JX444073	Human papillomavirus KC5, complete genome.	Papillomaviridae, Unclassified, Unclassified, Unclassified, Unclassified, Unclassified	1, NA, NA, NA, NA, NA	0.961, 0.06, 0.0, 0.0, 0.0, 0.0	Papillomaviridae	Correctly accept the taxonomic assignment	NA	NA	NA	NA	NA	NA	NA	NA	NA	NA
Group I: dsDNA viruses	Unassigned	Papillomaviridae		Iotapapillomavirus	Papillomaviridae	Iotapapillomavirus 1 (Multimammate rat papillomavirus)	U01834	Multimammate rat papillomavirus, complete genome.	NA	NA	NA	NA	NA	Papillomaviridae, Parvoviridae, Unclassified, Unclassified, Unclassified, Unclassified	1, 1, NA, NA, NA, NA	0.943, 0.213, 0.0, 0.0, 0.0, 0.0	Papillomaviridae	Correctly accept the taxonomic assignment	NA	NA	NA	NA	NA
Group I: dsDNA viruses	Unassigned	Papillomaviridae		Kappapapillomavirus	Papillomaviridae	Kappapapillomavirus 1 (Rabbit oral papillomavirus)	AF227240	Rabbit oral papillomavirus, complete genome.	NA	NA	NA	NA	NA	NA	NA	NA	NA	NA	Papillomaviridae, Parvoviridae, Unclassified, Unclassified, Unclassified, Unclassified	1, 1, NA, NA, NA, NA	0.913, 0.224, 0.0, 0.0, 0.0, 0.0	Papillomaviridae	Correctly accept the taxonomic assignment
Group I: dsDNA viruses	Unassigned	Papillomaviridae		Kappapapillomavirus	Papillomaviridae	Kappapapillomavirus 2 (Cottontail rabbit (Shope) papillomavirus)	K02708	Cottontail rabbit (Shope) papillomavirus, complete genome.	Papillomaviridae, Parvoviridae, Unclassified, Unclassified, Unclassified, Unclassified	1, 2, NA, NA, NA, NA	0.922, 0.12, 0.0, 0.012, 0.0, 0.0	Papillomaviridae	Correctly accept the taxonomic assignment	NA	NA	NA	NA	NA	NA	NA	NA	NA	NA
Group I: dsDNA viruses	Unassigned	Papillomaviridae		Lambdapapillomavirus	Papillomaviridae	Enhydra lutris papillomavirus 1	KJ410351	Enhydra lutris papillomavirus 1 isolate 6898-13, complete genome.	NA	NA	NA	NA	NA	Papillomaviridae, Parvoviridae, Unclassified, Unclassified, Unclassified, Unclassified	1, 1, NA, NA, NA, NA	0.922, 0.161, 0.0, 0.0, 0.0, 0.0	Papillomaviridae	Correctly accept the taxonomic assignment	NA	NA	NA	NA	NA
Group I: dsDNA viruses	Unassigned	Papillomaviridae		Lambdapapillomavirus	Papillomaviridae	Lambdapapillomavirus 1 (Felis domesticus papillomavirus 1)	AF480454	Felis domesticus papillomavirus type 1, complete genome.	NA	NA	NA	NA	NA	NA	NA	NA	NA	NA	Papillomaviridae, Parvoviridae, Unclassified, Unclassified, Unclassified, Unclassified	1, 1, NA, NA, NA, NA	0.94, 0.157, 0.0, 0.0, 0.0, 0.0	Papillomaviridae	Correctly accept the taxonomic assignment
Group I: dsDNA viruses	Unassigned	Papillomaviridae		Lambdapapillomavirus	Papillomaviridae	Lambdapapillomavirus 2 (Canine oral papillomavirus)	D55633	Canine oral papillomavirus complete genome sequence.	Papillomaviridae, Parvoviridae, Unclassified, Unclassified, Unclassified, Unclassified	1, 2, NA, NA, NA, NA	0.942, 0.094, 0.0, 0.0, 0.0, 0.0	Papillomaviridae	Correctly accept the taxonomic assignment	NA	NA	NA	NA	NA	NA	NA	NA	NA	NA
Group I: dsDNA viruses	Unassigned	Papillomaviridae		Lambdapapillomavirus	Papillomaviridae	Lambdapapillomavirus 3 (Canis familiaris papillomavirus 6)	FJ492744	Canine papillomavirus 6 isolate Zurich, complete genome.	Papillomaviridae, Parvoviridae, Unclassified, Unclassified, Unclassified, Unclassified	1, 2, NA, NA, NA, NA	0.937, 0.078, 0.0, 0.0, 0.0, 0.0	Papillomaviridae	Correctly accept the taxonomic assignment	NA	NA	NA	NA	NA	NA	NA	NA	NA	NA
Group I: dsDNA viruses	Unassigned	Papillomaviridae		Lambdapapillomavirus	Papillomaviridae	Lambdapapillomavirus 4 (Procyon lotor papillomavirus 1)	AY763115	Procyon lotor papillomavirus type 1 isolate Z146-02, complete genome.	NA	NA	NA	NA	NA	NA	NA	NA	NA	NA	Papillomaviridae, Parvoviridae, Unclassified, Unclassified, Unclassified, Unclassified	1, 1, NA, NA, NA, NA	0.927, 0.142, 0.0, 0.0, 0.0, 0.0	Papillomaviridae	Correctly accept the taxonomic assignment
Group I: dsDNA viruses	Unassigned	Papillomaviridae		Lambdapapillomavirus	Papillomaviridae	Lambdapapillomavirus 5 (Crocuta crocuta papillomavirus 1)	HQ585856	Crocuta crocuta papillomavirus 1, complete genome.	NA	NA	NA	NA	NA	NA	NA	NA	NA	NA	Papillomaviridae, Parvoviridae, Unclassified, Unclassified, Unclassified, Unclassified	1, 1, NA, NA, NA, NA	0.921, 0.113, 0.0, 0.0, 0.0, 0.0	Papillomaviridae	Correctly accept the taxonomic assignment
Group I: dsDNA viruses	Unassigned	Papillomaviridae		Mupapillomavirus	Papillomaviridae	Mupapillomavirus 1 (Human papillomavirus 1a)	V01116	Human papilloma virus type 1a E6, E8, E7, L2 & L2 genes.	NA	NA	NA	NA	NA	NA	NA	NA	NA	NA	Papillomaviridae, Parvoviridae, Unclassified, Unclassified, Unclassified, Unclassified	1, 1, NA, NA, NA, NA	0.954, 0.174, 0.0, 0.0, 0.0, 0.0	Papillomaviridae	Correctly accept the taxonomic assignment
Group I: dsDNA viruses	Unassigned	Papillomaviridae		Mupapillomavirus	Papillomaviridae	Mupapillomavirus 2 (Human papillomavirus 63)	X70828	Human papillomavirus type 63 complete genome.	NA	NA	NA	NA	NA	Papillomaviridae, Parvoviridae, Unclassified, Unclassified, Unclassified, Unclassified	1, 1, NA, NA, NA, NA	0.96, 0.166, 0.0, 0.0, 0.0, 0.0	Papillomaviridae	Correctly accept the taxonomic assignment	NA	NA	NA	NA	NA
Group I: dsDNA viruses	Unassigned	Papillomaviridae		Mupapillomavirus	Papillomaviridae	Mupapillomavirus 3 (Human papillomavirus 204)	KP769769	Human papillomavirus type 204 isolate A342, complete genome.	NA	NA	NA	NA	NA	Papillomaviridae, Parvoviridae, Unclassified, Unclassified, Unclassified, Unclassified	1, 1, NA, NA, NA, NA	0.935, 0.157, 0.0, 0.0, 0.0, 0.0	Papillomaviridae	Correctly accept the taxonomic assignment	NA	NA	NA	NA	NA
Group I: dsDNA viruses	Unassigned	Papillomaviridae		Nupapillomavirus	Papillomaviridae	Nupapillomavirus 1 (Human papillomavirus 41)	X56147	Human papillomavirus type 41.	Papillomaviridae, Parvoviridae, Unclassified, Unclassified, Unclassified, Unclassified	1, 2, NA, NA, NA, NA	0.886, 0.104, 0.0, 0.0, 0.0, 0.0	Papillomaviridae	Correctly accept the taxonomic assignment	NA	NA	NA	NA	NA	NA	NA	NA	NA	NA
Group I: dsDNA viruses	Unassigned	Papillomaviridae		Omegapapillomavirus	Papillomaviridae	Omegapapillomavirus 1 (Ursus maritimus papillomavirus 1)	EF536349	Ursus maritimus papillomavirus type 1, complete genome.	NA	NA	NA	NA	NA	NA	NA	NA	NA	NA	Papillomaviridae, Parvoviridae, Unclassified, Unclassified, Unclassified, Unclassified	1, 1, NA, NA, NA, NA	0.947, 0.174, 0.0, 0.0, 0.0, 0.0	Papillomaviridae	Correctly accept the taxonomic assignment
Group I: dsDNA viruses	Unassigned	Papillomaviridae		Omikronpapillomavirus	Papillomaviridae	Omikronpapillomavirus 1 (Phocoena spinipinnis papillomavirus)	AJ238373	Phocoena spinipinnis papillomavirus complete genome.	NA	NA	NA	NA	NA	NA	NA	NA	NA	NA	Papillomaviridae, Parvoviridae, Unclassified, Unclassified, Unclassified, Unclassified	1, 1, NA, NA, NA, NA	0.913, 0.177, 0.0, 0.0, 0.0, 0.0	Papillomaviridae	Correctly accept the taxonomic assignment
Group I: dsDNA viruses	Unassigned	Papillomaviridae		Phipapillomavirus	Papillomaviridae	Phipapillomavirus 1 (Capra hircus papillomavirus 1)	DQ091200	Capra hircus papillomavirus type 1, complete genome.	Papillomaviridae, Parvoviridae, Unclassified, Unclassified, Unclassified, Unclassified	1, 2, NA, NA, NA, NA	0.917, 0.082, 0.0, 0.0, 0.0, 0.0	Papillomaviridae	Correctly accept the taxonomic assignment	NA	NA	NA	NA	NA	NA	NA	NA	NA	NA
Group I: dsDNA viruses	Unassigned	Papillomaviridae		Pipapillomavirus	Papillomaviridae	Apodemus sylvaticus papillomavirus 1	HQ625440	Apodemus sylvaticus papillomavirus 1, complete genome.	Papillomaviridae, Unclassified, Unclassified, Unclassified, Unclassified, Unclassified	1, NA, NA, NA, NA, NA	0.926, 0.053, 0.0, 0.0, 0.0, 0.0	Papillomaviridae	Correctly accept the taxonomic assignment	NA	NA	NA	NA	NA	NA	NA	NA	NA	NA
Group I: dsDNA viruses	Unassigned	Papillomaviridae		Pipapillomavirus	Papillomaviridae	Micromys minutus papillomavirus 1	DQ269468	Old World harvest mouse papillomavirus, complete genome.	NA	NA	NA	NA	NA	NA	NA	NA	NA	NA	Papillomaviridae, Parvoviridae, Unclassified, Unclassified, Unclassified, Unclassified	1, 1, NA, NA, NA, NA	0.935, 0.207, 0.0, 0.0, 0.0, 0.0	Papillomaviridae	Correctly accept the taxonomic assignment
Group I: dsDNA viruses	Unassigned	Papillomaviridae		Pipapillomavirus	Papillomaviridae	Mus musculus papillomavirus type 1	GU808564	Mus musculus papillomavirus type 1 isolate MusPV, complete genome.	Papillomaviridae, Unclassified, Unclassified, Unclassified, Unclassified, Unclassified	1, NA, NA, NA, NA, NA	0.95, 0.051, 0.0, 0.0, 0.0, 0.0	Papillomaviridae	Correctly accept the taxonomic assignment	NA	NA	NA	NA	NA	NA	NA	NA	NA	NA
Group I: dsDNA viruses	Unassigned	Papillomaviridae		Pipapillomavirus	Papillomaviridae	Pipapillomavirus 1 (Mesocricetus auratus papillomavirus 1)	HG530538	Mesocricetus auratus papillomavirus 1 complete genome, isolate APV10.	NA	NA	NA	NA	NA	NA	NA	NA	NA	NA	Papillomaviridae, Parvoviridae, Unclassified, Unclassified, Unclassified, Unclassified	1, 1, NA, NA, NA, NA	0.945, 0.173, 0.0, 0.0, 0.0, 0.0	Papillomaviridae	Correctly accept the taxonomic assignment
Group I: dsDNA viruses	Unassigned	Papillomaviridae		Pipapillomavirus	Papillomaviridae	Pipapillomavirus 2 (Mastomys coucha papillomavirus 2)	DQ664501	Mastomys coucha papillomavirus 2, complete genome.	NA	NA	NA	NA	NA	NA	NA	NA	NA	NA	Papillomaviridae, Parvoviridae, Unclassified, Unclassified, Unclassified, Unclassified	1, 1, NA, NA, NA, NA	0.942, 0.119, 0.0, 0.0, 0.0, 0.0	Papillomaviridae	Correctly accept the taxonomic assignment
Group I: dsDNA viruses	Unassigned	Papillomaviridae		Psipapillomavirus	Papillomaviridae	Psipapillomavirus 1 (Rousettus aegyptiacus papillomavirus 1)	DQ366842	Rousettus aegyptiacus papillomavirus type 1, complete genome.	Papillomaviridae, Parvoviridae, Unclassified, Unclassified, Unclassified, Unclassified	1, 2, NA, NA, NA, NA	0.921, 0.119, 0.0, 0.0, 0.0, 0.0	Papillomaviridae	Correctly accept the taxonomic assignment	NA	NA	NA	NA	NA	NA	NA	NA	NA	NA
Group I: dsDNA viruses	Unassigned	Papillomaviridae		Rhopapillomavirus	Papillomaviridae	Rhopapillomavirus 1 (Trichechus manatus papillomavirus 1)	AY609301	Trichechus manatus latirostris papillomavirus type 1, complete genome.	NA	NA	NA	NA	NA	NA	NA	NA	NA	NA	Papillomaviridae, Parvoviridae, Unclassified, Unclassified, Unclassified, Unclassified	1, 1, NA, NA, NA, NA	0.931, 0.16, 0.0, 0.0, 0.0, 0.0	Papillomaviridae	Correctly accept the taxonomic assignment
Group I: dsDNA viruses	Unassigned	Papillomaviridae		Rhopapillomavirus	Papillomaviridae	Rhopapillomavirus 2 (Trichechus manatus papillomavirus 3)	KP205502	Trichechus manatus papillomavirus 3 strain TmPV-3, complete genome.	NA	NA	NA	NA	NA	NA	NA	NA	NA	NA	Papillomaviridae, Parvoviridae, Unclassified, Unclassified, Unclassified, Unclassified	1, 1, NA, NA, NA, NA	0.936, 0.168, 0.0, 0.0, 0.0, 0.0	Papillomaviridae	Correctly accept the taxonomic assignment
Group I: dsDNA viruses	Unassigned	Papillomaviridae		Sigmapapillomavirus	Papillomaviridae	Sigmapapillomavirus 1 (Erethizon dorsatum papillomavirus 1)	AY684126	Erethizon dorsatum papillomavirus type 1, complete genome.	Papillomaviridae, Parvoviridae, Unclassified, Unclassified, Unclassified, Unclassified	1, 2, NA, NA, NA, NA	0.911, 0.126, 0.0, 0.0, 0.0, 0.0	Papillomaviridae	Correctly accept the taxonomic assignment	NA	NA	NA	NA	NA	NA	NA	NA	NA	NA
Group I: dsDNA viruses	Unassigned	Papillomaviridae		Taupapillomavirus	Papillomaviridae	Felis catus papillomavirus 4	KF147892	Felis catus papillomavirus 4 isolate MY-3, complete genome.	Papillomaviridae, Parvoviridae, Unclassified, Unclassified, Unclassified, Unclassified	1, 2, NA, NA, NA, NA	0.92, 0.093, 0.0, 0.0, 0.0, 0.0	Papillomaviridae	Correctly accept the taxonomic assignment	NA	NA	NA	NA	NA	NA	NA	NA	NA	NA
Group I: dsDNA viruses	Unassigned	Papillomaviridae		Taupapillomavirus	Papillomaviridae	Taupapillomavirus 1 (Canis familiaris papillomavirus 2)	AY722648	Canine papillomavirus 2, complete genome.	NA	NA	NA	NA	NA	Papillomaviridae, Parvoviridae, Unclassified, Unclassified, Unclassified, Unclassified	1, 1, NA, NA, NA, NA	0.933, 0.08, 0.0, 0.0, 0.0, 0.0	Papillomaviridae	Correctly accept the taxonomic assignment	NA	NA	NA	NA	NA
Group I: dsDNA viruses	Unassigned	Papillomaviridae		Taupapillomavirus	Papillomaviridae	Taupapillomavirus 2 (Canis familiaris papillomavirus 13)	JX141478	Canine papillomavirus 13 isolate Zurich/2011, complete genome.	NA	NA	NA	NA	NA	NA	NA	NA	NA	NA	Papillomaviridae, Parvoviridae, Unclassified, Unclassified, Unclassified, Unclassified	1, 1, NA, NA, NA, NA	0.921, 0.081, 0.0, 0.0, 0.0, 0.0	Papillomaviridae	Correctly accept the taxonomic assignment
Group I: dsDNA viruses	Unassigned	Papillomaviridae		Taupapillomavirus	Papillomaviridae	Taupapillomavirus 3 (Felis catus papillomavirus 3)	JX972168	Felis catus papillomavirus-3, complete genome.	NA	NA	NA	NA	NA	NA	NA	NA	NA	NA	Papillomaviridae, Parvoviridae, Unclassified, Unclassified, Unclassified, Unclassified	1, 1, NA, NA, NA, NA	0.897, 0.157, 0.0, 0.0, 0.0, 0.0	Papillomaviridae	Correctly accept the taxonomic assignment
Group I: dsDNA viruses	Unassigned	Papillomaviridae		Thetapapillomavirus	Papillomaviridae	Thetapapillomavirus 1 (Psittacus erithacus timneh papillomavirus)	AF502599	Psittacus erithacus timneh papillomavirus, complete genome.	NA	NA	NA	NA	NA	Papillomaviridae, Unclassified, Unclassified, Unclassified, Unclassified, Unclassified	1, NA, NA, NA, NA, NA	0.751, 0.0, 0.0, 0.0, 0.0, 0.0	Papillomaviridae	Correctly accept the taxonomic assignment	NA	NA	NA	NA	NA
Group I: dsDNA viruses	Unassigned	Papillomaviridae		Treisdeltapapillomavirus	Papillomaviridae	Treisdeltapapillomavirus 1 (Rhinolophus ferrumequinum papillomavirus 1)	KC858266	Rhinolophus ferrumequinum papillomavirus type 1, complete genome.	NA	NA	NA	NA	NA	Papillomaviridae, Unclassified, Unclassified, Unclassified, Unclassified, Unclassified	1, NA, NA, NA, NA, NA	0.938, 0.048, 0.0, 0.0, 0.0, 0.0	Papillomaviridae	Correctly accept the taxonomic assignment	NA	NA	NA	NA	NA
Group I: dsDNA viruses	Unassigned	Papillomaviridae		Treisepsilonpapillomavirus	Papillomaviridae	Treisepsilonpapillomavirus 1 (Pygoscelis adeliae papillomavirus 1)	KJ173785	Pygoscelis adeliae papillomavirus isolate Crozier_2013, complete genome.	Papillomaviridae, Unclassified, Unclassified, Unclassified, Unclassified, Unclassified	1, NA, NA, NA, NA, NA	0.77, 0.0, 0.0, 0.0, 0.0, 0.0	Papillomaviridae	Correctly accept the taxonomic assignment	NA	NA	NA	NA	NA	NA	NA	NA	NA	NA
Group I: dsDNA viruses	Unassigned	Papillomaviridae		Treisetapapillomavirus	Papillomaviridae	Treisetapapillomavirus 1 (Vulpes vulpes papillomavirus 1)	KF857586	Vulpes vulpes papillomavirus 1 isolate ILAT 93957, complete genome.	Papillomaviridae, Parvoviridae, Unclassified, Unclassified, Unclassified, Unclassified	1, 2, NA, NA, NA, NA	0.956, 0.076, 0.0, 0.0, 0.0, 0.0	Papillomaviridae	Correctly accept the taxonomic assignment	NA	NA	NA	NA	NA	NA	NA	NA	NA	NA
Group I: dsDNA viruses	Unassigned	Papillomaviridae		Treiszetapapillomavirus	Papillomaviridae	Treiszetapapillomavirus 1 (Fulmarus glacialis papillomavirus 1)	KJ452243	Fulmarus glacialis papillomavirus 1, complete genome.	Papillomaviridae, Unclassified, Unclassified, Unclassified, Unclassified, Unclassified	1, NA, NA, NA, NA, NA	0.76, 0.0, 0.0, 0.0, 0.0, 0.0	Papillomaviridae	Correctly accept the taxonomic assignment	NA	NA	NA	NA	NA	NA	NA	NA	NA	NA
Group I: dsDNA viruses	Unassigned	Papillomaviridae		Unassigned	Papillomaviridae	Bandicoot papillomatosis carcinomatosis virus type 1	EU069819	Bandicoot papillomatosis carcinomatosis virus type 1, complete genome.	Papillomaviridae, Unclassified, Unclassified, Unclassified, Unclassified, Unclassified	1, NA, NA, NA, NA, NA	0.959, 0.0, 0.0, 0.0, 0.0, 0.0	Papillomaviridae	Correctly accept the taxonomic assignment	NA	NA	NA	NA	NA	NA	NA	NA	NA	NA
Group I: dsDNA viruses	Unassigned	Papillomaviridae		Unassigned	Papillomaviridae	Bandicoot papillomatosis carcinomatosis virus type 2	EU277647	Bandicoot papillomatosis carcinomatosis virus type 2, complete genome.	NA	NA	NA	NA	NA	Papillomaviridae, Unclassified, Unclassified, Unclassified, Unclassified, Unclassified	1, NA, NA, NA, NA, NA	0.955, 0.0, 0.0, 0.0, 0.0, 0.0	Papillomaviridae	Correctly accept the taxonomic assignment	NA	NA	NA	NA	NA
Group I: dsDNA viruses	Unassigned	Papillomaviridae		Unassigned	Papillomaviridae	Bos taurus papillomavirus 13	KU519390	Bos taurus papillomavirus 13 strain 14RO12, complete genome.	Papillomaviridae, Parvoviridae, Unclassified, Unclassified, Unclassified, Unclassified	1, 2, NA, NA, NA, NA	0.959, 0.146, 0.0, 0.0, 0.0, 0.0	Papillomaviridae	Correctly accept the taxonomic assignment	NA	NA	NA	NA	NA	NA	NA	NA	NA	NA
Group I: dsDNA viruses	Unassigned	Papillomaviridae		Unassigned	Papillomaviridae	Bos taurus papillomavirus 16	KU519391	Bos taurus papillomavirus 16, complete genome.	NA	NA	NA	NA	NA	Papillomaviridae, Parvoviridae, Unclassified, Unclassified, Unclassified, Unclassified	1, 1, NA, NA, NA, NA	0.921, 0.131, 0.0, 0.0, 0.0, 0.0	Papillomaviridae	Correctly accept the taxonomic assignment	NA	NA	NA	NA	NA
Group I: dsDNA viruses	Unassigned	Papillomaviridae		Unassigned	Papillomaviridae	Bos taurus papillomavirus 17	KU519392	Bos taurus papillomavirus 17, complete genome.	NA	NA	NA	NA	NA	NA	NA	NA	NA	NA	Papillomaviridae, Parvoviridae, Unclassified, Unclassified, Unclassified, Unclassified	1, 1, NA, NA, NA, NA	0.936, 0.119, 0.0, 0.0, 0.0, 0.0	Papillomaviridae	Correctly accept the taxonomic assignment
Group I: dsDNA viruses	Unassigned	Papillomaviridae		Unassigned	Papillomaviridae	Bos taurus papillomavirus 18	KU519393	Bos taurus papillomavirus 18, complete genome.	Papillomaviridae, Parvoviridae, Unclassified, Unclassified, Unclassified, Unclassified	1, 2, NA, NA, NA, NA	0.935, 0.168, 0.0, 0.0, 0.0, 0.0	Papillomaviridae	Correctly accept the taxonomic assignment	NA	NA	NA	NA	NA	NA	NA	NA	NA	NA
Group I: dsDNA viruses	Unassigned	Papillomaviridae		Unassigned	Papillomaviridae	Bos taurus papillomavirus 19	KU519394	Bos taurus papillomavirus 19, complete genome.	Papillomaviridae, Parvoviridae, Unclassified, Unclassified, Unclassified, Unclassified	1, 2, NA, NA, NA, NA	0.945, 0.062, 0.0, 0.0, 0.0, 0.0	Papillomaviridae	Correctly accept the taxonomic assignment	NA	NA	NA	NA	NA	NA	NA	NA	NA	NA
Group I: dsDNA viruses	Unassigned	Papillomaviridae		Unassigned	Papillomaviridae	Bos taurus papillomavirus 20	KU519395	Bos taurus papillomavirus 20, complete genome.	Papillomaviridae, Parvoviridae, Unclassified, Unclassified, Unclassified, Unclassified	1, 2, NA, NA, NA, NA	0.945, 0.092, 0.0, 0.0, 0.0, 0.0	Papillomaviridae	Correctly accept the taxonomic assignment	NA	NA	NA	NA	NA	NA	NA	NA	NA	NA
Group I: dsDNA viruses	Unassigned	Papillomaviridae		Unassigned	Papillomaviridae	Bos taurus papillomavirus 21	KU519396	Bos taurus papillomavirus 21, complete genome.	Papillomaviridae, Parvoviridae, Unclassified, Unclassified, Unclassified, Unclassified	1, 2, NA, NA, NA, NA	0.941, 0.074, 0.0, 0.0, 0.0, 0.0	Papillomaviridae	Correctly accept the taxonomic assignment	NA	NA	NA	NA	NA	NA	NA	NA	NA	NA
Group I: dsDNA viruses	Unassigned	Papillomaviridae		Unassigned	Papillomaviridae	Canine papillomavirus 10	JF800657	Canine papillomavirus 10, complete genome.	NA	NA	NA	NA	NA	Papillomaviridae, Parvoviridae, Unclassified, Unclassified, Unclassified, Unclassified	1, 1, NA, NA, NA, NA	0.932, 0.136, 0.0, 0.0, 0.0, 0.0	Papillomaviridae	Correctly accept the taxonomic assignment	NA	NA	NA	NA	NA
Group I: dsDNA viruses	Unassigned	Papillomaviridae		Unassigned	Papillomaviridae	Canine papillomavirus 14	JQ701802	Canine papillomavirus 14 from Switzerland, complete genome.	Papillomaviridae, Parvoviridae, Unclassified, Unclassified, Unclassified, Unclassified	1, 2, NA, NA, NA, NA	0.925, 0.082, 0.0, 0.0, 0.0, 0.0	Papillomaviridae	Correctly accept the taxonomic assignment	NA	NA	NA	NA	NA	NA	NA	NA	NA	NA
Group I: dsDNA viruses	Unassigned	Papillomaviridae		Unassigned	Papillomaviridae	Canine papillomavirus 16	KP099966	Canine papillomavirus 16 isolate Chana, complete genome.	NA	NA	NA	NA	NA	NA	NA	NA	NA	NA	Papillomaviridae, Parvoviridae, Unclassified, Unclassified, Unclassified, Unclassified	1, 1, NA, NA, NA, NA	0.953, 0.165, 0.0, 0.0, 0.0, 0.0	Papillomaviridae	Correctly accept the taxonomic assignment
Group I: dsDNA viruses	Unassigned	Papillomaviridae		Unassigned	Papillomaviridae	Canine papillomavirus 9	JF800656	Canine papillomavirus 9, complete genome.	NA	NA	NA	NA	NA	NA	NA	NA	NA	NA	Papillomaviridae, Parvoviridae, Unclassified, Unclassified, Unclassified, Unclassified	1, 1, NA, NA, NA, NA	0.938, 0.154, 0.0, 0.0, 0.0, 0.0	Papillomaviridae	Correctly accept the taxonomic assignment
Group I: dsDNA viruses	Unassigned	Papillomaviridae		Unassigned	Papillomaviridae	Equus caballus papillomavirus 8	KU963288	Equus caballus papillomavirus 8 strain NCSU, complete genome.	NA	NA	NA	NA	NA	Papillomaviridae, Parvoviridae, Unclassified, Unclassified, Unclassified, Unclassified	1, 1, NA, NA, NA, NA	0.927, 0.18, 0.0, 0.0, 0.0, 0.0	Papillomaviridae	Correctly accept the taxonomic assignment	NA	NA	NA	NA	NA
Group I: dsDNA viruses	Unassigned	Papillomaviridae		Unassigned	Papillomaviridae	Equus ferus caballus papillomavirus type 5	JQ031033	Equus ferus caballus papillomavirus type 5, complete genome.	NA	NA	NA	NA	NA	NA	NA	NA	NA	NA	Papillomaviridae, Parvoviridae, Unclassified, Unclassified, Unclassified, Unclassified	1, 1, NA, NA, NA, NA	0.915, 0.155, 0.0, 0.0, 0.0, 0.0	Papillomaviridae	Correctly accept the taxonomic assignment
Group I: dsDNA viruses	Unassigned	Papillomaviridae		Unassigned	Papillomaviridae	Equus ferus caballus papillomavirus type 7	JX035935	Equus ferus caballus papillomavirus type 7, complete genome.	NA	NA	NA	NA	NA	Papillomaviridae, Parvoviridae, Unclassified, Unclassified, Unclassified, Unclassified	1, 1, NA, NA, NA, NA	0.945, 0.109, 0.0, 0.0, 0.0, 0.0	Papillomaviridae	Correctly accept the taxonomic assignment	NA	NA	NA	NA	NA
Group I: dsDNA viruses	Unassigned	Papillomaviridae		Unassigned	Papillomaviridae	Ferret papillomavirus	KF006988	Ferret papillomavirus isolate MpPV1, complete genome.	NA	NA	NA	NA	NA	Papillomaviridae, Parvoviridae, Unclassified, Unclassified, Unclassified, Unclassified	1, 1, NA, NA, NA, NA	0.922, 0.078, 0.0, 0.0, 0.0, 0.0	Papillomaviridae	Correctly accept the taxonomic assignment	NA	NA	NA	NA	NA
Group I: dsDNA viruses	Unassigned	Papillomaviridae		Unassigned	Papillomaviridae	Human papillomavirus	KP692117	UNVERIFIED: Human papillomavirus isolate SE379, complete genome.	NA	NA	NA	NA	NA	NA	NA	NA	NA	NA	Papillomaviridae, Parvoviridae, Unclassified, Unclassified, Unclassified, Unclassified	1, 1, NA, NA, NA, NA	0.956, 0.138, 0.0, 0.0, 0.0, 0.0	Papillomaviridae	Correctly accept the taxonomic assignment
Group I: dsDNA viruses	Unassigned	Papillomaviridae		Unassigned	Papillomaviridae	Human papillomavirus type 136	HM999988	Human papillomavirus type 136 isolate CL3865, complete genome.	NA	NA	NA	NA	NA	Papillomaviridae, Parvoviridae, Unclassified, Unclassified, Unclassified, Unclassified	1, 1, NA, NA, NA, NA	0.966, 0.193, 0.0, 0.0, 0.0, 0.0	Papillomaviridae	Correctly accept the taxonomic assignment	NA	NA	NA	NA	NA
Group I: dsDNA viruses	Unassigned	Papillomaviridae		Unassigned	Papillomaviridae	Human papillomavirus type 140	HM999992	Human papillomavirus type 140 isolate NJ2801C1, complete genome.	NA	NA	NA	NA	NA	Papillomaviridae, Parvoviridae, Unclassified, Unclassified, Unclassified, Unclassified	1, 1, NA, NA, NA, NA	0.951, 0.116, 0.0, 0.0, 0.0, 0.0	Papillomaviridae	Correctly accept the taxonomic assignment	NA	NA	NA	NA	NA
Group I: dsDNA viruses	Unassigned	Papillomaviridae		Unassigned	Papillomaviridae	Human papillomavirus type 154	JN211193	Human papillomavirus type 154 isolate PV77, complete genome.	NA	NA	NA	NA	NA	Papillomaviridae, Parvoviridae, Unclassified, Unclassified, Unclassified, Unclassified	1, 1, NA, NA, NA, NA	0.957, 0.202, 0.0, 0.0, 0.0, 0.0	Papillomaviridae	Correctly accept the taxonomic assignment	NA	NA	NA	NA	NA
Group I: dsDNA viruses	Unassigned	Papillomaviridae		Unassigned	Papillomaviridae	Human papillomavirus type 179	HG421739	Human papillomavirus type 179 complete genome, isolate SIBX16.	NA	NA	NA	NA	NA	NA	NA	NA	NA	NA	Papillomaviridae, Parvoviridae, Unclassified, Unclassified, Unclassified, Unclassified	1, 1, NA, NA, NA, NA	0.945, 0.219, 0.0, 0.028, 0.0, 0.0	Papillomaviridae	Correctly accept the taxonomic assignment
Group I: dsDNA viruses	Unassigned	Papillomaviridae		Unassigned	Papillomaviridae	Papio hamadryas papillomavirus type 1	JF304764	Papio hamadryas papillomavirus type 1 isolate Mac2085, complete genome.	Papillomaviridae, Parvoviridae, Unclassified, Unclassified, Unclassified, Unclassified	1, 2, NA, NA, NA, NA	0.972, 0.161, 0.0, 0.0, 0.0, 0.0	Papillomaviridae	Correctly accept the taxonomic assignment	NA	NA	NA	NA	NA	NA	NA	NA	NA	NA
Group I: dsDNA viruses	Unassigned	Papillomaviridae		Unassigned	Papillomaviridae	Phocoena phocoena papillomavirus 1	GU117621	Phocoena phocoena papillomavirus 1, complete genome.	NA	NA	NA	NA	NA	Papillomaviridae, Parvoviridae, Unclassified, Unclassified, Unclassified, Unclassified	1, 1, NA, NA, NA, NA	0.925, 0.175, 0.0, 0.0, 0.0, 0.0	Papillomaviridae	Correctly accept the taxonomic assignment	NA	NA	NA	NA	NA
Group I: dsDNA viruses	Unassigned	Papillomaviridae		Unassigned	Papillomaviridae	Rattus norvegicus papillomavirus 3	KT945134	Rattus norvegicus papillomavirus 3 isolate Rat_60S, complete genome.	NA	NA	NA	NA	NA	NA	NA	NA	NA	NA	Papillomaviridae, Parvoviridae, Unclassified, Unclassified, Unclassified, Unclassified	1, 1, NA, NA, NA, NA	0.92, 0.218, 0.0, 0.0, 0.0, 0.0	Papillomaviridae	Correctly accept the taxonomic assignment
Group I: dsDNA viruses	Unassigned	Papillomaviridae		Unassigned	Papillomaviridae	Sparus aurata papillomavirus 1	KX643372	Sparus aurata papillomavirus 1, complete genome.	NA	NA	NA	NA	NA	NA	NA	NA	NA	NA	Papillomaviridae, Parvoviridae, Unclassified, Unclassified, Unclassified, Unclassified	2, 1, NA, NA, NA, NA	0.358, 0.082, 0.0, 0.0, 0.0, 0.0	Papillomaviridae	Correctly accept the taxonomic assignment
Group I: dsDNA viruses	Unassigned	Papillomaviridae		Unassigned	Papillomaviridae	Trichechus manatus latirostris papillomavirus 2	JN709473	Trichechus manatus latirostris papillomavirus 2 strain M09-20, complete genome.	NA	NA	NA	NA	NA	NA	NA	NA	NA	NA	Papillomaviridae, Parvoviridae, Unclassified, Unclassified, Unclassified, Unclassified	1, 1, NA, NA, NA, NA	0.913, 0.208, 0.0, 0.0, 0.0, 0.0	Papillomaviridae	Correctly accept the taxonomic assignment
Group I: dsDNA viruses	Unassigned	Papillomaviridae		Unassigned	Papillomaviridae	Trichechus manatus papillomavirus 4	KP205503	Trichechus manatus papillomavirus 4 strain TmPV-4, complete genome.	NA	NA	NA	NA	NA	NA	NA	NA	NA	NA	Papillomaviridae, Parvoviridae, Unclassified, Unclassified, Unclassified, Unclassified	1, 1, NA, NA, NA, NA	0.924, 0.144, 0.0, 0.0, 0.0, 0.0	Papillomaviridae	Correctly accept the taxonomic assignment
Group I: dsDNA viruses	Unassigned	Papillomaviridae		Upsilonpapillomavirus	Papillomaviridae	Upsilonpapillomavirus 1 (Tursiops truncatus papillomavirus 1)	EU240894	Tursiops truncatus papillomavirus type 1, complete genome.	Papillomaviridae, Parvoviridae, Unclassified, Unclassified, Unclassified, Unclassified	1, 2, NA, NA, NA, NA	0.903, 0.15, 0.0, 0.0, 0.0, 0.0	Papillomaviridae	Correctly accept the taxonomic assignment	NA	NA	NA	NA	NA	NA	NA	NA	NA	NA
Group I: dsDNA viruses	Unassigned	Papillomaviridae		Upsilonpapillomavirus	Papillomaviridae	Upsilonpapillomavirus 2 (Tursiops truncatus papillomavirus 2)	AY956402	Tursiops truncatus papillomavirus type 2, complete genome.	Papillomaviridae, Parvoviridae, Unclassified, Unclassified, Unclassified, Unclassified	1, 2, NA, NA, NA, NA	0.915, 0.073, 0.0, 0.0, 0.0, 0.0	Papillomaviridae	Correctly accept the taxonomic assignment	NA	NA	NA	NA	NA	NA	NA	NA	NA	NA
Group I: dsDNA viruses	Unassigned	Papillomaviridae		Upsilonpapillomavirus	Papillomaviridae	Upsilonpapillomavirus 3 (Phocoena phocoena papillomavirus 2)	GU117622	Phocoena phocoena papillomavirus 2, complete genome.	NA	NA	NA	NA	NA	NA	NA	NA	NA	NA	Papillomaviridae, Parvoviridae, Unclassified, Unclassified, Unclassified, Unclassified	1, 1, NA, NA, NA, NA	0.916, 0.249, 0.0, 0.0, 0.0, 0.0	Papillomaviridae	Correctly accept the taxonomic assignment
Group I: dsDNA viruses	Unassigned	Papillomaviridae		Xipapillomavirus	Papillomaviridae	Xipapillomavirus 1 (Bovine papillomavirus 3)	AF486184	Bovine papillomavirus type 3, complete genome.	Papillomaviridae, Parvoviridae, Unclassified, Unclassified, Unclassified, Unclassified	1, 2, NA, NA, NA, NA	0.961, 0.096, 0.0, 0.0, 0.0, 0.0	Papillomaviridae	Correctly accept the taxonomic assignment	NA	NA	NA	NA	NA	NA	NA	NA	NA	NA
Group I: dsDNA viruses	Unassigned	Papillomaviridae		Xipapillomavirus	Papillomaviridae	Xipapillomavirus 2 (Bos taurus papillomavirus 12)	JF834523	Bovine papillomavirus type 12 isolate PR000001, complete genome.	NA	NA	NA	NA	NA	Papillomaviridae, Parvoviridae, Unclassified, Unclassified, Unclassified, Unclassified	1, 1, NA, NA, NA, NA	0.933, 0.195, 0.0, 0.0, 0.0, 0.0	Papillomaviridae	Correctly accept the taxonomic assignment	NA	NA	NA	NA	NA
Group I: dsDNA viruses	Unassigned	Papillomaviridae		Xipapillomavirus	Papillomaviridae	Xipapillomavirus 3 (Rangifer tarandus papillomavirus 2)	KC810012	Rangifer tarandus papillomavirus 2 isolate RtPV2, complete genome.	Papillomaviridae, Parvoviridae, Unclassified, Unclassified, Unclassified, Unclassified	1, 2, NA, NA, NA, NA	0.949, 0.102, 0.0, 0.0, 0.0, 0.0	Papillomaviridae	Correctly accept the taxonomic assignment	NA	NA	NA	NA	NA	NA	NA	NA	NA	NA
Group I: dsDNA viruses	Unassigned	Papillomaviridae		Zetapapillomavirus	Papillomaviridae	Zetapapillomavirus 1 (Equus caballus papillomavirus 1)	AF498323	Equus caballus papillomavirus type 1, complete genome.	NA	NA	NA	NA	NA	Papillomaviridae, Parvoviridae, Unclassified, Unclassified, Unclassified, Unclassified	1, 1, NA, NA, NA, NA	0.924, 0.175, 0.0, 0.0, 0.0, 0.0	Papillomaviridae	Correctly accept the taxonomic assignment	NA	NA	NA	NA	NA
Group I: dsDNA viruses	Unassigned	Phycodnaviridae		Chlorovirus	Phycodnaviridae	Acanthocystis turfacea chlorella virus 1	EF101928	Acanthocystis turfacea Chlorella virus 1, complete genome.	NA	NA	NA	NA	NA	Phycodnaviridae, Unclassified, Unclassified, Unclassified, Unclassified, Unclassified	1, NA, NA, NA, NA, NA	0.499, 0.0, 0.0, 0.0, 0.0, 0.133	Phycodnaviridae	Correctly accept the taxonomic assignment	NA	NA	NA	NA	NA
Group I: dsDNA viruses	Unassigned	Phycodnaviridae		Chlorovirus	Phycodnaviridae	Paramecium bursaria Chlorella virus 1	JF411744	Paramecium bursaria Chlorella virus 1 (PBCV-1), complete genome.	Phycodnaviridae, Unclassified, Unclassified, Unclassified, Unclassified, Unclassified	1, NA, NA, NA, NA, NA	0.706, 0.0, 0.0, 0.0, 0.0, 0.142	Phycodnaviridae	Correctly accept the taxonomic assignment	NA	NA	NA	NA	NA	NA	NA	NA	NA	NA
Group I: dsDNA viruses	Unassigned	Phycodnaviridae		Chlorovirus	Phycodnaviridae	Paramecium bursaria Chlorella virus NY2A	DQ491002	Paramecium bursaria Chlorella virus NY2A Chlorella virus NY2A ctg_13 genomic sequence.	NA	NA	NA	NA	NA	NA	NA	NA	NA	NA	Phycodnaviridae, Unclassified, Unclassified, Unclassified, Unclassified, Unclassified	1, NA, NA, NA, NA, NA	0.744, 0.0, 0.0, 0.0, 0.0, 0.171	Phycodnaviridae	Correctly accept the taxonomic assignment
Group I: dsDNA viruses	Unassigned	Phycodnaviridae		Coccolithovirus	Phycodnaviridae	Emiliania huxleyi virus 86	AJ890364	Emiliania huxleyi virus 86 isolate EhV86.	NA	NA	NA	NA	NA	NA	NA	NA	NA	NA	Unclassified, Unclassified, Unclassified, Unclassified, Unclassified, Unclassified	6, NA, NA, NA, NA, NA	0.316, 0.0, 0.0, 0.049, 0.0, 0.088	Unclassified	Falsely assign a virus of a known class to the 'Unclassified' class
Group I: dsDNA viruses	Unassigned	Phycodnaviridae		Phaeovirus	Phycodnaviridae	Ectocarpus siliculosus virus 1	AF204951	Ectocarpus siliculosus virus, complete genome.	Phycodnaviridae, Unclassified, Unclassified, Unclassified, Unclassified, Unclassified	2, NA, NA, NA, NA, NA	0.423, 0.0, 0.0, 0.0, 0.0, 0.099	Phycodnaviridae	Correctly accept the taxonomic assignment	NA	NA	NA	NA	NA	NA	NA	NA	NA	NA
Group I: dsDNA viruses	Unassigned	Phycodnaviridae		Phaeovirus	Phycodnaviridae	Feldmannia species virus	EU916176	Feldmannia species virus isolate FsV-158, complete genome.	NA	NA	NA	NA	NA	Phycodnaviridae, Unclassified, Unclassified, Unclassified, Unclassified, Unclassified	5, NA, NA, NA, NA, NA	0.34, 0.0, 0.0, 0.0, 0.0, 0.044	Phycodnaviridae	Correctly accept the taxonomic assignment	NA	NA	NA	NA	NA
Group I: dsDNA viruses	Unassigned	Phycodnaviridae		Prasinovirus	Phycodnaviridae	Ostreococcus tauri virus OtV5	EU304328	Ostreococcus tauri virus OtV5, complete genome.	NA	NA	NA	NA	NA	NA	NA	NA	NA	NA	Phycodnaviridae, Unclassified, Unclassified, Unclassified, Unclassified, Unclassified	5, NA, NA, NA, NA, NA	0.26, 0.0, 0.0, 0.0, 0.0, 0.154	Phycodnaviridae	Correctly accept the taxonomic assignment
Group I: dsDNA viruses	Unassigned	Phycodnaviridae		Raphidovirus	Phycodnaviridae	Heterosigma akashiwo virus 01	KX008963	Heterosigma akashiwo virus 01 isolate HaV53, complete genome.	NA	NA	NA	NA	NA	Unclassified, Unclassified, Unclassified, Unclassified, Unclassified, Unclassified	6, NA, NA, NA, NA, NA	0.33, 0.0, 0.0, 0.0, 0.0, 0.094	Unclassified	Falsely assign a virus of a known class to the 'Unclassified' class	NA	NA	NA	NA	NA
Group I: dsDNA viruses	Unassigned	Polydnaviridae		Bracovirus	Polydnaviridae	Cotesia congregata bracovirus	AJ632330, AJ632320, AJ632317, AJ632329, AJ632306, AJ632304, AJ632324, AJ632310, AJ632316, AJ632331, AJ632328, AJ632322, AJ632321, AJ632333, AJ632315, AJ632312, AJ632307, AJ632326, AJ632309, AJ632319, AJ632305, AJ632308, AJ632313, AJ632325, AJ632314, AJ632327, AJ632332, AJ632318, AJ632311, AJ632323	Cotesia congregata virus complete genome, segment Circle32., Cotesia congregata virus complete genome, segment Circle18., Cotesia congregata virus complete genome, segment Circle14., Cotesia congregata virus complete genome, segment Circle31., Cotesia congregata virus complete genome, segment Circle3., Cotesia congregata virus complete genome, segment Circle1., Cotesia congregata virus complete g…	Unclassified, Unclassified, Unclassified, Unclassified, Unclassified, Unclassified	NA, NA, NA, NA, NA, NA	0.117, 0.0, 0.0, 0.0, 0.0, 0.286	Unclassified	Falsely assign a virus of a known class to the 'Unclassified' class	NA	NA	NA	NA	NA	NA	NA	NA	NA	NA
Group I: dsDNA viruses	Unassigned	Polydnaviridae		Ichnovirus	Polydnaviridae	Campoletis sonorensis ichnovirus	AY029400, AF004378, U41655, AY029398, AY029397, AF361487, AY029396, AY029395, AY029394, AF362517, AF362515, AF362514, AF362516, AF362513, AF362512, AF362510, AF362511, AF361488, AF362509, AF361869, AF362507, AF362508, AF411011	Campoletis sonorensis ichnovirus segment Z, complete sequence., Campoletis sonorensis virus cysteine-rich protein (WHv1.0) and cysteine-rich protein (WHv1.6) genes, complete cds., Campoletis sonorensis ichnovirus segment V, complete sequence., Campoletis sonorensis ichnovirus segment U, complete sequence., Campoletis sonorensis ichnovirus segment T, complete sequence., Campoletis sonorensis ichno…	NA	NA	NA	NA	NA	NA	NA	NA	NA	NA	Polydnaviridae, Unclassified, Unclassified, Unclassified, Unclassified, Unclassified	1, NA, NA, NA, NA, NA	0.506, 0.0, 0.0, 0.0, 0.0, 0.0	Polydnaviridae	Correctly accept the taxonomic assignment
Group I: dsDNA viruses	Unassigned	Polydnaviridae		Ichnovirus	Polydnaviridae	Glypta fumiferanae ichnovirus	AB290007, AB290006, AB290005, AB290004, AB290003, AB290002, AB290001, AB290000, AB289999, AB289998, AB289997, AB289996, AB289995, AB289994, AB289993, AB289992, AB289991, AB289990, AB289989, AB289988, AB289987, AB289986, AB289985, AB289984, AB289983, AB289982, AB289981, AB289980, AB289979, AB289978, AB289977, AB289976, AB289975, AB289974, AB289973, AB289972, AB289971, AB289970, AB289969, AB289968,…	Glypta fumiferanae ichnovirus DNA, segment E1, complete sequence., Glypta fumiferanae ichnovirus DNA, segment D7, complete sequence., Glypta fumiferanae ichnovirus DNA, segment D6, complete sequence., Glypta fumiferanae ichnovirus DNA, segment D5, complete sequence., Glypta fumiferanae ichnovirus DNA, segment D4, complete sequence., Glypta fumiferanae ichnovirus DNA, segment D3, complete sequence…	Unclassified, Unclassified, Unclassified, Unclassified, Unclassified, Unclassified	NA, NA, NA, NA, NA, NA	0.083, 0.0, 0.0, 0.0, 0.0, 0.0	Unclassified	Falsely assign a virus of a known class to the 'Unclassified' class	NA	NA	NA	NA	NA	NA	NA	NA	NA	NA
Group I: dsDNA viruses	Unassigned	Polydnaviridae		Ichnovirus	Polydnaviridae	Hyposoter fugitivus ichnovirus	AB291209, AB291208, AB291207, AB291205, AB291204, AB291203, AB291206, AB291202, AB291201, AB291200, AY563519, AB291199, AB291198, AB291197, AB291196, AB291195, AB291194, AB291193, AB291192, AY547319, AB291191, AB291190, AB291189, AY556384, AB291188, AY577429, AB291187, AB291186, AB291185, AB291184, AB291183, AB291182, AB291181, AY570799, AB291180, AB291179, AY577428, AB291178, AB291177, AB291176,…	Hyposoter fugitivus ichnovirus DNA, segment G1, complete sequence., Hyposoter fugitivus ichnovirus DNA, segment E2, complete sequence., Hyposoter fugitivus ichnovirus DNA, segment E1, complete sequence., Hyposoter fugitivus ichnovirus DNA, segment D11, complete sequence., Hyposoter fugitivus ichnovirus DNA, segment D10, complete sequence., Hyposoter fugitivus ichnovirus DNA, segment D9, complete …	NA	NA	NA	NA	NA	Polydnaviridae, Unclassified, Unclassified, Unclassified, Unclassified, Unclassified	1, NA, NA, NA, NA, NA	0.49, 0.0, 0.0, 0.0, 0.0, 0.0	Polydnaviridae	Correctly accept the taxonomic assignment	NA	NA	NA	NA	NA
Group I: dsDNA viruses	Unassigned	Polyomaviridae		Alphapolyomavirus	Polyomaviridae	Acerodon celebensis polyomavirus 1 (Bat polyomavirus 5b)	AB972940	Bat polyomavirus 5b DNA, complete genome, isolate: 5b-2.	NA	NA	NA	NA	NA	Polyomaviridae, Unclassified, Unclassified, Unclassified, Unclassified, Unclassified	1, NA, NA, NA, NA, NA	0.978, 0.0, 0.0, 0.0, 0.0, 0.0	Polyomaviridae	Correctly accept the taxonomic assignment	NA	NA	NA	NA	NA
Group I: dsDNA viruses	Unassigned	Polyomaviridae		Alphapolyomavirus	Polyomaviridae	Artibeus planirostris polyomavirus 1	JQ958887	Artibeus planirostris polyomavirus 1 isolate R104, complete genome.	NA	NA	NA	NA	NA	NA	NA	NA	NA	NA	Polyomaviridae, Unclassified, Unclassified, Unclassified, Unclassified, Unclassified	1, NA, NA, NA, NA, NA	0.954, 0.0, 0.0, 0.0, 0.0, 0.0	Polyomaviridae	Correctly accept the taxonomic assignment
Group I: dsDNA viruses	Unassigned	Polyomaviridae		Alphapolyomavirus	Polyomaviridae	Artibeus planirostris polyomavirus 2	JQ958886	Artibeus planirostris polyomavirus 2 isolate A1055, complete genome.	NA	NA	NA	NA	NA	Polyomaviridae, Unclassified, Unclassified, Unclassified, Unclassified, Unclassified	1, NA, NA, NA, NA, NA	0.962, 0.0, 0.0, 0.0, 0.0, 0.0	Polyomaviridae	Correctly accept the taxonomic assignment	NA	NA	NA	NA	NA
Group I: dsDNA viruses	Unassigned	Polyomaviridae		Alphapolyomavirus	Polyomaviridae	Ateles paniscus polyomavirus 1	JX159987	Ateles paniscus polyomavirus 1, complete genome.	NA	NA	NA	NA	NA	Polyomaviridae, Unclassified, Unclassified, Unclassified, Unclassified, Unclassified	1, NA, NA, NA, NA, NA	0.988, 0.0, 0.0, 0.0, 0.0, 0.0	Polyomaviridae	Correctly accept the taxonomic assignment	NA	NA	NA	NA	NA
Group I: dsDNA viruses	Unassigned	Polyomaviridae		Alphapolyomavirus	Polyomaviridae	Cardioderma cor polyomavirus 1	JX520659	Cardioderma polyomavirus isolate KY336, complete genome.	Polyomaviridae, Unclassified, Unclassified, Unclassified, Unclassified, Unclassified	1, NA, NA, NA, NA, NA	0.972, 0.0, 0.0, 0.0, 0.0, 0.0	Polyomaviridae	Correctly accept the taxonomic assignment	NA	NA	NA	NA	NA	NA	NA	NA	NA	NA
Group I: dsDNA viruses	Unassigned	Polyomaviridae		Alphapolyomavirus	Polyomaviridae	Carollia perspicillata polyomavirus 1	JQ958889	Carollia perspicillata polyomavirus 1 isolate C1109, complete genome.	NA	NA	NA	NA	NA	NA	NA	NA	NA	NA	Polyomaviridae, Unclassified, Unclassified, Unclassified, Unclassified, Unclassified	1, NA, NA, NA, NA, NA	0.962, 0.0, 0.0, 0.0, 0.0, 0.0	Polyomaviridae	Correctly accept the taxonomic assignment
Group I: dsDNA viruses	Unassigned	Polyomaviridae		Alphapolyomavirus	Polyomaviridae	Chlorocebus pygerythrus polyomavirus 1	AB767298	Vervet monkey polyomavirus 1 DNA, complete genome, isolate: VMS96.	NA	NA	NA	NA	NA	Polyomaviridae, Unclassified, Unclassified, Unclassified, Unclassified, Unclassified	1, NA, NA, NA, NA, NA	0.966, 0.0, 0.0, 0.0, 0.0, 0.0	Polyomaviridae	Correctly accept the taxonomic assignment	NA	NA	NA	NA	NA
Group I: dsDNA viruses	Unassigned	Polyomaviridae		Alphapolyomavirus	Polyomaviridae	Chlorocebus pygerythrus polyomavirus 3	AB767297	Vervet monkey polyomavirus 3 DNA, complete genome, isolate: VMS95/VMS97.	NA	NA	NA	NA	NA	Polyomaviridae, Unclassified, Unclassified, Unclassified, Unclassified, Unclassified	1, NA, NA, NA, NA, NA	0.992, 0.0, 0.0, 0.0, 0.0, 0.0	Polyomaviridae	Correctly accept the taxonomic assignment	NA	NA	NA	NA	NA
Group I: dsDNA viruses	Unassigned	Polyomaviridae		Alphapolyomavirus	Polyomaviridae	Dobsonia moluccensis polyomavirus 1 (Bat polyomavirus 5a)	AB972945	Bat polyomavirus 5a DNA, complete genome, isolate: 5a.	Polyomaviridae, Unclassified, Unclassified, Unclassified, Unclassified, Unclassified	1, NA, NA, NA, NA, NA	0.974, 0.0, 0.0, 0.0, 0.0, 0.0	Polyomaviridae	Correctly accept the taxonomic assignment	NA	NA	NA	NA	NA	NA	NA	NA	NA	NA
Group I: dsDNA viruses	Unassigned	Polyomaviridae		Alphapolyomavirus	Polyomaviridae	Eidolon helvum polyomavirus 1	JX520660	Eidolon polyomavirus 1 isolate KY270, complete genome.	Polyomaviridae, Unclassified, Unclassified, Unclassified, Unclassified, Unclassified	1, NA, NA, NA, NA, NA	0.956, 0.0, 0.0, 0.0, 0.0, 0.0	Polyomaviridae	Correctly accept the taxonomic assignment	NA	NA	NA	NA	NA	NA	NA	NA	NA	NA
Group I: dsDNA viruses	Unassigned	Polyomaviridae		Alphapolyomavirus	Polyomaviridae	Gorilla gorilla polyomavirus 1	HQ385752	Gorilla gorilla gorilla polyomavirus 1 isolate 5766, complete genome.	NA	NA	NA	NA	NA	Polyomaviridae, Unclassified, Unclassified, Unclassified, Unclassified, Unclassified	1, NA, NA, NA, NA, NA	0.992, 0.0, 0.0, 0.0, 0.0, 0.0	Polyomaviridae	Correctly accept the taxonomic assignment	NA	NA	NA	NA	NA
Group I: dsDNA viruses	Unassigned	Polyomaviridae		Alphapolyomavirus	Polyomaviridae	Human polyomavirus 12	JX308829	Human polyomavirus 12 strain hu1403, complete genome.	Polyomaviridae, Unclassified, Unclassified, Unclassified, Unclassified, Unclassified	1, NA, NA, NA, NA, NA	0.937, 0.0, 0.0, 0.0, 0.0, 0.0	Polyomaviridae	Correctly accept the taxonomic assignment	NA	NA	NA	NA	NA	NA	NA	NA	NA	NA
Group I: dsDNA viruses	Unassigned	Polyomaviridae		Alphapolyomavirus	Polyomaviridae	Human polyomavirus 13	KF954417	New Jersey polyomavirus-2013 isolate NJ-PyV-2013, complete genome.	NA	NA	NA	NA	NA	NA	NA	NA	NA	NA	Polyomaviridae, Unclassified, Unclassified, Unclassified, Unclassified, Unclassified	1, NA, NA, NA, NA, NA	0.984, 0.0, 0.0, 0.0, 0.0, 0.0	Polyomaviridae	Correctly accept the taxonomic assignment
Group I: dsDNA viruses	Unassigned	Polyomaviridae		Alphapolyomavirus	Polyomaviridae	Human polyomavirus 5	HM011556	Merkel cell polyomavirus isolate R17b, complete genome.	NA	NA	NA	NA	NA	Polyomaviridae, Unclassified, Unclassified, Unclassified, Unclassified, Unclassified	1, NA, NA, NA, NA, NA	0.984, 0.0, 0.0, 0.0, 0.0, 0.0	Polyomaviridae	Correctly accept the taxonomic assignment	NA	NA	NA	NA	NA
Group I: dsDNA viruses	Unassigned	Polyomaviridae		Alphapolyomavirus	Polyomaviridae	Human polyomavirus 8	GU989205	Trichodysplasia spinulosa-associated polyomavirus, complete genome.	NA	NA	NA	NA	NA	Polyomaviridae, Unclassified, Unclassified, Unclassified, Unclassified, Unclassified	1, NA, NA, NA, NA, NA	0.957, 0.0, 0.0, 0.0, 0.0, 0.0	Polyomaviridae	Correctly accept the taxonomic assignment	NA	NA	NA	NA	NA
Group I: dsDNA viruses	Unassigned	Polyomaviridae		Alphapolyomavirus	Polyomaviridae	Human polyomavirus 9	HQ696595	Human polyomavirus 9 isolate HPyV9, complete genome.	NA	NA	NA	NA	NA	NA	NA	NA	NA	NA	Polyomaviridae, Unclassified, Unclassified, Unclassified, Unclassified, Unclassified	1, NA, NA, NA, NA, NA	0.973, 0.0, 0.0, 0.0, 0.0, 0.0	Polyomaviridae	Correctly accept the taxonomic assignment
Group I: dsDNA viruses	Unassigned	Polyomaviridae		Alphapolyomavirus	Polyomaviridae	Macaca fascicularis polyomavirus 1	JX159986	Macaca fascicularis polyomavirus 1, complete genome.	NA	NA	NA	NA	NA	NA	NA	NA	NA	NA	Polyomaviridae, Unclassified, Unclassified, Unclassified, Unclassified, Unclassified	1, NA, NA, NA, NA, NA	0.99, 0.0, 0.0, 0.0, 0.0, 0.0	Polyomaviridae	Correctly accept the taxonomic assignment
Group I: dsDNA viruses	Unassigned	Polyomaviridae		Alphapolyomavirus	Polyomaviridae	Mesocricetus auratus polyomavirus 1	JX036360	Hamster polyomavirus isolate Berlin-Buch, complete genome.	NA	NA	NA	NA	NA	NA	NA	NA	NA	NA	Polyomaviridae, Unclassified, Unclassified, Unclassified, Unclassified, Unclassified	1, NA, NA, NA, NA, NA	0.941, 0.0, 0.0, 0.0, 0.0, 0.0	Polyomaviridae	Correctly accept the taxonomic assignment
Group I: dsDNA viruses	Unassigned	Polyomaviridae		Alphapolyomavirus	Polyomaviridae	Molossus molossus polyomavirus 1	JQ958893	Molossus molossus polyomavirus 1 isolate B1130, complete genome.	NA	NA	NA	NA	NA	NA	NA	NA	NA	NA	Polyomaviridae, Unclassified, Unclassified, Unclassified, Unclassified, Unclassified	1, NA, NA, NA, NA, NA	0.963, 0.0, 0.0, 0.0, 0.0, 0.0	Polyomaviridae	Correctly accept the taxonomic assignment
Group I: dsDNA viruses	Unassigned	Polyomaviridae		Alphapolyomavirus	Polyomaviridae	Mus musculus polyomavirus 1	AF442959	Murine polyomavirus strain BG, complete genome.	Polyomaviridae, Unclassified, Unclassified, Unclassified, Unclassified, Unclassified	1, NA, NA, NA, NA, NA	0.933, 0.0, 0.0, 0.0, 0.0, 0.0	Polyomaviridae	Correctly accept the taxonomic assignment	NA	NA	NA	NA	NA	NA	NA	NA	NA	NA
Group I: dsDNA viruses	Unassigned	Polyomaviridae		Alphapolyomavirus	Polyomaviridae	Otomops martiensseni polyomavirus 1	JX520664	Otomops polyomavirus 1 isolate KY157, complete genome.	NA	NA	NA	NA	NA	NA	NA	NA	NA	NA	Polyomaviridae, Unclassified, Unclassified, Unclassified, Unclassified, Unclassified	1, NA, NA, NA, NA, NA	0.954, 0.0, 0.0, 0.0, 0.0, 0.0	Polyomaviridae	Correctly accept the taxonomic assignment
Group I: dsDNA viruses	Unassigned	Polyomaviridae		Alphapolyomavirus	Polyomaviridae	Otomops martiensseni polyomavirus 2	JX520658	Otomops polyomavirus 2 isolate KY156, complete genome.	Polyomaviridae, Unclassified, Unclassified, Unclassified, Unclassified, Unclassified	1, NA, NA, NA, NA, NA	0.963, 0.0, 0.0, 0.0, 0.0, 0.0	Polyomaviridae	Correctly accept the taxonomic assignment	NA	NA	NA	NA	NA	NA	NA	NA	NA	NA
Group I: dsDNA viruses	Unassigned	Polyomaviridae		Alphapolyomavirus	Polyomaviridae	Pan troglodytes polyomavirus 1	FR692334	Chimpanzee polyomavirus complete genome, isolate Bob.	NA	NA	NA	NA	NA	Polyomaviridae, Unclassified, Unclassified, Unclassified, Unclassified, Unclassified	1, NA, NA, NA, NA, NA	0.951, 0.0, 0.0, 0.0, 0.0, 0.0	Polyomaviridae	Correctly accept the taxonomic assignment	NA	NA	NA	NA	NA
Group I: dsDNA viruses	Unassigned	Polyomaviridae		Alphapolyomavirus	Polyomaviridae	Pan troglodytes polyomavirus 2	HQ385746	Pan troglodytes verus polyomavirus 1a isolate 6444, complete genome.	Polyomaviridae, Unclassified, Unclassified, Unclassified, Unclassified, Unclassified	1, NA, NA, NA, NA, NA	0.985, 0.0, 0.0, 0.0, 0.0, 0.0	Polyomaviridae	Correctly accept the taxonomic assignment	NA	NA	NA	NA	NA	NA	NA	NA	NA	NA
Group I: dsDNA viruses	Unassigned	Polyomaviridae		Alphapolyomavirus	Polyomaviridae	Pan troglodytes polyomavirus 3	HQ385748	Pan troglodytes verus polyomavirus 2a isolate 6512, complete genome.	NA	NA	NA	NA	NA	NA	NA	NA	NA	NA	Polyomaviridae, Unclassified, Unclassified, Unclassified, Unclassified, Unclassified	1, NA, NA, NA, NA, NA	0.99, 0.0, 0.0, 0.0, 0.0, 0.0	Polyomaviridae	Correctly accept the taxonomic assignment
Group I: dsDNA viruses	Unassigned	Polyomaviridae		Alphapolyomavirus	Polyomaviridae	Pan troglodytes polyomavirus 4	JX159980	Pan troglodytes verus polyomavirus 3, complete genome.	Polyomaviridae, Unclassified, Unclassified, Unclassified, Unclassified, Unclassified	1, NA, NA, NA, NA, NA	0.99, 0.035, 0.0, 0.0, 0.0, 0.0	Polyomaviridae	Correctly accept the taxonomic assignment	NA	NA	NA	NA	NA	NA	NA	NA	NA	NA
Group I: dsDNA viruses	Unassigned	Polyomaviridae		Alphapolyomavirus	Polyomaviridae	Pan troglodytes polyomavirus 5	JX159981	Pan troglodytes verus polyomavirus 4, complete genome.	NA	NA	NA	NA	NA	NA	NA	NA	NA	NA	Polyomaviridae, Unclassified, Unclassified, Unclassified, Unclassified, Unclassified	1, NA, NA, NA, NA, NA	0.989, 0.0, 0.0, 0.0, 0.0, 0.0	Polyomaviridae	Correctly accept the taxonomic assignment
Group I: dsDNA viruses	Unassigned	Polyomaviridae		Alphapolyomavirus	Polyomaviridae	Pan troglodytes polyomavirus 6	JX159982	Pan troglodytes verus polyomavirus 5, complete genome.	Polyomaviridae, Unclassified, Unclassified, Unclassified, Unclassified, Unclassified	1, NA, NA, NA, NA, NA	0.987, 0.0, 0.0, 0.0, 0.0, 0.0	Polyomaviridae	Correctly accept the taxonomic assignment	NA	NA	NA	NA	NA	NA	NA	NA	NA	NA
Group I: dsDNA viruses	Unassigned	Polyomaviridae		Alphapolyomavirus	Polyomaviridae	Papio cynocephalus polyomavirus 1	AB767294	Yellow baboon polyomavirus 1 DNA, complete genome, isolate: BS20.	Polyomaviridae, Unclassified, Unclassified, Unclassified, Unclassified, Unclassified	1, NA, NA, NA, NA, NA	0.992, 0.0, 0.0, 0.0, 0.0, 0.0	Polyomaviridae	Correctly accept the taxonomic assignment	NA	NA	NA	NA	NA	NA	NA	NA	NA	NA
Group I: dsDNA viruses	Unassigned	Polyomaviridae		Alphapolyomavirus	Polyomaviridae	Piliocolobus rufomitratus polyomavirus 1	JX159984	Piliocolobus rufomitratus polyomavirus 1, complete genome.	NA	NA	NA	NA	NA	NA	NA	NA	NA	NA	Polyomaviridae, Unclassified, Unclassified, Unclassified, Unclassified, Unclassified	1, NA, NA, NA, NA, NA	0.976, 0.0, 0.0, 0.0, 0.0, 0.0	Polyomaviridae	Correctly accept the taxonomic assignment
Group I: dsDNA viruses	Unassigned	Polyomaviridae		Alphapolyomavirus	Polyomaviridae	Pongo abelii polyomavirus 1	FN356901	Sumatran orang-utan polyomavirus complete genome, isolate Pi.	NA	NA	NA	NA	NA	Polyomaviridae, Unclassified, Unclassified, Unclassified, Unclassified, Unclassified	1, NA, NA, NA, NA, NA	0.968, 0.0, 0.0, 0.0, 0.0, 0.0	Polyomaviridae	Correctly accept the taxonomic assignment	NA	NA	NA	NA	NA
Group I: dsDNA viruses	Unassigned	Polyomaviridae		Alphapolyomavirus	Polyomaviridae	Pongo pygmaeus polyomavirus 1	FN356900	Bornean orang-utan polyomavirus complete genome, isolate Bo.	NA	NA	NA	NA	NA	NA	NA	NA	NA	NA	Polyomaviridae, Unclassified, Unclassified, Unclassified, Unclassified, Unclassified	1, NA, NA, NA, NA, NA	0.988, 0.0, 0.0, 0.0, 0.0, 0.0	Polyomaviridae	Correctly accept the taxonomic assignment
Group I: dsDNA viruses	Unassigned	Polyomaviridae		Alphapolyomavirus	Polyomaviridae	Procyon lotor polyomavirus 1	JQ178241	Raccoon polyomavirus strain R45, complete genome.	Polyomaviridae, Unclassified, Unclassified, Unclassified, Unclassified, Unclassified	1, NA, NA, NA, NA, NA	0.94, 0.0, 0.0, 0.0, 0.0, 0.0	Polyomaviridae	Correctly accept the taxonomic assignment	NA	NA	NA	NA	NA	NA	NA	NA	NA	NA
Group I: dsDNA viruses	Unassigned	Polyomaviridae		Alphapolyomavirus	Polyomaviridae	Pteropus vampyrus polyomavirus 1	AB972944	Bat polyomavirus 5b DNA, complete genome, isolate: 5b-1.	NA	NA	NA	NA	NA	NA	NA	NA	NA	NA	Polyomaviridae, Unclassified, Unclassified, Unclassified, Unclassified, Unclassified	1, NA, NA, NA, NA, NA	0.954, 0.0, 0.0, 0.0, 0.0, 0.0	Polyomaviridae	Correctly accept the taxonomic assignment
Group I: dsDNA viruses	Unassigned	Polyomaviridae		Alphapolyomavirus	Polyomaviridae	Rattus norvegicus polyomavirus 1	KR075943	Rattus norvegicus polyomavirus 1 isolate 3690, complete genome.	NA	NA	NA	NA	NA	NA	NA	NA	NA	NA	Polyomaviridae, Unclassified, Unclassified, Unclassified, Unclassified, Unclassified	1, NA, NA, NA, NA, NA	0.939, 0.0, 0.0, 0.0, 0.0, 0.0	Polyomaviridae	Correctly accept the taxonomic assignment
Group I: dsDNA viruses	Unassigned	Polyomaviridae		Alphapolyomavirus	Polyomaviridae	Sturnira lilium polyomavirus 1	JQ958888	Sturnira lilium polyomavirus 1 isolate B0454, complete genome.	Polyomaviridae, Unclassified, Unclassified, Unclassified, Unclassified, Unclassified	1, NA, NA, NA, NA, NA	0.97, 0.0, 0.0, 0.0, 0.0, 0.0	Polyomaviridae	Correctly accept the taxonomic assignment	NA	NA	NA	NA	NA	NA	NA	NA	NA	NA
Group I: dsDNA viruses	Unassigned	Polyomaviridae		Betapolyomavirus	Polyomaviridae	Acerodon celebensis polyomavirus 2	AB972941	Bat polyomavirus 6a DNA, complete genome, isolate: 6a.	Polyomaviridae, Unclassified, Unclassified, Unclassified, Unclassified, Unclassified	1, NA, NA, NA, NA, NA	0.966, 0.0, 0.0, 0.0, 0.0, 0.0	Polyomaviridae	Correctly accept the taxonomic assignment	NA	NA	NA	NA	NA	NA	NA	NA	NA	NA
Group I: dsDNA viruses	Unassigned	Polyomaviridae		Betapolyomavirus	Polyomaviridae	Artibeus planirostris polyomavirus 3	JQ958890	Artibeus planirostris polyomavirus 3 isolate A504, complete genome.	NA	NA	NA	NA	NA	NA	NA	NA	NA	NA	Polyomaviridae, Unclassified, Unclassified, Unclassified, Unclassified, Unclassified	1, NA, NA, NA, NA, NA	0.959, 0.0, 0.0, 0.0, 0.0, 0.0	Polyomaviridae	Correctly accept the taxonomic assignment
Group I: dsDNA viruses	Unassigned	Polyomaviridae		Betapolyomavirus	Polyomaviridae	Cebus albifrons polyomavirus 1	JX159988	Cebus albifrons polyomavirus 1, complete genome.	NA	NA	NA	NA	NA	Polyomaviridae, Unclassified, Unclassified, Unclassified, Unclassified, Unclassified	1, NA, NA, NA, NA, NA	0.978, 0.0, 0.0, 0.0, 0.0, 0.0	Polyomaviridae	Correctly accept the taxonomic assignment	NA	NA	NA	NA	NA
Group I: dsDNA viruses	Unassigned	Polyomaviridae		Betapolyomavirus	Polyomaviridae	Cercopithecus erythrotis polyomavirus 1	JX159985	Cercopithecus erythrotis polyomavirus 1, complete genome.	Polyomaviridae, Unclassified, Unclassified, Unclassified, Unclassified, Unclassified	1, NA, NA, NA, NA, NA	0.993, 0.0, 0.0, 0.0, 0.0, 0.0	Polyomaviridae	Correctly accept the taxonomic assignment	NA	NA	NA	NA	NA	NA	NA	NA	NA	NA
Group I: dsDNA viruses	Unassigned	Polyomaviridae		Betapolyomavirus	Polyomaviridae	Chlorocebus pygerythrus polyomavirus 2	AB767299	Vervet monkey polyomavirus 2 DNA, complete genome, isolate: VMK96.	NA	NA	NA	NA	NA	Polyomaviridae, Unclassified, Unclassified, Unclassified, Unclassified, Unclassified	1, NA, NA, NA, NA, NA	0.953, 0.0, 0.0, 0.0, 0.0, 0.0	Polyomaviridae	Correctly accept the taxonomic assignment	NA	NA	NA	NA	NA
Group I: dsDNA viruses	Unassigned	Polyomaviridae		Betapolyomavirus	Polyomaviridae	Desmodus rotundus polyomavirus 1	JQ958892	Desmodus rotundus polyomavirus 1 isolate AT7, complete genome.	NA	NA	NA	NA	NA	NA	NA	NA	NA	NA	Polyomaviridae, Unclassified, Unclassified, Unclassified, Unclassified, Unclassified	1, NA, NA, NA, NA, NA	0.963, 0.0, 0.0, 0.0, 0.0, 0.0	Polyomaviridae	Correctly accept the taxonomic assignment
Group I: dsDNA viruses	Unassigned	Polyomaviridae		Betapolyomavirus	Polyomaviridae	Dobsonia moluccensis polyomavirus 2	AB972947	Bat polyomavirus 6b DNA, complete genome, isolate: 6b.	NA	NA	NA	NA	NA	NA	NA	NA	NA	NA	Polyomaviridae, Unclassified, Unclassified, Unclassified, Unclassified, Unclassified	1, NA, NA, NA, NA, NA	0.973, 0.027, 0.0, 0.0, 0.0, 0.0	Polyomaviridae	Correctly accept the taxonomic assignment
Group I: dsDNA viruses	Unassigned	Polyomaviridae		Betapolyomavirus	Polyomaviridae	Dobsonia moluccensis polyomavirus 3	AB972946	Bat polyomavirus 6c DNA, complete genome, isolate: 6c.	Polyomaviridae, Unclassified, Unclassified, Unclassified, Unclassified, Unclassified	1, NA, NA, NA, NA, NA	0.971, 0.0, 0.0, 0.0, 0.0, 0.0	Polyomaviridae	Correctly accept the taxonomic assignment	NA	NA	NA	NA	NA	NA	NA	NA	NA	NA
Group I: dsDNA viruses	Unassigned	Polyomaviridae		Betapolyomavirus	Polyomaviridae	Equus caballus polyomavirus 1	JQ412134	Equus caballus polyomavirus 1 isolate CU03, complete genome.	NA	NA	NA	NA	NA	Polyomaviridae, Unclassified, Unclassified, Unclassified, Unclassified, Unclassified	1, NA, NA, NA, NA, NA	0.931, 0.0, 0.0, 0.0, 0.0, 0.0	Polyomaviridae	Correctly accept the taxonomic assignment	NA	NA	NA	NA	NA
Group I: dsDNA viruses	Unassigned	Polyomaviridae		Betapolyomavirus	Polyomaviridae	Human polyomavirus 1	V01108	Human BK virus (strain Dunlop) genome. (Closely related to SV40.).	Polyomaviridae, Unclassified, Unclassified, Unclassified, Unclassified, Unclassified	1, NA, NA, NA, NA, NA	0.987, 0.0, 0.0, 0.0, 0.0, 0.0	Polyomaviridae	Correctly accept the taxonomic assignment	NA	NA	NA	NA	NA	NA	NA	NA	NA	NA
Group I: dsDNA viruses	Unassigned	Polyomaviridae		Betapolyomavirus	Polyomaviridae	Human polyomavirus 2	J02226	JC virus complete genome.	NA	NA	NA	NA	NA	NA	NA	NA	NA	NA	Polyomaviridae, Unclassified, Unclassified, Unclassified, Unclassified, Unclassified	1, NA, NA, NA, NA, NA	0.968, 0.0, 0.0, 0.0, 0.0, 0.0	Polyomaviridae	Correctly accept the taxonomic assignment
Group I: dsDNA viruses	Unassigned	Polyomaviridae		Betapolyomavirus	Polyomaviridae	Human polyomavirus 3	EF127906	KI polyomavirus Stockholm 60, complete genome.	Polyomaviridae, Unclassified, Unclassified, Unclassified, Unclassified, Unclassified	1, NA, NA, NA, NA, NA	0.928, 0.0, 0.0, 0.0, 0.0, 0.0	Polyomaviridae	Correctly accept the taxonomic assignment	NA	NA	NA	NA	NA	NA	NA	NA	NA	NA
Group I: dsDNA viruses	Unassigned	Polyomaviridae		Betapolyomavirus	Polyomaviridae	Human polyomavirus 4	EF444549	WU Polyomavirus strain B0, complete genome.	NA	NA	NA	NA	NA	NA	NA	NA	NA	NA	Polyomaviridae, Unclassified, Unclassified, Unclassified, Unclassified, Unclassified	1, NA, NA, NA, NA, NA	0.947, 0.0, 0.0, 0.0, 0.0, 0.0	Polyomaviridae	Correctly accept the taxonomic assignment
Group I: dsDNA viruses	Unassigned	Polyomaviridae		Betapolyomavirus	Polyomaviridae	Loxodonta africana polyomavirus 1	KF147833	African elephant polyomavirus 1, complete genome.	NA	NA	NA	NA	NA	NA	NA	NA	NA	NA	Polyomaviridae, Unclassified, Unclassified, Unclassified, Unclassified, Unclassified	1, NA, NA, NA, NA, NA	0.919, 0.0, 0.0, 0.0, 0.0, 0.0	Polyomaviridae	Correctly accept the taxonomic assignment
Group I: dsDNA viruses	Unassigned	Polyomaviridae		Betapolyomavirus	Polyomaviridae	Macaca mulatta polyomavirus 1	J02400	Simian virus 40 complete genome.	NA	NA	NA	NA	NA	Polyomaviridae, Unclassified, Unclassified, Unclassified, Unclassified, Unclassified	1, NA, NA, NA, NA, NA	0.951, 0.0, 0.0, 0.0, 0.0, 0.0	Polyomaviridae	Correctly accept the taxonomic assignment	NA	NA	NA	NA	NA
Group I: dsDNA viruses	Unassigned	Polyomaviridae		Betapolyomavirus	Polyomaviridae	Mastomys natalensis polyomavirus 1	AB588640	Mastomys polyomavirus DNA, complete genome, isolate: NR55.	NA	NA	NA	NA	NA	Polyomaviridae, Unclassified, Unclassified, Unclassified, Unclassified, Unclassified	1, NA, NA, NA, NA, NA	0.987, 0.0, 0.0, 0.0, 0.0, 0.0	Polyomaviridae	Correctly accept the taxonomic assignment	NA	NA	NA	NA	NA
Group I: dsDNA viruses	Unassigned	Polyomaviridae		Betapolyomavirus	Polyomaviridae	Meles meles polyomavirus 1	KP644238	Meles meles polyomavirus 1 isolate French, complete genome.	NA	NA	NA	NA	NA	Polyomaviridae, Unclassified, Unclassified, Unclassified, Unclassified, Unclassified	1, NA, NA, NA, NA, NA	0.934, 0.0, 0.0, 0.0, 0.0, 0.0	Polyomaviridae	Correctly accept the taxonomic assignment	NA	NA	NA	NA	NA
Group I: dsDNA viruses	Unassigned	Polyomaviridae		Betapolyomavirus	Polyomaviridae	Microtus arvalis polyomavirus 1 (Common vole polyomavirus)	KR612373	Common vole polyomavirus isolate KS13/0947, complete genome.	NA	NA	NA	NA	NA	Polyomaviridae, Unclassified, Unclassified, Unclassified, Unclassified, Unclassified	1, NA, NA, NA, NA, NA	0.937, 0.0, 0.0, 0.0, 0.0, 0.0	Polyomaviridae	Correctly accept the taxonomic assignment	NA	NA	NA	NA	NA
Group I: dsDNA viruses	Unassigned	Polyomaviridae		Betapolyomavirus	Polyomaviridae	Miniopterus africanus polyomavirus 1	JX520661	Miniopterus polyomavirus isolate KY369, complete genome.	Polyomaviridae, Unclassified, Unclassified, Unclassified, Unclassified, Unclassified	1, NA, NA, NA, NA, NA	0.968, 0.0, 0.0, 0.0, 0.0, 0.0	Polyomaviridae	Correctly accept the taxonomic assignment	NA	NA	NA	NA	NA	NA	NA	NA	NA	NA
Group I: dsDNA viruses	Unassigned	Polyomaviridae		Betapolyomavirus	Polyomaviridae	Mus musculus polyomavirus 2	M55904	Murine pneumotropic virus, complete genome.	Polyomaviridae, Unclassified, Unclassified, Unclassified, Unclassified, Unclassified	1, NA, NA, NA, NA, NA	0.877, 0.0, 0.0, 0.0, 0.0, 0.0	Polyomaviridae	Correctly accept the taxonomic assignment	NA	NA	NA	NA	NA	NA	NA	NA	NA	NA
Group I: dsDNA viruses	Unassigned	Polyomaviridae		Betapolyomavirus	Polyomaviridae	Myodes glareolus polyomavirus 1 (Bank vole polyomavirus)	KR612368	Bank vole polyomavirus isolate KS/14/281, complete genome.	NA	NA	NA	NA	NA	NA	NA	NA	NA	NA	Polyomaviridae, Unclassified, Unclassified, Unclassified, Unclassified, Unclassified	1, NA, NA, NA, NA, NA	0.939, 0.0, 0.0, 0.0, 0.0, 0.0	Polyomaviridae	Correctly accept the taxonomic assignment
Group I: dsDNA viruses	Unassigned	Polyomaviridae		Betapolyomavirus	Polyomaviridae	Myotis lucifugus polyomavirus 1	FJ188392	Myotis polyomavirus VM-2008 isolate 14, complete genome.	NA	NA	NA	NA	NA	NA	NA	NA	NA	NA	Polyomaviridae, Unclassified, Unclassified, Unclassified, Unclassified, Unclassified	1, NA, NA, NA, NA, NA	0.964, 0.0, 0.0, 0.0, 0.0, 0.0	Polyomaviridae	Correctly accept the taxonomic assignment
Group I: dsDNA viruses	Unassigned	Polyomaviridae		Betapolyomavirus	Polyomaviridae	Pan troglodytes polyomavirus 7	JX159983	Pan troglodytes schweinfurthii polyomavirus 2, complete genome.	Polyomaviridae, Unclassified, Unclassified, Unclassified, Unclassified, Unclassified	1, NA, NA, NA, NA, NA	0.951, 0.0, 0.0, 0.0, 0.0, 0.0	Polyomaviridae	Correctly accept the taxonomic assignment	NA	NA	NA	NA	NA	NA	NA	NA	NA	NA
Group I: dsDNA viruses	Unassigned	Polyomaviridae		Betapolyomavirus	Polyomaviridae	Pan troglodytes polyomavirus 8	KT884050	Pan troglodytes verus polyomavirus 8 isolate Ch-Regina, complete genome.	NA	NA	NA	NA	NA	NA	NA	NA	NA	NA	Polyomaviridae, Unclassified, Unclassified, Unclassified, Unclassified, Unclassified	1, NA, NA, NA, NA, NA	0.967, 0.0, 0.0, 0.0, 0.0, 0.0	Polyomaviridae	Correctly accept the taxonomic assignment
Group I: dsDNA viruses	Unassigned	Polyomaviridae		Betapolyomavirus	Polyomaviridae	Papio cynocephalus polyomavirus 2	AB767295	Yellow baboon polyomavirus 2 DNA, complete genome, isolate: BS94/BK94.	NA	NA	NA	NA	NA	Polyomaviridae, Unclassified, Unclassified, Unclassified, Unclassified, Unclassified	1, NA, NA, NA, NA, NA	0.988, 0.0, 0.0, 0.0, 0.0, 0.0	Polyomaviridae	Correctly accept the taxonomic assignment	NA	NA	NA	NA	NA
Group I: dsDNA viruses	Unassigned	Polyomaviridae		Betapolyomavirus	Polyomaviridae	Pteronotus davyi polyomavirus 1	JX520662	Pteronotus polyomavirus isolate GTM203, complete genome.	NA	NA	NA	NA	NA	NA	NA	NA	NA	NA	Polyomaviridae, Unclassified, Unclassified, Unclassified, Unclassified, Unclassified	1, NA, NA, NA, NA, NA	0.934, 0.0, 0.0, 0.0, 0.0, 0.0	Polyomaviridae	Correctly accept the taxonomic assignment
Group I: dsDNA viruses	Unassigned	Polyomaviridae		Betapolyomavirus	Polyomaviridae	Pteronotus parnellii polyomavirus 1	JQ958891	Pteronotus parnellii polyomavirus 1 isolate R266, complete genome.	NA	NA	NA	NA	NA	NA	NA	NA	NA	NA	Polyomaviridae, Unclassified, Unclassified, Unclassified, Unclassified, Unclassified	1, NA, NA, NA, NA, NA	0.957, 0.0, 0.0, 0.0, 0.0, 0.0	Polyomaviridae	Correctly accept the taxonomic assignment
Group I: dsDNA viruses	Unassigned	Polyomaviridae		Betapolyomavirus	Polyomaviridae	Saimiri boliviensis polyomavirus 1	AM748741	Squirrel monkey polyomavirus complete genome.	NA	NA	NA	NA	NA	NA	NA	NA	NA	NA	Polyomaviridae, Unclassified, Unclassified, Unclassified, Unclassified, Unclassified	1, NA, NA, NA, NA, NA	0.981, 0.0, 0.0, 0.0, 0.0, 0.0	Polyomaviridae	Correctly accept the taxonomic assignment
Group I: dsDNA viruses	Unassigned	Polyomaviridae		Betapolyomavirus	Polyomaviridae	Saimiri sciureus polyomavirus 1	JX159989	Saimiri sciureus polyomavirus 1, complete genome.	Polyomaviridae, Unclassified, Unclassified, Unclassified, Unclassified, Unclassified	1, NA, NA, NA, NA, NA	0.994, 0.0, 0.0, 0.0, 0.0, 0.0	Polyomaviridae	Correctly accept the taxonomic assignment	NA	NA	NA	NA	NA	NA	NA	NA	NA	NA
Group I: dsDNA viruses	Unassigned	Polyomaviridae		Betapolyomavirus	Polyomaviridae	Zalophus californianus polyomavirus 1	GQ331138	California sea lion polyomavirus 1 strain CSL6994, complete genome.	NA	NA	NA	NA	NA	Polyomaviridae, Unclassified, Unclassified, Unclassified, Unclassified, Unclassified	1, NA, NA, NA, NA, NA	0.97, 0.0, 0.0, 0.0, 0.0, 0.0	Polyomaviridae	Correctly accept the taxonomic assignment	NA	NA	NA	NA	NA
Group I: dsDNA viruses	Unassigned	Polyomaviridae		Deltapolyomavirus	Polyomaviridae	Human polyomavirus 10 (MW polyomavirus)	JQ898291	MW polyomavirus strain MA095, complete genome.	Polyomaviridae, Unclassified, Unclassified, Unclassified, Unclassified, Unclassified	1, NA, NA, NA, NA, NA	0.953, 0.0, 0.0, 0.0, 0.0, 0.0	Polyomaviridae	Correctly accept the taxonomic assignment	NA	NA	NA	NA	NA	NA	NA	NA	NA	NA
Group I: dsDNA viruses	Unassigned	Polyomaviridae		Deltapolyomavirus	Polyomaviridae	Human polyomavirus 11 (STL polyomavirus)	JX463183	STL polyomavirus strain MA138, complete genome.	NA	NA	NA	NA	NA	Polyomaviridae, Unclassified, Unclassified, Unclassified, Unclassified, Unclassified	1, NA, NA, NA, NA, NA	0.909, 0.0, 0.0, 0.0, 0.0, 0.0	Polyomaviridae	Correctly accept the taxonomic assignment	NA	NA	NA	NA	NA
Group I: dsDNA viruses	Unassigned	Polyomaviridae		Deltapolyomavirus	Polyomaviridae	Human polyomavirus 6	HM011560	Polyomavirus HPyV6 isolate 607a, complete genome.	NA	NA	NA	NA	NA	Polyomaviridae, Parvoviridae, Unclassified, Unclassified, Unclassified, Unclassified	1, 1, NA, NA, NA, NA	0.867, 0.054, 0.0, 0.0, 0.0, 0.0	Polyomaviridae	Correctly accept the taxonomic assignment	NA	NA	NA	NA	NA
Group I: dsDNA viruses	Unassigned	Polyomaviridae		Deltapolyomavirus	Polyomaviridae	Human polyomavirus 7	HM011566	Polyomavirus HPyV7 isolate 713a, complete genome.	NA	NA	NA	NA	NA	Polyomaviridae, Unclassified, Unclassified, Unclassified, Unclassified, Unclassified	1, NA, NA, NA, NA, NA	0.867, 0.0, 0.0, 0.0, 0.0, 0.0	Polyomaviridae	Correctly accept the taxonomic assignment	NA	NA	NA	NA	NA
Group I: dsDNA viruses	Unassigned	Polyomaviridae		Gammapolyomavirus	Polyomaviridae	Anser anser polyomavirus 1	AY140894	Goose hemorrhagic polyomavirus isolate Germany 2001, complete genome.	NA	NA	NA	NA	NA	Polyomaviridae, Parvoviridae, Unclassified, Unclassified, Unclassified, Unclassified	1, 2, NA, NA, NA, NA	0.888, 0.053, 0.0, 0.0, 0.0, 0.0	Polyomaviridae	Correctly accept the taxonomic assignment	NA	NA	NA	NA	NA
Group I: dsDNA viruses	Unassigned	Polyomaviridae		Gammapolyomavirus	Polyomaviridae	Aves polyomavirus 1	AF241168	Budgerigar fledgling disease virus - 1 agnoprotein genes, complete cds, alternatively spliced; and virus protein 2, virus protein 3, virus protein 1, large T antigen, and small t antigen genes, complete cds.	NA	NA	NA	NA	NA	Polyomaviridae, Unclassified, Unclassified, Unclassified, Unclassified, Unclassified	1, NA, NA, NA, NA, NA	0.869, 0.0, 0.0, 0.0, 0.0, 0.0	Polyomaviridae	Correctly accept the taxonomic assignment	NA	NA	NA	NA	NA
Group I: dsDNA viruses	Unassigned	Polyomaviridae		Gammapolyomavirus	Polyomaviridae	Corvus monedula polyomavirus 1	DQ192570	Corvus monedula polyomavirus 1, complete genome.	NA	NA	NA	NA	NA	NA	NA	NA	NA	NA	Polyomaviridae, Unclassified, Unclassified, Unclassified, Unclassified, Unclassified	1, NA, NA, NA, NA, NA	0.941, 0.0, 0.0, 0.0, 0.0, 0.0	Polyomaviridae	Correctly accept the taxonomic assignment
Group I: dsDNA viruses	Unassigned	Polyomaviridae		Gammapolyomavirus	Polyomaviridae	Cracticus torquatus polyomavirus 1	KF360862	Butcherbird polyomavirus isolate AWH19840, complete genome.	Polyomaviridae, Unclassified, Unclassified, Unclassified, Unclassified, Unclassified	1, NA, NA, NA, NA, NA	0.929, 0.0, 0.0, 0.0, 0.0, 0.0	Polyomaviridae	Correctly accept the taxonomic assignment	NA	NA	NA	NA	NA	NA	NA	NA	NA	NA
Group I: dsDNA viruses	Unassigned	Polyomaviridae		Gammapolyomavirus	Polyomaviridae	Pygoscelis adeliae polyomavirus 1	KP033140	Adelie penguin polyomavirus isolate AdPyV_Crozier_2012, complete genome.	NA	NA	NA	NA	NA	Polyomaviridae, Unclassified, Unclassified, Unclassified, Unclassified, Unclassified	1, NA, NA, NA, NA, NA	0.881, 0.0, 0.0, 0.0, 0.0, 0.0	Polyomaviridae	Correctly accept the taxonomic assignment	NA	NA	NA	NA	NA
Group I: dsDNA viruses	Unassigned	Polyomaviridae		Gammapolyomavirus	Polyomaviridae	Pyrrhula pyrrhula polyomavirus 1	DQ192571	Pyrrhula pyrrhula polyomavirus 1, complete genome.	NA	NA	NA	NA	NA	Polyomaviridae, Unclassified, Unclassified, Unclassified, Unclassified, Unclassified	1, NA, NA, NA, NA, NA	0.89, 0.0, 0.0, 0.0, 0.0, 0.0	Polyomaviridae	Correctly accept the taxonomic assignment	NA	NA	NA	NA	NA
Group I: dsDNA viruses	Unassigned	Polyomaviridae		Gammapolyomavirus	Polyomaviridae	Serinus canaria polyomavirus 1	GU345044	Canary polyomavirus isolate CaPyV-Ha09, complete genome.	Polyomaviridae, Unclassified, Unclassified, Unclassified, Unclassified, Unclassified	1, NA, NA, NA, NA, NA	0.884, 0.0, 0.0, 0.0, 0.0, 0.0	Polyomaviridae	Correctly accept the taxonomic assignment	NA	NA	NA	NA	NA	NA	NA	NA	NA	NA
Group I: dsDNA viruses	Unassigned	Polyomaviridae		Unassigned	Polyomaviridae	African green monkey polyomavirus	K02562	African green monkey polyomavirus, complete genome.	Polyomaviridae, Unclassified, Unclassified, Unclassified, Unclassified, Unclassified	1, NA, NA, NA, NA, NA	0.995, 0.0, 0.0, 0.0, 0.0, 0.0	Polyomaviridae	Correctly accept the taxonomic assignment	NA	NA	NA	NA	NA	NA	NA	NA	NA	NA
Group I: dsDNA viruses	Unassigned	Polyomaviridae		Unassigned	Polyomaviridae	Bat polyomavirus 6d	AB972943	Bat polyomavirus 6d DNA, complete genome, isolate: 6d-1.	Polyomaviridae, Unclassified, Unclassified, Unclassified, Unclassified, Unclassified	1, NA, NA, NA, NA, NA	0.963, 0.0, 0.0, 0.0, 0.0, 0.0	Polyomaviridae	Correctly accept the taxonomic assignment	NA	NA	NA	NA	NA	NA	NA	NA	NA	NA
Group I: dsDNA viruses	Unassigned	Polyomaviridae		Unassigned	Polyomaviridae	Bos taurus polyomavirus 1	D13942	Bovine polyomavirus DNA, complete genome.	Polyomaviridae, Unclassified, Unclassified, Unclassified, Unclassified, Unclassified	1, NA, NA, NA, NA, NA	0.909, 0.0, 0.0, 0.0, 0.0, 0.0	Polyomaviridae	Correctly accept the taxonomic assignment	NA	NA	NA	NA	NA	NA	NA	NA	NA	NA
Group I: dsDNA viruses	Unassigned	Polyomaviridae		Unassigned	Polyomaviridae	Bovine polyomavirus 2	KM111535	Bovine polyomavirus 2 strain BPyV2-SF, complete genome.	NA	NA	NA	NA	NA	Polyomaviridae, Unclassified, Unclassified, Unclassified, Unclassified, Unclassified	1, NA, NA, NA, NA, NA	0.939, 0.0, 0.0, 0.0, 0.0, 0.0	Polyomaviridae	Correctly accept the taxonomic assignment	NA	NA	NA	NA	NA
Group I: dsDNA viruses	Unassigned	Polyomaviridae		Unassigned	Polyomaviridae	Bovine polyomavirus 3	KM496326	Bovine polyomavirus-3 isolate 3S5, complete genome.	NA	NA	NA	NA	NA	NA	NA	NA	NA	NA	Polyomaviridae, Unclassified, Unclassified, Unclassified, Unclassified, Unclassified	1, NA, NA, NA, NA, NA	0.838, 0.0, 0.0, 0.0, 0.0, 0.0	Polyomaviridae	Correctly accept the taxonomic assignment
Group I: dsDNA viruses	Unassigned	Polyomaviridae		Unassigned	Polyomaviridae	Centropristis striata polyomavirus 1	KP071318	Black sea bass polyomavirus 1 isolate 2835, complete genome.	Polyomaviridae, Unclassified, Unclassified, Unclassified, Unclassified, Unclassified	1, NA, NA, NA, NA, NA	0.611, 0.0, 0.0, 0.0, 0.0, 0.0	Polyomaviridae	Correctly accept the taxonomic assignment	NA	NA	NA	NA	NA	NA	NA	NA	NA	NA
Group I: dsDNA viruses	Unassigned	Polyomaviridae		Unassigned	Polyomaviridae	Chaerephon polyomavirus 1	JX520657	Chaerephon polyomavirus 1 isolate KY397, complete genome.	Polyomaviridae, Parvoviridae, Unclassified, Unclassified, Unclassified, Unclassified	1, 2, NA, NA, NA, NA	0.961, 0.072, 0.0, 0.0, 0.0, 0.0	Polyomaviridae	Correctly accept the taxonomic assignment	NA	NA	NA	NA	NA	NA	NA	NA	NA	NA
Group I: dsDNA viruses	Unassigned	Polyomaviridae		Unassigned	Polyomaviridae	Giant guitarfish polyomavirus 1	KP264963	Giant guitarfish polyomavirus 1 isolate UGA1, complete genome.	NA	NA	NA	NA	NA	Polyomaviridae, Unclassified, Unclassified, Unclassified, Unclassified, Unclassified	1, NA, NA, NA, NA, NA	0.456, 0.0, 0.0, 0.0, 0.0, 0.0	Polyomaviridae	Correctly accept the taxonomic assignment	NA	NA	NA	NA	NA
Group I: dsDNA viruses	Unassigned	Polyomaviridae		Unassigned	Polyomaviridae	Leptonychotes weddellii polyomavirus 1	KX533457	Leptonychotes weddellii polyomavirus 1 isolate WSK37, complete genome.	NA	NA	NA	NA	NA	NA	NA	NA	NA	NA	Polyomaviridae, Unclassified, Unclassified, Unclassified, Unclassified, Unclassified	1, NA, NA, NA, NA, NA	0.974, 0.0, 0.0, 0.0, 0.0, 0.0	Polyomaviridae	Correctly accept the taxonomic assignment
Group I: dsDNA viruses	Unassigned	Polyomaviridae		Unassigned	Polyomaviridae	Marbled eel polyomavirus	KU221231	Marbled eel polyomavirus isolate AMV-1, complete genome.	NA	NA	NA	NA	NA	Polyomaviridae, Unclassified, Unclassified, Unclassified, Unclassified, Unclassified	1, NA, NA, NA, NA, NA	0.388, 0.0, 0.0, 0.0, 0.0, 0.0	Polyomaviridae	Correctly accept the taxonomic assignment	NA	NA	NA	NA	NA
Group I: dsDNA viruses	Unassigned	Polyomaviridae		Unassigned	Polyomaviridae	Pan troglodytes troglodytes polyomavirus 1	KT184855	Pan troglodytes troglodytes polyomavirus 1 isolate F514.1, complete genome.	NA	NA	NA	NA	NA	NA	NA	NA	NA	NA	Polyomaviridae, Unclassified, Unclassified, Unclassified, Unclassified, Unclassified	1, NA, NA, NA, NA, NA	0.97, 0.0, 0.0, 0.0, 0.0, 0.0	Polyomaviridae	Correctly accept the taxonomic assignment
Group I: dsDNA viruses	Unassigned	Polyomaviridae		Unassigned	Polyomaviridae	Rattus norvegicus polyomavirus 2	KX808699	Rattus norvegicus polyomavirus 2 isolate 1014-2016-2, complete genome.	NA	NA	NA	NA	NA	NA	NA	NA	NA	NA	Polyomaviridae, Unclassified, Unclassified, Unclassified, Unclassified, Unclassified	1, NA, NA, NA, NA, NA	0.915, 0.0, 0.0, 0.0, 0.0, 0.0	Polyomaviridae	Correctly accept the taxonomic assignment
Group I: dsDNA viruses	Unassigned	Polyomaviridae		Unassigned	Polyomaviridae	Sea otter polyomavirus 1	KM282376	Sea otter polyomavirus 1 isolate 6831-13, complete genome.	NA	NA	NA	NA	NA	Polyomaviridae, Unclassified, Unclassified, Unclassified, Unclassified, Unclassified	1, NA, NA, NA, NA, NA	0.944, 0.0, 0.0, 0.0, 0.0, 0.0	Polyomaviridae	Correctly accept the taxonomic assignment	NA	NA	NA	NA	NA
Group I: dsDNA viruses	Unassigned	Polyomaviridae		Unassigned	Polyomaviridae	Sheep polyomavirus 1	KP890267	Sheep polyomavirus 1 isolate VH4-S14 from USA, complete genome.	NA	NA	NA	NA	NA	NA	NA	NA	NA	NA	Polyomaviridae, Unclassified, Unclassified, Unclassified, Unclassified, Unclassified	1, NA, NA, NA, NA, NA	0.97, 0.0, 0.0, 0.0, 0.0, 0.0	Polyomaviridae	Correctly accept the taxonomic assignment
Group I: dsDNA viruses	Unassigned	Polyomaviridae		Unassigned	Polyomaviridae	Simian virus 12	AY614708	Simian agent 12, complete genome.	Polyomaviridae, Unclassified, Unclassified, Unclassified, Unclassified, Unclassified	1, NA, NA, NA, NA, NA	0.986, 0.0, 0.0, 0.0, 0.0, 0.0	Polyomaviridae	Correctly accept the taxonomic assignment	NA	NA	NA	NA	NA	NA	NA	NA	NA	NA
Group I: dsDNA viruses	Unassigned	Polyomaviridae		Unassigned	Polyomaviridae	Sparus aurata polyomavirus 1	KX643371	Sparus aurata polyomavirus 1, complete genome.	NA	NA	NA	NA	NA	Polyomaviridae, Unclassified, Unclassified, Unclassified, Unclassified, Unclassified	1, NA, NA, NA, NA, NA	0.517, 0.0, 0.0, 0.0, 0.0, 0.0	Polyomaviridae	Correctly accept the taxonomic assignment	NA	NA	NA	NA	NA
Group I: dsDNA viruses	Unassigned	Polyomaviridae		Unassigned	Polyomaviridae	Tadarida brasiliensis polyomavirus 1	KM655868	Tadarida brasiliensis polyomavirus 1, complete genome.	Polyomaviridae, Unclassified, Unclassified, Unclassified, Unclassified, Unclassified	1, NA, NA, NA, NA, NA	0.958, 0.0, 0.0, 0.0, 0.0, 0.0	Polyomaviridae	Correctly accept the taxonomic assignment	NA	NA	NA	NA	NA	NA	NA	NA	NA	NA
Group I: dsDNA viruses	Unassigned	Polyomaviridae		Unassigned	Polyomaviridae	Tadarida brasiliensis polyomavirus 2	KM655869	Tadarida brasiliensis polyomavirus 2, complete genome.	Polyomaviridae, Unclassified, Unclassified, Unclassified, Unclassified, Unclassified	1, NA, NA, NA, NA, NA	0.977, 0.0, 0.0, 0.0, 0.0, 0.0	Polyomaviridae	Correctly accept the taxonomic assignment	NA	NA	NA	NA	NA	NA	NA	NA	NA	NA
Group I: dsDNA viruses	Unassigned	Polyomaviridae		Unassigned	Polyomaviridae	Trematomus polyomavirus 1	KP768176	Trematomus polyomavirus 1 isolate PES6, complete genome.	NA	NA	NA	NA	NA	Polyomaviridae, Unclassified, Unclassified, Unclassified, Unclassified, Unclassified	1, NA, NA, NA, NA, NA	0.494, 0.0, 0.0, 0.0, 0.0, 0.0	Polyomaviridae	Correctly accept the taxonomic assignment	NA	NA	NA	NA	NA
Group I: dsDNA viruses	Unassigned	Poxviridae	Chordopoxvirinae	Avipoxvirus	Poxviridae	Canarypox virus	AY318871	Canarypox virus strain ATCC VR-111, complete genome.	NA	NA	NA	NA	NA	NA	NA	NA	NA	NA	Poxviridae, Circoviridae, Unclassified, Unclassified, Unclassified, Unclassified	1, 2, NA, NA, NA, NA	0.821, 0.66, 0.0, 0.0, 0.028, 0.056	Poxviridae	Correctly accept the taxonomic assignment
Group I: dsDNA viruses	Unassigned	Poxviridae	Chordopoxvirinae	Avipoxvirus	Poxviridae	Fowlpox virus	AF198100	Fowlpox virus, complete genome.	Poxviridae, Unclassified, Unclassified, Unclassified, Unclassified, Unclassified	1, NA, NA, NA, NA, NA	0.908, 0.0, 0.0, 0.0, 0.058, 0.056	Poxviridae	Correctly accept the taxonomic assignment	NA	NA	NA	NA	NA	NA	NA	NA	NA	NA
Group I: dsDNA viruses	Unassigned	Poxviridae	Chordopoxvirinae	Avipoxvirus	Poxviridae	Penguinpox virus	KJ859677	Penguinpox virus isolate PSan92, complete genome.	NA	NA	NA	NA	NA	NA	NA	NA	NA	NA	Poxviridae, Unclassified, Unclassified, Unclassified, Unclassified, Unclassified	1, NA, NA, NA, NA, NA	0.916, 0.0, 0.0, 0.0, 0.047, 0.0	Poxviridae	Correctly accept the taxonomic assignment
Group I: dsDNA viruses	Unassigned	Poxviridae	Chordopoxvirinae	Avipoxvirus	Poxviridae	Pigeonpox virus	KJ801920	Pigeonpox virus isolate FeP2, complete genome.	NA	NA	NA	NA	NA	NA	NA	NA	NA	NA	Poxviridae, Unclassified, Unclassified, Unclassified, Unclassified, Unclassified	1, NA, NA, NA, NA, NA	0.899, 0.0, 0.0, 0.0, 0.0, 0.0	Poxviridae	Correctly accept the taxonomic assignment
Group I: dsDNA viruses	Unassigned	Poxviridae	Chordopoxvirinae	Avipoxvirus	Poxviridae	Turkeypox virus	KP728110	Turkeypox virus strain TKPV-HU1124/2011, complete genome.	NA	NA	NA	NA	NA	NA	NA	NA	NA	NA	Poxviridae, Unclassified, Unclassified, Unclassified, Unclassified, Unclassified	1, NA, NA, NA, NA, NA	0.664, 0.0, 0.0, 0.0, 0.0, 0.0	Poxviridae	Correctly accept the taxonomic assignment
Group I: dsDNA viruses	Unassigned	Poxviridae	Chordopoxvirinae	Capripoxvirus	Poxviridae	Goatpox virus	AY077835	Goatpox virus Pellor, complete genome.	NA	NA	NA	NA	NA	Poxviridae, Unclassified, Unclassified, Unclassified, Unclassified, Unclassified	1, NA, NA, NA, NA, NA	0.983, 0.0, 0.0, 0.0, 0.0, 0.068	Poxviridae	Correctly accept the taxonomic assignment	NA	NA	NA	NA	NA
Group I: dsDNA viruses	Unassigned	Poxviridae	Chordopoxvirinae	Capripoxvirus	Poxviridae	Lumpy skin disease virus	AF325528	Lumpy skin disease virus NI-2490 isolate Neethling 2490, complete genome.	NA	NA	NA	NA	NA	Poxviridae, Unclassified, Unclassified, Unclassified, Unclassified, Unclassified	1, NA, NA, NA, NA, NA	0.981, 0.0, 0.0, 0.0, 0.0, 0.068	Poxviridae	Correctly accept the taxonomic assignment	NA	NA	NA	NA	NA
Group I: dsDNA viruses	Unassigned	Poxviridae	Chordopoxvirinae	Capripoxvirus	Poxviridae	Sheeppox virus	AY077832	Sheeppox virus 10700-99 strain TU-V02127, complete genome.	Poxviridae, Unclassified, Unclassified, Unclassified, Unclassified, Unclassified	1, NA, NA, NA, NA, NA	0.98, 0.0, 0.0, 0.0, 0.0, 0.077	Poxviridae	Correctly accept the taxonomic assignment	NA	NA	NA	NA	NA	NA	NA	NA	NA	NA
Group I: dsDNA viruses	Unassigned	Poxviridae	Chordopoxvirinae	Cervidpoxvirus	Poxviridae	Deerpox virus W-848-83	AY689436	Deerpox virus W-848-83, complete genome.	NA	NA	NA	NA	NA	NA	NA	NA	NA	NA	Poxviridae, Unclassified, Unclassified, Unclassified, Unclassified, Unclassified	1, NA, NA, NA, NA, NA	0.983, 0.0, 0.0, 0.0, 0.0, 0.046	Poxviridae	Correctly accept the taxonomic assignment
Group I: dsDNA viruses	Unassigned	Poxviridae	Chordopoxvirinae	Cervidpoxvirus	Poxviridae	Mule deerpox virus	AY689437	Deerpox virus W-1170-84, complete genome.	NA	NA	NA	NA	NA	Poxviridae, Unclassified, Unclassified, Unclassified, Unclassified, Unclassified	1, NA, NA, NA, NA, NA	0.98, 0.0, 0.0, 0.0, 0.0, 0.066	Poxviridae	Correctly accept the taxonomic assignment	NA	NA	NA	NA	NA
Group I: dsDNA viruses	Unassigned	Poxviridae	Chordopoxvirinae	Crocodylidpoxvirus	Poxviridae	Nile crocodilepox virus	DQ356948	Nile crocodilepox virus, complete genome.	NA	NA	NA	NA	NA	NA	NA	NA	NA	NA	Poxviridae, Unclassified, Unclassified, Unclassified, Unclassified, Unclassified	1, NA, NA, NA, NA, NA	0.611, 0.0, 0.0, 0.0, 0.0, 0.0	Poxviridae	Correctly accept the taxonomic assignment
Group I: dsDNA viruses	Unassigned	Poxviridae	Chordopoxvirinae	Leporipoxvirus	Poxviridae	Myxoma virus	AF170726	Myxoma virus strain Lausanne, complete genome.	NA	NA	NA	NA	NA	Poxviridae, Unclassified, Unclassified, Unclassified, Unclassified, Unclassified	1, NA, NA, NA, NA, NA	0.949, 0.0, 0.0, 0.0, 0.0, 0.066	Poxviridae	Correctly accept the taxonomic assignment	NA	NA	NA	NA	NA
Group I: dsDNA viruses	Unassigned	Poxviridae	Chordopoxvirinae	Leporipoxvirus	Poxviridae	Rabbit fibroma virus	AF170722	Rabbit fibroma virus, complete genome.	Poxviridae, Unclassified, Unclassified, Unclassified, Unclassified, Unclassified	1, NA, NA, NA, NA, NA	0.937, 0.0, 0.0, 0.0, 0.0, 0.099	Poxviridae	Correctly accept the taxonomic assignment	NA	NA	NA	NA	NA	NA	NA	NA	NA	NA
Group I: dsDNA viruses	Unassigned	Poxviridae	Chordopoxvirinae	Molluscipoxvirus	Poxviridae	Molluscum contagiosum virus	U60315	Molluscum contagiosum virus subtype 1, complete genome.	NA	NA	NA	NA	NA	Poxviridae, Unclassified, Unclassified, Unclassified, Unclassified, Unclassified	1, NA, NA, NA, NA, NA	0.707, 0.0, 0.0, 0.0, 0.0, 0.0	Poxviridae	Correctly accept the taxonomic assignment	NA	NA	NA	NA	NA
Group I: dsDNA viruses	Unassigned	Poxviridae	Chordopoxvirinae	Orthopoxvirus	Poxviridae	Camelpox virus	AF438165	Camelpox virus M-96 from Kazakhstan, complete genome.	Poxviridae, Unclassified, Unclassified, Unclassified, Unclassified, Unclassified	1, NA, NA, NA, NA, NA	0.93, 0.0, 0.0, 0.0, 0.0, 0.128	Poxviridae	Correctly accept the taxonomic assignment	NA	NA	NA	NA	NA	NA	NA	NA	NA	NA
Group I: dsDNA viruses	Unassigned	Poxviridae	Chordopoxvirinae	Orthopoxvirus	Poxviridae	Cowpox virus	AF482758	Cowpox virus strain Brighton Red, complete genome.	Poxviridae, Unclassified, Unclassified, Unclassified, Unclassified, Unclassified	1, NA, NA, NA, NA, NA	0.93, 0.0, 0.0, 0.0, 0.0, 0.132	Poxviridae	Correctly accept the taxonomic assignment	NA	NA	NA	NA	NA	NA	NA	NA	NA	NA
Group I: dsDNA viruses	Unassigned	Poxviridae	Chordopoxvirinae	Orthopoxvirus	Poxviridae	Ectromelia virus	AF012825	Ectromelia virus strain Moscow, complete genome.	NA	NA	NA	NA	NA	Poxviridae, Unclassified, Unclassified, Unclassified, Unclassified, Unclassified	1, NA, NA, NA, NA, NA	0.918, 0.0, 0.0, 0.0, 0.0, 0.156	Poxviridae	Correctly accept the taxonomic assignment	NA	NA	NA	NA	NA
Group I: dsDNA viruses	Unassigned	Poxviridae	Chordopoxvirinae	Orthopoxvirus	Poxviridae	Monkeypox virus	AF380138	Monkeypox virus strain Zaire-96-I-16, complete genome.	Poxviridae, Unclassified, Unclassified, Unclassified, Unclassified, Unclassified	1, NA, NA, NA, NA, NA	0.911, 0.0, 0.0, 0.0, 0.0, 0.131	Poxviridae	Correctly accept the taxonomic assignment	NA	NA	NA	NA	NA	NA	NA	NA	NA	NA
Group I: dsDNA viruses	Unassigned	Poxviridae	Chordopoxvirinae	Orthopoxvirus	Poxviridae	Raccoonpox virus	KP143769	Raccoonpox virus, complete genome.	Poxviridae, Unclassified, Unclassified, Unclassified, Unclassified, Unclassified	1, NA, NA, NA, NA, NA	0.935, 0.0, 0.0, 0.0, 0.0, 0.131	Poxviridae	Correctly accept the taxonomic assignment	NA	NA	NA	NA	NA	NA	NA	NA	NA	NA
Group I: dsDNA viruses	Unassigned	Poxviridae	Chordopoxvirinae	Orthopoxvirus	Poxviridae	Skunkpox virus	KU749310	Skunkpox virus strain WA, complete genome.	Poxviridae, Unclassified, Unclassified, Unclassified, Unclassified, Unclassified	1, NA, NA, NA, NA, NA	0.962, 0.0, 0.0, 0.0, 0.0, 0.128	Poxviridae	Correctly accept the taxonomic assignment	NA	NA	NA	NA	NA	NA	NA	NA	NA	NA
Group I: dsDNA viruses	Unassigned	Poxviridae	Chordopoxvirinae	Orthopoxvirus	Poxviridae	Taterapox virus	DQ437594	Taterapox virus strain Dahomey 1968, complete genome.	Poxviridae, Unclassified, Unclassified, Unclassified, Unclassified, Unclassified	1, NA, NA, NA, NA, NA	0.92, 0.0, 0.0, 0.0, 0.0, 0.13	Poxviridae	Correctly accept the taxonomic assignment	NA	NA	NA	NA	NA	NA	NA	NA	NA	NA
Group I: dsDNA viruses	Unassigned	Poxviridae	Chordopoxvirinae	Orthopoxvirus	Poxviridae	Vaccinia virus	AY243312	Vaccinia virus WR, complete genome.	NA	NA	NA	NA	NA	NA	NA	NA	NA	NA	Poxviridae, Unclassified, Unclassified, Unclassified, Unclassified, Unclassified	1, NA, NA, NA, NA, NA	0.905, 0.0, 0.0, 0.0, 0.0, 0.141	Poxviridae	Correctly accept the taxonomic assignment
Group I: dsDNA viruses	Unassigned	Poxviridae	Chordopoxvirinae	Orthopoxvirus	Poxviridae	Variola virus	X69198	Variola virus DNA complete genome.	NA	NA	NA	NA	NA	Poxviridae, Unclassified, Unclassified, Unclassified, Unclassified, Unclassified	1, NA, NA, NA, NA, NA	0.909, 0.0, 0.0, 0.0, 0.0, 0.157	Poxviridae	Correctly accept the taxonomic assignment	NA	NA	NA	NA	NA
Group I: dsDNA viruses	Unassigned	Poxviridae	Chordopoxvirinae	Orthopoxvirus	Poxviridae	Volepox virus	KU749311	Volepox virus strain CA, complete genome.	NA	NA	NA	NA	NA	Poxviridae, Unclassified, Unclassified, Unclassified, Unclassified, Unclassified	1, NA, NA, NA, NA, NA	0.964, 0.0, 0.0, 0.0, 0.0, 0.154	Poxviridae	Correctly accept the taxonomic assignment	NA	NA	NA	NA	NA
Group I: dsDNA viruses	Unassigned	Poxviridae	Chordopoxvirinae	Orthopoxvirus	Poxviridae	Yoka poxvirus	HQ849551	Yoka poxvirus strain DakArB 4268, complete genome.	NA	NA	NA	NA	NA	Poxviridae, Unclassified, Unclassified, Unclassified, Unclassified, Unclassified	1, NA, NA, NA, NA, NA	0.759, 0.0, 0.0, 0.0, 0.0, 0.0	Poxviridae	Correctly accept the taxonomic assignment	NA	NA	NA	NA	NA
Group I: dsDNA viruses	Unassigned	Poxviridae	Chordopoxvirinae	Parapoxvirus	Poxviridae	Bovine papular stomatitis virus	AY386265	Bovine papular stomatitis virus strain BV-AR02, complete genome.	Poxviridae, Unclassified, Unclassified, Unclassified, Unclassified, Unclassified	1, NA, NA, NA, NA, NA	0.912, 0.0, 0.0, 0.0, 0.0, 0.058	Poxviridae	Correctly accept the taxonomic assignment	NA	NA	NA	NA	NA	NA	NA	NA	NA	NA
Group I: dsDNA viruses	Unassigned	Poxviridae	Chordopoxvirinae	Parapoxvirus	Poxviridae	Orf virus	AY386264	Orf virus strain OV-SA00, complete genome.	Poxviridae, Unclassified, Unclassified, Unclassified, Unclassified, Unclassified	1, NA, NA, NA, NA, NA	0.907, 0.0, 0.0, 0.0, 0.0, 0.115	Poxviridae	Correctly accept the taxonomic assignment	NA	NA	NA	NA	NA	NA	NA	NA	NA	NA
Group I: dsDNA viruses	Unassigned	Poxviridae	Chordopoxvirinae	Parapoxvirus	Poxviridae	Parapoxvirus of red deer in New Zealand	KM502564	Parapoxvirus red deer/HL953 strain HL953, complete genome.	NA	NA	NA	NA	NA	NA	NA	NA	NA	NA	Poxviridae, Unclassified, Unclassified, Unclassified, Unclassified, Unclassified	1, NA, NA, NA, NA, NA	0.923, 0.0, 0.0, 0.0, 0.0, 0.064	Poxviridae	Correctly accept the taxonomic assignment
Group I: dsDNA viruses	Unassigned	Poxviridae	Chordopoxvirinae	Parapoxvirus	Poxviridae	Pseudocowpox virus	GQ329670	Pseudocowpox virus strain VR634, complete genome.	NA	NA	NA	NA	NA	NA	NA	NA	NA	NA	Poxviridae, Unclassified, Unclassified, Unclassified, Unclassified, Unclassified	1, NA, NA, NA, NA, NA	0.926, 0.0, 0.0, 0.0, 0.0, 0.0	Poxviridae	Correctly accept the taxonomic assignment
Group I: dsDNA viruses	Unassigned	Poxviridae	Chordopoxvirinae	Suipoxvirus	Poxviridae	Swinepox virus	AF410153	Swinepox virus isolate 17077-99, complete genome.	NA	NA	NA	NA	NA	Poxviridae, Unclassified, Unclassified, Unclassified, Unclassified, Unclassified	1, NA, NA, NA, NA, NA	0.864, 0.0, 0.0, 0.0, 0.0, 0.092	Poxviridae	Correctly accept the taxonomic assignment	NA	NA	NA	NA	NA
Group I: dsDNA viruses	Unassigned	Poxviridae	Chordopoxvirinae	Unassigned	Poxviridae	BeAn 58058 virus	KY094066	BeAn 58058 virus, complete genome.	Poxviridae, Unclassified, Unclassified, Unclassified, Unclassified, Unclassified	1, NA, NA, NA, NA, NA	0.873, 0.0, 0.0, 0.0, 0.0, 0.09	Poxviridae	Correctly accept the taxonomic assignment	NA	NA	NA	NA	NA	NA	NA	NA	NA	NA
Group I: dsDNA viruses	Unassigned	Poxviridae	Chordopoxvirinae	Unassigned	Poxviridae	Pteropox virus	KU980965	Pteropox virus strain Australia, complete genome.	NA	NA	NA	NA	NA	Poxviridae, Unclassified, Unclassified, Unclassified, Unclassified, Unclassified	1, NA, NA, NA, NA, NA	0.718, 0.0, 0.0, 0.0, 0.0, 0.068	Poxviridae	Correctly accept the taxonomic assignment	NA	NA	NA	NA	NA
Group I: dsDNA viruses	Unassigned	Poxviridae	Chordopoxvirinae	Unassigned	Poxviridae	Squirrelpox virus	HE601899	Squirrel poxvirus strain Red squirrel UK complete genome.	NA	NA	NA	NA	NA	NA	NA	NA	NA	NA	Poxviridae, Unclassified, Unclassified, Unclassified, Unclassified, Unclassified	1, NA, NA, NA, NA, NA	0.772, 0.0, 0.0, 0.03, 0.0, 0.0	Poxviridae	Correctly accept the taxonomic assignment
Group I: dsDNA viruses	Unassigned	Poxviridae	Chordopoxvirinae	Yatapoxvirus	Poxviridae	Tanapox virus (Yaba-like disease virus)	AJ293568	Yaba-like disease virus (YLDV), complete genome.	Poxviridae, Unclassified, Unclassified, Unclassified, Unclassified, Unclassified	1, NA, NA, NA, NA, NA	0.835, 0.0, 0.0, 0.0, 0.0, 0.056	Poxviridae	Correctly accept the taxonomic assignment	NA	NA	NA	NA	NA	NA	NA	NA	NA	NA
Group I: dsDNA viruses	Unassigned	Poxviridae	Chordopoxvirinae	Yatapoxvirus	Poxviridae	Yaba monkey tumor virus	AY386371	Yaba monkey tumor virus, complete genome.	Poxviridae, Unclassified, Unclassified, Unclassified, Unclassified, Unclassified	1, NA, NA, NA, NA, NA	0.826, 0.0, 0.0, 0.0, 0.0, 0.055	Poxviridae	Correctly accept the taxonomic assignment	NA	NA	NA	NA	NA	NA	NA	NA	NA	NA
Group I: dsDNA viruses	Unassigned	Poxviridae	Entomopoxvirinae	Alphaentomopoxvirus	Poxviridae	Anomala cuprea entomopoxvirus	AP013055	Anomala cuprea entomopoxvirus DNA, complete genome, strain: CV6M.	NA	NA	NA	NA	NA	Poxviridae, Unclassified, Unclassified, Unclassified, Unclassified, Unclassified	1, NA, NA, NA, NA, NA	0.578, 0.0, 0.0, 0.0, 0.0, 0.07	Poxviridae	Correctly accept the taxonomic assignment	NA	NA	NA	NA	NA
Group I: dsDNA viruses	Unassigned	Poxviridae	Entomopoxvirinae	Betaentomopoxvirus	Poxviridae	Adoxophyes honmai entomopoxvirus	HF679131	Adoxophyes honmai enomopoxvirus 'L', complete genome.	NA	NA	NA	NA	NA	NA	NA	NA	NA	NA	Poxviridae, Unclassified, Unclassified, Unclassified, Unclassified, Unclassified	1, NA, NA, NA, NA, NA	0.688, 0.0, 0.0, 0.019, 0.0, 0.0	Poxviridae	Correctly accept the taxonomic assignment
Group I: dsDNA viruses	Unassigned	Poxviridae	Entomopoxvirinae	Betaentomopoxvirus	Poxviridae	Amsacta moorei entomopoxvirus	AF250284	Amsacta moorei entomopoxvirus, complete genome.	NA	NA	NA	NA	NA	Poxviridae, Unclassified, Unclassified, Unclassified, Unclassified, Unclassified	1, NA, NA, NA, NA, NA	0.738, 0.0, 0.019, 0.037, 0.0, 0.091	Poxviridae	Correctly accept the taxonomic assignment	NA	NA	NA	NA	NA
Group I: dsDNA viruses	Unassigned	Poxviridae	Entomopoxvirinae	Betaentomopoxvirus	Poxviridae	Choristoneura biennis entomopoxvirus	HF679132	Choristoneura biennis entomopoxvirus 'L', complete genome.	NA	NA	NA	NA	NA	NA	NA	NA	NA	NA	Poxviridae, Unclassified, Unclassified, Unclassified, Unclassified, Unclassified	1, NA, NA, NA, NA, NA	0.717, 0.0, 0.0, 0.0, 0.0, 0.0	Poxviridae	Correctly accept the taxonomic assignment
Group I: dsDNA viruses	Unassigned	Poxviridae	Entomopoxvirinae	Betaentomopoxvirus	Poxviridae	Choristoneura rosaceana entomopoxvirus	HF679133	Choristoneura rosaceana entomopoxvirus 'L', complete genome.	NA	NA	NA	NA	NA	NA	NA	NA	NA	NA	Poxviridae, Unclassified, Unclassified, Unclassified, Unclassified, Unclassified	1, NA, NA, NA, NA, NA	0.721, 0.0, 0.0, 0.0, 0.0, 0.0	Poxviridae	Correctly accept the taxonomic assignment
Group I: dsDNA viruses	Unassigned	Poxviridae	Entomopoxvirinae	Betaentomopoxvirus	Poxviridae	Mythimna separata entomopoxvirus	HF679134	Mythimna separata entomopoxvirus 'L', complete genome.	NA	NA	NA	NA	NA	Poxviridae, Unclassified, Unclassified, Unclassified, Unclassified, Unclassified	1, NA, NA, NA, NA, NA	0.743, 0.0, 0.0, 0.0, 0.0, 0.048	Poxviridae	Correctly accept the taxonomic assignment	NA	NA	NA	NA	NA
Group I: dsDNA viruses	Unassigned	Poxviridae	Entomopoxvirinae	Unassigned	Poxviridae	Melanoplus sanguinipes entomopoxvirus 'O'	AF063866	Melanoplus sanguinipes entomopoxvirus, complete genome.	Poxviridae, Unclassified, Unclassified, Unclassified, Unclassified, Unclassified	1, NA, NA, NA, NA, NA	0.506, 0.0, 0.0, 0.0, 0.0, 0.045	Poxviridae	Correctly accept the taxonomic assignment	NA	NA	NA	NA	NA	NA	NA	NA	NA	NA
Group I: dsDNA viruses	Unassigned	Poxviridae		Unassigned	Poxviridae	Cotia virus SPAn232	HQ647181	Cotia virus SPAn232, complete genome.	NA	NA	NA	NA	NA	NA	NA	NA	NA	NA	Poxviridae, Unclassified, Unclassified, Unclassified, Unclassified, Unclassified	1, NA, NA, NA, NA, NA	0.907, 0.0, 0.0, 0.0, 0.0, 0.114	Poxviridae	Correctly accept the taxonomic assignment
Group I: dsDNA viruses	Unassigned	Poxviridae		Unassigned	Poxviridae	Salmon gill poxvirus	KT159937	Salmon gill poxvirus, complete genome.	NA	NA	NA	NA	NA	NA	NA	NA	NA	NA	Poxviridae, Unclassified, Unclassified, Unclassified, Unclassified, Unclassified	1, NA, NA, NA, NA, NA	0.364, 0.0, 0.0, 0.0, 0.0, 0.054	Poxviridae	Correctly accept the taxonomic assignment
Group II: ssDNA viruses	Unassigned	Anelloviridae		Alphatorquevirus	Anelloviridae	Simian torque teno virus 30	KP296857	Simian torque teno virus 30 isolate VWP00522.2, complete genome.	NA	NA	NA	NA	NA	NA	NA	NA	NA	NA	Unclassified, Anelloviridae, Unclassified, Unclassified, Unclassified, Unclassified	NA, 1, NA, NA, NA, NA	0.004, 0.819, 0.0, 0.0, 0.0, 0.0	Anelloviridae	Correctly accept the taxonomic assignment
Group II: ssDNA viruses	Unassigned	Anelloviridae		Alphatorquevirus	Anelloviridae	Simian torque teno virus 31	KP296853	Simian torque teno virus 31 isolate VGA00123.3, complete genome.	Unclassified, Anelloviridae, Unclassified, Unclassified, Unclassified, Unclassified	NA, 1, NA, NA, NA, NA	0.0, 0.809, 0.0, 0.0, 0.0, 0.0	Anelloviridae	Correctly accept the taxonomic assignment	NA	NA	NA	NA	NA	NA	NA	NA	NA	NA
Group II: ssDNA viruses	Unassigned	Anelloviridae		Alphatorquevirus	Anelloviridae	Simian torque teno virus 32	KP296854	Simian torque teno virus 32 isolate VGA00154.2, complete genome.	NA	NA	NA	NA	NA	Unclassified, Anelloviridae, Unclassified, Unclassified, Unclassified, Unclassified	NA, 1, NA, NA, NA, NA	0.0, 0.855, 0.0, 0.0, 0.0, 0.0	Anelloviridae	Correctly accept the taxonomic assignment	NA	NA	NA	NA	NA
Group II: ssDNA viruses	Unassigned	Anelloviridae		Alphatorquevirus	Anelloviridae	Simian torque teno virus 33	KP296855	Simian torque teno virus 33 isolate VWP00522.11, complete genome.	Unclassified, Anelloviridae, Unclassified, Unclassified, Unclassified, Unclassified	NA, 1, NA, NA, NA, NA	0.0, 0.807, 0.0, 0.0, 0.0, 0.0	Anelloviridae	Correctly accept the taxonomic assignment	NA	NA	NA	NA	NA	NA	NA	NA	NA	NA
Group II: ssDNA viruses	Unassigned	Anelloviridae		Alphatorquevirus	Anelloviridae	Simian torque teno virus 34	KP296856	Simian torque teno virus 34 isolate VGA00120.1, complete genome.	Unclassified, Anelloviridae, Unclassified, Unclassified, Unclassified, Unclassified	NA, 1, NA, NA, NA, NA	0.0, 0.852, 0.0, 0.0, 0.0, 0.03	Anelloviridae	Correctly accept the taxonomic assignment	NA	NA	NA	NA	NA	NA	NA	NA	NA	NA
Group II: ssDNA viruses	Unassigned	Anelloviridae		Alphatorquevirus	Anelloviridae	Torque teno virus 1	AB041007	TT virus genotype 1 orf2/5, orf2/4, orf1 genes for VP1, VP2, VP3, complete cds.	NA	NA	NA	NA	NA	NA	NA	NA	NA	NA	Unclassified, Anelloviridae, Unclassified, Unclassified, Unclassified, Unclassified	NA, 1, NA, NA, NA, NA	0.0, 0.887, 0.0, 0.0, 0.0, 0.0	Anelloviridae	Correctly accept the taxonomic assignment
Group II: ssDNA viruses	Unassigned	Anelloviridae		Alphatorquevirus	Anelloviridae	Torque teno virus 10	AB064607	Torque teno virus 10 DNA, complete genome, isolate: JT34F.	NA	NA	NA	NA	NA	NA	NA	NA	NA	NA	Unclassified, Anelloviridae, Unclassified, Unclassified, Unclassified, Unclassified	NA, 1, NA, NA, NA, NA	0.0, 0.926, 0.0, 0.0, 0.0, 0.0	Anelloviridae	Correctly accept the taxonomic assignment
Group II: ssDNA viruses	Unassigned	Anelloviridae		Alphatorquevirus	Anelloviridae	Torque teno virus 11	AF345524	Torque teno virus 11 isolate TCHN-D1 Orf2 and Orf1 genes, complete cds.	Unclassified, Anelloviridae, Unclassified, Unclassified, Unclassified, Unclassified	NA, 1, NA, NA, NA, NA	0.0, 0.916, 0.0, 0.0, 0.0, 0.0	Anelloviridae	Correctly accept the taxonomic assignment	NA	NA	NA	NA	NA	NA	NA	NA	NA	NA
Group II: ssDNA viruses	Unassigned	Anelloviridae		Alphatorquevirus	Anelloviridae	Torque teno virus 12	AB064605	Torque teno virus 12 DNA, complete genome, isolate: CT44F.	Unclassified, Anelloviridae, Unclassified, Unclassified, Unclassified, Unclassified	NA, 1, NA, NA, NA, NA	0.0, 0.927, 0.0, 0.0, 0.0, 0.0	Anelloviridae	Correctly accept the taxonomic assignment	NA	NA	NA	NA	NA	NA	NA	NA	NA	NA
Group II: ssDNA viruses	Unassigned	Anelloviridae		Alphatorquevirus	Anelloviridae	Torque teno virus 13	AF345526	Torque teno virus 13 isolate TCHN-A Orf2 and Orf1 genes, complete cds.	NA	NA	NA	NA	NA	NA	NA	NA	NA	NA	Unclassified, Anelloviridae, Unclassified, Unclassified, Unclassified, Unclassified	NA, 1, NA, NA, NA, NA	0.0, 0.877, 0.0, 0.0, 0.0, 0.0	Anelloviridae	Correctly accept the taxonomic assignment
Group II: ssDNA viruses	Unassigned	Anelloviridae		Alphatorquevirus	Anelloviridae	Torque teno virus 14	AB037926	Torque teno virus 14 DNA, complete genome, isolate: s-TTV CH65-1.	NA	NA	NA	NA	NA	NA	NA	NA	NA	NA	Unclassified, Anelloviridae, Unclassified, Unclassified, Unclassified, Unclassified	NA, 1, NA, NA, NA, NA	0.0, 0.885, 0.0, 0.0, 0.0, 0.0	Anelloviridae	Correctly accept the taxonomic assignment
Group II: ssDNA viruses	Unassigned	Anelloviridae		Alphatorquevirus	Anelloviridae	Torque teno virus 15	AB028668	Torque teno virus 15 DNA, complete genome, isolate: TJN01.	NA	NA	NA	NA	NA	NA	NA	NA	NA	NA	Unclassified, Anelloviridae, Unclassified, Unclassified, Unclassified, Unclassified	NA, 1, NA, NA, NA, NA	0.004, 0.92, 0.0, 0.0, 0.0, 0.0	Anelloviridae	Correctly accept the taxonomic assignment
Group II: ssDNA viruses	Unassigned	Anelloviridae		Alphatorquevirus	Anelloviridae	Torque teno virus 16	AB017613	Torque teno virus 16 DNA, complete genome, isolate: TUS01.	NA	NA	NA	NA	NA	Unclassified, Anelloviridae, Unclassified, Unclassified, Unclassified, Unclassified	NA, 1, NA, NA, NA, NA	0.0, 0.907, 0.0, 0.0, 0.0, 0.0	Anelloviridae	Correctly accept the taxonomic assignment	NA	NA	NA	NA	NA
Group II: ssDNA viruses	Unassigned	Anelloviridae		Alphatorquevirus	Anelloviridae	Torque teno virus 17	AX025830	Sequence 187 from Patent WO0028039.	NA	NA	NA	NA	NA	Unclassified, Anelloviridae, Unclassified, Unclassified, Unclassified, Unclassified	NA, 1, NA, NA, NA, NA	0.003, 0.887, 0.0, 0.0, 0.0, 0.0	Anelloviridae	Correctly accept the taxonomic assignment	NA	NA	NA	NA	NA
Group II: ssDNA viruses	Unassigned	Anelloviridae		Alphatorquevirus	Anelloviridae	Torque teno virus 18	AX025718	Sequence 75 from Patent WO0028039.	Unclassified, Anelloviridae, Unclassified, Unclassified, Unclassified, Unclassified	NA, 1, NA, NA, NA, NA	0.0, 0.915, 0.0, 0.0, 0.0, 0.0	Anelloviridae	Correctly accept the taxonomic assignment	NA	NA	NA	NA	NA	NA	NA	NA	NA	NA
Group II: ssDNA viruses	Unassigned	Anelloviridae		Alphatorquevirus	Anelloviridae	Torque teno virus 19	AB025946	Torque teno virus 19 DNA, complete genome, isolate: TTV SANBAN.	NA	NA	NA	NA	NA	Unclassified, Anelloviridae, Unclassified, Unclassified, Unclassified, Unclassified	NA, 1, NA, NA, NA, NA	0.004, 0.907, 0.0, 0.0, 0.0, 0.0	Anelloviridae	Correctly accept the taxonomic assignment	NA	NA	NA	NA	NA
Group II: ssDNA viruses	Unassigned	Anelloviridae		Alphatorquevirus	Anelloviridae	Torque teno virus 2	AB049608	Torque teno virus 2 ORF2, ORF1 genes, complete cds, isolate: s-TTV CH71.	NA	NA	NA	NA	NA	Unclassified, Anelloviridae, Unclassified, Unclassified, Unclassified, Unclassified	NA, 1, NA, NA, NA, NA	0.0, 0.9, 0.0, 0.0, 0.0, 0.0	Anelloviridae	Correctly accept the taxonomic assignment	NA	NA	NA	NA	NA
Group II: ssDNA viruses	Unassigned	Anelloviridae		Alphatorquevirus	Anelloviridae	Torque teno virus 20	AB060594	Torque teno virus 20 ORF4, ORF3, ORF2, ORF1 genes, complete cds, clone: SAa-10.	NA	NA	NA	NA	NA	NA	NA	NA	NA	NA	Unclassified, Anelloviridae, Unclassified, Unclassified, Unclassified, Unclassified	NA, 1, NA, NA, NA, NA	0.003, 0.91, 0.0, 0.0, 0.0, 0.0	Anelloviridae	Correctly accept the taxonomic assignment
Group II: ssDNA viruses	Unassigned	Anelloviridae		Alphatorquevirus	Anelloviridae	Torque teno virus 21	AF348409	Torque teno virus 21 isolate TCHN-B ORF2 and ORF1 genes, complete cds.	Unclassified, Anelloviridae, Unclassified, Unclassified, Unclassified, Unclassified	NA, 1, NA, NA, NA, NA	0.002, 0.894, 0.0, 0.0, 0.0, 0.0	Anelloviridae	Correctly accept the taxonomic assignment	NA	NA	NA	NA	NA	NA	NA	NA	NA	NA
Group II: ssDNA viruses	Unassigned	Anelloviridae		Alphatorquevirus	Anelloviridae	Torque teno virus 22	AX174942	Sequence 1 from Patent WO0142299.	Unclassified, Anelloviridae, Unclassified, Unclassified, Unclassified, Unclassified	NA, 1, NA, NA, NA, NA	0.0, 0.916, 0.0, 0.0, 0.0, 0.0	Anelloviridae	Correctly accept the taxonomic assignment	NA	NA	NA	NA	NA	NA	NA	NA	NA	NA
Group II: ssDNA viruses	Unassigned	Anelloviridae		Alphatorquevirus	Anelloviridae	Torque teno virus 23	AB049607	Torque teno virus 23 ORF2, ORF1 genes, complete cds, isolate: s-TTV CH65-2.	Unclassified, Anelloviridae, Unclassified, Unclassified, Unclassified, Unclassified	NA, 1, NA, NA, NA, NA	0.0, 0.895, 0.0, 0.0, 0.0, 0.0	Anelloviridae	Correctly accept the taxonomic assignment	NA	NA	NA	NA	NA	NA	NA	NA	NA	NA
Group II: ssDNA viruses	Unassigned	Anelloviridae		Alphatorquevirus	Anelloviridae	Torque teno virus 24	AB060597	Torque teno virus 24 ORF4, ORF3, ORF2, ORF1 genes, complete cds, clone: SAa-01.	NA	NA	NA	NA	NA	NA	NA	NA	NA	NA	Unclassified, Anelloviridae, Unclassified, Unclassified, Unclassified, Unclassified	NA, 1, NA, NA, NA, NA	0.004, 0.922, 0.0, 0.0, 0.0, 0.0	Anelloviridae	Correctly accept the taxonomic assignment
Group II: ssDNA viruses	Unassigned	Anelloviridae		Alphatorquevirus	Anelloviridae	Torque teno virus 25	AB041959	Torque teno virus 25 DNA, complete genome, isolate: Mf-TTV9.	Unclassified, Anelloviridae, Unclassified, Unclassified, Unclassified, Unclassified	NA, 1, NA, NA, NA, NA	0.0, 0.83, 0.0, 0.0, 0.0, 0.0	Anelloviridae	Correctly accept the taxonomic assignment	NA	NA	NA	NA	NA	NA	NA	NA	NA	NA
Group II: ssDNA viruses	Unassigned	Anelloviridae		Alphatorquevirus	Anelloviridae	Torque teno virus 26	AB041958	Torque teno virus 26 DNA, complete genome, isolate: Mf-TTV3.	NA	NA	NA	NA	NA	Unclassified, Anelloviridae, Unclassified, Unclassified, Unclassified, Unclassified	NA, 1, NA, NA, NA, NA	0.0, 0.864, 0.0, 0.0, 0.0, 0.0	Anelloviridae	Correctly accept the taxonomic assignment	NA	NA	NA	NA	NA
Group II: ssDNA viruses	Unassigned	Anelloviridae		Alphatorquevirus	Anelloviridae	Torque teno virus 27	AB064595	Torque teno virus 27 DNA, complete genome, isolate: CT23F.	Unclassified, Anelloviridae, Unclassified, Unclassified, Unclassified, Unclassified	NA, 1, NA, NA, NA, NA	0.0, 0.876, 0.0, 0.0, 0.0, 0.0	Anelloviridae	Correctly accept the taxonomic assignment	NA	NA	NA	NA	NA	NA	NA	NA	NA	NA
Group II: ssDNA viruses	Unassigned	Anelloviridae		Alphatorquevirus	Anelloviridae	Torque teno virus 28	AB064598	Torque teno virus 28 DNA, complete genome, isolate: CT43F.	Unclassified, Anelloviridae, Unclassified, Unclassified, Unclassified, Unclassified	NA, 1, NA, NA, NA, NA	0.0, 0.87, 0.0, 0.0, 0.0, 0.0	Anelloviridae	Correctly accept the taxonomic assignment	NA	NA	NA	NA	NA	NA	NA	NA	NA	NA
Group II: ssDNA viruses	Unassigned	Anelloviridae		Alphatorquevirus	Anelloviridae	Torque teno virus 29	AB038621	Torque teno virus 29 ORF2, ORF1, ORF3 genes, complete cds, isolate: TTVyon-KC009.	NA	NA	NA	NA	NA	Unclassified, Anelloviridae, Unclassified, Unclassified, Unclassified, Unclassified	NA, 1, NA, NA, NA, NA	0.0, 0.926, 0.0, 0.0, 0.0, 0.0	Anelloviridae	Correctly accept the taxonomic assignment	NA	NA	NA	NA	NA
Group II: ssDNA viruses	Unassigned	Anelloviridae		Alphatorquevirus	Anelloviridae	Torque teno virus 3	AY666122	Torque teno virus 3 strain HEL32, complete genome.	NA	NA	NA	NA	NA	NA	NA	NA	NA	NA	Unclassified, Anelloviridae, Unclassified, Unclassified, Unclassified, Unclassified	NA, 1, NA, NA, NA, NA	0.0, 0.914, 0.0, 0.0, 0.0, 0.0	Anelloviridae	Correctly accept the taxonomic assignment
Group II: ssDNA viruses	Unassigned	Anelloviridae		Alphatorquevirus	Anelloviridae	Torque teno virus 4	AB041957	Torque teno virus 4 DNA, complete genome, isolate: Pt-TTV6.	NA	NA	NA	NA	NA	NA	NA	NA	NA	NA	Unclassified, Anelloviridae, Unclassified, Unclassified, Unclassified, Unclassified	NA, 1, NA, NA, NA, NA	0.0, 0.898, 0.0, 0.0, 0.0, 0.0	Anelloviridae	Correctly accept the taxonomic assignment
Group II: ssDNA viruses	Unassigned	Anelloviridae		Alphatorquevirus	Anelloviridae	Torque teno virus 5	AF345523	Torque teno virus 5 isolate TCHN-C1 Orf2 and Orf1 genes, complete cds.	NA	NA	NA	NA	NA	Unclassified, Anelloviridae, Unclassified, Unclassified, Unclassified, Unclassified	NA, 1, NA, NA, NA, NA	0.0, 0.858, 0.0, 0.0, 0.0, 0.0	Anelloviridae	Correctly accept the taxonomic assignment	NA	NA	NA	NA	NA
Group II: ssDNA viruses	Unassigned	Anelloviridae		Alphatorquevirus	Anelloviridae	Torque teno virus 6	AF435014	Torque teno virus 6 isolate KAV, complete genome.	NA	NA	NA	NA	NA	Unclassified, Anelloviridae, Unclassified, Unclassified, Unclassified, Unclassified	NA, 1, NA, NA, NA, NA	0.0, 0.92, 0.0, 0.0, 0.0, 0.0	Anelloviridae	Correctly accept the taxonomic assignment	NA	NA	NA	NA	NA
Group II: ssDNA viruses	Unassigned	Anelloviridae		Alphatorquevirus	Anelloviridae	Torque teno virus 7	AF261761	Torque teno virus 7 isolate PMV, complete genome.	NA	NA	NA	NA	NA	Unclassified, Anelloviridae, Unclassified, Unclassified, Unclassified, Unclassified	NA, 1, NA, NA, NA, NA	0.0, 0.925, 0.0, 0.0, 0.0, 0.0	Anelloviridae	Correctly accept the taxonomic assignment	NA	NA	NA	NA	NA
Group II: ssDNA viruses	Unassigned	Anelloviridae		Alphatorquevirus	Anelloviridae	Torque teno virus 8	AB054647	Torque teno virus 8 DNA, complete genome, genotype 22.	Unclassified, Anelloviridae, Unclassified, Unclassified, Unclassified, Unclassified	NA, 1, NA, NA, NA, NA	0.0, 0.905, 0.0, 0.0, 0.0, 0.0	Anelloviridae	Correctly accept the taxonomic assignment	NA	NA	NA	NA	NA	NA	NA	NA	NA	NA
Group II: ssDNA viruses	Unassigned	Anelloviridae		Alphatorquevirus	Anelloviridae	Torque teno virus 9	DQ187006	Torque teno virus 9 clone BM1C-18 ORF2 (ORF2) gene, complete cds; and nonfunctional ORF1 (ORF1) gene, complete sequence.	NA	NA	NA	NA	NA	NA	NA	NA	NA	NA	Unclassified, Anelloviridae, Unclassified, Unclassified, Unclassified, Unclassified	NA, 1, NA, NA, NA, NA	0.0, 0.91, 0.0, 0.0, 0.0, 0.0	Anelloviridae	Correctly accept the taxonomic assignment
Group II: ssDNA viruses	Unassigned	Anelloviridae		Betatorquevirus	Anelloviridae	Torque teno mini virus 1	AB026931	Torque teno mini virus 1 DNA, complete genome, isolate: TLMV-CBD279.	NA	NA	NA	NA	NA	NA	NA	NA	NA	NA	Unclassified, Anelloviridae, Unclassified, Unclassified, Unclassified, Unclassified	NA, 1, NA, NA, NA, NA	0.0, 0.891, 0.0, 0.0, 0.0, 0.0	Anelloviridae	Correctly accept the taxonomic assignment
Group II: ssDNA viruses	Unassigned	Anelloviridae		Betatorquevirus	Anelloviridae	Torque teno mini virus 10	EF538880	TTV-like mini virus isolate LIL-y1 ORF2, ORF1, ORF3, and ORF4 genes, complete cds.	Unclassified, Anelloviridae, Unclassified, Unclassified, Unclassified, Unclassified	NA, 1, NA, NA, NA, NA	0.0, 0.837, 0.0, 0.0, 0.0, 0.0	Anelloviridae	Correctly accept the taxonomic assignment	NA	NA	NA	NA	NA	NA	NA	NA	NA	NA
Group II: ssDNA viruses	Unassigned	Anelloviridae		Betatorquevirus	Anelloviridae	Torque teno mini virus 11	EF538881	TTV-like mini virus isolate LIL-y2 ORF2, ORF1, and ORF3 genes, complete cds.	Unclassified, Anelloviridae, Unclassified, Unclassified, Unclassified, Unclassified	NA, 1, NA, NA, NA, NA	0.005, 0.828, 0.0, 0.0, 0.0, 0.0	Anelloviridae	Correctly accept the taxonomic assignment	NA	NA	NA	NA	NA	NA	NA	NA	NA	NA
Group II: ssDNA viruses	Unassigned	Anelloviridae		Betatorquevirus	Anelloviridae	Torque teno mini virus 12	EF538882	TTV-like mini virus isolate LIL-y3 ORF2, ORF1, ORF3, and ORF4 genes, complete cds.	NA	NA	NA	NA	NA	NA	NA	NA	NA	NA	Unclassified, Anelloviridae, Unclassified, Unclassified, Unclassified, Unclassified	NA, 1, NA, NA, NA, NA	0.0, 0.889, 0.0, 0.0, 0.0, 0.0	Anelloviridae	Correctly accept the taxonomic assignment
Group II: ssDNA viruses	Unassigned	Anelloviridae		Betatorquevirus	Anelloviridae	Torque teno mini virus 18	KU041847	Torque teno mini virus 18 isolate 222, complete genome.	Unclassified, Anelloviridae, Unclassified, Unclassified, Unclassified, Unclassified	NA, 1, NA, NA, NA, NA	0.004, 0.855, 0.0, 0.0, 0.0, 0.0	Anelloviridae	Correctly accept the taxonomic assignment	NA	NA	NA	NA	NA	NA	NA	NA	NA	NA
Group II: ssDNA viruses	Unassigned	Anelloviridae		Betatorquevirus	Anelloviridae	Torque teno mini virus 2	AB038629	Torque teno mini virus 2 DNA, complete genome, isolate: TLMV-NLC023.	Unclassified, Anelloviridae, Unclassified, Unclassified, Unclassified, Unclassified	NA, 1, NA, NA, NA, NA	0.0, 0.856, 0.0, 0.0, 0.0, 0.0	Anelloviridae	Correctly accept the taxonomic assignment	NA	NA	NA	NA	NA	NA	NA	NA	NA	NA
Group II: ssDNA viruses	Unassigned	Anelloviridae		Betatorquevirus	Anelloviridae	Torque teno mini virus 3	AB038630	Torque teno mini virus 3 DNA, complete genome, isolate: TLMV-NLC026.	NA	NA	NA	NA	NA	Unclassified, Anelloviridae, Unclassified, Unclassified, Unclassified, Unclassified	NA, 1, NA, NA, NA, NA	0.0, 0.891, 0.0, 0.0, 0.0, 0.0	Anelloviridae	Correctly accept the taxonomic assignment	NA	NA	NA	NA	NA
Group II: ssDNA viruses	Unassigned	Anelloviridae		Betatorquevirus	Anelloviridae	Torque teno mini virus 4	AB041963	Torque teno mini virus 4 DNA, complete genome, isolate: Pt-TTV8-II.	Unclassified, Anelloviridae, Unclassified, Unclassified, Unclassified, Unclassified	NA, 1, NA, NA, NA, NA	0.0, 0.888, 0.0, 0.0, 0.0, 0.0	Anelloviridae	Correctly accept the taxonomic assignment	NA	NA	NA	NA	NA	NA	NA	NA	NA	NA
Group II: ssDNA viruses	Unassigned	Anelloviridae		Betatorquevirus	Anelloviridae	Torque teno mini virus 5	AB041962	Torque teno mini virus 5 DNA, complete genome, isolate: TGP96.	Unclassified, Anelloviridae, Unclassified, Unclassified, Unclassified, Unclassified	NA, 1, NA, NA, NA, NA	0.003, 0.845, 0.0, 0.0, 0.0, 0.0	Anelloviridae	Correctly accept the taxonomic assignment	NA	NA	NA	NA	NA	NA	NA	NA	NA	NA
Group II: ssDNA viruses	Unassigned	Anelloviridae		Betatorquevirus	Anelloviridae	Torque teno mini virus 6	AB026929	Torque teno mini virus 6 DNA, complete genome, isolate: TLMV-CBD203.	NA	NA	NA	NA	NA	NA	NA	NA	NA	NA	Unclassified, Anelloviridae, Unclassified, Unclassified, Unclassified, Unclassified	NA, 1, NA, NA, NA, NA	0.0, 0.913, 0.0, 0.0, 0.0, 0.0	Anelloviridae	Correctly accept the taxonomic assignment
Group II: ssDNA viruses	Unassigned	Anelloviridae		Betatorquevirus	Anelloviridae	Torque teno mini virus 7	AB038627	Torque teno mini virus 7 DNA, complete genome, isolate: TLMV-CLC156.	NA	NA	NA	NA	NA	Unclassified, Anelloviridae, Unclassified, Unclassified, Unclassified, Unclassified	NA, 1, NA, NA, NA, NA	0.0, 0.883, 0.0, 0.0, 0.0, 0.0	Anelloviridae	Correctly accept the taxonomic assignment	NA	NA	NA	NA	NA
Group II: ssDNA viruses	Unassigned	Anelloviridae		Betatorquevirus	Anelloviridae	Torque teno mini virus 8	AF291073	Torque teno mini virus 8 isolate PB4TL, complete genome.	Unclassified, Anelloviridae, Unclassified, Unclassified, Unclassified, Unclassified	NA, 1, NA, NA, NA, NA	0.0, 0.907, 0.0, 0.0, 0.0, 0.0	Anelloviridae	Correctly accept the taxonomic assignment	NA	NA	NA	NA	NA	NA	NA	NA	NA	NA
Group II: ssDNA viruses	Unassigned	Anelloviridae		Betatorquevirus	Anelloviridae	Torque teno mini virus 9	AB038625	TTV-like mini virus complete genome, isolate:TLMV-CLC062.	NA	NA	NA	NA	NA	Unclassified, Anelloviridae, Unclassified, Unclassified, Unclassified, Unclassified	NA, 1, NA, NA, NA, NA	0.0, 0.895, 0.0, 0.0, 0.0, 0.0	Anelloviridae	Correctly accept the taxonomic assignment	NA	NA	NA	NA	NA
Group II: ssDNA viruses	Unassigned	Anelloviridae		Betatorquevirus	Anelloviridae	Torque teno mini virus ALA22	KM259873	Torque teno mini virus ALA22, complete genome.	NA	NA	NA	NA	NA	Unclassified, Anelloviridae, Unclassified, Unclassified, Unclassified, Unclassified	NA, 1, NA, NA, NA, NA	0.0, 0.902, 0.0, 0.0, 0.0, 0.0	Anelloviridae	Correctly accept the taxonomic assignment	NA	NA	NA	NA	NA
Group II: ssDNA viruses	Unassigned	Anelloviridae		Betatorquevirus	Anelloviridae	Torque teno mini virus ALH8	KM259874	Torque teno mini virus ALH8, complete genome.	Unclassified, Anelloviridae, Unclassified, Unclassified, Unclassified, Unclassified	NA, 1, NA, NA, NA, NA	0.0, 0.86, 0.0, 0.0, 0.0, 0.0	Anelloviridae	Correctly accept the taxonomic assignment	NA	NA	NA	NA	NA	NA	NA	NA	NA	NA
Group II: ssDNA viruses	Unassigned	Anelloviridae		Deltatorquevirus	Anelloviridae	Torque teno tupaia virus	AB057358	Torque teno tupaia virus ORF3, ORF2, ORF1 genes for hypothetical proteins, complete cds, isolate: Tbc-TTV14.	NA	NA	NA	NA	NA	NA	NA	NA	NA	NA	Unclassified, Anelloviridae, Unclassified, Unclassified, Unclassified, Unclassified	NA, 1, NA, NA, NA, NA	0.0, 0.538, 0.0, 0.0, 0.0, 0.0	Anelloviridae	Correctly accept the taxonomic assignment
Group II: ssDNA viruses	Unassigned	Anelloviridae		Epsilontorquevirus	Anelloviridae	Torque teno tamarin virus	AB041960	Torque teno tamarin virus DNA, complete genome, isolate: So-TTV2.	Unclassified, Anelloviridae, Unclassified, Unclassified, Unclassified, Unclassified	NA, 1, NA, NA, NA, NA	0.005, 0.616, 0.0, 0.0, 0.0, 0.0	Anelloviridae	Correctly accept the taxonomic assignment	NA	NA	NA	NA	NA	NA	NA	NA	NA	NA
Group II: ssDNA viruses	Unassigned	Anelloviridae		Etatorquevirus	Anelloviridae	Torque teno felis virus	AB076003	Torque teno felis virus ORF3, ORF2, ORF1 genes, complete cds, isolate: Fc-TTV4.	NA	NA	NA	NA	NA	NA	NA	NA	NA	NA	Unclassified, Anelloviridae, Unclassified, Unclassified, Unclassified, Unclassified	NA, 1, NA, NA, NA, NA	0.0, 0.569, 0.0, 0.0, 0.0, 0.0	Anelloviridae	Correctly accept the taxonomic assignment
Group II: ssDNA viruses	Unassigned	Anelloviridae		Etatorquevirus	Anelloviridae	Torque teno felis virus 2 (Anellovirus PRA1)	EF538877	Anellovirus PRA1 isolate PRA1 ORF2, ORF1, and ORF3 genes, complete cds.	NA	NA	NA	NA	NA	Unclassified, Anelloviridae, Unclassified, Unclassified, Unclassified, Unclassified	NA, 1, NA, NA, NA, NA	0.004, 0.487, 0.0, 0.0, 0.0, 0.0	Anelloviridae	Correctly accept the taxonomic assignment	NA	NA	NA	NA	NA
Group II: ssDNA viruses	Unassigned	Anelloviridae		Gammatorquevirus	Anelloviridae	Torque teno midi virus 1	AB290917	Torque teno midi virus DNA, complete genome, isolate: MD1-032.	NA	NA	NA	NA	NA	Unclassified, Anelloviridae, Unclassified, Unclassified, Unclassified, Unclassified	NA, 1, NA, NA, NA, NA	0.004, 0.947, 0.0, 0.0, 0.0, 0.0	Anelloviridae	Correctly accept the taxonomic assignment	NA	NA	NA	NA	NA
Group II: ssDNA viruses	Unassigned	Anelloviridae		Gammatorquevirus	Anelloviridae	Torque teno midi virus 10	AB303560	Torque teno midi virus DNA, complete genome, isolate: MDJN14.	Unclassified, Anelloviridae, Unclassified, Unclassified, Unclassified, Unclassified	NA, 1, NA, NA, NA, NA	0.003, 0.918, 0.0, 0.0, 0.0, 0.0	Anelloviridae	Correctly accept the taxonomic assignment	NA	NA	NA	NA	NA	NA	NA	NA	NA	NA
Group II: ssDNA viruses	Unassigned	Anelloviridae		Gammatorquevirus	Anelloviridae	Torque teno midi virus 11	AB303561	Torque teno midi virus DNA, complete genome, isolate: MDJN47.	Unclassified, Anelloviridae, Unclassified, Unclassified, Unclassified, Unclassified	NA, 1, NA, NA, NA, NA	0.0, 0.931, 0.0, 0.0, 0.0, 0.0	Anelloviridae	Correctly accept the taxonomic assignment	NA	NA	NA	NA	NA	NA	NA	NA	NA	NA
Group II: ssDNA viruses	Unassigned	Anelloviridae		Gammatorquevirus	Anelloviridae	Torque teno midi virus 12	AB303562	Torque teno midi virus DNA, complete genome, isolate: MDJN51.	NA	NA	NA	NA	NA	NA	NA	NA	NA	NA	Unclassified, Anelloviridae, Unclassified, Unclassified, Unclassified, Unclassified	NA, 1, NA, NA, NA, NA	0.003, 0.922, 0.0, 0.0, 0.0, 0.0	Anelloviridae	Correctly accept the taxonomic assignment
Group II: ssDNA viruses	Unassigned	Anelloviridae		Gammatorquevirus	Anelloviridae	Torque teno midi virus 13	AB303564	Torque teno midi virus DNA, complete genome, isolate: MDJN69.	NA	NA	NA	NA	NA	NA	NA	NA	NA	NA	Unclassified, Anelloviridae, Unclassified, Unclassified, Unclassified, Unclassified	NA, 1, NA, NA, NA, NA	0.0, 0.935, 0.0, 0.0, 0.0, 0.0	Anelloviridae	Correctly accept the taxonomic assignment
Group II: ssDNA viruses	Unassigned	Anelloviridae		Gammatorquevirus	Anelloviridae	Torque teno midi virus 14	AB303566	Torque teno midi virus DNA, complete genome, isolate: MDJN97.	NA	NA	NA	NA	NA	Unclassified, Anelloviridae, Unclassified, Unclassified, Unclassified, Unclassified	NA, 1, NA, NA, NA, NA	0.0, 0.927, 0.0, 0.0, 0.0, 0.0	Anelloviridae	Correctly accept the taxonomic assignment	NA	NA	NA	NA	NA
Group II: ssDNA viruses	Unassigned	Anelloviridae		Gammatorquevirus	Anelloviridae	Torque teno midi virus 15	AB449062	Torque teno midi virus DNA, complete genome, isolate: Pt-TTMDV210.	NA	NA	NA	NA	NA	Unclassified, Anelloviridae, Unclassified, Unclassified, Unclassified, Unclassified	NA, 1, NA, NA, NA, NA	0.0, 0.821, 0.0, 0.0, 0.0, 0.0	Anelloviridae	Correctly accept the taxonomic assignment	NA	NA	NA	NA	NA
Group II: ssDNA viruses	Unassigned	Anelloviridae		Gammatorquevirus	Anelloviridae	Torque teno midi virus 2	AB290919	Torque teno midi virus 2 DNA, complete genome, isolate: MD2-013.	NA	NA	NA	NA	NA	NA	NA	NA	NA	NA	Unclassified, Anelloviridae, Unclassified, Unclassified, Unclassified, Unclassified	NA, 1, NA, NA, NA, NA	0.0, 0.947, 0.0, 0.0, 0.0, 0.0	Anelloviridae	Correctly accept the taxonomic assignment
Group II: ssDNA viruses	Unassigned	Anelloviridae		Gammatorquevirus	Anelloviridae	Torque teno midi virus 3 (Small anellovirus isolate 2PoSMA)	EF538875	Small anellovirus isolate 2PoSMA ORF2 and ORF1 genes, complete cds.	NA	NA	NA	NA	NA	Unclassified, Anelloviridae, Unclassified, Unclassified, Unclassified, Unclassified	NA, 1, NA, NA, NA, NA	0.0, 0.843, 0.0, 0.0, 0.0, 0.0	Anelloviridae	Correctly accept the taxonomic assignment	NA	NA	NA	NA	NA
Group II: ssDNA viruses	Unassigned	Anelloviridae		Gammatorquevirus	Anelloviridae	Torque teno midi virus 4 (Small anellovirus isolate 6PoSMA)	EF538876	Small anellovirus isolate 6PoSMA ORF2, ORF1, and ORF3 genes, complete cds.	Unclassified, Anelloviridae, Unclassified, Unclassified, Unclassified, Unclassified	NA, 1, NA, NA, NA, NA	0.0, 0.896, 0.0, 0.0, 0.0, 0.0	Anelloviridae	Correctly accept the taxonomic assignment	NA	NA	NA	NA	NA	NA	NA	NA	NA	NA
Group II: ssDNA viruses	Unassigned	Anelloviridae		Gammatorquevirus	Anelloviridae	Torque teno midi virus 5	AB303552	Torque teno midi virus DNA, complete genome, isolate: MDJHem2.	NA	NA	NA	NA	NA	Unclassified, Anelloviridae, Unclassified, Unclassified, Unclassified, Unclassified	NA, 1, NA, NA, NA, NA	0.0, 0.92, 0.0, 0.0, 0.0, 0.0	Anelloviridae	Correctly accept the taxonomic assignment	NA	NA	NA	NA	NA
Group II: ssDNA viruses	Unassigned	Anelloviridae		Gammatorquevirus	Anelloviridae	Torque teno midi virus 6	AB303553	Torque teno midi virus DNA, complete genome, isolate: MDJHem3-1.	NA	NA	NA	NA	NA	Unclassified, Anelloviridae, Unclassified, Unclassified, Unclassified, Unclassified	NA, 1, NA, NA, NA, NA	0.0, 0.911, 0.0, 0.0, 0.0, 0.0	Anelloviridae	Correctly accept the taxonomic assignment	NA	NA	NA	NA	NA
Group II: ssDNA viruses	Unassigned	Anelloviridae		Gammatorquevirus	Anelloviridae	Torque teno midi virus 7	AB303554	Torque teno midi virus DNA, complete genome, isolate: MDJHem3-2.	NA	NA	NA	NA	NA	Unclassified, Anelloviridae, Unclassified, Unclassified, Unclassified, Unclassified	NA, 1, NA, NA, NA, NA	0.003, 0.92, 0.0, 0.0, 0.0, 0.0	Anelloviridae	Correctly accept the taxonomic assignment	NA	NA	NA	NA	NA
Group II: ssDNA viruses	Unassigned	Anelloviridae		Gammatorquevirus	Anelloviridae	Torque teno midi virus 8	AB303558	Torque teno midi virus DNA, complete genome, isolate: MDJN1.	NA	NA	NA	NA	NA	NA	NA	NA	NA	NA	Unclassified, Anelloviridae, Unclassified, Unclassified, Unclassified, Unclassified	NA, 1, NA, NA, NA, NA	0.003, 0.924, 0.0, 0.0, 0.0, 0.0	Anelloviridae	Correctly accept the taxonomic assignment
Group II: ssDNA viruses	Unassigned	Anelloviridae		Gammatorquevirus	Anelloviridae	Torque teno midi virus 9	AB303559	Torque teno midi virus DNA, complete genome, isolate: MDJN2.	NA	NA	NA	NA	NA	Unclassified, Anelloviridae, Unclassified, Unclassified, Unclassified, Unclassified	NA, 1, NA, NA, NA, NA	0.0, 0.913, 0.0, 0.0, 0.0, 0.0	Anelloviridae	Correctly accept the taxonomic assignment	NA	NA	NA	NA	NA
Group II: ssDNA viruses	Unassigned	Anelloviridae		Gyrovirus	Anelloviridae	Avian gyrovirus 2	HM590588	Avian gyrovirus 2, complete genome.	NA	NA	NA	NA	NA	Unclassified, Anelloviridae, Unclassified, Unclassified, Unclassified, Unclassified	NA, 1, NA, NA, NA, NA	0.004, 0.728, 0.0, 0.0, 0.0, 0.0	Anelloviridae	Correctly accept the taxonomic assignment	NA	NA	NA	NA	NA
Group II: ssDNA viruses	Unassigned	Anelloviridae		Gyrovirus	Anelloviridae	Chicken anemia virus	M55918	Chicken anemia virus ORF1 (Cux-1), ORF2 (Cux-1), and ORF3 (Cux-1) genes, complete cds.	NA	NA	NA	NA	NA	Unclassified, Anelloviridae, Unclassified, Unclassified, Unclassified, Unclassified	NA, 1, NA, NA, NA, NA	0.0, 0.637, 0.0, 0.0, 0.0, 0.0	Anelloviridae	Correctly accept the taxonomic assignment	NA	NA	NA	NA	NA
Group II: ssDNA viruses	Unassigned	Anelloviridae		Gyrovirus	Anelloviridae	Gyrovirus 4	JX310702	Gyrovirus 4 strain D137, complete genome.	NA	NA	NA	NA	NA	NA	NA	NA	NA	NA	Unclassified, Anelloviridae, Unclassified, Unclassified, Unclassified, Unclassified	NA, 1, NA, NA, NA, NA	0.003, 0.408, 0.0, 0.0, 0.0, 0.0	Anelloviridae	Correctly accept the taxonomic assignment
Group II: ssDNA viruses	Unassigned	Anelloviridae		Gyrovirus	Anelloviridae	Gyrovirus GyV3	JQ308210	Gyrovirus GyV3, complete genome.	NA	NA	NA	NA	NA	Unclassified, Anelloviridae, Unclassified, Unclassified, Unclassified, Unclassified	NA, 1, NA, NA, NA, NA	0.0, 0.665, 0.0, 0.0, 0.0, 0.0	Anelloviridae	Correctly accept the taxonomic assignment	NA	NA	NA	NA	NA
Group II: ssDNA viruses	Unassigned	Anelloviridae		Gyrovirus	Anelloviridae	Gyrovirus GyV7-SF	KM111536	Gyrovirus GyV7-SF, complete genome.	NA	NA	NA	NA	NA	Unclassified, Anelloviridae, Unclassified, Unclassified, Unclassified, Unclassified	NA, 1, NA, NA, NA, NA	0.005, 0.729, 0.0, 0.0, 0.0, 0.0	Anelloviridae	Correctly accept the taxonomic assignment	NA	NA	NA	NA	NA
Group II: ssDNA viruses	Unassigned	Anelloviridae		Gyrovirus	Anelloviridae	Gyrovirus GyV8	KR137527	Gyrovirus GyV8, complete genome.	Unclassified, Anelloviridae, Unclassified, Unclassified, Unclassified, Unclassified	NA, 1, NA, NA, NA, NA	0.01, 0.604, 0.0, 0.0, 0.0, 0.0	Anelloviridae	Correctly accept the taxonomic assignment	NA	NA	NA	NA	NA	NA	NA	NA	NA	NA
Group II: ssDNA viruses	Unassigned	Anelloviridae		Gyrovirus	Anelloviridae	Gyrovirus Tu243	KF294861	Gyrovirus Tu243, complete genome.	NA	NA	NA	NA	NA	NA	NA	NA	NA	NA	Unclassified, Anelloviridae, Unclassified, Unclassified, Unclassified, Unclassified	NA, 1, NA, NA, NA, NA	0.0, 0.429, 0.0, 0.0, 0.0, 0.0	Anelloviridae	Correctly accept the taxonomic assignment
Group II: ssDNA viruses	Unassigned	Anelloviridae		Gyrovirus	Anelloviridae	Gyrovirus Tu789	KF294862	Gyrovirus Tu789, complete genome.	NA	NA	NA	NA	NA	NA	NA	NA	NA	NA	Unclassified, Anelloviridae, Unclassified, Unclassified, Unclassified, Unclassified	NA, 1, NA, NA, NA, NA	0.007, 0.847, 0.0, 0.0, 0.0, 0.0	Anelloviridae	Correctly accept the taxonomic assignment
Group II: ssDNA viruses	Unassigned	Anelloviridae		Iotatorquevirus	Anelloviridae	Torque teno sus virus 1a	AB076001	Torque teno sus virus 1 ORF3, ORF2, ORF1 genes, complete cds, isolate: Sd-TTV31.	Unclassified, Anelloviridae, Unclassified, Unclassified, Unclassified, Unclassified	NA, 1, NA, NA, NA, NA	0.0, 0.529, 0.0, 0.0, 0.0, 0.0	Anelloviridae	Correctly accept the taxonomic assignment	NA	NA	NA	NA	NA	NA	NA	NA	NA	NA
Group II: ssDNA viruses	Unassigned	Anelloviridae		Iotatorquevirus	Anelloviridae	Torque teno sus virus 1b	AY823990	Torque teno sus virus 1b isolate 1p, complete genome.	Unclassified, Anelloviridae, Unclassified, Unclassified, Unclassified, Unclassified	NA, 1, NA, NA, NA, NA	0.0, 0.544, 0.0, 0.0, 0.0, 0.0	Anelloviridae	Correctly accept the taxonomic assignment	NA	NA	NA	NA	NA	NA	NA	NA	NA	NA
Group II: ssDNA viruses	Unassigned	Anelloviridae		Kappatorquevirus	Anelloviridae	Torque teno sus virus k2	AY823991	Torque teno sus virus k2 isolate 2p, complete genome.	NA	NA	NA	NA	NA	Unclassified, Anelloviridae, Unclassified, Unclassified, Unclassified, Unclassified	NA, 1, NA, NA, NA, NA	0.0, 0.674, 0.0, 0.0, 0.0, 0.0	Anelloviridae	Correctly accept the taxonomic assignment	NA	NA	NA	NA	NA
Group II: ssDNA viruses	Unassigned	Anelloviridae		Kappatorquevirus	Anelloviridae	Torque teno sus virus k2b	JQ406846	Torque teno sus virus k2b isolate 38E23, complete genome.	NA	NA	NA	NA	NA	NA	NA	NA	NA	NA	Unclassified, Anelloviridae, Unclassified, Unclassified, Unclassified, Unclassified	NA, 1, NA, NA, NA, NA	0.0, 0.67, 0.0, 0.0, 0.0, 0.0	Anelloviridae	Correctly accept the taxonomic assignment
Group II: ssDNA viruses	Unassigned	Anelloviridae		Lambdatorquevirus	Anelloviridae	Torque teno zalophus virus 1	FJ459582	California sea lion anellovirus, complete genome.	NA	NA	NA	NA	NA	Unclassified, Anelloviridae, Unclassified, Unclassified, Unclassified, Unclassified	NA, 1, NA, NA, NA, NA	0.006, 0.565, 0.0, 0.0, 0.0, 0.0	Anelloviridae	Correctly accept the taxonomic assignment	NA	NA	NA	NA	NA
Group II: ssDNA viruses	Unassigned	Anelloviridae		Thetatorquevirus	Anelloviridae	Torque teno canis virus	AB076002	Torque teno canis virus ORF3, ORF2, ORF1 genes, complete cds, isolate: Cf-TTV10.	NA	NA	NA	NA	NA	Unclassified, Anelloviridae, Unclassified, Unclassified, Unclassified, Unclassified	NA, 1, NA, NA, NA, NA	0.003, 0.558, 0.0, 0.0, 0.0, 0.0	Anelloviridae	Correctly accept the taxonomic assignment	NA	NA	NA	NA	NA
Group II: ssDNA viruses	Unassigned	Anelloviridae		Unassigned	Anelloviridae	Gorilla anellovirus	KT027939	Gorilla anellovirus isolate GorF ORF2 and ORF1 genes, complete cds; and nonfunctional ORF3 gene, complete sequence.	Unclassified, Anelloviridae, Unclassified, Unclassified, Unclassified, Unclassified	NA, 1, NA, NA, NA, NA	0.005, 0.778, 0.0, 0.0, 0.0, 0.0	Anelloviridae	Correctly accept the taxonomic assignment	NA	NA	NA	NA	NA	NA	NA	NA	NA	NA
Group II: ssDNA viruses	Unassigned	Anelloviridae		Unassigned	Anelloviridae	Rodent Torque teno virus 2	KM668486	Rodent Torque teno virus 2 isolate RN_2_Se15, complete genome.	Unclassified, Anelloviridae, Unclassified, Unclassified, Unclassified, Unclassified	NA, 1, NA, NA, NA, NA	0.0, 0.568, 0.0, 0.0, 0.0, 0.0	Anelloviridae	Correctly accept the taxonomic assignment	NA	NA	NA	NA	NA	NA	NA	NA	NA	NA
Group II: ssDNA viruses	Unassigned	Anelloviridae		Unassigned	Anelloviridae	Seal anellovirus 2	KF373760	Seal anellovirus 2, complete genome.	NA	NA	NA	NA	NA	NA	NA	NA	NA	NA	Unclassified, Anelloviridae, Unclassified, Unclassified, Unclassified, Unclassified	NA, 1, NA, NA, NA, NA	0.0, 0.635, 0.0, 0.0, 0.0, 0.0	Anelloviridae	Correctly accept the taxonomic assignment
Group II: ssDNA viruses	Unassigned	Anelloviridae		Unassigned	Anelloviridae	Seal anellovirus 3	KF373758	Seal anellovirus 3, complete genome.	NA	NA	NA	NA	NA	Unclassified, Anelloviridae, Unclassified, Unclassified, Unclassified, Unclassified	NA, 1, NA, NA, NA, NA	0.003, 0.686, 0.0, 0.0, 0.0, 0.0	Anelloviridae	Correctly accept the taxonomic assignment	NA	NA	NA	NA	NA
Group II: ssDNA viruses	Unassigned	Anelloviridae		Unassigned	Anelloviridae	Seal anellovirus 4	KM262783	Seal anellovirus 4 ORF1 gene, complete cds.	NA	NA	NA	NA	NA	NA	NA	NA	NA	NA	Unclassified, Anelloviridae, Unclassified, Unclassified, Unclassified, Unclassified	NA, 1, NA, NA, NA, NA	0.004, 0.549, 0.0, 0.0, 0.0, 0.0	Anelloviridae	Correctly accept the taxonomic assignment
Group II: ssDNA viruses	Unassigned	Anelloviridae		Unassigned	Anelloviridae	Seal anellovirus TFFN/USA/2006	HQ287751	Seal anellovirus TFFN/USA/2006, complete genome.	NA	NA	NA	NA	NA	NA	NA	NA	NA	NA	Unclassified, Anelloviridae, Unclassified, Unclassified, Unclassified, Unclassified	NA, 1, NA, NA, NA, NA	0.0, 0.573, 0.0, 0.0, 0.0, 0.0	Anelloviridae	Correctly accept the taxonomic assignment
Group II: ssDNA viruses	Unassigned	Anelloviridae		Unassigned	Anelloviridae	Small anellovirus 1	AY622908	Small anellovirus 1, complete genome.	Unclassified, Anelloviridae, Unclassified, Unclassified, Unclassified, Unclassified	NA, 1, NA, NA, NA, NA	0.0, 0.895, 0.0, 0.0, 0.0, 0.0	Anelloviridae	Correctly accept the taxonomic assignment	NA	NA	NA	NA	NA	NA	NA	NA	NA	NA
Group II: ssDNA viruses	Unassigned	Anelloviridae		Unassigned	Anelloviridae	Small anellovirus 2	AY622909	Small anellovirus 2, complete genome.	NA	NA	NA	NA	NA	NA	NA	NA	NA	NA	Unclassified, Anelloviridae, Unclassified, Unclassified, Unclassified, Unclassified	NA, 1, NA, NA, NA, NA	0.005, 0.935, 0.0, 0.0, 0.0, 0.0	Anelloviridae	Correctly accept the taxonomic assignment
Group II: ssDNA viruses	Unassigned	Anelloviridae		Unassigned	Anelloviridae	Torque teno Tadarida brasiliensis virus	KM434181	Torque teno Tadarida brasiliensis virus, complete genome.	NA	NA	NA	NA	NA	NA	NA	NA	NA	NA	Unclassified, Anelloviridae, Unclassified, Unclassified, Unclassified, Unclassified	NA, 1, NA, NA, NA, NA	0.0, 0.584, 0.0, 0.0, 0.0, 0.0	Anelloviridae	Correctly accept the taxonomic assignment
Group II: ssDNA viruses	Unassigned	Anelloviridae		Unassigned	Anelloviridae	Torque teno virus	FR751463	Torque teno virus complete genome, isolate TTV-HD14a (gbDhDi33.32).	NA	NA	NA	NA	NA	Unclassified, Anelloviridae, Unclassified, Unclassified, Unclassified, Unclassified	NA, 1, NA, NA, NA, NA	0.0, 0.921, 0.0, 0.0, 0.0, 0.0	Anelloviridae	Correctly accept the taxonomic assignment	NA	NA	NA	NA	NA
Group II: ssDNA viruses	Unassigned	Anelloviridae		Unassigned	Anelloviridae	TTV-like mini virus	JX134044	TTV-like mini virus isolate TTMV_LY1, complete genome.	NA	NA	NA	NA	NA	NA	NA	NA	NA	NA	Unclassified, Anelloviridae, Unclassified, Unclassified, Unclassified, Unclassified	NA, 1, NA, NA, NA, NA	0.0, 0.887, 0.0, 0.0, 0.0, 0.0	Anelloviridae	Correctly accept the taxonomic assignment
Group II: ssDNA viruses	Unassigned	Anelloviridae		Zetatorquevirus	Anelloviridae	Torque teno douroucouli virus	AB041961	Torque teno douroucouli virus DNA, complete genome, isolate: At-TTV3.	NA	NA	NA	NA	NA	NA	NA	NA	NA	NA	Unclassified, Anelloviridae, Unclassified, Unclassified, Unclassified, Unclassified	NA, 1, NA, NA, NA, NA	0.0, 0.674, 0.0, 0.0, 0.0, 0.0	Anelloviridae	Correctly accept the taxonomic assignment
Group II: ssDNA viruses	Unassigned	Bacilladnaviridae		Diatodnavirus	Bacilladnaviridae	Chaetoceros diatodnavirus 1	AB781089	Chaetoceros setoense DNA virus DNA, complete genome.	NA	NA	NA	NA	NA	Unclassified, Bacilladnaviridae, Unclassified, Unclassified, Unclassified, Unclassified	NA, 1, NA, NA, NA, NA	0.0, 0.609, 0.0, 0.0, 0.0, 0.0	Bacilladnaviridae	Correctly accept the taxonomic assignment	NA	NA	NA	NA	NA
Group II: ssDNA viruses	Unassigned	Bacilladnaviridae		Kieseladnavirus	Bacilladnaviridae	Avon-Heathcote Estuary associated kieseladnavirus	KY405008	Avon-Heathcote estuary associated bacilladnavirus isolate AHEaBavV1, complete genome.	Unclassified, Bacilladnaviridae, Unclassified, Unclassified, Unclassified, Unclassified	NA, 1, NA, NA, NA, NA	0.0, 0.591, 0.0, 0.0, 0.0, 0.0	Bacilladnaviridae	Correctly accept the taxonomic assignment	NA	NA	NA	NA	NA	NA	NA	NA	NA	NA
Group II: ssDNA viruses	Unassigned	Bacilladnaviridae		Protobacilladnavirus	Bacilladnaviridae	Chaetoceros protobacilladnavirus 1	AB193315	Chaetoceros salsugineum DNA virus DNA, complete genome.	Unclassified, Bacilladnaviridae, Unclassified, Unclassified, Unclassified, Unclassified	NA, 1, NA, NA, NA, NA	0.0, 0.795, 0.0, 0.03, 0.0, 0.0	Bacilladnaviridae	Correctly accept the taxonomic assignment	NA	NA	NA	NA	NA	NA	NA	NA	NA	NA
Group II: ssDNA viruses	Unassigned	Bacilladnaviridae		Protobacilladnavirus	Bacilladnaviridae	Chaetoceros protobacilladnavirus 2	AB844272	Chaetoceros sp. DNA virus 7 genes for putative replication-associated protein, hypothetical proteins, complete cds, isolate: Csp07DNAV.	NA	NA	NA	NA	NA	NA	NA	NA	NA	NA	Unclassified, Bacilladnaviridae, Unclassified, Unclassified, Unclassified, Unclassified	NA, 1, NA, NA, NA, NA	0.0, 0.804, 0.0, 0.0, 0.0, 0.0	Bacilladnaviridae	Correctly accept the taxonomic assignment
Group II: ssDNA viruses	Unassigned	Bacilladnaviridae		Protobacilladnavirus	Bacilladnaviridae	Chaetoceros protobacilladnavirus 3	AB553581	Chaetoceros lorenzianus DNA Virus DNA, complete genome.	NA	NA	NA	NA	NA	Unclassified, Bacilladnaviridae, Unclassified, Unclassified, Unclassified, Unclassified	NA, 1, NA, NA, NA, NA	0.0, 0.828, 0.0, 0.0, 0.0, 0.0	Bacilladnaviridae	Correctly accept the taxonomic assignment	NA	NA	NA	NA	NA
Group II: ssDNA viruses	Unassigned	Bacilladnaviridae		Protobacilladnavirus	Bacilladnaviridae	Chaetoceros protobacilladnavirus 4	AB597949	Chaetoceros tenuissimus DNA virus DNA, complete genome.	NA	NA	NA	NA	NA	NA	NA	NA	NA	NA	Unclassified, Bacilladnaviridae, Unclassified, Unclassified, Unclassified, Unclassified	NA, 1, NA, NA, NA, NA	0.0, 0.703, 0.0, 0.0, 0.0, 0.0	Bacilladnaviridae	Correctly accept the taxonomic assignment
Group II: ssDNA viruses	Unassigned	Bacilladnaviridae		Protobacilladnavirus	Bacilladnaviridae	Marine protobacilladnavirus 1	KF133809	Bacillariodnavirus LDMD-2013, complete genome.	NA	NA	NA	NA	NA	Unclassified, Bacilladnaviridae, Unclassified, Unclassified, Unclassified, Unclassified	NA, 1, NA, NA, NA, NA	0.003, 0.592, 0.0, 0.021, 0.0, 0.0	Bacilladnaviridae	Correctly accept the taxonomic assignment	NA	NA	NA	NA	NA
Group II: ssDNA viruses	Unassigned	Bacilladnaviridae		Protobacilladnavirus	Bacilladnaviridae	Snail associated protobacilladnavirus 1	KY405006	Amphibola crenata associated bacilladnavirus 1 isolate GaBacV1, complete genome.	Unclassified, Bacilladnaviridae, Unclassified, Unclassified, Unclassified, Unclassified	NA, 1, NA, NA, NA, NA	0.0, 0.744, 0.0, 0.0, 0.0, 0.0	Bacilladnaviridae	Correctly accept the taxonomic assignment	NA	NA	NA	NA	NA	NA	NA	NA	NA	NA
Group II: ssDNA viruses	Unassigned	Bacilladnaviridae		Protobacilladnavirus	Bacilladnaviridae	Snail associated protobacilladnavirus 2	KY405007	Amphibola crenata associated bacilladnavirus 2 isolate GaBacV2, complete genome.	NA	NA	NA	NA	NA	NA	NA	NA	NA	NA	Unclassified, Bacilladnaviridae, Unclassified, Unclassified, Unclassified, Unclassified	NA, 1, NA, NA, NA, NA	0.0, 0.782, 0.0, 0.0, 0.0, 0.0	Bacilladnaviridae	Correctly accept the taxonomic assignment
Group II: ssDNA viruses	Unassigned	Bidnaviridae		Bidensovirus	Bidnaviridae	Bombyx mori bidensovirus	EU623082, EU623083	Bombyx mori densovirus Zhenjiang segment VD1, complete sequence., Bombyx mori densovirus Zhenjiang segment VD2, complete sequence.	Unclassified, Parvoviridae, Unclassified, Unclassified, Unclassified, Unclassified	NA, 1, NA, NA, NA, NA	0.071, 0.303, 0.033, 0.0, 0.0, 0.0	Parvoviridae	Falsely accept the taxonomic assignment -- assign a novel virus to a particular class	Unclassified, Parvoviridae, Unclassified, Unclassified, Unclassified, Unclassified	NA, 1, NA, NA, NA, NA	0.031, 0.351, 0.024, 0.0, 0.0, 0.0	Parvoviridae	Falsely accept the taxonomic assignment -- assign a novel virus to a particular class	Unclassified, Parvoviridae, Unclassified, Unclassified, Unclassified, Unclassified	NA, 1, NA, NA, NA, NA	0.064, 0.336, 0.018, 0.0, 0.0, 0.0	Parvoviridae	Falsely accept the taxonomic assignment -- assign a novel virus to a particular class
Group II: ssDNA viruses	Unassigned	Circoviridae		Circovirus	Circoviridae	Barbel circovirus	GU799606	Barbel circovirus, complete genome.	NA	NA	NA	NA	NA	Unclassified, Circoviridae, Unclassified, Unclassified, Unclassified, Unclassified	NA, 1, NA, NA, NA, NA	0.009, 0.851, 0.0, 0.0, 0.0, 0.0	Circoviridae	Correctly accept the taxonomic assignment	NA	NA	NA	NA	NA
Group II: ssDNA viruses	Unassigned	Circoviridae		Circovirus	Circoviridae	Bat associated circovirus 1	JX863737	Bat associated circovirus 1 isolate XOR, complete genome.	Unclassified, Circoviridae, Unclassified, Unclassified, Unclassified, Unclassified	NA, 1, NA, NA, NA, NA	0.009, 0.827, 0.0, 0.0, 0.0, 0.0	Circoviridae	Correctly accept the taxonomic assignment	NA	NA	NA	NA	NA	NA	NA	NA	NA	NA
Group II: ssDNA viruses	Unassigned	Circoviridae		Circovirus	Circoviridae	Bat associated circovirus 2	KC339249	Bat associated circovirus 2 isolate XOR7, complete genome.	NA	NA	NA	NA	NA	NA	NA	NA	NA	NA	Unclassified, Circoviridae, Unclassified, Unclassified, Unclassified, Unclassified	NA, 1, NA, NA, NA, NA	0.0, 0.825, 0.0, 0.052, 0.0, 0.0	Circoviridae	Correctly accept the taxonomic assignment
Group II: ssDNA viruses	Unassigned	Circoviridae		Circovirus	Circoviridae	Bat associated circovirus 3	JQ814849	Rhinolophus ferrumequinum circovirus 1, complete genome.	Unclassified, Circoviridae, Unclassified, Unclassified, Unclassified, Unclassified	NA, 1, NA, NA, NA, NA	0.011, 0.918, 0.0, 0.029, 0.0, 0.0	Circoviridae	Correctly accept the taxonomic assignment	NA	NA	NA	NA	NA	NA	NA	NA	NA	NA
Group II: ssDNA viruses	Unassigned	Circoviridae		Circovirus	Circoviridae	Bat associated circovirus 4	KT783484	Tadarida brasiliensis circovirus 1, complete genome.	NA	NA	NA	NA	NA	Unclassified, Circoviridae, Unclassified, Unclassified, Unclassified, Unclassified	NA, 1, NA, NA, NA, NA	0.01, 0.888, 0.0, 0.036, 0.0, 0.0	Circoviridae	Correctly accept the taxonomic assignment	NA	NA	NA	NA	NA
Group II: ssDNA viruses	Unassigned	Circoviridae		Circovirus	Circoviridae	Bat associated circovirus 5	KJ641727	Bat associated circovirus 5 isolate BtPa-CV-1/NX2013, complete genome.	NA	NA	NA	NA	NA	NA	NA	NA	NA	NA	Unclassified, Circoviridae, Unclassified, Unclassified, Unclassified, Unclassified	NA, 1, NA, NA, NA, NA	0.01, 0.935, 0.0, 0.026, 0.0, 0.0	Circoviridae	Correctly accept the taxonomic assignment
Group II: ssDNA viruses	Unassigned	Circoviridae		Circovirus	Circoviridae	Bat associated circovirus 6	KJ641724	Bat associated circovirus 6 isolate BtRa-CV/JS2013, complete genome.	NA	NA	NA	NA	NA	NA	NA	NA	NA	NA	Unclassified, Circoviridae, Unclassified, Unclassified, Unclassified, Unclassified	NA, 1, NA, NA, NA, NA	0.011, 0.855, 0.0, 0.038, 0.0, 0.0	Circoviridae	Correctly accept the taxonomic assignment
Group II: ssDNA viruses	Unassigned	Circoviridae		Circovirus	Circoviridae	Bat associated circovirus 7	KJ641723	Bat associated circovirus 7 isolate BtRs-CV/HuB2013, complete genome.	NA	NA	NA	NA	NA	Unclassified, Circoviridae, Unclassified, Unclassified, Unclassified, Unclassified	NA, 1, NA, NA, NA, NA	0.015, 0.909, 0.0, 0.026, 0.0, 0.0	Circoviridae	Correctly accept the taxonomic assignment	NA	NA	NA	NA	NA
Group II: ssDNA viruses	Unassigned	Circoviridae		Circovirus	Circoviridae	Bat associated circovirus 8	KJ641711	Bat associated circovirus 8 isolate BtMr-CV/GD2012, complete genome.	NA	NA	NA	NA	NA	Unclassified, Circoviridae, Unclassified, Unclassified, Unclassified, Unclassified	NA, 1, NA, NA, NA, NA	0.017, 0.913, 0.0, 0.026, 0.0, 0.0	Circoviridae	Correctly accept the taxonomic assignment	NA	NA	NA	NA	NA
Group II: ssDNA viruses	Unassigned	Circoviridae		Circovirus	Circoviridae	Beak and feather disease virus	AF071878	Beak and feather disease virus, complete genome.	NA	NA	NA	NA	NA	Unclassified, Circoviridae, Unclassified, Unclassified, Unclassified, Unclassified	NA, 1, NA, NA, NA, NA	0.009, 0.856, 0.0, 0.0, 0.0, 0.0	Circoviridae	Correctly accept the taxonomic assignment	NA	NA	NA	NA	NA
Group II: ssDNA viruses	Unassigned	Circoviridae		Circovirus	Circoviridae	Canary circovirus	AJ301633	Canary circovirus, complete genome.	NA	NA	NA	NA	NA	NA	NA	NA	NA	NA	Unclassified, Circoviridae, Unclassified, Unclassified, Unclassified, Unclassified	NA, 1, NA, NA, NA, NA	0.0, 0.918, 0.0, 0.054, 0.0, 0.0	Circoviridae	Correctly accept the taxonomic assignment
Group II: ssDNA viruses	Unassigned	Circoviridae		Circovirus	Circoviridae	Canine circovirus	KC241982	Canine circovirus isolate UCD1-1698, complete genome.	NA	NA	NA	NA	NA	NA	NA	NA	NA	NA	Unclassified, Circoviridae, Unclassified, Unclassified, Unclassified, Unclassified	NA, 1, NA, NA, NA, NA	0.0, 0.834, 0.0, 0.0, 0.0, 0.0	Circoviridae	Correctly accept the taxonomic assignment
Group II: ssDNA viruses	Unassigned	Circoviridae		Circovirus	Circoviridae	Chimpanzee associated circovirus 1	GQ404851	Chimpanzee stool avian-like circovirus Chimp17, complete genome.	Unclassified, Circoviridae, Unclassified, Unclassified, Unclassified, Unclassified	NA, 1, NA, NA, NA, NA	0.011, 0.909, 0.0, 0.029, 0.0, 0.0	Circoviridae	Correctly accept the taxonomic assignment	NA	NA	NA	NA	NA	NA	NA	NA	NA	NA
Group II: ssDNA viruses	Unassigned	Circoviridae		Circovirus	Circoviridae	Duck circovirus	AY228555	Mulard duck circovirus isolate DuCV, complete genome.	NA	NA	NA	NA	NA	Unclassified, Circoviridae, Unclassified, Unclassified, Unclassified, Unclassified	NA, 1, NA, NA, NA, NA	0.009, 0.842, 0.0, 0.026, 0.0, 0.0	Circoviridae	Correctly accept the taxonomic assignment	NA	NA	NA	NA	NA
Group II: ssDNA viruses	Unassigned	Circoviridae		Circovirus	Circoviridae	European catfish circovirus	JQ011377	Silurus glanis circovirus isolate H5, complete genome.	NA	NA	NA	NA	NA	NA	NA	NA	NA	NA	Unclassified, Circoviridae, Unclassified, Unclassified, Unclassified, Unclassified	NA, 1, NA, NA, NA, NA	0.0, 0.884, 0.0, 0.0, 0.0, 0.0	Circoviridae	Correctly accept the taxonomic assignment
Group II: ssDNA viruses	Unassigned	Circoviridae		Circovirus	Circoviridae	Finch circovirus	DQ845075	Finch circovirus, complete genome.	Unclassified, Circoviridae, Unclassified, Unclassified, Unclassified, Unclassified	NA, 1, NA, NA, NA, NA	0.011, 0.827, 0.0, 0.028, 0.0, 0.0	Circoviridae	Correctly accept the taxonomic assignment	NA	NA	NA	NA	NA	NA	NA	NA	NA	NA
Group II: ssDNA viruses	Unassigned	Circoviridae		Circovirus	Circoviridae	Goose circovirus	AJ304456	Goose circovirus complete genome.	NA	NA	NA	NA	NA	Unclassified, Circoviridae, Unclassified, Unclassified, Unclassified, Unclassified	NA, 1, NA, NA, NA, NA	0.01, 0.787, 0.0, 0.033, 0.0, 0.0	Circoviridae	Correctly accept the taxonomic assignment	NA	NA	NA	NA	NA
Group II: ssDNA viruses	Unassigned	Circoviridae		Circovirus	Circoviridae	Gull circovirus	DQ845074	Gull circovirus, complete genome.	Unclassified, Circoviridae, Unclassified, Unclassified, Unclassified, Unclassified	NA, 1, NA, NA, NA, NA	0.011, 0.85, 0.0, 0.0, 0.0, 0.0	Circoviridae	Correctly accept the taxonomic assignment	NA	NA	NA	NA	NA	NA	NA	NA	NA	NA
Group II: ssDNA viruses	Unassigned	Circoviridae		Circovirus	Circoviridae	Human associated circovirus 1	GQ404856	Human stool-associated circular virus NG13, complete genome.	NA	NA	NA	NA	NA	NA	NA	NA	NA	NA	Unclassified, Circoviridae, Unclassified, Unclassified, Unclassified, Unclassified	NA, 1, NA, NA, NA, NA	0.0, 0.834, 0.0, 0.059, 0.0, 0.0	Circoviridae	Correctly accept the taxonomic assignment
Group II: ssDNA viruses	Unassigned	Circoviridae		Circovirus	Circoviridae	Mink circovirus	KJ020099	Mink circovirus strain MiCV-DL13, complete genome.	NA	NA	NA	NA	NA	NA	NA	NA	NA	NA	Unclassified, Circoviridae, Unclassified, Unclassified, Unclassified, Unclassified	NA, 1, NA, NA, NA, NA	0.0, 0.87, 0.0, 0.026, 0.0, 0.0	Circoviridae	Correctly accept the taxonomic assignment
Group II: ssDNA viruses	Unassigned	Circoviridae		Circovirus	Circoviridae	Pigeon circovirus	AF252610	Columbid circovirus (CoCV), complete genome.	NA	NA	NA	NA	NA	Unclassified, Circoviridae, Unclassified, Unclassified, Unclassified, Unclassified	NA, 1, NA, NA, NA, NA	0.011, 0.885, 0.0, 0.092, 0.0, 0.0	Circoviridae	Correctly accept the taxonomic assignment	NA	NA	NA	NA	NA
Group II: ssDNA viruses	Unassigned	Circoviridae		Circovirus	Circoviridae	Porcine circovirus 1	AF071879	Porcine circovirus 1, complete genome.	NA	NA	NA	NA	NA	NA	NA	NA	NA	NA	Unclassified, Circoviridae, Unclassified, Unclassified, Unclassified, Unclassified	NA, 1, NA, NA, NA, NA	0.0, 0.854, 0.0, 0.058, 0.0, 0.0	Circoviridae	Correctly accept the taxonomic assignment
Group II: ssDNA viruses	Unassigned	Circoviridae		Circovirus	Circoviridae	Porcine circovirus 2	AY651850	Porcine circovirus 2 strain JX0301, complete genome.	NA	NA	NA	NA	NA	Unclassified, Circoviridae, Unclassified, Unclassified, Unclassified, Unclassified	NA, 1, NA, NA, NA, NA	0.009, 0.918, 0.0, 0.06, 0.0, 0.0	Circoviridae	Correctly accept the taxonomic assignment	NA	NA	NA	NA	NA
Group II: ssDNA viruses	Unassigned	Circoviridae		Circovirus	Circoviridae	Raven circovirus	DQ146997	Raven circovirus isolate 4-1131, complete genome.	Unclassified, Circoviridae, Unclassified, Unclassified, Unclassified, Unclassified	NA, 1, NA, NA, NA, NA	0.013, 0.874, 0.0, 0.038, 0.0, 0.0	Circoviridae	Correctly accept the taxonomic assignment	NA	NA	NA	NA	NA	NA	NA	NA	NA	NA
Group II: ssDNA viruses	Unassigned	Circoviridae		Circovirus	Circoviridae	Starling circovirus	DQ172906	Starling circovirus, complete genome.	NA	NA	NA	NA	NA	NA	NA	NA	NA	NA	Unclassified, Circoviridae, Unclassified, Unclassified, Unclassified, Unclassified	NA, 1, NA, NA, NA, NA	0.0, 0.944, 0.0, 0.026, 0.0, 0.0	Circoviridae	Correctly accept the taxonomic assignment
Group II: ssDNA viruses	Unassigned	Circoviridae		Circovirus	Circoviridae	Swan circovirus	EU056309	Cygnus olor circovirus isolate H51, complete genome.	NA	NA	NA	NA	NA	Unclassified, Circoviridae, Unclassified, Unclassified, Unclassified, Unclassified	NA, 1, NA, NA, NA, NA	0.01, 0.823, 0.0, 0.0, 0.0, 0.0	Circoviridae	Correctly accept the taxonomic assignment	NA	NA	NA	NA	NA
Group II: ssDNA viruses	Unassigned	Circoviridae		Circovirus	Circoviridae	Zebra finch circovirus	KP793918	Zebra finch circovirus isolate 8454V25-1, complete genome.	NA	NA	NA	NA	NA	NA	NA	NA	NA	NA	Unclassified, Circoviridae, Unclassified, Unclassified, Unclassified, Unclassified	NA, 1, NA, NA, NA, NA	0.0, 0.884, 0.0, 0.038, 0.0, 0.0	Circoviridae	Correctly accept the taxonomic assignment
Group II: ssDNA viruses	Unassigned	Circoviridae		Cyclovirus	Circoviridae	Bat associated cyclovirus 1	HM228874	Bat cyclovirus GF-4c putative Rep and putative Cap genes, complete cds.	Unclassified, Circoviridae, Unclassified, Unclassified, Unclassified, Unclassified	NA, 1, NA, NA, NA, NA	0.012, 0.893, 0.0, 0.036, 0.0, 0.0	Circoviridae	Correctly accept the taxonomic assignment	NA	NA	NA	NA	NA	NA	NA	NA	NA	NA
Group II: ssDNA viruses	Unassigned	Circoviridae		Cyclovirus	Circoviridae	Bat associated cyclovirus 10	KM382270	Bat circovirus POA/2012/VI, complete genome.	Unclassified, Circoviridae, Unclassified, Unclassified, Unclassified, Unclassified	NA, 1, NA, NA, NA, NA	0.009, 0.939, 0.0, 0.0, 0.0, 0.0	Circoviridae	Correctly accept the taxonomic assignment	NA	NA	NA	NA	NA	NA	NA	NA	NA	NA
Group II: ssDNA viruses	Unassigned	Circoviridae		Cyclovirus	Circoviridae	Bat associated cyclovirus 11	KJ641717	Bat associated cyclovirus 11 isolate BtMspp.-CV/GD2012, complete genome.	Unclassified, Circoviridae, Unclassified, Unclassified, Unclassified, Unclassified	NA, 1, NA, NA, NA, NA	0.01, 0.925, 0.0, 0.053, 0.0, 0.0	Circoviridae	Correctly accept the taxonomic assignment	NA	NA	NA	NA	NA	NA	NA	NA	NA	NA
Group II: ssDNA viruses	Unassigned	Circoviridae		Cyclovirus	Circoviridae	Bat associated cyclovirus 12	KM382269	Bat circovirus POA/2012/II, complete genome.	NA	NA	NA	NA	NA	Unclassified, Circoviridae, Unclassified, Unclassified, Unclassified, Unclassified	NA, 1, NA, NA, NA, NA	0.011, 0.948, 0.0, 0.0, 0.0, 0.0	Circoviridae	Correctly accept the taxonomic assignment	NA	NA	NA	NA	NA
Group II: ssDNA viruses	Unassigned	Circoviridae		Cyclovirus	Circoviridae	Bat associated cyclovirus 13	KJ641728	Bat associated cyclovirus 13 isolate BtPa-CV-2/NX2013, complete genome.	NA	NA	NA	NA	NA	NA	NA	NA	NA	NA	Unclassified, Circoviridae, Unclassified, Unclassified, Unclassified, Unclassified	NA, 1, NA, NA, NA, NA	0.004, 0.951, 0.0, 0.0, 0.0, 0.0	Circoviridae	Correctly accept the taxonomic assignment
Group II: ssDNA viruses	Unassigned	Circoviridae		Cyclovirus	Circoviridae	Bat associated cyclovirus 14	KT732785	Pacific flying fox associated cyclovirus-1 isolate Tbat_H_103699, complete genome.	NA	NA	NA	NA	NA	Unclassified, Circoviridae, Unclassified, Unclassified, Unclassified, Unclassified	NA, 1, NA, NA, NA, NA	0.01, 0.839, 0.0, 0.093, 0.0, 0.0	Circoviridae	Correctly accept the taxonomic assignment	NA	NA	NA	NA	NA
Group II: ssDNA viruses	Unassigned	Circoviridae		Cyclovirus	Circoviridae	Bat associated cyclovirus 15	KT732786	Pacific flying fox associated cyclovirus-2 isolate Tbat_H_88317, complete genome.	NA	NA	NA	NA	NA	NA	NA	NA	NA	NA	Unclassified, Circoviridae, Unclassified, Unclassified, Unclassified, Unclassified	NA, 1, NA, NA, NA, NA	0.005, 0.874, 0.0, 0.084, 0.0, 0.0	Circoviridae	Correctly accept the taxonomic assignment
Group II: ssDNA viruses	Unassigned	Circoviridae		Cyclovirus	Circoviridae	Bat associated cyclovirus 16	KT732787	Pacific flying fox associated cyclovirus-3 isolate Tbat_K_103923, complete genome.	NA	NA	NA	NA	NA	NA	NA	NA	NA	NA	Unclassified, Circoviridae, Unclassified, Unclassified, Unclassified, Unclassified	NA, 1, NA, NA, NA, NA	0.0, 0.873, 0.0, 0.0, 0.0, 0.0	Circoviridae	Correctly accept the taxonomic assignment
Group II: ssDNA viruses	Unassigned	Circoviridae		Cyclovirus	Circoviridae	Bat associated cyclovirus 2	JF938079	Bat circovirus ZS/China/2011 isolate YN-BtCV-2, complete genome.	NA	NA	NA	NA	NA	Unclassified, Circoviridae, Unclassified, Unclassified, Unclassified, Unclassified	NA, 1, NA, NA, NA, NA	0.01, 0.899, 0.0, 0.062, 0.0, 0.0	Circoviridae	Correctly accept the taxonomic assignment	NA	NA	NA	NA	NA
Group II: ssDNA viruses	Unassigned	Circoviridae		Cyclovirus	Circoviridae	Bat associated cyclovirus 3	JF938081	Bat circovirus ZS/China/2011 isolate YN-BtCV-4, complete genome.	NA	NA	NA	NA	NA	NA	NA	NA	NA	NA	Unclassified, Circoviridae, Unclassified, Unclassified, Unclassified, Unclassified	NA, 1, NA, NA, NA, NA	0.0, 0.953, 0.0, 0.048, 0.0, 0.0	Circoviridae	Correctly accept the taxonomic assignment
Group II: ssDNA viruses	Unassigned	Circoviridae		Cyclovirus	Circoviridae	Bat associated cyclovirus 4	JF938082	Bat circovirus ZS/China/2011 isolate YN-BtCV-5, complete genome.	Unclassified, Circoviridae, Unclassified, Unclassified, Unclassified, Unclassified	NA, 1, NA, NA, NA, NA	0.009, 0.926, 0.0, 0.051, 0.0, 0.0	Circoviridae	Correctly accept the taxonomic assignment	NA	NA	NA	NA	NA	NA	NA	NA	NA	NA
Group II: ssDNA viruses	Unassigned	Circoviridae		Cyclovirus	Circoviridae	Bat associated cyclovirus 5	HQ738637	Cyclovirus bat/USA/2009 isolate CyCV-TB, complete genome.	NA	NA	NA	NA	NA	Unclassified, Circoviridae, Unclassified, Unclassified, Unclassified, Unclassified	NA, 1, NA, NA, NA, NA	0.009, 0.948, 0.0, 0.071, 0.0, 0.0	Circoviridae	Correctly accept the taxonomic assignment	NA	NA	NA	NA	NA
Group II: ssDNA viruses	Unassigned	Circoviridae		Cyclovirus	Circoviridae	Bat associated cyclovirus 6	KJ641712	Bat associated cyclovirus 6 isolate BtRp-CV-3/GD2012, complete genome.	NA	NA	NA	NA	NA	NA	NA	NA	NA	NA	Unclassified, Circoviridae, Unclassified, Unclassified, Unclassified, Unclassified	NA, 1, NA, NA, NA, NA	0.0, 0.913, 0.0, 0.1, 0.0, 0.0	Circoviridae	Correctly accept the taxonomic assignment
Group II: ssDNA viruses	Unassigned	Circoviridae		Cyclovirus	Circoviridae	Bat associated cyclovirus 7	KJ641740	Bat associated cyclovirus 7 isolate BtRf-CV-24/YN2010, complete genome.	Unclassified, Circoviridae, Unclassified, Unclassified, Unclassified, Unclassified	NA, 1, NA, NA, NA, NA	0.011, 0.73, 0.0, 0.036, 0.0, 0.0	Circoviridae	Correctly accept the taxonomic assignment	NA	NA	NA	NA	NA	NA	NA	NA	NA	NA
Group II: ssDNA viruses	Unassigned	Circoviridae		Cyclovirus	Circoviridae	Bat associated cyclovirus 8	KJ641715	Bat associated cyclovirus 8 isolate BtRp-CV-52/GD2012, complete genome.	NA	NA	NA	NA	NA	Unclassified, Circoviridae, Unclassified, Unclassified, Unclassified, Unclassified	NA, 1, NA, NA, NA, NA	0.011, 0.939, 0.0, 0.065, 0.0, 0.0	Circoviridae	Correctly accept the taxonomic assignment	NA	NA	NA	NA	NA
Group II: ssDNA viruses	Unassigned	Circoviridae		Cyclovirus	Circoviridae	Bat associated cyclovirus 9	KJ641720	Bat associated cyclovirus 9 isolate BtTp-CV-2/GX2012, complete genome.	NA	NA	NA	NA	NA	Unclassified, Circoviridae, Unclassified, Unclassified, Unclassified, Unclassified	NA, 1, NA, NA, NA, NA	0.011, 0.897, 0.0, 0.04, 0.0, 0.0	Circoviridae	Correctly accept the taxonomic assignment	NA	NA	NA	NA	NA
Group II: ssDNA viruses	Unassigned	Circoviridae		Cyclovirus	Circoviridae	Bovine associated cyclovirus 1	HQ738634	Cyclovirus PKbeef23/PAK/2009 isolate PKbeef23, complete genome.	NA	NA	NA	NA	NA	Unclassified, Circoviridae, Unclassified, Unclassified, Unclassified, Unclassified	NA, 1, NA, NA, NA, NA	0.008, 0.898, 0.0, 0.0, 0.0, 0.0	Circoviridae	Correctly accept the taxonomic assignment	NA	NA	NA	NA	NA
Group II: ssDNA viruses	Unassigned	Circoviridae		Cyclovirus	Circoviridae	Chicken associated cyclovirus 1	HQ738643	Cyclovirus NGchicken8/NGA/2009 isolate NGchicken8, complete genome.	NA	NA	NA	NA	NA	Unclassified, Circoviridae, Unclassified, Unclassified, Unclassified, Unclassified	NA, 1, NA, NA, NA, NA	0.009, 0.952, 0.0, 0.075, 0.0, 0.0	Circoviridae	Correctly accept the taxonomic assignment	NA	NA	NA	NA	NA
Group II: ssDNA viruses	Unassigned	Circoviridae		Cyclovirus	Circoviridae	Chimpanzee associated cyclovirus 1	GQ404849	Cyclovirus Chimp11, complete genome.	NA	NA	NA	NA	NA	NA	NA	NA	NA	NA	Unclassified, Circoviridae, Unclassified, Unclassified, Unclassified, Unclassified	NA, 1, NA, NA, NA, NA	0.0, 0.939, 0.0, 0.071, 0.0, 0.0	Circoviridae	Correctly accept the taxonomic assignment
Group II: ssDNA viruses	Unassigned	Circoviridae		Cyclovirus	Circoviridae	Cockroach associated cyclovirus 1	JX569794	Florida woods cockroach-associated cyclovirus isolate GS140, complete genome.	Unclassified, Circoviridae, Unclassified, Unclassified, Unclassified, Unclassified	NA, 1, NA, NA, NA, NA	0.011, 0.925, 0.0, 0.022, 0.0, 0.0	Circoviridae	Correctly accept the taxonomic assignment	NA	NA	NA	NA	NA	NA	NA	NA	NA	NA
Group II: ssDNA viruses	Unassigned	Circoviridae		Cyclovirus	Circoviridae	Dragonfly associated cyclovirus 1	JX185419	Dragonfly cyclovirus 1 isolate TO-DFpB1-2010, complete genome.	Unclassified, Circoviridae, Unclassified, Unclassified, Unclassified, Unclassified	NA, 1, NA, NA, NA, NA	0.01, 0.894, 0.0, 0.085, 0.0, 0.0	Circoviridae	Correctly accept the taxonomic assignment	NA	NA	NA	NA	NA	NA	NA	NA	NA	NA
Group II: ssDNA viruses	Unassigned	Circoviridae		Cyclovirus	Circoviridae	Dragonfly associated cyclovirus 2	JX185422	Dragonfly cyclovirus 2 isolate FL1-NZ38-2010, complete genome.	NA	NA	NA	NA	NA	NA	NA	NA	NA	NA	Unclassified, Circoviridae, Unclassified, Unclassified, Unclassified, Unclassified	NA, 1, NA, NA, NA, NA	0.0, 0.919, 0.0, 0.118, 0.0, 0.0	Circoviridae	Correctly accept the taxonomic assignment
Group II: ssDNA viruses	Unassigned	Circoviridae		Cyclovirus	Circoviridae	Dragonfly associated cyclovirus 3	JX185424	Dragonfly cyclovirus 3 isolate FL2-5E-2010, complete genome.	NA	NA	NA	NA	NA	Unclassified, Circoviridae, Unclassified, Unclassified, Unclassified, Unclassified	NA, 1, NA, NA, NA, NA	0.007, 0.76, 0.0, 0.0, 0.0, 0.0	Circoviridae	Correctly accept the taxonomic assignment	NA	NA	NA	NA	NA
Group II: ssDNA viruses	Unassigned	Circoviridae		Cyclovirus	Circoviridae	Dragonfly associated cyclovirus 4	KC512916	Dragonfly cyclovirus 4 isolate DfCyV-4_US-DFKWGX-2012, complete genome.	Unclassified, Circoviridae, Unclassified, Unclassified, Unclassified, Unclassified	NA, 1, NA, NA, NA, NA	0.01, 0.953, 0.0, 0.023, 0.0, 0.0	Circoviridae	Correctly accept the taxonomic assignment	NA	NA	NA	NA	NA	NA	NA	NA	NA	NA
Group II: ssDNA viruses	Unassigned	Circoviridae		Cyclovirus	Circoviridae	Dragonfly associated cyclovirus 5	JX185426	Dragonfly cyclovirus 5 isolate PR-6E-2010, complete genome.	Unclassified, Circoviridae, Unclassified, Unclassified, Unclassified, Unclassified	NA, 1, NA, NA, NA, NA	0.01, 0.937, 0.0, 0.025, 0.0, 0.0	Circoviridae	Correctly accept the taxonomic assignment	NA	NA	NA	NA	NA	NA	NA	NA	NA	NA
Group II: ssDNA viruses	Unassigned	Circoviridae		Cyclovirus	Circoviridae	Dragonfly associated cyclovirus 6	KC512918	Dragonfly cyclovirus 6 isolate DfCyV-6_US-DFKWGX-2012, complete genome.	NA	NA	NA	NA	NA	Unclassified, Circoviridae, Unclassified, Unclassified, Unclassified, Unclassified	NA, 1, NA, NA, NA, NA	0.009, 0.967, 0.0, 0.086, 0.0, 0.0	Circoviridae	Correctly accept the taxonomic assignment	NA	NA	NA	NA	NA
Group II: ssDNA viruses	Unassigned	Circoviridae		Cyclovirus	Circoviridae	Dragonfly associated cyclovirus 7	KC512919	Dragonfly cyclovirus 7 isolate DfCyV-7_NZ-DFNZ3-2011, complete genome.	NA	NA	NA	NA	NA	Unclassified, Circoviridae, Unclassified, Unclassified, Unclassified, Unclassified	NA, 1, NA, NA, NA, NA	0.009, 0.929, 0.0, 0.083, 0.0, 0.0	Circoviridae	Correctly accept the taxonomic assignment	NA	NA	NA	NA	NA
Group II: ssDNA viruses	Unassigned	Circoviridae		Cyclovirus	Circoviridae	Dragonfly associated cyclovirus 8	KC512920	Dragonfly cyclovirus 8 isolate DfCyV-8_AU-DFB007B-2010, complete genome.	NA	NA	NA	NA	NA	Unclassified, Circoviridae, Unclassified, Unclassified, Unclassified, Unclassified	NA, 1, NA, NA, NA, NA	0.009, 0.955, 0.0, 0.043, 0.0, 0.0	Circoviridae	Correctly accept the taxonomic assignment	NA	NA	NA	NA	NA
Group II: ssDNA viruses	Unassigned	Circoviridae		Cyclovirus	Circoviridae	Feline associated cyclovirus 1	KM017740	Feline cyclovirus, complete genome.	Unclassified, Circoviridae, Unclassified, Unclassified, Unclassified, Unclassified	NA, 1, NA, NA, NA, NA	0.009, 0.741, 0.0, 0.057, 0.019, 0.0	Circoviridae	Correctly accept the taxonomic assignment	NA	NA	NA	NA	NA	NA	NA	NA	NA	NA
Group II: ssDNA viruses	Unassigned	Circoviridae		Cyclovirus	Circoviridae	Goat associated cyclovirus 1	HQ738636	Cyclovirus PKgoat11/PAK/2009 isolate PKgoat11, complete genome.	Unclassified, Circoviridae, Unclassified, Unclassified, Unclassified, Unclassified	NA, 1, NA, NA, NA, NA	0.011, 0.938, 0.0, 0.0, 0.0, 0.0	Circoviridae	Correctly accept the taxonomic assignment	NA	NA	NA	NA	NA	NA	NA	NA	NA	NA
Group II: ssDNA viruses	Unassigned	Circoviridae		Cyclovirus	Circoviridae	Horse associated cyclovirus 1	KR902499	Cyclovirus Equ1, complete genome.	Unclassified, Circoviridae, Unclassified, Unclassified, Unclassified, Unclassified	NA, 1, NA, NA, NA, NA	0.009, 0.799, 0.0, 0.0, 0.0, 0.0	Circoviridae	Correctly accept the taxonomic assignment	NA	NA	NA	NA	NA	NA	NA	NA	NA	NA
Group II: ssDNA viruses	Unassigned	Circoviridae		Cyclovirus	Circoviridae	Human associated cyclovirus 1	GQ404847	Cyclovirus PK5510, complete genome.	NA	NA	NA	NA	NA	NA	NA	NA	NA	NA	Unclassified, Circoviridae, Unclassified, Unclassified, Unclassified, Unclassified	NA, 1, NA, NA, NA, NA	0.0, 0.956, 0.0, 0.082, 0.0, 0.0	Circoviridae	Correctly accept the taxonomic assignment
Group II: ssDNA viruses	Unassigned	Circoviridae		Cyclovirus	Circoviridae	Human associated cyclovirus 10	KF726984	Human cyclovirus strain 7078A, complete genome.	NA	NA	NA	NA	NA	Unclassified, Circoviridae, Unclassified, Unclassified, Unclassified, Unclassified	NA, 1, NA, NA, NA, NA	0.009, 0.893, 0.0, 0.029, 0.0, 0.0	Circoviridae	Correctly accept the taxonomic assignment	NA	NA	NA	NA	NA
Group II: ssDNA viruses	Unassigned	Circoviridae		Cyclovirus	Circoviridae	Human associated cyclovirus 11	KJ831064	Cyclovirus SL-108277, complete genome.	NA	NA	NA	NA	NA	NA	NA	NA	NA	NA	Unclassified, Circoviridae, Unclassified, Unclassified, Unclassified, Unclassified	NA, 1, NA, NA, NA, NA	0.0, 0.958, 0.0, 0.075, 0.0, 0.0	Circoviridae	Correctly accept the taxonomic assignment
Group II: ssDNA viruses	Unassigned	Circoviridae		Cyclovirus	Circoviridae	Human associated cyclovirus 2	GQ404844	Cyclovirus PK5006, complete genome.	Unclassified, Circoviridae, Unclassified, Unclassified, Unclassified, Unclassified	NA, 1, NA, NA, NA, NA	0.011, 0.948, 0.0, 0.036, 0.0, 0.0	Circoviridae	Correctly accept the taxonomic assignment	NA	NA	NA	NA	NA	NA	NA	NA	NA	NA
Group II: ssDNA viruses	Unassigned	Circoviridae		Cyclovirus	Circoviridae	Human associated cyclovirus 3	GQ404846	Cyclovirus PK5222, complete genome.	Unclassified, Circoviridae, Unclassified, Unclassified, Unclassified, Unclassified	NA, 1, NA, NA, NA, NA	0.01, 0.964, 0.0, 0.034, 0.0, 0.0	Circoviridae	Correctly accept the taxonomic assignment	NA	NA	NA	NA	NA	NA	NA	NA	NA	NA
Group II: ssDNA viruses	Unassigned	Circoviridae		Cyclovirus	Circoviridae	Human associated cyclovirus 4	GQ404857	Cyclovirus TN25, complete genome	NA	NA	NA	NA	NA	Unclassified, Circoviridae, Unclassified, Unclassified, Unclassified, Unclassified	NA, 1, NA, NA, NA, NA	0.008, 0.851, 0.0, 0.0, 0.0, 0.0	Circoviridae	Correctly accept the taxonomic assignment	NA	NA	NA	NA	NA
Group II: ssDNA viruses	Unassigned	Circoviridae		Cyclovirus	Circoviridae	Human associated cyclovirus 5	GQ404845	Cyclovirus PK5034, complete genome.	NA	NA	NA	NA	NA	NA	NA	NA	NA	NA	Unclassified, Circoviridae, Unclassified, Unclassified, Unclassified, Unclassified	NA, 1, NA, NA, NA, NA	0.006, 0.917, 0.0, 0.064, 0.0, 0.0	Circoviridae	Correctly accept the taxonomic assignment
Group II: ssDNA viruses	Unassigned	Circoviridae		Cyclovirus	Circoviridae	Human associated cyclovirus 6	GQ404854	Cyclovirus NG12, complete genome.	NA	NA	NA	NA	NA	NA	NA	NA	NA	NA	Unclassified, Circoviridae, Unclassified, Unclassified, Unclassified, Unclassified	NA, 1, NA, NA, NA, NA	0.0, 0.939, 0.0, 0.047, 0.0, 0.0	Circoviridae	Correctly accept the taxonomic assignment
Group II: ssDNA viruses	Unassigned	Circoviridae		Cyclovirus	Circoviridae	Human associated cyclovirus 7	GQ404855	Cyclovirus NG14, complete genome.	Unclassified, Circoviridae, Unclassified, Unclassified, Unclassified, Unclassified	NA, 1, NA, NA, NA, NA	0.01, 0.912, 0.0, 0.054, 0.0, 0.0	Circoviridae	Correctly accept the taxonomic assignment	NA	NA	NA	NA	NA	NA	NA	NA	NA	NA
Group II: ssDNA viruses	Unassigned	Circoviridae		Cyclovirus	Circoviridae	Human associated cyclovirus 8	KF031466	Cyclovirus VN isolate hcf2, complete genome.	NA	NA	NA	NA	NA	NA	NA	NA	NA	NA	Unclassified, Circoviridae, Unclassified, Unclassified, Unclassified, Unclassified	NA, 1, NA, NA, NA, NA	0.0, 0.903, 0.0, 0.0, 0.0, 0.0	Circoviridae	Correctly accept the taxonomic assignment
Group II: ssDNA viruses	Unassigned	Circoviridae		Cyclovirus	Circoviridae	Human associated cyclovirus 9	KC771281	Human cyclovirus VS5700009, complete genome.	Unclassified, Circoviridae, Unclassified, Unclassified, Unclassified, Unclassified	NA, 1, NA, NA, NA, NA	0.009, 0.849, 0.0, 0.0, 0.0, 0.0	Circoviridae	Correctly accept the taxonomic assignment	NA	NA	NA	NA	NA	NA	NA	NA	NA	NA
Group II: ssDNA viruses	Unassigned	Circoviridae		Cyclovirus	Circoviridae	Squirrel associated cyclovirus 1	LC018134	Cyclovirus TsCyV-1_JP-NUBS-2014 genes for capsid protein, replication-associated protein, complete cds.	Unclassified, Circoviridae, Unclassified, Unclassified, Unclassified, Unclassified	NA, 1, NA, NA, NA, NA	0.01, 0.927, 0.0, 0.059, 0.0, 0.0	Circoviridae	Correctly accept the taxonomic assignment	NA	NA	NA	NA	NA	NA	NA	NA	NA	NA
Group II: ssDNA viruses	Unassigned	Geminiviridae		Becurtovirus	Geminiviridae	Beet curly top Iran virus	EU273818	Beet curly top Iran virus-[K], complete genome.	NA	NA	NA	NA	NA	NA	NA	NA	NA	NA	Unclassified, Geminiviridae, Unclassified, Unclassified, Unclassified, Unclassified	NA, 1, NA, NA, NA, NA	0.0, 0.966, 0.0, 0.0, 0.0, 0.0	Geminiviridae	Correctly accept the taxonomic assignment
Group II: ssDNA viruses	Unassigned	Geminiviridae		Becurtovirus	Geminiviridae	Beet curly top Iran virus	JX131633	Beet curly top Iran virus isolate IR:Tab:90:Cowpea:10, complete genome.	NA	NA	NA	NA	NA	NA	NA	NA	NA	NA	Unclassified, Geminiviridae, Unclassified, Unclassified, Unclassified, Unclassified	NA, 1, NA, NA, NA, NA	0.0, 0.988, 0.0, 0.0, 0.0, 0.0	Geminiviridae	Correctly accept the taxonomic assignment
Group II: ssDNA viruses	Unassigned	Geminiviridae		Becurtovirus	Geminiviridae	Beet curly top Iran virus	JX458087	Beet curly top Iran virus isolate IR:Nesh:115:Bean:10, complete genome.	NA	NA	NA	NA	NA	Unclassified, Geminiviridae, Unclassified, Unclassified, Unclassified, Unclassified	NA, 1, NA, NA, NA, NA	0.0, 0.984, 0.0, 0.0, 0.0, 0.0	Geminiviridae	Correctly accept the taxonomic assignment	NA	NA	NA	NA	NA
Group II: ssDNA viruses	Unassigned	Geminiviridae		Becurtovirus	Geminiviridae	Beet curly top Iran virus	JX945572	Beet curly top Iran virus isolate IR:Tabr:8RB:Red beet:10, complete genome.	NA	NA	NA	NA	NA	NA	NA	NA	NA	NA	Unclassified, Geminiviridae, Unclassified, Unclassified, Unclassified, Unclassified	NA, 1, NA, NA, NA, NA	0.0, 0.983, 0.0, 0.0, 0.0, 0.0	Geminiviridae	Correctly accept the taxonomic assignment
Group II: ssDNA viruses	Unassigned	Geminiviridae		Becurtovirus	Geminiviridae	Spinach curly top Arizona virus	HQ443515	Spinach curly top Arizona virus isolate 09-10 spinach, complete genome.	NA	NA	NA	NA	NA	NA	NA	NA	NA	NA	Unclassified, Geminiviridae, Unclassified, Unclassified, Unclassified, Unclassified	NA, 1, NA, NA, NA, NA	0.0, 0.933, 0.0, 0.0, 0.0, 0.0	Geminiviridae	Correctly accept the taxonomic assignment
Group II: ssDNA viruses	Unassigned	Geminiviridae		Begomovirus	Geminiviridae	Abutilon Brazil virus	FN434438, FN434439	Abutilon Brazil virus DNA A segment, complete sequence., Abutilon Brazil virus DNA B segment, complete sequence.	NA	NA	NA	NA	NA	Unclassified, Geminiviridae, Unclassified, Unclassified, Unclassified, Unclassified	NA, 1, NA, NA, NA, NA	0.0, 0.956, 0.0, 0.0, 0.0, 0.0	Geminiviridae	Correctly accept the taxonomic assignment	NA	NA	NA	NA	NA
Group II: ssDNA viruses	Unassigned	Geminiviridae		Begomovirus	Geminiviridae	Abutilon golden mosaic virus	KC430935	Abutilon golden mosaic Yucatan virus isolate Conkal-2007 segment A, complete sequence.	NA	NA	NA	NA	NA	Unclassified, Geminiviridae, Unclassified, Unclassified, Unclassified, Unclassified	NA, 1, NA, NA, NA, NA	0.0, 0.963, 0.0, 0.0, 0.0, 0.0	Geminiviridae	Correctly accept the taxonomic assignment	NA	NA	NA	NA	NA
Group II: ssDNA viruses	Unassigned	Geminiviridae		Begomovirus	Geminiviridae	Abutilon mosaic Bolivia virus	HM585445, HM585446	Abutilon mosaic Bolivia virus segment DNA-A, complete sequence., Abutilon mosaic Bolivia virus segment DNA-B, complete sequence.	Unclassified, Geminiviridae, Unclassified, Unclassified, Unclassified, Unclassified	NA, 1, NA, NA, NA, NA	0.0, 0.966, 0.0, 0.0, 0.0, 0.0	Geminiviridae	Correctly accept the taxonomic assignment	NA	NA	NA	NA	NA	NA	NA	NA	NA	NA
Group II: ssDNA viruses	Unassigned	Geminiviridae		Begomovirus	Geminiviridae	Abutilon mosaic Brazil virus	JF694480, JF694479	Abutilon mosaic Brazil virus isolate BgV01A.1.C21 segment DNA-A, complete sequence., Abutilon mosaic Brazil virus isolate BgV06B.1.C77 segment DNA-B, complete sequence.	NA	NA	NA	NA	NA	Unclassified, Geminiviridae, Unclassified, Unclassified, Unclassified, Unclassified	NA, 1, NA, NA, NA, NA	0.0, 0.958, 0.0, 0.0, 0.0, 0.0	Geminiviridae	Correctly accept the taxonomic assignment	NA	NA	NA	NA	NA
Group II: ssDNA viruses	Unassigned	Geminiviridae		Begomovirus	Geminiviridae	Abutilon mosaic virus	X15983, X15984	Abutilon mosaic virus subgenome DNA A., Abutilon mosaic virus subgenome DNA B.	NA	NA	NA	NA	NA	Unclassified, Geminiviridae, Unclassified, Unclassified, Unclassified, Unclassified	NA, 1, NA, NA, NA, NA	0.0, 0.979, 0.0, 0.0, 0.0, 0.0	Geminiviridae	Correctly accept the taxonomic assignment	NA	NA	NA	NA	NA
Group II: ssDNA viruses	Unassigned	Geminiviridae		Begomovirus	Geminiviridae	African cassava mosaic virus	J02057, J02058	African cassava mosaic virus isolate West Kenyan 844 segment DNA1, complete sequence., African cassava mosaic virus isolate West Kenyan 844 segment DNA2, complete sequence.	NA	NA	NA	NA	NA	NA	NA	NA	NA	NA	Unclassified, Geminiviridae, Unclassified, Unclassified, Unclassified, Unclassified	NA, 1, NA, NA, NA, NA	0.0, 0.948, 0.0, 0.0, 0.032, 0.0	Geminiviridae	Correctly accept the taxonomic assignment
Group II: ssDNA viruses	Unassigned	Geminiviridae		Begomovirus	Geminiviridae	Ageratum enation virus	AJ437618	Ageratum enation virus complete genome.	NA	NA	NA	NA	NA	Unclassified, Geminiviridae, Unclassified, Unclassified, Unclassified, Unclassified	NA, 1, NA, NA, NA, NA	0.0, 0.97, 0.0, 0.0, 0.0, 0.0	Geminiviridae	Correctly accept the taxonomic assignment	NA	NA	NA	NA	NA
Group II: ssDNA viruses	Unassigned	Geminiviridae		Begomovirus	Geminiviridae	Ageratum enation virus	FN543099	Ageratum enation virus, complete sequence.	NA	NA	NA	NA	NA	Unclassified, Geminiviridae, Unclassified, Unclassified, Unclassified, Unclassified	NA, 1, NA, NA, NA, NA	0.0, 0.971, 0.0, 0.0, 0.0, 0.0	Geminiviridae	Correctly accept the taxonomic assignment	NA	NA	NA	NA	NA
Group II: ssDNA viruses	Unassigned	Geminiviridae		Begomovirus	Geminiviridae	Ageratum enation virus	HM149260	Ageratum enation virus-Papaver somniferum isolate 2 segment DNA-A, complete sequence.	Unclassified, Geminiviridae, Unclassified, Unclassified, Unclassified, Unclassified	NA, 1, NA, NA, NA, NA	0.0, 0.977, 0.0, 0.0, 0.0, 0.0	Geminiviridae	Correctly accept the taxonomic assignment	NA	NA	NA	NA	NA	NA	NA	NA	NA	NA
Group II: ssDNA viruses	Unassigned	Geminiviridae		Begomovirus	Geminiviridae	Ageratum leaf curl Cameroon virus	FR717144	Ageratum leaf curl Cameroon virus, complete sequence, isolate pBal.	NA	NA	NA	NA	NA	Unclassified, Geminiviridae, Unclassified, Unclassified, Unclassified, Unclassified	NA, 1, NA, NA, NA, NA	0.0, 0.96, 0.0, 0.0, 0.0, 0.0	Geminiviridae	Correctly accept the taxonomic assignment	NA	NA	NA	NA	NA
Group II: ssDNA viruses	Unassigned	Geminiviridae		Begomovirus	Geminiviridae	Ageratum leaf curl Cameroon virus	FR873228	Ageratum leaf curl Cameroon virus [CM:AGFG24:2009] complete A component, isolate AGFG24.	NA	NA	NA	NA	NA	Unclassified, Geminiviridae, Unclassified, Unclassified, Unclassified, Unclassified	NA, 1, NA, NA, NA, NA	0.0, 0.956, 0.0, 0.0, 0.0, 0.0	Geminiviridae	Correctly accept the taxonomic assignment	NA	NA	NA	NA	NA
Group II: ssDNA viruses	Unassigned	Geminiviridae		Begomovirus	Geminiviridae	Ageratum leaf curl virus	AJ851005	Ageratum leaf curl virus -[G52] complete genome.	NA	NA	NA	NA	NA	NA	NA	NA	NA	NA	Unclassified, Geminiviridae, Unclassified, Unclassified, Unclassified, Unclassified	NA, 1, NA, NA, NA, NA	0.0, 0.97, 0.0, 0.0, 0.0, 0.0	Geminiviridae	Correctly accept the taxonomic assignment
Group II: ssDNA viruses	Unassigned	Geminiviridae		Begomovirus	Geminiviridae	Ageratum yellow vein China virus - [Hn2]	AJ495813	Ageratum yellow vein China virus-[Hn2] complete genome, isolate Hn2.	Unclassified, Geminiviridae, Unclassified, Unclassified, Unclassified, Unclassified	NA, 1, NA, NA, NA, NA	0.0, 0.974, 0.0, 0.0, 0.0, 0.0	Geminiviridae	Correctly accept the taxonomic assignment	NA	NA	NA	NA	NA	NA	NA	NA	NA	NA
Group II: ssDNA viruses	Unassigned	Geminiviridae		Begomovirus	Geminiviridae	Ageratum yellow vein China virus - OX1	JX972141	Ageratum Yellow vein China virus - OX1, complete genome.	Unclassified, Geminiviridae, Unclassified, Unclassified, Unclassified, Unclassified	NA, 1, NA, NA, NA, NA	0.0, 0.997, 0.0, 0.0, 0.0, 0.0	Geminiviridae	Correctly accept the taxonomic assignment	NA	NA	NA	NA	NA	NA	NA	NA	NA	NA
Group II: ssDNA viruses	Unassigned	Geminiviridae		Begomovirus	Geminiviridae	Ageratum yellow vein Hualian virus	DQ866124	Ageratum yellow vein Hualian virus-[Taiwan:Hsinchu:tom:2003] segment DNA A, complete sequence.	Unclassified, Geminiviridae, Unclassified, Unclassified, Unclassified, Unclassified	NA, 1, NA, NA, NA, NA	0.0, 0.966, 0.0, 0.0, 0.0, 0.0	Geminiviridae	Correctly accept the taxonomic assignment	NA	NA	NA	NA	NA	NA	NA	NA	NA	NA
Group II: ssDNA viruses	Unassigned	Geminiviridae		Begomovirus	Geminiviridae	Ageratum yellow vein Hualian virus	DQ866132	Ageratum yellow vein Hualian virus-[Taiwan:Hualian4:2000] segment DNA A, complete sequence.	Unclassified, Geminiviridae, Unclassified, Unclassified, Unclassified, Unclassified	NA, 1, NA, NA, NA, NA	0.0, 0.966, 0.0, 0.0, 0.0, 0.0	Geminiviridae	Correctly accept the taxonomic assignment	NA	NA	NA	NA	NA	NA	NA	NA	NA	NA
Group II: ssDNA viruses	Unassigned	Geminiviridae		Begomovirus	Geminiviridae	Ageratum yellow vein Sri Lanka virus	AF314144	Ageratum yellow vein Sri Lanka virus segment A, complete sequence.	NA	NA	NA	NA	NA	Unclassified, Geminiviridae, Unclassified, Unclassified, Unclassified, Unclassified	NA, 1, NA, NA, NA, NA	0.0, 0.958, 0.0, 0.0, 0.0, 0.0	Geminiviridae	Correctly accept the taxonomic assignment	NA	NA	NA	NA	NA
Group II: ssDNA viruses	Unassigned	Geminiviridae		Begomovirus	Geminiviridae	Ageratum yellow vein Taiwan virus	AF307861	Ageratum yellow vein Taiwan virus-[Taiwan] DNA A, complete sequence.	NA	NA	NA	NA	NA	Unclassified, Geminiviridae, Unclassified, Unclassified, Unclassified, Unclassified	NA, 1, NA, NA, NA, NA	0.0, 0.969, 0.0, 0.0, 0.0, 0.0	Geminiviridae	Correctly accept the taxonomic assignment	NA	NA	NA	NA	NA
Group II: ssDNA viruses	Unassigned	Geminiviridae		Begomovirus	Geminiviridae	Ageratum yellow vein USA virus	KJ744212	Ageratum yellow vein virus strain Guam 12-02 segment A, complete sequence.	NA	NA	NA	NA	NA	Unclassified, Geminiviridae, Unclassified, Unclassified, Unclassified, Unclassified	NA, 1, NA, NA, NA, NA	0.0, 0.97, 0.0, 0.0, 0.0, 0.0	Geminiviridae	Correctly accept the taxonomic assignment	NA	NA	NA	NA	NA
Group II: ssDNA viruses	Unassigned	Geminiviridae		Begomovirus	Geminiviridae	Ageratum yellow vein virus	AB100305	Ageratum yellow vein virus-[Tomato] DNA, complete genome.	NA	NA	NA	NA	NA	NA	NA	NA	NA	NA	Unclassified, Geminiviridae, Unclassified, Unclassified, Unclassified, Unclassified	NA, 1, NA, NA, NA, NA	0.0, 0.971, 0.0, 0.0, 0.0, 0.0	Geminiviridae	Correctly accept the taxonomic assignment
Group II: ssDNA viruses	Unassigned	Geminiviridae		Begomovirus	Geminiviridae	Ageratum yellow vein virus	AB306314	Ageratum yellow vein virus-Ishigaki DNA, complete genome.	Unclassified, Geminiviridae, Unclassified, Unclassified, Unclassified, Unclassified	NA, 1, NA, NA, NA, NA	0.0, 0.986, 0.0, 0.0, 0.0, 0.0	Geminiviridae	Correctly accept the taxonomic assignment	NA	NA	NA	NA	NA	NA	NA	NA	NA	NA
Group II: ssDNA viruses	Unassigned	Geminiviridae		Begomovirus	Geminiviridae	Ageratum yellow vein virus	EU487045	Ageratum yellow vein China virus isolate P157, complete genome.	NA	NA	NA	NA	NA	Unclassified, Geminiviridae, Unclassified, Unclassified, Unclassified, Unclassified	NA, 1, NA, NA, NA, NA	0.0, 0.972, 0.0, 0.0, 0.0, 0.0	Geminiviridae	Correctly accept the taxonomic assignment	NA	NA	NA	NA	NA
Group II: ssDNA viruses	Unassigned	Geminiviridae		Begomovirus	Geminiviridae	Ageratum yellow vein virus	JN809816	Ageratum yellow vein virus isolate AFSP3d segment A, complete sequence.	NA	NA	NA	NA	NA	NA	NA	NA	NA	NA	Unclassified, Geminiviridae, Unclassified, Unclassified, Unclassified, Unclassified	NA, 1, NA, NA, NA, NA	0.0, 0.975, 0.0, 0.0, 0.0, 0.0	Geminiviridae	Correctly accept the taxonomic assignment
Group II: ssDNA viruses	Unassigned	Geminiviridae		Begomovirus	Geminiviridae	Ageratum yellow vein virus	JN809820	Ageratum yellow vein virus isolate AFSP6b segment A, complete sequence.	NA	NA	NA	NA	NA	NA	NA	NA	NA	NA	Unclassified, Geminiviridae, Unclassified, Unclassified, Unclassified, Unclassified	NA, 1, NA, NA, NA, NA	0.0, 0.965, 0.0, 0.0, 0.0, 0.0	Geminiviridae	Correctly accept the taxonomic assignment
Group II: ssDNA viruses	Unassigned	Geminiviridae		Begomovirus	Geminiviridae	Ageratum yellow vein virus	JQ804985	Ageratum yellow vein China virus isolate NN-1, complete genome.	NA	NA	NA	NA	NA	Unclassified, Geminiviridae, Unclassified, Unclassified, Unclassified, Unclassified	NA, 1, NA, NA, NA, NA	0.0, 0.995, 0.0, 0.0, 0.0, 0.0	Geminiviridae	Correctly accept the taxonomic assignment	NA	NA	NA	NA	NA
Group II: ssDNA viruses	Unassigned	Geminiviridae		Begomovirus	Geminiviridae	Ageratum yellow vein virus	KC172826	Ageratum yellow vein China virus isolate tomato segment DNA-A, complete sequence.	NA	NA	NA	NA	NA	NA	NA	NA	NA	NA	Unclassified, Geminiviridae, Unclassified, Unclassified, Unclassified, Unclassified	NA, 1, NA, NA, NA, NA	0.0, 0.974, 0.0, 0.0, 0.0, 0.0	Geminiviridae	Correctly accept the taxonomic assignment
Group II: ssDNA viruses	Unassigned	Geminiviridae		Begomovirus	Geminiviridae	Ageratum yellow vein virus	X74516	Ageratum yellow vein virus V1, V2, C1, C2, C3, C4, C5 genes.	NA	NA	NA	NA	NA	Unclassified, Geminiviridae, Unclassified, Unclassified, Unclassified, Unclassified	NA, 1, NA, NA, NA, NA	0.0, 0.986, 0.0, 0.0, 0.0, 0.0	Geminiviridae	Correctly accept the taxonomic assignment	NA	NA	NA	NA	NA
Group II: ssDNA viruses	Unassigned	Geminiviridae		Begomovirus	Geminiviridae	Allamanda leaf curl virus	EF602306	Allamanda leaf curl virus isolate G10 segment DNA-A, complete sequence.	NA	NA	NA	NA	NA	NA	NA	NA	NA	NA	Unclassified, Geminiviridae, Unclassified, Unclassified, Unclassified, Unclassified	NA, 1, NA, NA, NA, NA	0.0, 0.957, 0.0, 0.0, 0.0, 0.0	Geminiviridae	Correctly accept the taxonomic assignment
Group II: ssDNA viruses	Unassigned	Geminiviridae		Begomovirus	Geminiviridae	Allamanda leaf mottle distortion virus	KC202818	Allamanda leaf mottle distortion virus isolate Al-K1 segment DNA-A, complete sequence.	Unclassified, Geminiviridae, Unclassified, Unclassified, Unclassified, Unclassified	NA, 1, NA, NA, NA, NA	0.0, 0.961, 0.0, 0.0, 0.0, 0.0	Geminiviridae	Correctly accept the taxonomic assignment	NA	NA	NA	NA	NA	NA	NA	NA	NA	NA
Group II: ssDNA viruses	Unassigned	Geminiviridae		Begomovirus	Geminiviridae	Alternanthera yellow vein virus	AJ965540	Alternanthera yellow vein virus, complete genome, isolate G38.	Unclassified, Geminiviridae, Unclassified, Unclassified, Unclassified, Unclassified	NA, 1, NA, NA, NA, NA	0.0, 0.967, 0.0, 0.0, 0.0, 0.0	Geminiviridae	Correctly accept the taxonomic assignment	NA	NA	NA	NA	NA	NA	NA	NA	NA	NA
Group II: ssDNA viruses	Unassigned	Geminiviridae		Begomovirus	Geminiviridae	Alternanthera yellow vein virus	EF544602	Alternanthera yellow vein virus isolate PT1 segment DNA A, complete sequence.	NA	NA	NA	NA	NA	Unclassified, Geminiviridae, Unclassified, Unclassified, Unclassified, Unclassified	NA, 1, NA, NA, NA, NA	0.0, 0.955, 0.0, 0.0, 0.0, 0.0	Geminiviridae	Correctly accept the taxonomic assignment	NA	NA	NA	NA	NA
Group II: ssDNA viruses	Unassigned	Geminiviridae		Begomovirus	Geminiviridae	Alternanthera yellow vein virus	EF544604	Alternanthera yellow vein virus isolate F22 segment DNA A, complete sequence.	NA	NA	NA	NA	NA	Unclassified, Geminiviridae, Unclassified, Unclassified, Unclassified, Unclassified	NA, 1, NA, NA, NA, NA	0.0, 0.939, 0.0, 0.0, 0.0, 0.0	Geminiviridae	Correctly accept the taxonomic assignment	NA	NA	NA	NA	NA
Group II: ssDNA viruses	Unassigned	Geminiviridae		Begomovirus	Geminiviridae	Andrographis yellow vein leaf curl virus	KM359406	Andrographis yellow vein leaf curl virus isolate A-64, complete genome.	NA	NA	NA	NA	NA	NA	NA	NA	NA	NA	Unclassified, Geminiviridae, Unclassified, Unclassified, Unclassified, Unclassified	NA, 1, NA, NA, NA, NA	0.0, 0.957, 0.0, 0.0, 0.0, 0.0	Geminiviridae	Correctly accept the taxonomic assignment
Group II: ssDNA viruses	Unassigned	Geminiviridae		Begomovirus	Geminiviridae	Asystasia mosaic Madagascar virus	KP663485, KP663484	Asystasia mosaic Madagascar virus isolate MG493 segment DNA-A, complete sequence., Asystasia mosaic Madagascar virus isolate MG493 segment DNA-B, complete sequence.	NA	NA	NA	NA	NA	Unclassified, Geminiviridae, Unclassified, Unclassified, Unclassified, Unclassified	NA, 1, NA, NA, NA, NA	0.0, 0.944, 0.0, 0.0, 0.0, 0.0	Geminiviridae	Correctly accept the taxonomic assignment	NA	NA	NA	NA	NA
Group II: ssDNA viruses	Unassigned	Geminiviridae		Begomovirus	Geminiviridae	Bean calico mosaic virus	AF110189, AF110190	Bean calico mosaic virus DNA A coat protein (AV1), replication enhancer protein (AC3), transcription activator protein (AC2), replication initiator protein (AC1), and AC4 (AC4) genes, complete cds., Bean calico mosaic virus DNA B movement protein (BV1) and movement protein (BC1) genes, complete cds.	NA	NA	NA	NA	NA	Unclassified, Geminiviridae, Unclassified, Unclassified, Unclassified, Unclassified	NA, 1, NA, NA, NA, NA	0.0, 0.959, 0.0, 0.0, 0.0, 0.0	Geminiviridae	Correctly accept the taxonomic assignment	NA	NA	NA	NA	NA
Group II: ssDNA viruses	Unassigned	Geminiviridae		Begomovirus	Geminiviridae	Bean chlorosis virus	JN848770, JN848771	Bean chlorosis virus isolate Venezuela:La Barinesa 459:2006 segment DNA-A, complete sequence., Bean chlorosis virus isolate Venezuela:La Barinesa 459:2006 segment DNA-B, complete sequence.	NA	NA	NA	NA	NA	Unclassified, Geminiviridae, Unclassified, Unclassified, Unclassified, Unclassified	NA, 1, NA, NA, NA, NA	0.0, 0.975, 0.0, 0.0, 0.0, 0.0	Geminiviridae	Correctly accept the taxonomic assignment	NA	NA	NA	NA	NA
Group II: ssDNA viruses	Unassigned	Geminiviridae		Begomovirus	Geminiviridae	Bean chlorotic mosaic virus	JN848772, JQ283246	Bean chlorotic mosaic virus isolate Venezuela:Rubio 932:2007 segment DNA-A, complete sequence., Bean chlorotic mosaic virus isolate Venezuela:Rubio 932:2007 segment DNA-B, complete sequence.	Unclassified, Geminiviridae, Unclassified, Unclassified, Unclassified, Unclassified	NA, 1, NA, NA, NA, NA	0.0, 0.981, 0.0, 0.0, 0.0, 0.0	Geminiviridae	Correctly accept the taxonomic assignment	NA	NA	NA	NA	NA	NA	NA	NA	NA	NA
Group II: ssDNA viruses	Unassigned	Geminiviridae		Begomovirus	Geminiviridae	Bean dwarf mosaic virus	M88179, M88180	Bean dwarf mosaic virus segment DNA A, complete sequence., Bean dwarf mosaic virus segment DNA B, complete sequence.	NA	NA	NA	NA	NA	NA	NA	NA	NA	NA	Unclassified, Geminiviridae, Unclassified, Unclassified, Unclassified, Unclassified	NA, 1, NA, NA, NA, NA	0.0, 0.968, 0.0, 0.0, 0.0, 0.0	Geminiviridae	Correctly accept the taxonomic assignment
Group II: ssDNA viruses	Unassigned	Geminiviridae		Begomovirus	Geminiviridae	Bean golden mosaic virus	JN419006, JN419008	Bean golden mosaic virus isolate BR:Mac2:10 segment DNA-A, complete sequence., Bean golden mosaic virus isolate BR:Mes2:10 segment DNA-B, complete sequence.	Unclassified, Geminiviridae, Unclassified, Unclassified, Unclassified, Unclassified	NA, 1, NA, NA, NA, NA	0.0, 0.955, 0.0, 0.0, 0.0, 0.0	Geminiviridae	Correctly accept the taxonomic assignment	NA	NA	NA	NA	NA	NA	NA	NA	NA	NA
Group II: ssDNA viruses	Unassigned	Geminiviridae		Begomovirus	Geminiviridae	Bean golden mosaic virus	M88686, M88687	Bean golden mosaic virus-[Brazil] coat protein (AR1), AL3 protein (AL3), AL2 protein (AL2), and putative replicative protein (AL1) genes, complete cds., Bean golden mosaic virus-[Brazil] BR1 protein (BR1) and BL1 protein (BL1) genes, complete cds.	Unclassified, Geminiviridae, Unclassified, Unclassified, Unclassified, Unclassified	NA, 1, NA, NA, NA, NA	0.0, 0.96, 0.0, 0.0, 0.0, 0.0	Geminiviridae	Correctly accept the taxonomic assignment	NA	NA	NA	NA	NA	NA	NA	NA	NA	NA
Group II: ssDNA viruses	Unassigned	Geminiviridae		Begomovirus	Geminiviridae	Bean golden yellow mosaic virus	D00201, D00200	Bean golden yellow mosaic virus-[Puerto Rico-Japan] B component DNA, complete sequence., Bean golden yellow mosaic virus-[Puerto Rico-Japan] A component DNA, complete sequence.	NA	NA	NA	NA	NA	NA	NA	NA	NA	NA	Unclassified, Geminiviridae, Unclassified, Unclassified, Unclassified, Unclassified	NA, 1, NA, NA, NA, NA	0.0, 0.98, 0.0, 0.0, 0.0, 0.0	Geminiviridae	Correctly accept the taxonomic assignment
Group II: ssDNA viruses	Unassigned	Geminiviridae		Begomovirus	Geminiviridae	Bean golden yellow mosaic virus	L01635, L01636	Bean golden yellow mosaic virus-[Dominican Republic] coat protein (AR1), AL3 protein (AL3), and AL2 protein (AL2) genes, complete cds., Bean golden yellow mosaic virus-[Dominican Republic] BR1 protein (BR1) and BL1 protein (BL1) genes, complete cds.	NA	NA	NA	NA	NA	Unclassified, Geminiviridae, Unclassified, Unclassified, Unclassified, Unclassified	NA, 1, NA, NA, NA, NA	0.0, 0.981, 0.0, 0.0, 0.0, 0.0	Geminiviridae	Correctly accept the taxonomic assignment	NA	NA	NA	NA	NA
Group II: ssDNA viruses	Unassigned	Geminiviridae		Begomovirus	Geminiviridae	Bean leaf curl Madagascar virus	AM701757	Bean leaf curl Madagascar virus cp, v2, rep, c2, c3 and c4 genes, isolated in Fort Dauphin, Madagascar.	NA	NA	NA	NA	NA	NA	NA	NA	NA	NA	Unclassified, Geminiviridae, Unclassified, Unclassified, Unclassified, Unclassified	NA, 1, NA, NA, NA, NA	0.0, 0.965, 0.0, 0.0, 0.0, 0.0	Geminiviridae	Correctly accept the taxonomic assignment
Group II: ssDNA viruses	Unassigned	Geminiviridae		Begomovirus	Geminiviridae	Bean yellow mosaic Mexico virus	FJ944023	Bean yellow mosaic Mexico virus strain 06.05.11 segment DNA-A, complete sequence.	NA	NA	NA	NA	NA	Unclassified, Geminiviridae, Unclassified, Unclassified, Unclassified, Unclassified	NA, 1, NA, NA, NA, NA	0.0, 0.953, 0.0, 0.0, 0.0, 0.0	Geminiviridae	Correctly accept the taxonomic assignment	NA	NA	NA	NA	NA
Group II: ssDNA viruses	Unassigned	Geminiviridae		Begomovirus	Geminiviridae	Bhendi yellow vein Bhubhaneswar virus	FJ589571	Bhendi yellow vein Bhubhaneswar virus isolate OYBHU, complete genome.	NA	NA	NA	NA	NA	Unclassified, Geminiviridae, Unclassified, Unclassified, Unclassified, Unclassified	NA, 1, NA, NA, NA, NA	0.0, 0.961, 0.0, 0.0, 0.0, 0.0	Geminiviridae	Correctly accept the taxonomic assignment	NA	NA	NA	NA	NA
Group II: ssDNA viruses	Unassigned	Geminiviridae		Begomovirus	Geminiviridae	Bhendi yellow vein Delhi virus [2004:New Delhi]	FJ515747	Bhendi yellow vein Delhi virus [2004:New Delhi] isolate OY131 segment DNA-A, complete sequence.	NA	NA	NA	NA	NA	Unclassified, Geminiviridae, Unclassified, Unclassified, Unclassified, Unclassified	NA, 1, NA, NA, NA, NA	0.0, 0.931, 0.0, 0.0, 0.0, 0.0	Geminiviridae	Correctly accept the taxonomic assignment	NA	NA	NA	NA	NA
Group II: ssDNA viruses	Unassigned	Geminiviridae		Begomovirus	Geminiviridae	Bhendi yellow vein Haryana virus	FN645923	Bhendi yellow vein mosaic virus segment A, complete sequence, clone 10c-RCA-AII-F.	NA	NA	NA	NA	NA	NA	NA	NA	NA	NA	Unclassified, Geminiviridae, Unclassified, Unclassified, Unclassified, Unclassified	NA, 1, NA, NA, NA, NA	0.0, 0.955, 0.0, 0.0, 0.0, 0.0	Geminiviridae	Correctly accept the taxonomic assignment
Group II: ssDNA viruses	Unassigned	Geminiviridae		Begomovirus	Geminiviridae	Bhendi yellow vein India virus [India:Dharwad OYDWR2:2006]	GU112023	Bhendi yellow vein India virus [India:Dharwad OYDWR2:2006] segment DNA-A, complete sequence.	NA	NA	NA	NA	NA	Unclassified, Geminiviridae, Unclassified, Unclassified, Unclassified, Unclassified	NA, 1, NA, NA, NA, NA	0.0, 0.973, 0.0, 0.0, 0.0, 0.0	Geminiviridae	Correctly accept the taxonomic assignment	NA	NA	NA	NA	NA
Group II: ssDNA viruses	Unassigned	Geminiviridae		Begomovirus	Geminiviridae	Bhendi yellow vein mosaic virus	AF241479	Bhendi yellow vein mosaic virus-[Madurai] segment A, complete sequence.	NA	NA	NA	NA	NA	NA	NA	NA	NA	NA	Unclassified, Geminiviridae, Unclassified, Unclassified, Unclassified, Unclassified	NA, 1, NA, NA, NA, NA	0.0, 0.964, 0.0, 0.0, 0.0, 0.0	Geminiviridae	Correctly accept the taxonomic assignment
Group II: ssDNA viruses	Unassigned	Geminiviridae		Begomovirus	Geminiviridae	Bhendi yellow vein mosaic virus	EU589392	Bhendi yellow vein mosaic virus isolate NOL751 segment DNA A, complete sequence.	Unclassified, Geminiviridae, Unclassified, Unclassified, Unclassified, Unclassified	NA, 1, NA, NA, NA, NA	0.0, 0.978, 0.0, 0.0, 0.0, 0.0	Geminiviridae	Correctly accept the taxonomic assignment	NA	NA	NA	NA	NA	NA	NA	NA	NA	NA
Group II: ssDNA viruses	Unassigned	Geminiviridae		Begomovirus	Geminiviridae	Bhendi yellow vein mosaic virus	FJ176235	Bhendi yellow vein mosaic virus [2005:Thadagan:India] segment DNA-A, complete sequence.	NA	NA	NA	NA	NA	NA	NA	NA	NA	NA	Unclassified, Geminiviridae, Unclassified, Unclassified, Unclassified, Unclassified	NA, 1, NA, NA, NA, NA	0.0, 0.971, 0.0, 0.0, 0.0, 0.0	Geminiviridae	Correctly accept the taxonomic assignment
Group II: ssDNA viruses	Unassigned	Geminiviridae		Begomovirus	Geminiviridae	Bhendi yellow vein mosaic virus	FJ179372	Bhendi yellow vein mosaic virus isolate OYCO4 segment DNA-A, complete genome.	NA	NA	NA	NA	NA	NA	NA	NA	NA	NA	Unclassified, Geminiviridae, Unclassified, Unclassified, Unclassified, Unclassified	NA, 1, NA, NA, NA, NA	0.0, 0.965, 0.0, 0.0, 0.0, 0.0	Geminiviridae	Correctly accept the taxonomic assignment
Group II: ssDNA viruses	Unassigned	Geminiviridae		Begomovirus	Geminiviridae	Bitter gourd yellow vein virus	KJ862841, KJ862842	Bitter gourd yellow vein virus isolate BD12C8 segment DNA-A, complete sequence., Bitter gourd yellow vein virus isolate BD12C8 segment DNA-B, complete sequence.	Unclassified, Geminiviridae, Unclassified, Unclassified, Unclassified, Unclassified	NA, 1, NA, NA, NA, NA	0.0, 0.962, 0.0, 0.0, 0.0, 0.0	Geminiviridae	Correctly accept the taxonomic assignment	NA	NA	NA	NA	NA	NA	NA	NA	NA	NA
Group II: ssDNA viruses	Unassigned	Geminiviridae		Begomovirus	Geminiviridae	Blainvillea yellow spot virus	EU710756, EU710757	Blainvillea yellow spot virus isolate BR:Coi25:07 segment DNA-A, complete sequence., Blainvillea yellow spot virus isolate BR:Coi25:07 segment DNA-B, complete sequence.	Unclassified, Geminiviridae, Unclassified, Unclassified, Unclassified, Unclassified	NA, 1, NA, NA, NA, NA	0.0, 0.947, 0.0, 0.0, 0.0, 0.0	Geminiviridae	Correctly accept the taxonomic assignment	NA	NA	NA	NA	NA	NA	NA	NA	NA	NA
Group II: ssDNA viruses	Unassigned	Geminiviridae		Begomovirus	Geminiviridae	Blechum interveinal chlorosis virus	JX827487, JX827488	Blechum interveinal chlorosis virus segment A, complete sequence., Blechum interveinal chlorosis virus segment B, complete sequence.	NA	NA	NA	NA	NA	NA	NA	NA	NA	NA	Unclassified, Geminiviridae, Unclassified, Unclassified, Unclassified, Unclassified	NA, 1, NA, NA, NA, NA	0.0, 0.951, 0.0, 0.0, 0.0, 0.0	Geminiviridae	Correctly accept the taxonomic assignment
Group II: ssDNA viruses	Unassigned	Geminiviridae		Begomovirus	Geminiviridae	Boerhavia yellow spot virus	EF121755	Boerhavia yellow spot virus isolate Yucatan segment DNA A, complete sequence.	NA	NA	NA	NA	NA	Unclassified, Geminiviridae, Unclassified, Unclassified, Unclassified, Unclassified	NA, 1, NA, NA, NA, NA	0.0, 0.959, 0.0, 0.0, 0.0, 0.0	Geminiviridae	Correctly accept the taxonomic assignment	NA	NA	NA	NA	NA
Group II: ssDNA viruses	Unassigned	Geminiviridae		Begomovirus	Geminiviridae	Cabbage leaf curl Jamaica virus	DQ178608, DQ178609	Cabbage leaf curl Jamaica virus clone 1910 Cu-A6 segment DNA-A, complete sequence., Cabbage leaf curl Jamaica virus clone 1966 Cu3-B6 segment DNA-B, complete sequence.	NA	NA	NA	NA	NA	NA	NA	NA	NA	NA	Unclassified, Geminiviridae, Unclassified, Unclassified, Unclassified, Unclassified	NA, 1, NA, NA, NA, NA	0.0, 0.965, 0.0, 0.0, 0.0, 0.0	Geminiviridae	Correctly accept the taxonomic assignment
Group II: ssDNA viruses	Unassigned	Geminiviridae		Begomovirus	Geminiviridae	Cabbage leaf curl virus	U65529, U65530	Cabbage leaf curl virus coat protein (AV1), replicase associated protein (AC3), transactivator protein (AC2), replicase associated protein (AC1) and AC4 genes, complete cds., Cabbage leaf curl virus nuclear shuttle movement protein (BV1) and movement/pathogenicity protein (BC1) genes, complete cds.	NA	NA	NA	NA	NA	Unclassified, Geminiviridae, Unclassified, Unclassified, Unclassified, Unclassified	NA, 1, NA, NA, NA, NA	0.0, 0.972, 0.0, 0.0, 0.0, 0.0	Geminiviridae	Correctly accept the taxonomic assignment	NA	NA	NA	NA	NA
Group II: ssDNA viruses	Unassigned	Geminiviridae		Begomovirus	Geminiviridae	Capraria yellow spot virus	KC426927, KC426928	Capraria yellow spot Yucatan virus segment DNA-A, complete sequence., Capraria yellow spot Yucatan virus segment DNA-B, complete sequence.	NA	NA	NA	NA	NA	Unclassified, Geminiviridae, Unclassified, Unclassified, Unclassified, Unclassified	NA, 1, NA, NA, NA, NA	0.0, 0.956, 0.0, 0.0, 0.0, 0.0	Geminiviridae	Correctly accept the taxonomic assignment	NA	NA	NA	NA	NA
Group II: ssDNA viruses	Unassigned	Geminiviridae		Begomovirus	Geminiviridae	Cassava mosaic Madagascar virus	HE617299, HE617300	Cassava mosaic Madagascar virus segment DNA-A complete sequence, isolate MG:Tol:06., Cassava mosaic Madagascar virus segment DNA-B complete sequence, isolate MG:Tol:06.	NA	NA	NA	NA	NA	Unclassified, Geminiviridae, Unclassified, Unclassified, Unclassified, Unclassified	NA, 1, NA, NA, NA, NA	0.0, 0.947, 0.0, 0.0, 0.0, 0.0	Geminiviridae	Correctly accept the taxonomic assignment	NA	NA	NA	NA	NA
Group II: ssDNA viruses	Unassigned	Geminiviridae		Begomovirus	Geminiviridae	Catharanthus yellow mosaic virus	HE580234	Catharanthus yellow mosaic virus complete genome, clone KN4.	Unclassified, Geminiviridae, Unclassified, Unclassified, Unclassified, Unclassified	NA, 1, NA, NA, NA, NA	0.0, 0.97, 0.0, 0.0, 0.0, 0.0	Geminiviridae	Correctly accept the taxonomic assignment	NA	NA	NA	NA	NA	NA	NA	NA	NA	NA
Group II: ssDNA viruses	Unassigned	Geminiviridae		Begomovirus	Geminiviridae	Catharanthus yellow mosaic virus	LK028570	Catharanthus yellow mosaic virus complete genome, isolate DR-151.	Unclassified, Geminiviridae, Unclassified, Unclassified, Unclassified, Unclassified	NA, 1, NA, NA, NA, NA	0.0, 0.977, 0.0, 0.0, 0.0, 0.0	Geminiviridae	Correctly accept the taxonomic assignment	NA	NA	NA	NA	NA	NA	NA	NA	NA	NA
Group II: ssDNA viruses	Unassigned	Geminiviridae		Begomovirus	Geminiviridae	Centrosema yellow spot virus	JN419002	Centrosema yellow spot virus isolate BR:Car1:09 segment DNA-A, complete sequence.	Unclassified, Geminiviridae, Unclassified, Unclassified, Unclassified, Unclassified	NA, 1, NA, NA, NA, NA	0.0, 0.966, 0.0, 0.0, 0.0, 0.0	Geminiviridae	Correctly accept the taxonomic assignment	NA	NA	NA	NA	NA	NA	NA	NA	NA	NA
Group II: ssDNA viruses	Unassigned	Geminiviridae		Begomovirus	Geminiviridae	Chayote yellow mosaic virus	AJ223191	Chayote yellow mosaic virus DNA-A, complete sequence.	NA	NA	NA	NA	NA	NA	NA	NA	NA	NA	Unclassified, Geminiviridae, Unclassified, Unclassified, Unclassified, Unclassified	NA, 1, NA, NA, NA, NA	0.0, 0.933, 0.0, 0.0, 0.0, 0.0	Geminiviridae	Correctly accept the taxonomic assignment
Group II: ssDNA viruses	Unassigned	Geminiviridae		Begomovirus	Geminiviridae	Chenopodium leaf curl virus	HM626515	Chenopodium leaf curl virus, complete genome.	Unclassified, Geminiviridae, Unclassified, Unclassified, Unclassified, Unclassified	NA, 1, NA, NA, NA, NA	0.0, 0.965, 0.0, 0.0, 0.0, 0.0	Geminiviridae	Correctly accept the taxonomic assignment	NA	NA	NA	NA	NA	NA	NA	NA	NA	NA
Group II: ssDNA viruses	Unassigned	Geminiviridae		Begomovirus	Geminiviridae	Chilli leaf curl Ahmedabad virus-India	KM880103	Chilli leaf curl Ahmedabad virus-India [India/Ahmedabad/2014], complete genome.	NA	NA	NA	NA	NA	Unclassified, Geminiviridae, Unclassified, Unclassified, Unclassified, Unclassified	NA, 1, NA, NA, NA, NA	0.0, 0.957, 0.0, 0.0, 0.0, 0.0	Geminiviridae	Correctly accept the taxonomic assignment	NA	NA	NA	NA	NA
Group II: ssDNA viruses	Unassigned	Geminiviridae		Begomovirus	Geminiviridae	Chilli leaf curl India virus	FM877858	Chilli leaf curl India virus segment A, complete genome.	Unclassified, Geminiviridae, Unclassified, Unclassified, Unclassified, Unclassified	NA, 1, NA, NA, NA, NA	0.0, 0.973, 0.0, 0.0, 0.0, 0.0	Geminiviridae	Correctly accept the taxonomic assignment	NA	NA	NA	NA	NA	NA	NA	NA	NA	NA
Group II: ssDNA viruses	Unassigned	Geminiviridae		Begomovirus	Geminiviridae	Chilli leaf curl Kanpur virus	HM007106	Chilli leaf curl Kanpur virus [India/Kanpur/2008] clone pChKanB19 segment DNA-A, complete sequence.	Unclassified, Geminiviridae, Unclassified, Unclassified, Unclassified, Unclassified	NA, 1, NA, NA, NA, NA	0.0, 0.981, 0.0, 0.0, 0.0, 0.0	Geminiviridae	Correctly accept the taxonomic assignment	NA	NA	NA	NA	NA	NA	NA	NA	NA	NA
Group II: ssDNA viruses	Unassigned	Geminiviridae		Begomovirus	Geminiviridae	Chilli leaf curl Vellanad virus	HM007121	Chilli Leaf curl Vellanad virus [India/Vellanad/2008] clone pChVelK52 segment DNA-A, complete sequence.	NA	NA	NA	NA	NA	NA	NA	NA	NA	NA	Unclassified, Geminiviridae, Unclassified, Unclassified, Unclassified, Unclassified	NA, 1, NA, NA, NA, NA	0.0, 0.957, 0.0, 0.0, 0.0, 0.0	Geminiviridae	Correctly accept the taxonomic assignment
Group II: ssDNA viruses	Unassigned	Geminiviridae		Begomovirus	Geminiviridae	Chilli leaf curl virus	AF336806	Chilli leaf curl virus-[Multan] segment DNA-A, complete sequence.	NA	NA	NA	NA	NA	Unclassified, Geminiviridae, Unclassified, Unclassified, Unclassified, Unclassified	NA, 1, NA, NA, NA, NA	0.0, 0.977, 0.0, 0.0, 0.0, 0.0	Geminiviridae	Correctly accept the taxonomic assignment	NA	NA	NA	NA	NA
Group II: ssDNA viruses	Unassigned	Geminiviridae		Begomovirus	Geminiviridae	Chilli leaf curl virus	GU136803	Chilli leaf curl virus isolate India:Amritsar:Papaya:2009 segment DNA A, complete sequence.	Unclassified, Geminiviridae, Unclassified, Unclassified, Unclassified, Unclassified	NA, 1, NA, NA, NA, NA	0.0, 0.98, 0.0, 0.0, 0.0, 0.0	Geminiviridae	Correctly accept the taxonomic assignment	NA	NA	NA	NA	NA	NA	NA	NA	NA	NA
Group II: ssDNA viruses	Unassigned	Geminiviridae		Begomovirus	Geminiviridae	Chino del tomate Amazonas virus	HM357461	Chino del tomate Amazonas virus isolate AM10 segment DNA-A, complete sequence.	NA	NA	NA	NA	NA	NA	NA	NA	NA	NA	Unclassified, Geminiviridae, Unclassified, Unclassified, Unclassified, Unclassified	NA, 1, NA, NA, NA, NA	0.0, 0.936, 0.0, 0.0, 0.0, 0.0	Geminiviridae	Correctly accept the taxonomic assignment
Group II: ssDNA viruses	Unassigned	Geminiviridae		Begomovirus	Geminiviridae	Chino del tomate virus	AF101476, AF101478	Chino del tomate virus-[IC] component A AV1 protein, AC3 protein, AC2 protein, AC1 protein, and AC4 protein genes, complete cds., Chino del tomate virus-[IC] component B BV1 protein and BC1 protein genes, complete cds.	NA	NA	NA	NA	NA	NA	NA	NA	NA	NA	Unclassified, Geminiviridae, Unclassified, Unclassified, Unclassified, Unclassified	NA, 1, NA, NA, NA, NA	0.0, 0.971, 0.0, 0.0, 0.0, 0.0	Geminiviridae	Correctly accept the taxonomic assignment
Group II: ssDNA viruses	Unassigned	Geminiviridae		Begomovirus	Geminiviridae	Cleome golden mosaic virus	HQ396465	Cleome golden mosaic virus isolate BA 05 segment DNA-A, complete sequence.	Unclassified, Geminiviridae, Unclassified, Unclassified, Unclassified, Unclassified	NA, 1, NA, NA, NA, NA	0.0, 0.868, 0.0, 0.0, 0.0, 0.0	Geminiviridae	Correctly accept the taxonomic assignment	NA	NA	NA	NA	NA	NA	NA	NA	NA	NA
Group II: ssDNA viruses	Unassigned	Geminiviridae		Begomovirus	Geminiviridae	Cleome leaf crumple virus	JF694461, JF694462	Cleome leaf crumple virus isolate BgV05A.1.C75 segment DNA-A, complete sequence., Cleome leaf crumple virus isolate BgV05B.1.C52 segment DNA-B, complete sequence.	NA	NA	NA	NA	NA	NA	NA	NA	NA	NA	Unclassified, Geminiviridae, Unclassified, Unclassified, Unclassified, Unclassified	NA, 1, NA, NA, NA, NA	0.0, 0.953, 0.0, 0.0, 0.0, 0.0	Geminiviridae	Correctly accept the taxonomic assignment
Group II: ssDNA viruses	Unassigned	Geminiviridae		Begomovirus	Geminiviridae	Clerodendron golden mosaic virus	DQ641692, DQ641693	Clerodendrum golden mosaic virus segment DNA-A, complete sequence., Clerodendrum golden mosaic virus segment DNA-B, complete sequence.	NA	NA	NA	NA	NA	NA	NA	NA	NA	NA	Unclassified, Geminiviridae, Unclassified, Unclassified, Unclassified, Unclassified	NA, 1, NA, NA, NA, NA	0.0, 0.958, 0.0, 0.0, 0.0, 0.0	Geminiviridae	Correctly accept the taxonomic assignment
Group II: ssDNA viruses	Unassigned	Geminiviridae		Begomovirus	Geminiviridae	Clerodendron yellow mosaic virus	EF408037	Clerodendron yellow mosaic virus isolate iari, complete genome.	NA	NA	NA	NA	NA	Unclassified, Geminiviridae, Unclassified, Unclassified, Unclassified, Unclassified	NA, 1, NA, NA, NA, NA	0.0, 0.961, 0.0, 0.0, 0.0, 0.0	Geminiviridae	Correctly accept the taxonomic assignment	NA	NA	NA	NA	NA
Group II: ssDNA viruses	Unassigned	Geminiviridae		Begomovirus	Geminiviridae	Clerodendrum golden mosaic China virus	FJ011668, FJ011669	Clerodendrum golden mosaic China virus isolate Fz7 segment DNA-A, complete sequence., Clerodendrum golden mosaic China virus isolate Fz7 segment DNA-B, complete sequence.	NA	NA	NA	NA	NA	Unclassified, Geminiviridae, Unclassified, Unclassified, Unclassified, Unclassified	NA, 1, NA, NA, NA, NA	0.0, 0.952, 0.0, 0.0, 0.0, 0.0	Geminiviridae	Correctly accept the taxonomic assignment	NA	NA	NA	NA	NA
Group II: ssDNA viruses	Unassigned	Geminiviridae		Begomovirus	Geminiviridae	Clerodendrum golden mosaic China virus	FN396962, FN396963	Clerodendrum golden mosaic China virus complete DNA-A genome, isolate YX1., Clerodendrum golden mosaic China virus complete DNA-B genome, isolate YX1.	NA	NA	NA	NA	NA	Unclassified, Geminiviridae, Unclassified, Unclassified, Unclassified, Unclassified	NA, 1, NA, NA, NA, NA	0.0, 0.955, 0.0, 0.0, 0.0, 0.0	Geminiviridae	Correctly accept the taxonomic assignment	NA	NA	NA	NA	NA
Group II: ssDNA viruses	Unassigned	Geminiviridae		Begomovirus	Geminiviridae	Clerodendrum golden mosaic Jiangsu virus	FN396966	Clerodendrum golden mosaic Jiangsu virus complete DNA-A genome, isolate YX2.	Unclassified, Geminiviridae, Unclassified, Unclassified, Unclassified, Unclassified	NA, 1, NA, NA, NA, NA	0.0, 0.961, 0.0, 0.0, 0.0, 0.0	Geminiviridae	Correctly accept the taxonomic assignment	NA	NA	NA	NA	NA	NA	NA	NA	NA	NA
Group II: ssDNA viruses	Unassigned	Geminiviridae		Begomovirus	Geminiviridae	Coccinia mosaic Tamil Nadu virus	KM244719, KM244718	Coccinia mosaic Tamil Nadu virus isolate TN TDV Coc 1 segment DNA A, complete sequence., Coccinia mosaic Tamil Nadu virus isolate TN TDV Coc 1 segment DNA B, complete sequence.	Unclassified, Geminiviridae, Unclassified, Unclassified, Unclassified, Unclassified	NA, 1, NA, NA, NA, NA	0.0, 0.935, 0.0, 0.0, 0.0, 0.0	Geminiviridae	Correctly accept the taxonomic assignment	NA	NA	NA	NA	NA	NA	NA	NA	NA	NA
Group II: ssDNA viruses	Unassigned	Geminiviridae		Begomovirus	Geminiviridae	Corchorus golden mosaic virus	DQ641688, DQ641689	Corchorus golden mosaic virus segment DNA-A, complete sequence., Corchorus golden mosaic virus segment DNA-B, complete sequence.	Unclassified, Geminiviridae, Unclassified, Unclassified, Unclassified, Unclassified	NA, 1, NA, NA, NA, NA	0.0, 0.958, 0.0, 0.0, 0.0, 0.0	Geminiviridae	Correctly accept the taxonomic assignment	NA	NA	NA	NA	NA	NA	NA	NA	NA	NA
Group II: ssDNA viruses	Unassigned	Geminiviridae		Begomovirus	Geminiviridae	Corchorus golden mosaic virus	FJ463902, FJ463901	Corchorus golden mosaic virus [India:Bahraich:2008] segment DNA-A, complete sequence., Corchorus golden mosaic virus [India:Bahraich:2008] segment DNA-B, complete sequence.	Unclassified, Geminiviridae, Unclassified, Unclassified, Unclassified, Unclassified	NA, 1, NA, NA, NA, NA	0.0, 0.962, 0.0, 0.0, 0.0, 0.0	Geminiviridae	Correctly accept the taxonomic assignment	NA	NA	NA	NA	NA	NA	NA	NA	NA	NA
Group II: ssDNA viruses	Unassigned	Geminiviridae		Begomovirus	Geminiviridae	Corchorus yellow spot virus	DQ875868, DQ875869	Corchorus yellow spot virus segment DNA-A, complete sequence., Corchorus yellow spot virus segment DNA-B, complete sequence.	NA	NA	NA	NA	NA	Unclassified, Geminiviridae, Unclassified, Unclassified, Unclassified, Unclassified	NA, 1, NA, NA, NA, NA	0.0, 0.977, 0.0, 0.0, 0.0, 0.0	Geminiviridae	Correctly accept the taxonomic assignment	NA	NA	NA	NA	NA
Group II: ssDNA viruses	Unassigned	Geminiviridae		Begomovirus	Geminiviridae	Corchorus yellow vein mosaic virus	KC196077	Corchorus yellow vein mosaic virus clone CEA9, complete sequence.	NA	NA	NA	NA	NA	Unclassified, Geminiviridae, Unclassified, Unclassified, Unclassified, Unclassified	NA, 1, NA, NA, NA, NA	0.0, 0.993, 0.0, 0.0, 0.0, 0.0	Geminiviridae	Correctly accept the taxonomic assignment	NA	NA	NA	NA	NA
Group II: ssDNA viruses	Unassigned	Geminiviridae		Begomovirus	Geminiviridae	Corchorus yellow vein mosaic virus	KC223600	Corchorus yellow vein mosaic virus isolate CEA8, complete genome.	Unclassified, Geminiviridae, Unclassified, Unclassified, Unclassified, Unclassified	NA, 1, NA, NA, NA, NA	0.0, 0.991, 0.0, 0.0, 0.0, 0.0	Geminiviridae	Correctly accept the taxonomic assignment	NA	NA	NA	NA	NA	NA	NA	NA	NA	NA
Group II: ssDNA viruses	Unassigned	Geminiviridae		Begomovirus	Geminiviridae	Corchorus yellow vein virus	AY727903, AY727904	Corchorus yellow vein Vietnam virus segment DNA A, complete sequence., Corchorus yellow vein Vietnam virus segment DNA B, complete sequence.	NA	NA	NA	NA	NA	NA	NA	NA	NA	NA	Unclassified, Geminiviridae, Unclassified, Unclassified, Unclassified, Unclassified	NA, 1, NA, NA, NA, NA	0.0, 0.969, 0.0, 0.0, 0.0, 0.0	Geminiviridae	Correctly accept the taxonomic assignment
Group II: ssDNA viruses	Unassigned	Geminiviridae		Begomovirus	Geminiviridae	Cotton chlorotic spot virus	KF358470	Cotton chlorotic spot virus isolate Brazil:CampinaGrandeB012:2009 segment DNA-A, complete sequence.	NA	NA	NA	NA	NA	Unclassified, Geminiviridae, Unclassified, Unclassified, Unclassified, Unclassified	NA, 1, NA, NA, NA, NA	0.0, 0.928, 0.0, 0.0, 0.0, 0.0	Geminiviridae	Correctly accept the taxonomic assignment	NA	NA	NA	NA	NA
Group II: ssDNA viruses	Unassigned	Geminiviridae		Begomovirus	Geminiviridae	Cotton leaf crumple virus	AF480940, AF480941	Cotton leaf crumple virus - [Mexico : Sonora] segment A, complete sequence., Cotton leaf crumple virus - [Mexico : Sonora] segment B, complete sequence.	NA	NA	NA	NA	NA	Unclassified, Geminiviridae, Unclassified, Unclassified, Unclassified, Unclassified	NA, 1, NA, NA, NA, NA	0.0, 0.958, 0.0, 0.0, 0.0, 0.0	Geminiviridae	Correctly accept the taxonomic assignment	NA	NA	NA	NA	NA
Group II: ssDNA viruses	Unassigned	Geminiviridae		Begomovirus	Geminiviridae	Cotton leaf crumple virus	AY083351	Cotton leaf crumple virus - [TX] coat protein AV1, AC3, AC2, and replication associated protein AC1 genes, complete cds.	NA	NA	NA	NA	NA	NA	NA	NA	NA	NA	Unclassified, Geminiviridae, Unclassified, Unclassified, Unclassified, Unclassified	NA, 1, NA, NA, NA, NA	0.0, 0.954, 0.0, 0.0, 0.0, 0.0	Geminiviridae	Correctly accept the taxonomic assignment
Group II: ssDNA viruses	Unassigned	Geminiviridae		Begomovirus	Geminiviridae	Cotton leaf curl Alabad virus	AJ002455	Cotton leaf curl Alabad virus-[802a] Pakistan strain segment A, complete sequence.	NA	NA	NA	NA	NA	Unclassified, Geminiviridae, Unclassified, Unclassified, Unclassified, Unclassified	NA, 1, NA, NA, NA, NA	0.0, 0.982, 0.0, 0.0, 0.0, 0.0	Geminiviridae	Correctly accept the taxonomic assignment	NA	NA	NA	NA	NA
Group II: ssDNA viruses	Unassigned	Geminiviridae		Begomovirus	Geminiviridae	Cotton leaf curl Alabad virus	GU112004	Cotton leaf curl Allahabad virus [India:Karnal:OY81B:2005] segment DNA-A, complete sequence.	NA	NA	NA	NA	NA	NA	NA	NA	NA	NA	Unclassified, Geminiviridae, Unclassified, Unclassified, Unclassified, Unclassified	NA, 1, NA, NA, NA, NA	0.0, 0.951, 0.0, 0.0, 0.0, 0.0	Geminiviridae	Correctly accept the taxonomic assignment
Group II: ssDNA viruses	Unassigned	Geminiviridae		Begomovirus	Geminiviridae	Cotton leaf curl Alabad virus	GU112081	Cotton leaf curl Allahabad virus [India:Karnal:OY77:2005] segment DNA-A, complete sequence.	NA	NA	NA	NA	NA	NA	NA	NA	NA	NA	Unclassified, Geminiviridae, Unclassified, Unclassified, Unclassified, Unclassified	NA, 1, NA, NA, NA, NA	0.0, 0.984, 0.0, 0.0, 0.0, 0.0	Geminiviridae	Correctly accept the taxonomic assignment
Group II: ssDNA viruses	Unassigned	Geminiviridae		Begomovirus	Geminiviridae	Cotton leaf curl Bangalore virus	AY705380	Cotton leaf curl Bangalore virus segment A, complete sequence.	NA	NA	NA	NA	NA	NA	NA	NA	NA	NA	Unclassified, Geminiviridae, Unclassified, Unclassified, Unclassified, Unclassified	NA, 1, NA, NA, NA, NA	0.0, 0.961, 0.0, 0.0, 0.0, 0.0	Geminiviridae	Correctly accept the taxonomic assignment
Group II: ssDNA viruses	Unassigned	Geminiviridae		Begomovirus	Geminiviridae	Cotton leaf curl Gezira virus	AF155064	Cotton leaf curl Gezira virus DNA-A replicative form, complete sequence.	NA	NA	NA	NA	NA	NA	NA	NA	NA	NA	Unclassified, Geminiviridae, Unclassified, Unclassified, Unclassified, Unclassified	NA, 1, NA, NA, NA, NA	0.0, 0.968, 0.0, 0.0, 0.0, 0.0	Geminiviridae	Correctly accept the taxonomic assignment
Group II: ssDNA viruses	Unassigned	Geminiviridae		Begomovirus	Geminiviridae	Cotton leaf curl Gezira virus	EU432373	Cotton leaf curl Gezira virus-[okra:Niger] isolate AFNG1 segment A, complete sequence.	Unclassified, Geminiviridae, Unclassified, Unclassified, Unclassified, Unclassified	NA, 1, NA, NA, NA, NA	0.0, 0.992, 0.0, 0.0, 0.0, 0.0	Geminiviridae	Correctly accept the taxonomic assignment	NA	NA	NA	NA	NA	NA	NA	NA	NA	NA
Group II: ssDNA viruses	Unassigned	Geminiviridae		Begomovirus	Geminiviridae	Cotton leaf curl Gezira virus	FJ868828	Cotton leaf curl Gezira virus segment DNA-A, complete sequence.	NA	NA	NA	NA	NA	NA	NA	NA	NA	NA	Unclassified, Geminiviridae, Unclassified, Unclassified, Unclassified, Unclassified	NA, 1, NA, NA, NA, NA	0.0, 0.944, 0.0, 0.0, 0.0, 0.0	Geminiviridae	Correctly accept the taxonomic assignment
Group II: ssDNA viruses	Unassigned	Geminiviridae		Begomovirus	Geminiviridae	Cotton leaf curl Gezira virus	FM210276	Cotton leaf curl Gezira virus-[Cameroon] complete sequence, isolate M51R2.	NA	NA	NA	NA	NA	Unclassified, Geminiviridae, Unclassified, Unclassified, Unclassified, Unclassified	NA, 1, NA, NA, NA, NA	0.0, 0.951, 0.0, 0.0, 0.0, 0.0	Geminiviridae	Correctly accept the taxonomic assignment	NA	NA	NA	NA	NA
Group II: ssDNA viruses	Unassigned	Geminiviridae		Begomovirus	Geminiviridae	Cotton leaf curl Gezira virus	FN554540	Cotton leaf curl Gezira virus-[okra:BFA] segment DNA-A, isolate BF:Bazega:Okra.	NA	NA	NA	NA	NA	NA	NA	NA	NA	NA	Unclassified, Geminiviridae, Unclassified, Unclassified, Unclassified, Unclassified	NA, 1, NA, NA, NA, NA	0.0, 0.983, 0.0, 0.0, 0.0, 0.0	Geminiviridae	Correctly accept the taxonomic assignment
Group II: ssDNA viruses	Unassigned	Geminiviridae		Begomovirus	Geminiviridae	Cotton leaf curl Kokhran virus	AJ002449	Cotton leaf curl Kokhran virus-[806b] Pakistan strain segment A, complete sequence.	NA	NA	NA	NA	NA	Unclassified, Geminiviridae, Unclassified, Unclassified, Unclassified, Unclassified	NA, 1, NA, NA, NA, NA	0.0, 0.978, 0.0, 0.0, 0.0, 0.0	Geminiviridae	Correctly accept the taxonomic assignment	NA	NA	NA	NA	NA
Group II: ssDNA viruses	Unassigned	Geminiviridae		Begomovirus	Geminiviridae	Cotton leaf curl Kokhran virus	AM421522	Cotton leaf curl Burewala virus - [India:Vehari:2006] complete genome, clone LA2.	NA	NA	NA	NA	NA	Unclassified, Geminiviridae, Unclassified, Unclassified, Unclassified, Unclassified	NA, 1, NA, NA, NA, NA	0.0, 0.957, 0.0, 0.0, 0.0, 0.0	Geminiviridae	Correctly accept the taxonomic assignment	NA	NA	NA	NA	NA
Group II: ssDNA viruses	Unassigned	Geminiviridae		Begomovirus	Geminiviridae	Cotton leaf curl Kokhran virus	FN552001	Cotton leaf curl Shadadpur virus, complete genome, isolate Sha.	NA	NA	NA	NA	NA	NA	NA	NA	NA	NA	Unclassified, Geminiviridae, Unclassified, Unclassified, Unclassified, Unclassified	NA, 1, NA, NA, NA, NA	0.0, 0.975, 0.0, 0.0, 0.0, 0.0	Geminiviridae	Correctly accept the taxonomic assignment
Group II: ssDNA viruses	Unassigned	Geminiviridae		Begomovirus	Geminiviridae	Cotton leaf curl Kokhran virus	HF549182	Cotton leaf curl Burewala virus complete genome, isolate C-49.	NA	NA	NA	NA	NA	Unclassified, Geminiviridae, Unclassified, Unclassified, Unclassified, Unclassified	NA, 1, NA, NA, NA, NA	0.0, 0.963, 0.0, 0.0, 0.0, 0.0	Geminiviridae	Correctly accept the taxonomic assignment	NA	NA	NA	NA	NA
Group II: ssDNA viruses	Unassigned	Geminiviridae		Begomovirus	Geminiviridae	Cotton leaf curl Multan virus	AF363011	Cotton leaf curl Rajasthan virus segment A, complete sequence.	NA	NA	NA	NA	NA	NA	NA	NA	NA	NA	Unclassified, Geminiviridae, Unclassified, Unclassified, Unclassified, Unclassified	NA, 1, NA, NA, NA, NA	0.0, 0.964, 0.0, 0.0, 0.0, 0.0	Geminiviridae	Correctly accept the taxonomic assignment
Group II: ssDNA viruses	Unassigned	Geminiviridae		Begomovirus	Geminiviridae	Cotton leaf curl Multan virus	AJ002447	Cotton leaf curl Multan virus-[62] segment A, complete sequence, strain Pakistan.	NA	NA	NA	NA	NA	Unclassified, Geminiviridae, Unclassified, Unclassified, Unclassified, Unclassified	NA, 1, NA, NA, NA, NA	0.0, 0.957, 0.0, 0.0, 0.0, 0.0	Geminiviridae	Correctly accept the taxonomic assignment	NA	NA	NA	NA	NA
Group II: ssDNA viruses	Unassigned	Geminiviridae		Begomovirus	Geminiviridae	Cotton leaf curl Multan virus	AJ132430	Cotton leaf curl Multan virus-[Faisalabad3] complete genome.	NA	NA	NA	NA	NA	NA	NA	NA	NA	NA	Unclassified, Geminiviridae, Unclassified, Unclassified, Unclassified, Unclassified	NA, 1, NA, NA, NA, NA	0.0, 0.959, 0.0, 0.0, 0.0, 0.0	Geminiviridae	Correctly accept the taxonomic assignment
Group II: ssDNA viruses	Unassigned	Geminiviridae		Begomovirus	Geminiviridae	Cotton leaf curl Multan virus	EU365616	Cotton leaf curl Multan virus segment DNA-A, complete sequence.	NA	NA	NA	NA	NA	NA	NA	NA	NA	NA	Unclassified, Geminiviridae, Unclassified, Unclassified, Unclassified, Unclassified	NA, 1, NA, NA, NA, NA	0.0, 0.968, 0.0, 0.0, 0.0, 0.0	Geminiviridae	Correctly accept the taxonomic assignment
Group II: ssDNA viruses	Unassigned	Geminiviridae		Begomovirus	Geminiviridae	Cotton leaf curl Multan virus	JN807763	Cotton leaf curl Multan virus-[Hibiscus rosa-sinensis] isolate 2(Red flower) segment DNA-A, complete sequence.	NA	NA	NA	NA	NA	Unclassified, Geminiviridae, Unclassified, Unclassified, Unclassified, Unclassified	NA, 1, NA, NA, NA, NA	0.0, 0.952, 0.0, 0.0, 0.0, 0.0	Geminiviridae	Correctly accept the taxonomic assignment	NA	NA	NA	NA	NA
Group II: ssDNA viruses	Unassigned	Geminiviridae		Begomovirus	Geminiviridae	Cotton leaf curl virus	KX831888	Cotton leaf curl virus isolate Faz-14, complete genome.	NA	NA	NA	NA	NA	Unclassified, Geminiviridae, Unclassified, Unclassified, Unclassified, Unclassified	NA, 1, NA, NA, NA, NA	0.0, 0.967, 0.0, 0.0, 0.0, 0.0	Geminiviridae	Correctly accept the taxonomic assignment	NA	NA	NA	NA	NA
Group II: ssDNA viruses	Unassigned	Geminiviridae		Begomovirus	Geminiviridae	Cotton yellow mosaic virus	KT454834, KT454835	Cotton yellow mosaic virus isolate Benin-Gossypium raimondii-55-14 segment DNA-A, complete sequence., Cotton yellow mosaic virus isolate Benin-Gossypium raimondii-55-14 segment DNA-B, complete sequence.	NA	NA	NA	NA	NA	Unclassified, Geminiviridae, Unclassified, Unclassified, Unclassified, Unclassified	NA, 1, NA, NA, NA, NA	0.0, 0.959, 0.0, 0.0, 0.0, 0.0	Geminiviridae	Correctly accept the taxonomic assignment	NA	NA	NA	NA	NA
Group II: ssDNA viruses	Unassigned	Geminiviridae		Begomovirus	Geminiviridae	Cowpea golden mosaic virus	AF029217	Cowpea golden mosaic virus-[Nigeria] DNA-A, complete sequence.	Unclassified, Geminiviridae, Unclassified, Unclassified, Unclassified, Unclassified	NA, 1, NA, NA, NA, NA	0.0, 0.928, 0.0, 0.0, 0.0, 0.0	Geminiviridae	Correctly accept the taxonomic assignment	NA	NA	NA	NA	NA	NA	NA	NA	NA	NA
Group II: ssDNA viruses	Unassigned	Geminiviridae		Begomovirus	Geminiviridae	Crassocephalum yellow vein virus	EF165536	Crassocephalum yellow vein virus - Jinghong, complete genome.	NA	NA	NA	NA	NA	Unclassified, Geminiviridae, Unclassified, Unclassified, Unclassified, Unclassified	NA, 1, NA, NA, NA, NA	0.0, 0.969, 0.0, 0.0, 0.0, 0.0	Geminiviridae	Correctly accept the taxonomic assignment	NA	NA	NA	NA	NA
Group II: ssDNA viruses	Unassigned	Geminiviridae		Begomovirus	Geminiviridae	Croton yellow vein mosaic virus	AJ507777	Croton yellow vein mosaic virus, complete sequence.	NA	NA	NA	NA	NA	NA	NA	NA	NA	NA	Unclassified, Geminiviridae, Unclassified, Unclassified, Unclassified, Unclassified	NA, 1, NA, NA, NA, NA	0.0, 0.985, 0.0, 0.0, 0.0, 0.0	Geminiviridae	Correctly accept the taxonomic assignment
Group II: ssDNA viruses	Unassigned	Geminiviridae		Begomovirus	Geminiviridae	Croton yellow vein mosaic virus	FJ593629	Croton yellow vein mosaic virus isolate Pataudi segment DNA-A, complete sequence.	NA	NA	NA	NA	NA	Unclassified, Geminiviridae, Unclassified, Unclassified, Unclassified, Unclassified	NA, 1, NA, NA, NA, NA	0.0, 0.991, 0.0, 0.0, 0.0, 0.0	Geminiviridae	Correctly accept the taxonomic assignment	NA	NA	NA	NA	NA
Group II: ssDNA viruses	Unassigned	Geminiviridae		Begomovirus	Geminiviridae	Croton yellow vein mosaic virus	FN678906	Croton yellow vein mosaic virus, complete sequence, clone HYDNA A.	Unclassified, Geminiviridae, Unclassified, Unclassified, Unclassified, Unclassified	NA, 1, NA, NA, NA, NA	0.0, 0.983, 0.0, 0.0, 0.0, 0.0	Geminiviridae	Correctly accept the taxonomic assignment	NA	NA	NA	NA	NA	NA	NA	NA	NA	NA
Group II: ssDNA viruses	Unassigned	Geminiviridae		Begomovirus	Geminiviridae	Croton yellow vein mosaic virus	JN817517	Croton yellow vein mosaic virus isolate CYVMV-WB-Cr from India, complete genome.	Unclassified, Geminiviridae, Unclassified, Unclassified, Unclassified, Unclassified	NA, 1, NA, NA, NA, NA	0.0, 0.932, 0.0, 0.0, 0.0, 0.0	Geminiviridae	Correctly accept the taxonomic assignment	NA	NA	NA	NA	NA	NA	NA	NA	NA	NA
Group II: ssDNA viruses	Unassigned	Geminiviridae		Begomovirus	Geminiviridae	Croton yellow vein mosaic virus	JQ407224	UNVERIFIED: Croton yellow vein mosaic virus, complete genome.	NA	NA	NA	NA	NA	Unclassified, Geminiviridae, Unclassified, Unclassified, Unclassified, Unclassified	NA, 1, NA, NA, NA, NA	0.0, 0.907, 0.0, 0.0, 0.0, 0.0	Geminiviridae	Correctly accept the taxonomic assignment	NA	NA	NA	NA	NA
Group II: ssDNA viruses	Unassigned	Geminiviridae		Begomovirus	Geminiviridae	Croton yellow vein mosaic virus	KF307208	Croton yellow vein mosaic virus strain Pap:ND:13, complete genome.	Unclassified, Geminiviridae, Unclassified, Unclassified, Unclassified, Unclassified	NA, 1, NA, NA, NA, NA	0.0, 0.99, 0.0, 0.0, 0.0, 0.0	Geminiviridae	Correctly accept the taxonomic assignment	NA	NA	NA	NA	NA	NA	NA	NA	NA	NA
Group II: ssDNA viruses	Unassigned	Geminiviridae		Begomovirus	Geminiviridae	Croton yellow vein virus	FN543112	Croton yellow vein virus, complete genome, clone 1.	NA	NA	NA	NA	NA	Unclassified, Geminiviridae, Unclassified, Unclassified, Unclassified, Unclassified	NA, 1, NA, NA, NA, NA	0.0, 0.984, 0.0, 0.0, 0.0, 0.0	Geminiviridae	Correctly accept the taxonomic assignment	NA	NA	NA	NA	NA
Group II: ssDNA viruses	Unassigned	Geminiviridae		Begomovirus	Geminiviridae	Cucurbit leaf crumple virus	AF224760, AF224761	Cucurbit leaf curl virus segment A, complete sequence., Cucurbit leaf curl virus segment B, complete sequence.	NA	NA	NA	NA	NA	NA	NA	NA	NA	NA	Unclassified, Geminiviridae, Unclassified, Unclassified, Unclassified, Unclassified	NA, 1, NA, NA, NA, NA	0.0, 0.949, 0.0, 0.0, 0.0, 0.0	Geminiviridae	Correctly accept the taxonomic assignment
Group II: ssDNA viruses	Unassigned	Geminiviridae		Begomovirus	Geminiviridae	Cyamopsis tetragonoloba leaf curl virus	GU385879	Cyamopsis tetragonoloba leaf curl virus segment DNA-A, complete sequence.	NA	NA	NA	NA	NA	NA	NA	NA	NA	NA	Unclassified, Geminiviridae, Unclassified, Unclassified, Unclassified, Unclassified	NA, 1, NA, NA, NA, NA	0.0, 0.85, 0.0, 0.0, 0.0, 0.0	Geminiviridae	Correctly accept the taxonomic assignment
Group II: ssDNA viruses	Unassigned	Geminiviridae		Begomovirus	Geminiviridae	Dalechampia chlorotic mosaic virus	JN848775, JN848776	Dalechampia chlorotic mosaic virus isolate Venezuela:Albarico 1020:2007 segment DNA-A, complete sequence., Dalechampia chlorotic mosaic virus isolate Venezuela:Albarico 1020:2007 segment DNA-B, complete sequence.	NA	NA	NA	NA	NA	NA	NA	NA	NA	NA	Unclassified, Geminiviridae, Unclassified, Unclassified, Unclassified, Unclassified	NA, 1, NA, NA, NA, NA	0.0, 0.963, 0.0, 0.0, 0.0, 0.0	Geminiviridae	Correctly accept the taxonomic assignment
Group II: ssDNA viruses	Unassigned	Geminiviridae		Begomovirus	Geminiviridae	Datura leaf distortion virus	JN848773, JN848774	Datura leaf distortion virus isolate Venezuela:Rubio 933:2007 segment DNA-A, complete sequence., Datura leaf distortion virus isolate Venezuela:Rubio 933:2007 segment DNA-B, complete sequence.	Unclassified, Geminiviridae, Unclassified, Unclassified, Unclassified, Unclassified	NA, 1, NA, NA, NA, NA	0.0, 0.977, 0.0, 0.0, 0.0, 0.0	Geminiviridae	Correctly accept the taxonomic assignment	NA	NA	NA	NA	NA	NA	NA	NA	NA	NA
Group II: ssDNA viruses	Unassigned	Geminiviridae		Begomovirus	Geminiviridae	Deinbollia mosaic virus	KT878829, KT878828	Deinbollia mosaic virus isolate DB_T1A segment DNA-A, complete sequence., Deinbollia mosaic virus isolate DB_T1B segment DNA-B, complete sequence.	NA	NA	NA	NA	NA	NA	NA	NA	NA	NA	Unclassified, Geminiviridae, Unclassified, Unclassified, Unclassified, Unclassified	NA, 1, NA, NA, NA, NA	0.0, 0.935, 0.0, 0.0, 0.02, 0.0	Geminiviridae	Correctly accept the taxonomic assignment
Group II: ssDNA viruses	Unassigned	Geminiviridae		Begomovirus	Geminiviridae	Desmodium leaf distortion virus	DQ875870, DQ875871	Desmodium leaf distortion virus segment DNA-A, complete sequence., Desmodium leaf distortion virus segment DNA-B, complete sequence.	NA	NA	NA	NA	NA	Unclassified, Geminiviridae, Unclassified, Unclassified, Unclassified, Unclassified	NA, 1, NA, NA, NA, NA	0.0, 0.958, 0.0, 0.0, 0.0, 0.0	Geminiviridae	Correctly accept the taxonomic assignment	NA	NA	NA	NA	NA
Group II: ssDNA viruses	Unassigned	Geminiviridae		Begomovirus	Geminiviridae	Dicliptera yellow mottle Cuba virus	AJ549960	Dicliptera yellow mottle virus segment A, complete sequence.	NA	NA	NA	NA	NA	Unclassified, Geminiviridae, Unclassified, Unclassified, Unclassified, Unclassified	NA, 1, NA, NA, NA, NA	0.0, 0.954, 0.0, 0.0, 0.0, 0.0	Geminiviridae	Correctly accept the taxonomic assignment	NA	NA	NA	NA	NA
Group II: ssDNA viruses	Unassigned	Geminiviridae		Begomovirus	Geminiviridae	Dicliptera yellow mottle virus	AF139168, AF170101	Dicliptera yellow mottle virus DNA A coat protein AV1 (AV1), AC3 (AC3), AC2 (AC2), and replication initiation protein AC1 (AC1) genes, complete cds., Dicliptera yellow mottle virus BV1 (BR1) and BC1 (BL1) genes, complete cds.	NA	NA	NA	NA	NA	NA	NA	NA	NA	NA	Unclassified, Geminiviridae, Unclassified, Unclassified, Unclassified, Unclassified	NA, 1, NA, NA, NA, NA	0.0, 0.967, 0.0, 0.0, 0.0, 0.0	Geminiviridae	Correctly accept the taxonomic assignment
Group II: ssDNA viruses	Unassigned	Geminiviridae		Begomovirus	Geminiviridae	Dolichos yellow mosaic virus	KJ481204, KJ481205	Dolichos yellow mosaic virus isolate DA segment DNA A, complete sequence., Dolichos yellow mosaic virus isolate DA segment DNA B, complete sequence.	NA	NA	NA	NA	NA	Unclassified, Geminiviridae, Unclassified, Unclassified, Unclassified, Unclassified	NA, 1, NA, NA, NA, NA	0.0, 0.915, 0.0, 0.0, 0.0, 0.0	Geminiviridae	Correctly accept the taxonomic assignment	NA	NA	NA	NA	NA
Group II: ssDNA viruses	Unassigned	Geminiviridae		Begomovirus	Geminiviridae	East African cassava mosaic Cameroon virus	AF112354, AF112355	East African cassava mosaic Cameroon virus component A, complete sequence., East African cassava mosaic Cameroon virus component B, complete sequence.	NA	NA	NA	NA	NA	NA	NA	NA	NA	NA	Unclassified, Geminiviridae, Unclassified, Unclassified, Unclassified, Unclassified	NA, 1, NA, NA, NA, NA	0.0, 0.953, 0.0, 0.0, 0.022, 0.0	Geminiviridae	Correctly accept the taxonomic assignment
Group II: ssDNA viruses	Unassigned	Geminiviridae		Begomovirus	Geminiviridae	East African cassava mosaic Kenya virus	AJ717572, AJ704971	East African cassava mosaic Kenya virus segment DNA A, complete sequence, isolate EACMKV-[K298]., East African cassava mosaic Kenya virus segment DNA B, complete sequence, isolate EACMKV-[K298].	NA	NA	NA	NA	NA	Unclassified, Geminiviridae, Unclassified, Unclassified, Unclassified, Unclassified	NA, 1, NA, NA, NA, NA	0.0, 0.965, 0.0, 0.0, 0.0, 0.0	Geminiviridae	Correctly accept the taxonomic assignment	NA	NA	NA	NA	NA
Group II: ssDNA viruses	Unassigned	Geminiviridae		Begomovirus	Geminiviridae	East African cassava mosaic Malawi virus	JX658694, JX658684	East African cassava mosaic Malawi virus clone EACMMV[MA:07:S4] AV2 (AV2), CP (AV1), REn (AC3), TrAP (AC2), and Rep genes, complete cds., East African cassava mosaic Malawi virus clone EACMMV[MA:S8:07]B segment DNA-B, complete sequence.	Unclassified, Geminiviridae, Unclassified, Unclassified, Unclassified, Unclassified	NA, 1, NA, NA, NA, NA	0.0, 0.956, 0.0, 0.0, 0.033, 0.0	Geminiviridae	Correctly accept the taxonomic assignment	NA	NA	NA	NA	NA	NA	NA	NA	NA	NA
Group II: ssDNA viruses	Unassigned	Geminiviridae		Begomovirus	Geminiviridae	East African cassava mosaic virus	AF126806, AF126807	East African cassava mosaic virus-Uganda2 Severe DNA-A strain EACMV/Ug2//Svr AV2 (AV2) and AV1 (AV1) genes, complete cds., East African cassava mosaic virus-Uganda3 Severe DNA-B strain EACMV/Ug3//Svr BV1 (BV1) and BC1 (BC1) genes, complete cds.	NA	NA	NA	NA	NA	Unclassified, Geminiviridae, Unclassified, Unclassified, Unclassified, Unclassified	NA, 1, NA, NA, NA, NA	0.0, 0.963, 0.0, 0.0, 0.0, 0.0	Geminiviridae	Correctly accept the taxonomic assignment	NA	NA	NA	NA	NA
Group II: ssDNA viruses	Unassigned	Geminiviridae		Begomovirus	Geminiviridae	East African cassava mosaic virus	AJ717542, AJ704949	East African cassava mosaic virus-KE2 segment DNA A, complete sequence, isolate EACMV-KE2[K48]., East African cassava mosaic virus-KE2 segment DNA B, complete sequence, isolate EACMV-KE2[K48].	NA	NA	NA	NA	NA	NA	NA	NA	NA	NA	Unclassified, Geminiviridae, Unclassified, Unclassified, Unclassified, Unclassified	NA, 1, NA, NA, NA, NA	0.0, 0.968, 0.0, 0.0, 0.034, 0.0	Geminiviridae	Correctly accept the taxonomic assignment
Group II: ssDNA viruses	Unassigned	Geminiviridae		Begomovirus	Geminiviridae	East African cassava mosaic virus	AY795983, AY795989	East African cassava mosaic Cameroon virus isolate TZ1 segment A, complete sequence., East African cassava mosaic Cameroon virus isolate TZ1 segment B, complete sequence.	NA	NA	NA	NA	NA	NA	NA	NA	NA	NA	Unclassified, Geminiviridae, Unclassified, Unclassified, Unclassified, Unclassified	NA, 1, NA, NA, NA, NA	0.0, 0.947, 0.0, 0.0, 0.018, 0.0	Geminiviridae	Correctly accept the taxonomic assignment
Group II: ssDNA viruses	Unassigned	Geminiviridae		Begomovirus	Geminiviridae	East African cassava mosaic virus	JX473582	East African cassava mosaic Cameroon virus strain Malawi/2007/8N, complete sequence.	NA	NA	NA	NA	NA	Unclassified, Geminiviridae, Unclassified, Unclassified, Unclassified, Unclassified	NA, 1, NA, NA, NA, NA	0.0, 0.909, 0.0, 0.0, 0.0, 0.0	Geminiviridae	Correctly accept the taxonomic assignment	NA	NA	NA	NA	NA
Group II: ssDNA viruses	Unassigned	Geminiviridae		Begomovirus	Geminiviridae	East African cassava mosaic Zanzibar virus	AF422174, AF422175	East African cassava mosaic Zanzibar virus segment DNA-A, complete sequence., East African cassava mosaic Zanzibar virus movement protein (BV1) and movement protein (BC1) genes, complete cds.	NA	NA	NA	NA	NA	Unclassified, Geminiviridae, Unclassified, Unclassified, Unclassified, Unclassified	NA, 1, NA, NA, NA, NA	0.0, 0.967, 0.0, 0.0, 0.0, 0.0	Geminiviridae	Correctly accept the taxonomic assignment	NA	NA	NA	NA	NA
Group II: ssDNA viruses	Unassigned	Geminiviridae		Begomovirus	Geminiviridae	Eclipta yellow vein virus	GQ478343	Eclipta yellow vein virus clone EcYVV-[PK,Fai,06], complete genome.	NA	NA	NA	NA	NA	NA	NA	NA	NA	NA	Unclassified, Geminiviridae, Unclassified, Unclassified, Unclassified, Unclassified	NA, 1, NA, NA, NA, NA	0.0, 0.96, 0.0, 0.0, 0.0, 0.0	Geminiviridae	Correctly accept the taxonomic assignment
Group II: ssDNA viruses	Unassigned	Geminiviridae		Begomovirus	Geminiviridae	Emilia yellow vein virus	EU377539	Emilia yellow vein virus-[Fz1], complete genome.	Unclassified, Geminiviridae, Unclassified, Unclassified, Unclassified, Unclassified	NA, 1, NA, NA, NA, NA	0.0, 0.957, 0.0, 0.0, 0.0, 0.0	Geminiviridae	Correctly accept the taxonomic assignment	NA	NA	NA	NA	NA	NA	NA	NA	NA	NA
Group II: ssDNA viruses	Unassigned	Geminiviridae		Begomovirus	Geminiviridae	Erectites yellow mosaic virus	DQ641698	Erectites yellow mosaic virus segment DNA-A, complete sequence.	Unclassified, Geminiviridae, Unclassified, Unclassified, Unclassified, Unclassified	NA, 1, NA, NA, NA, NA	0.0, 0.984, 0.0, 0.0, 0.0, 0.0	Geminiviridae	Correctly accept the taxonomic assignment	NA	NA	NA	NA	NA	NA	NA	NA	NA	NA
Group II: ssDNA viruses	Unassigned	Geminiviridae		Begomovirus	Geminiviridae	Eupatorium yellow vein mosaic virus	AB007990	Eupatorium-infecting geminivirus genomic DNA, complete cds.	NA	NA	NA	NA	NA	Unclassified, Geminiviridae, Unclassified, Unclassified, Unclassified, Unclassified	NA, 1, NA, NA, NA, NA	0.0, 0.963, 0.0, 0.0, 0.0, 0.0	Geminiviridae	Correctly accept the taxonomic assignment	NA	NA	NA	NA	NA
Group II: ssDNA viruses	Unassigned	Geminiviridae		Begomovirus	Geminiviridae	Eupatorium yellow vein virus	AB079766	Eupatorium yellow vein virus - [Yamaguchi] DNA, complete genome.	Unclassified, Geminiviridae, Unclassified, Unclassified, Unclassified, Unclassified	NA, 1, NA, NA, NA, NA	0.0, 0.98, 0.0, 0.0, 0.0, 0.0	Geminiviridae	Correctly accept the taxonomic assignment	NA	NA	NA	NA	NA	NA	NA	NA	NA	NA
Group II: ssDNA viruses	Unassigned	Geminiviridae		Begomovirus	Geminiviridae	Eupatorium yellow vein virus	AB300463	Eupatorium yellow vein virus-[Suya] DNA, complete genome, isolate: Suya-2003.	NA	NA	NA	NA	NA	Unclassified, Geminiviridae, Unclassified, Unclassified, Unclassified, Unclassified	NA, 1, NA, NA, NA, NA	0.0, 0.972, 0.0, 0.0, 0.0, 0.0	Geminiviridae	Correctly accept the taxonomic assignment	NA	NA	NA	NA	NA
Group II: ssDNA viruses	Unassigned	Geminiviridae		Begomovirus	Geminiviridae	Eupatorium yellow vein virus	AB433979	Eupatorium yellow vein virus-[Japan: Kagawa: Tomato: 1997] DNA, complete genome.	Unclassified, Geminiviridae, Unclassified, Unclassified, Unclassified, Unclassified	NA, 1, NA, NA, NA, NA	0.0, 0.98, 0.0, 0.0, 0.0, 0.0	Geminiviridae	Correctly accept the taxonomic assignment	NA	NA	NA	NA	NA	NA	NA	NA	NA	NA
Group II: ssDNA viruses	Unassigned	Geminiviridae		Begomovirus	Geminiviridae	Eupatorium yellow vein virus	AJ438936	Eupatorium yellow vein virus-[MNS2] complete genome, isolate Fukuoka-MNS2.	NA	NA	NA	NA	NA	Unclassified, Geminiviridae, Unclassified, Unclassified, Unclassified, Unclassified	NA, 1, NA, NA, NA, NA	0.0, 0.97, 0.0, 0.0, 0.0, 0.0	Geminiviridae	Correctly accept the taxonomic assignment	NA	NA	NA	NA	NA
Group II: ssDNA viruses	Unassigned	Geminiviridae		Begomovirus	Geminiviridae	Eupatorium yellow vein virus	AJ438937	Eupatorium yellow vein virus-[SOJ3] complete genome, isolate Fukuoka-SOJ3.	Unclassified, Geminiviridae, Unclassified, Unclassified, Unclassified, Unclassified	NA, 1, NA, NA, NA, NA	0.0, 0.967, 0.0, 0.0, 0.0, 0.0	Geminiviridae	Correctly accept the taxonomic assignment	NA	NA	NA	NA	NA	NA	NA	NA	NA	NA
Group II: ssDNA viruses	Unassigned	Geminiviridae		Begomovirus	Geminiviridae	Euphorbia leaf curl Guangxi virus	AM411424	Euphorbia leaf curl Guangxi virus complete genome, isolate G35-1.	Unclassified, Geminiviridae, Unclassified, Unclassified, Unclassified, Unclassified	NA, 1, NA, NA, NA, NA	0.0, 0.972, 0.0, 0.0, 0.021, 0.0	Geminiviridae	Correctly accept the taxonomic assignment	NA	NA	NA	NA	NA	NA	NA	NA	NA	NA
Group II: ssDNA viruses	Unassigned	Geminiviridae		Begomovirus	Geminiviridae	Euphorbia leaf curl virus	AJ558121	Euphorbia leaf curl virus - [G35] DNA A, complete sequence, isolate G35.	NA	NA	NA	NA	NA	NA	NA	NA	NA	NA	Unclassified, Geminiviridae, Unclassified, Unclassified, Unclassified, Unclassified	NA, 1, NA, NA, NA, NA	0.0, 0.958, 0.0, 0.0, 0.0, 0.0	Geminiviridae	Correctly accept the taxonomic assignment
Group II: ssDNA viruses	Unassigned	Geminiviridae		Begomovirus	Geminiviridae	Euphorbia mosaic virus	DQ318937, DQ318938	Euphorbia mosaic virus - A [Mexico:Yucatan:2004] clone pEuMV-YP-A segment DNA-A, complete sequence., Euphorbia mosaic virus-Yucatan Peninsula clone pEuMV-YP277B segment DNA-B, complete sequence.	NA	NA	NA	NA	NA	NA	NA	NA	NA	NA	Unclassified, Geminiviridae, Unclassified, Unclassified, Unclassified, Unclassified	NA, 1, NA, NA, NA, NA	0.0, 0.964, 0.0, 0.0, 0.0, 0.0	Geminiviridae	Correctly accept the taxonomic assignment
Group II: ssDNA viruses	Unassigned	Geminiviridae		Begomovirus	Geminiviridae	Euphorbia yellow mosaic virus	FJ619507, FJ619508	Euphorbia yellow mosaic virus segment DNA-A, complete sequence., Euphorbia yellow mosaic virus segment DNA-B, complete sequence.	NA	NA	NA	NA	NA	NA	NA	NA	NA	NA	Unclassified, Geminiviridae, Unclassified, Unclassified, Unclassified, Unclassified	NA, 1, NA, NA, NA, NA	0.0, 0.965, 0.0, 0.0, 0.0, 0.0	Geminiviridae	Correctly accept the taxonomic assignment
Group II: ssDNA viruses	Unassigned	Geminiviridae		Begomovirus	Geminiviridae	Euphorbia yellow mosaic virus	JF756671, JF756677	Euphorbia yellow mosaic virus - Goias [Brazil:GO:Itaberai:5082A:2007] segment DNA-A, complete sequence., Euphorbia yellow mosaic virus - Goias [Brazil:GO:Itaberai 5082B:2007] segment DNA-B, complete sequence.	NA	NA	NA	NA	NA	NA	NA	NA	NA	NA	Unclassified, Geminiviridae, Unclassified, Unclassified, Unclassified, Unclassified	NA, 1, NA, NA, NA, NA	0.0, 0.964, 0.0, 0.0, 0.0, 0.0	Geminiviridae	Correctly accept the taxonomic assignment
Group II: ssDNA viruses	Unassigned	Geminiviridae		Begomovirus	Geminiviridae	French bean leaf curl virus	JQ866297	French bean leaf curl virus-Kanpur isolate FbLCV-Kanpur segment DNA-A, complete sequence.	NA	NA	NA	NA	NA	Unclassified, Geminiviridae, Unclassified, Unclassified, Unclassified, Unclassified	NA, 1, NA, NA, NA, NA	0.0, 0.952, 0.0, 0.0, 0.0, 0.0	Geminiviridae	Correctly accept the taxonomic assignment	NA	NA	NA	NA	NA
Group II: ssDNA viruses	Unassigned	Geminiviridae		Begomovirus	Geminiviridae	Gossypium darwinii symptomless virus	EU365613	Gossypium darwinii symptomless virus isolate Dar1 segment DNA-A, complete sequence.	NA	NA	NA	NA	NA	Unclassified, Geminiviridae, Unclassified, Unclassified, Unclassified, Unclassified	NA, 1, NA, NA, NA, NA	0.0, 0.958, 0.0, 0.0, 0.0, 0.0	Geminiviridae	Correctly accept the taxonomic assignment	NA	NA	NA	NA	NA
Group II: ssDNA viruses	Unassigned	Geminiviridae		Begomovirus	Geminiviridae	Gossypium punctatum mild leaf curl virus	EU384575	Gossypium punctatum mild leaf curl virus isolate Punc-15A segment DNA-A, complete sequence.	NA	NA	NA	NA	NA	NA	NA	NA	NA	NA	Unclassified, Geminiviridae, Unclassified, Unclassified, Unclassified, Unclassified	NA, 1, NA, NA, NA, NA	0.0, 0.976, 0.0, 0.0, 0.0, 0.0	Geminiviridae	Correctly accept the taxonomic assignment
Group II: ssDNA viruses	Unassigned	Geminiviridae		Begomovirus	Geminiviridae	Gossypium punctatum mild leaf curl virus	FJ210467	Gossypium punctatum mild leaf curl virus isolate GPMLCuV[PAK;Mul;Loba1;08] segment DNA-A, complete sequence.	NA	NA	NA	NA	NA	Unclassified, Geminiviridae, Unclassified, Unclassified, Unclassified, Unclassified	NA, 1, NA, NA, NA, NA	0.0, 0.898, 0.0, 0.0, 0.0, 0.0	Geminiviridae	Correctly accept the taxonomic assignment	NA	NA	NA	NA	NA
Group II: ssDNA viruses	Unassigned	Geminiviridae		Begomovirus	Geminiviridae	Gossypium punctatum mild leaf curl virus	EU365617, EU384576	Gossypium punctatum mild leaf curl virus segment DNA-A, complete sequence., Gossypium punctatum mild leaf curl virus isolate Dar-6B segment DNA-B, complete sequence.	NA	NA	NA	NA	NA	Unclassified, Geminiviridae, Unclassified, Unclassified, Unclassified, Unclassified	NA, 1, NA, NA, NA, NA	0.0, 0.922, 0.0, 0.0, 0.0, 0.0	Geminiviridae	Correctly accept the taxonomic assignment	NA	NA	NA	NA	NA
Group II: ssDNA viruses	Unassigned	Geminiviridae		Begomovirus	Geminiviridae	Hedyotis uncinella yellow mosaic virus	KF429251	Hedyotis uncinella yellow mosaic virus isolate VN1 segment DNA-A, complete sequence.	Unclassified, Geminiviridae, Unclassified, Unclassified, Unclassified, Unclassified	NA, 1, NA, NA, NA, NA	0.0, 0.971, 0.0, 0.0, 0.0, 0.0	Geminiviridae	Correctly accept the taxonomic assignment	NA	NA	NA	NA	NA	NA	NA	NA	NA	NA
Group II: ssDNA viruses	Unassigned	Geminiviridae		Begomovirus	Geminiviridae	Hemidesmus yellow mosaic virus	KC898543	Hemidesmus yellow mosaic virus clone H1 segment DNA-A, complete sequence.	Unclassified, Geminiviridae, Unclassified, Unclassified, Unclassified, Unclassified	NA, 1, NA, NA, NA, NA	0.0, 0.952, 0.0, 0.0, 0.0, 0.0	Geminiviridae	Correctly accept the taxonomic assignment	NA	NA	NA	NA	NA	NA	NA	NA	NA	NA
Group II: ssDNA viruses	Unassigned	Geminiviridae		Begomovirus	Geminiviridae	Hollyhock leaf crumple virus	AY036009	Hollyhock leaf crumple virus-[Cairo] isolate HLCrV hollyhock segment A, complete genome.	Unclassified, Geminiviridae, Unclassified, Unclassified, Unclassified, Unclassified	NA, 1, NA, NA, NA, NA	0.006, 0.974, 0.0, 0.0, 0.0, 0.0	Geminiviridae	Correctly accept the taxonomic assignment	NA	NA	NA	NA	NA	NA	NA	NA	NA	NA
Group II: ssDNA viruses	Unassigned	Geminiviridae		Begomovirus	Geminiviridae	Hollyhock leaf crumple virus - [Cairo2]	AJ542539	Hollyhock leaf crumple virus - [Cairo2] complete genome, clone H90-7.	NA	NA	NA	NA	NA	NA	NA	NA	NA	NA	Unclassified, Geminiviridae, Unclassified, Unclassified, Unclassified, Unclassified	NA, 1, NA, NA, NA, NA	0.0, 0.975, 0.0, 0.0, 0.0, 0.0	Geminiviridae	Correctly accept the taxonomic assignment
Group II: ssDNA viruses	Unassigned	Geminiviridae		Begomovirus	Geminiviridae	Hollyhock leaf crumple virus-[Giza]	AF014881	Hollyhock leaf crumple virus-[Giza], complete genome.	Unclassified, Geminiviridae, Unclassified, Unclassified, Unclassified, Unclassified	NA, 1, NA, NA, NA, NA	0.006, 0.968, 0.0, 0.0, 0.0, 0.0	Geminiviridae	Correctly accept the taxonomic assignment	NA	NA	NA	NA	NA	NA	NA	NA	NA	NA
Group II: ssDNA viruses	Unassigned	Geminiviridae		Begomovirus	Geminiviridae	Hollyhock leaf curl virus	FR772082	Hollyhock leaf curl virus, complete genome, isolate [Pakistan:20-4:06] Faisalabad3.	NA	NA	NA	NA	NA	NA	NA	NA	NA	NA	Unclassified, Geminiviridae, Unclassified, Unclassified, Unclassified, Unclassified	NA, 1, NA, NA, NA, NA	0.0, 0.958, 0.0, 0.0, 0.0, 0.0	Geminiviridae	Correctly accept the taxonomic assignment
Group II: ssDNA viruses	Unassigned	Geminiviridae		Begomovirus	Geminiviridae	Hollyhock yellow vein mosaic Islamabad virus	LK028571	Hollyhock yellow vein mosaic Islamabad virus complete genome, isolate 3AK.	NA	NA	NA	NA	NA	Unclassified, Geminiviridae, Unclassified, Unclassified, Unclassified, Unclassified	NA, 1, NA, NA, NA, NA	0.0, 0.965, 0.0, 0.0, 0.0, 0.0	Geminiviridae	Correctly accept the taxonomic assignment	NA	NA	NA	NA	NA
Group II: ssDNA viruses	Unassigned	Geminiviridae		Begomovirus	Geminiviridae	Hollyhock yellow vein mosaic virus	FR772081	Hollyhock yellow vein mosaic virus, complete genome, isolate [Pakistan:17-5:06] Lahore10.	NA	NA	NA	NA	NA	Unclassified, Geminiviridae, Unclassified, Unclassified, Unclassified, Unclassified	NA, 1, NA, NA, NA, NA	0.0, 0.968, 0.0, 0.0, 0.0, 0.0	Geminiviridae	Correctly accept the taxonomic assignment	NA	NA	NA	NA	NA
Group II: ssDNA viruses	Unassigned	Geminiviridae		Begomovirus	Geminiviridae	Honeysuckle yellow vein Kagoshima virus	AB178949	Honeysuckle yellow vein Kagoshima virus DNA, complete genome, isolate: KG5TOB.	NA	NA	NA	NA	NA	Unclassified, Geminiviridae, Unclassified, Unclassified, Unclassified, Unclassified	NA, 1, NA, NA, NA, NA	0.0, 0.965, 0.0, 0.0, 0.0, 0.0	Geminiviridae	Correctly accept the taxonomic assignment	NA	NA	NA	NA	NA
Group II: ssDNA viruses	Unassigned	Geminiviridae		Begomovirus	Geminiviridae	Honeysuckle yellow vein mosaic virus	AB020781	Honeysuckle yellow vein mosaic virus genes for V2 protein, coat protein, C3 protein, C2 protein, replication-associated protein, C4 protein, complete cds.	Unclassified, Geminiviridae, Unclassified, Unclassified, Unclassified, Unclassified	NA, 1, NA, NA, NA, NA	0.0, 0.967, 0.0, 0.0, 0.0, 0.0	Geminiviridae	Correctly accept the taxonomic assignment	NA	NA	NA	NA	NA	NA	NA	NA	NA	NA
Group II: ssDNA viruses	Unassigned	Geminiviridae		Begomovirus	Geminiviridae	Honeysuckle yellow vein virus	AB079765	Honeysuckle yellow vein mosaic virus-[Yamaguchi] DNA, complete genome.	Unclassified, Geminiviridae, Unclassified, Unclassified, Unclassified, Unclassified	NA, 1, NA, NA, NA, NA	0.0, 0.975, 0.0, 0.0, 0.0, 0.0	Geminiviridae	Correctly accept the taxonomic assignment	NA	NA	NA	NA	NA	NA	NA	NA	NA	NA
Group II: ssDNA viruses	Unassigned	Geminiviridae		Begomovirus	Geminiviridae	Honeysuckle yellow vein virus	AB178945	Honeysuckle yellow vein mosaic virus DNA, complete genome, isolate:FK1.	NA	NA	NA	NA	NA	Unclassified, Geminiviridae, Unclassified, Unclassified, Unclassified, Unclassified	NA, 1, NA, NA, NA, NA	0.0, 0.964, 0.0, 0.0, 0.0, 0.0	Geminiviridae	Correctly accept the taxonomic assignment	NA	NA	NA	NA	NA
Group II: ssDNA viruses	Unassigned	Geminiviridae		Begomovirus	Geminiviridae	Honeysuckle yellow vein virus	AB178946	Honeysuckle yellow vein mosaic virus DNA, complete genome, isolate:HY12.	NA	NA	NA	NA	NA	NA	NA	NA	NA	NA	Unclassified, Geminiviridae, Unclassified, Unclassified, Unclassified, Unclassified	NA, 1, NA, NA, NA, NA	0.0, 0.979, 0.0, 0.0, 0.0, 0.0	Geminiviridae	Correctly accept the taxonomic assignment
Group II: ssDNA viruses	Unassigned	Geminiviridae		Begomovirus	Geminiviridae	Honeysuckle yellow vein virus	AB182261	Honeysuckle yellow vein mosaic virus DNA, complete genome, isolate: SP1.	NA	NA	NA	NA	NA	NA	NA	NA	NA	NA	Unclassified, Geminiviridae, Unclassified, Unclassified, Unclassified, Unclassified	NA, 1, NA, NA, NA, NA	0.0, 0.975, 0.0, 0.0, 0.0, 0.0	Geminiviridae	Correctly accept the taxonomic assignment
Group II: ssDNA viruses	Unassigned	Geminiviridae		Begomovirus	Geminiviridae	Honeysuckle yellow vein virus	AB236325	Honeysuckle yellow vein virus-[Japan:Masuda:2003] DNA, complete genome.	NA	NA	NA	NA	NA	Unclassified, Geminiviridae, Unclassified, Unclassified, Unclassified, Unclassified	NA, 1, NA, NA, NA, NA	0.0, 0.97, 0.0, 0.0, 0.0, 0.0	Geminiviridae	Correctly accept the taxonomic assignment	NA	NA	NA	NA	NA
Group II: ssDNA viruses	Unassigned	Geminiviridae		Begomovirus	Geminiviridae	Honeysuckle yellow vein virus	AB287440	Honeysuckle yellow vein mosaic virus-[Nara1] DNA, complete genome.	Unclassified, Geminiviridae, Unclassified, Unclassified, Unclassified, Unclassified	NA, 1, NA, NA, NA, NA	0.0, 0.976, 0.0, 0.0, 0.0, 0.0	Geminiviridae	Correctly accept the taxonomic assignment	NA	NA	NA	NA	NA	NA	NA	NA	NA	NA
Group II: ssDNA viruses	Unassigned	Geminiviridae		Begomovirus	Geminiviridae	Honeysuckle yellow vein virus	AB287441	Honeysuckle yellow vein mosaic virus-[Nara2] DNA, complete genome.	Unclassified, Geminiviridae, Unclassified, Unclassified, Unclassified, Unclassified	NA, 1, NA, NA, NA, NA	0.0, 0.98, 0.0, 0.0, 0.0, 0.0	Geminiviridae	Correctly accept the taxonomic assignment	NA	NA	NA	NA	NA	NA	NA	NA	NA	NA
Group II: ssDNA viruses	Unassigned	Geminiviridae		Begomovirus	Geminiviridae	Honeysuckle yellow vein virus	AJ542540	Honeysuckle yellow vein virus-[UK1] complete genome, clone MAFF10-7.	Unclassified, Geminiviridae, Unclassified, Unclassified, Unclassified, Unclassified	NA, 1, NA, NA, NA, NA	0.0, 0.974, 0.0, 0.0, 0.0, 0.0	Geminiviridae	Correctly accept the taxonomic assignment	NA	NA	NA	NA	NA	NA	NA	NA	NA	NA
Group II: ssDNA viruses	Unassigned	Geminiviridae		Begomovirus	Geminiviridae	Honeysuckle yellow vein virus	JX416174	Honeysuckle yellow vein virus-[Australia:Ayr:1983] isolate BRIP57501 segment DNA-A, complete sequence.	Unclassified, Geminiviridae, Unclassified, Unclassified, Unclassified, Unclassified	NA, 1, NA, NA, NA, NA	0.0, 0.974, 0.0, 0.0, 0.0, 0.0	Geminiviridae	Correctly accept the taxonomic assignment	NA	NA	NA	NA	NA	NA	NA	NA	NA	NA
[truncated: 2,915 more rows]
