# Supplementary material for: The genomic underpinnings of eukaryotic virus taxonomy: creating a sequence-based framework for family-level virus classification
Source: Microbiome. 2018 Feb 20;6:38. doi: 10.1186/s40168-018-0422-7 (PMC5819261; doi:10.1186/s40168-018-0422-7)
Supplement: Supplementary file 7 — Table S7. Classification of viruses from metagenomic data. A full listing of metagenomic sequences analysed by GRAViTy and their provisional assignments. (XLSX 110 kb) [file 40168_2018_422_MOESM7_ESM.xlsx]

## Sheet: Sheet1
Table S7 Classification of viruses from metagenomic data
Baltimore classification	Virus Name	GenBank Accession Number	Sequence description	Host	Sequence source	Taxonomic assignment (Orignal studies)	Taxonomic assignment (reference database)	Taxonomic assignment (updated database)	Finalised taxonomic assignment
Group II: ssDNA viruses	Lytechinus variegatus variable sea urchin associated circular virus	KR528569	Lytechinus variegatus variable sea urchin associated circular virus isolate I0021, complete genome.	invertebrates	Rosario et al., Front. Microbiol., 2015	Unclassified ssDNA viruses	Genomoviridae	Genomoviridae	UTU II.1
Group II: ssDNA viruses	Avon-Heathcote Estuary associated circular virus 25	KM874357	Avon-Heathcote Estuary associated circular virus 25 isolate AHEaCV-25-NZ-1935SG-2012, complete genome.	invertebrates	Dayaram et al., Infection, Genetics and Evolution, 2015	Unclassified ssDNA viruses	Unclassified	Unclassified	UTU II.2
Group II: ssDNA viruses	Avon-Heathcote Estuary associated circular virus 25	KM874355	Avon-Heathcote Estuary associated circular virus 25 isolate AHEaCV-25-NZ-2942CO-2012, complete genome.	invertebrates	Dayaram et al., Infection, Genetics and Evolution, 2015	Unclassified ssDNA viruses	Unclassified	Unclassified	UTU II.2
Group II: ssDNA viruses	Avon-Heathcote Estuary associated circular virus 25	KM874356	Avon-Heathcote Estuary associated circular virus 25 isolate AHEaCV-25-NZ-2250TU-2012, complete genome.	invertebrates	Dayaram et al., Infection, Genetics and Evolution, 2015	Unclassified ssDNA viruses	Unclassified	Unclassified	UTU II.2
Group II: ssDNA viruses	Avon-Heathcote Estuary associated circular virus 25	KM874358	Avon-Heathcote Estuary associated circular virus 25 isolate AHEaCV-25-NZ-3789GA-2012, complete genome.	invertebrates	Dayaram et al., Infection, Genetics and Evolution, 2015	Unclassified ssDNA viruses	Unclassified	Unclassified	UTU II.2
Group II: ssDNA viruses	Avon-Heathcote Estuary associated circular virus 22	KM874351	Avon-Heathcote Estuary associated circular virus 22 isolate AHEaCV-22-NZ-2138TU-2012, complete genome.	invertebrates	Dayaram et al., Infection, Genetics and Evolution, 2015	Unclassified ssDNA viruses	Smacoviridae	Smacoviridae	Smacoviridae
Group II: ssDNA viruses	Avon-Heathcote Estuary associated circular virus 22	KM874352	Avon-Heathcote Estuary associated circular virus 22 isolate AHEaCV-22-NZ-3009SG-2012, complete genome.	invertebrates	Dayaram et al., Infection, Genetics and Evolution, 2015	Unclassified ssDNA viruses	Smacoviridae	Smacoviridae	Smacoviridae
Group II: ssDNA viruses	Avon-Heathcote Estuary associated circular virus 29	KM874366	Avon-Heathcote Estuary associated circular virus 29 isolate AHEaCV-29-NZ-3425C1-2012, complete genome.	invertebrates	Dayaram et al., Infection, Genetics and Evolution, 2015	Unclassified ssDNA viruses	Smacoviridae	Smacoviridae	Smacoviridae
Group II: ssDNA viruses	Avon-Heathcote Estuary associated circular virus 29	KM874367	Avon-Heathcote Estuary associated circular virus 29 isolate AHEaCV-29-NZ-3425C3-2012, complete genome.	invertebrates	Dayaram et al., Infection, Genetics and Evolution, 2015	Unclassified ssDNA viruses	Smacoviridae	Smacoviridae	Smacoviridae
Group II: ssDNA viruses	Avon-Heathcote Estuary associated circular virus 29	KM874368	Avon-Heathcote Estuary associated circular virus 29 isolate AHEaCV-29-NZ-1590TU-2012, complete genome.	invertebrates	Dayaram et al., Infection, Genetics and Evolution, 2015	Unclassified ssDNA viruses	Smacoviridae	Smacoviridae	Smacoviridae
Group II: ssDNA viruses	Avon-Heathcote Estuary associated circular virus 8	KM874310	Avon-Heathcote Estuary associated circular virus 8 isolate AHEaCV-8-NZ-3159C1-2012, complete genome.	invertebrates	Dayaram et al., Infection, Genetics and Evolution, 2015	Unclassified ssDNA viruses	Smacoviridae	Smacoviridae	Smacoviridae
Group II: ssDNA viruses	Avon-Heathcote Estuary associated circular virus 8	KM874311	Avon-Heathcote Estuary associated circular virus 8 isolate AHEaCV-8-NZ-3159C3-2012, complete genome.	invertebrates	Dayaram et al., Infection, Genetics and Evolution, 2015	Unclassified ssDNA viruses	Smacoviridae	Smacoviridae	Smacoviridae
Group II: ssDNA viruses	Avon-Heathcote Estuary associated circular virus 8	KM874312	Avon-Heathcote Estuary associated circular virus 8 isolate AHEaCV-8-NZ-2216TU-2012, complete genome.	invertebrates	Dayaram et al., Infection, Genetics and Evolution, 2015	Unclassified ssDNA viruses	Smacoviridae	Smacoviridae	Smacoviridae
Group II: ssDNA viruses	Avon-Heathcote Estuary associated circular virus 8	KM874313	Avon-Heathcote Estuary associated circular virus 8 isolate AHEaCV-8-NZ-4738GA-2012, complete genome.	invertebrates	Dayaram et al., Infection, Genetics and Evolution, 2015	Unclassified ssDNA viruses	Smacoviridae	Smacoviridae	Smacoviridae
Group II: ssDNA viruses	Avon-Heathcote Estuary associated circular virus 8	KM874314	Avon-Heathcote Estuary associated circular virus 8 isolate AHEaCV-8-NZ-3072SG-2012, complete genome.	invertebrates	Dayaram et al., Infection, Genetics and Evolution, 2015	Unclassified ssDNA viruses	Smacoviridae	Smacoviridae	Smacoviridae
Group II: ssDNA viruses	Farfantepenaeus duorarum pink shrimp associated circular virus	KR528552	Farfantepenaeus duorarum pink shrimp associated circular virus isolate I0066, complete genome.	invertebrates	Rosario et al., Front. Microbiol., 2015	Unclassified ssDNA viruses	Smacoviridae	Unclassified	UTU II.3
Group II: ssDNA viruses	Avon-Heathcote Estuary associated circular virus 27	KM874361	Avon-Heathcote Estuary associated circular virus 27 isolate AHEaCV-27-NZ-3061CO-2012, complete genome.	invertebrates	Dayaram et al., Infection, Genetics and Evolution, 2015	Unclassified ssDNA viruses	Unclassified	Nanoviridae	UTU II.3
Group II: ssDNA viruses	Avon-Heathcote Estuary associated circular virus 27	KM874360	Avon-Heathcote Estuary associated circular virus 27 isolate AHEaCV-27-NZ-2332TU-2012, complete genome.	invertebrates	Dayaram et al., Infection, Genetics and Evolution, 2015	Unclassified ssDNA viruses	Unclassified	Nanoviridae	UTU II.3
Group II: ssDNA viruses	Petrochirus diogenes giant hermit crab associated circular virus	KR528543	Petrochirus diogenes giant hermit crab associated circular virus isolate I0004A, complete genome.	invertebrates	Rosario et al., Front. Microbiol., 2015	Unclassified ssDNA viruses	Unclassified	Nanoviridae	UTU II.3
Group II: ssDNA viruses	Farfantepenaeus duorarum pink shrimp associated circular virus	KR528553	Farfantepenaeus duorarum pink shrimp associated circular virus isolate I0069, complete genome.	invertebrates	Rosario et al., Front. Microbiol., 2015	Unclassified ssDNA viruses	Unclassified	Unclassified	UTU II.3
Group II: ssDNA viruses	Callinectes ornatus blue crab associated circular virus	KR528549	Callinectes ornatus blue crab associated circular virus isolate I0054, complete genome.	invertebrates	Rosario et al., Front. Microbiol., 2015	Unclassified ssDNA viruses	Unclassified	Circoviridae	UTU II.3
Group II: ssDNA viruses	uncultured virus	KX246260	Uncultured virus clone SdaCV1, complete genome.	invertebrates	Jackson et al., PLOS One, 2016	Unclassified ssDNA viruses	Unclassified	Nanoviridae	UTU II.3
Group II: ssDNA viruses	Fiddler Crab associated circular virus	KR528558	Fiddler Crab associated circular virus isolate I0086a, complete genome.	invertebrates	Rosario et al., Front. Microbiol., 2015	Unclassified ssDNA viruses	Unclassified	Nanoviridae	UTU II.3
Group II: ssDNA viruses	Palaemonetes sp. common grass shrimp associated circular virus	KR528568	Palaemonetes sp. common grass shrimp associated circular virus isolate I0006H, complete genome.	invertebrates	Rosario et al., Front. Microbiol., 2015	Unclassified ssDNA viruses	Unclassified	Nanoviridae	UTU II.3
Group II: ssDNA viruses	Littorina sp. associated circular virus	KR528548	Littorina sp. associated circular virus isolate I0041, complete genome.	invertebrates	Rosario et al., Front. Microbiol., 2015	Unclassified ssDNA viruses	Unclassified	Nanoviridae	UTU II.3
Group II: ssDNA viruses	Aiptasia sp. sea anemone associated circular virus	KR528545	Aiptasia sp. sea anemone associated circular virus isolate I0007C3, complete genome.	invertebrates	Rosario et al., Front. Microbiol., 2015	Unclassified ssDNA viruses	Unclassified	Nanoviridae	UTU II.3
Group II: ssDNA viruses	Aiptasia sp. sea anemone associated circular virus	KR528544	Aiptasia sp. sea anemone associated circular virus isolate I0007C2, complete genome.	invertebrates	Rosario et al., Front. Microbiol., 2015	Unclassified ssDNA viruses	Unclassified	Nanoviridae	UTU II.3
Group II: ssDNA viruses	Mytilus sp. clam associated circular virus	KR528562	Mytilus sp. clam associated circular virus isolate I0169, complete genome.	invertebrates	Rosario et al., Front. Microbiol., 2015	Unclassified ssDNA viruses	Unclassified	Nanoviridae	UTU II.3
Group II: ssDNA viruses	Gammarus sp. amphipod associated circular virus	KR528561	Gammarus sp. amphipod associated circular virus isolate I0153, complete genome.	invertebrates	Rosario et al., Front. Microbiol., 2015	Unclassified ssDNA viruses	Unclassified	Circoviridae	UTU II.3
Group II: ssDNA viruses	Didemnum sp. Sea Squirt associated virus	KR528547	Didemnum sp. Sea Squirt associated virus isolate I0026A7, complete genome.	invertebrates	Rosario et al., Front. Microbiol., 2015	Unclassified ssDNA viruses	Unclassified	Circoviridae	UTU II.3
Group II: ssDNA viruses	Avon-Heathcote Estuary associated circular virus 24	KM874354	Avon-Heathcote Estuary associated circular virus 24 isolate AHEaCV-24-NZ-2183TU-2913, complete genome.	invertebrates	Dayaram et al., Infection, Genetics and Evolution, 2015	Unclassified ssDNA viruses	Unclassified	Circoviridae	UTU II.3
Group II: ssDNA viruses	Marine snail associated circular virus	KR528554	Marine snail associated circular virus isolate I0084, complete genome.	invertebrates	Rosario et al., Front. Microbiol., 2015	Unclassified ssDNA viruses	Unclassified	Circoviridae	UTU II.3
Group II: ssDNA viruses	Palaemonetes intermedius brackish grass shrimp associated circular virus	KR528551	Palaemonetes intermedius brackish grass shrimp associated circular virus isolate I0059, complete genome.	invertebrates	Rosario et al., Front. Microbiol., 2015	Unclassified ssDNA viruses	Unclassified	Nanoviridae	UTU II.3
Group II: ssDNA viruses	Hermit crab associated circular virus	KR528556	Hermit crab associated circular virus isolate I0085A5, complete genome.	invertebrates	Rosario et al., Front. Microbiol., 2015	Unclassified ssDNA viruses	Unclassified	Nanoviridae	UTU II.3
Group II: ssDNA viruses	Hermit crab associated circular virus	KR528555	Hermit crab associated circular virus isolate I0085A4, complete genome.	invertebrates	Rosario et al., Front. Microbiol., 2015	Unclassified ssDNA viruses	Unclassified	Nanoviridae	UTU II.3
Group II: ssDNA viruses	Paramuricea placomus associated circular virus	KR528566	Paramuricea placomus associated circular virus isolate I0351, complete genome.	invertebrates	Rosario et al., Front. Microbiol., 2015	Unclassified ssDNA viruses	Circoviridae	Unclassified	Circoviridae
Group II: ssDNA viruses	Circoviridae 18 LDMD-2013	KF133825	Circoviridae 18 LDMD-2013, complete genome.	environment	McDaniel et al., Environ Microbiol., 2014	Unclassified ssDNA viruses	Circoviridae	Unclassified	Circoviridae
Group II: ssDNA viruses	Circoviridae 12 LDMD-2013	KF133819	Circoviridae 12 LDMD-2013, complete genome.	environment	McDaniel et al., Environ Microbiol., 2014	Unclassified ssDNA viruses	Circoviridae	Circoviridae	Circoviridae
Group II: ssDNA viruses	uncultured virus	KX246263	Uncultured virus clone PcaCV3, complete genome.	invertebrates	Jackson et al., PLOS One, 2016	Unclassified ssDNA viruses	Circoviridae	Unclassified	Circoviridae
Group II: ssDNA viruses	Circoviridae 8 LDMD-2013	KF133815	Circoviridae 8 LDMD-2013, complete genome.	environment	McDaniel et al., Environ Microbiol., 2014	Unclassified ssDNA viruses	Circoviridae	Circoviridae	Circoviridae
Group II: ssDNA viruses	Circoviridae 7 LDMD-2013	KF133814	Circoviridae 7 LDMD-2013, complete genome.	environment	McDaniel et al., Environ Microbiol., 2014	Unclassified ssDNA viruses	Circoviridae	Circoviridae	Circoviridae
Group II: ssDNA viruses	Circoviridae 16 LDMD-2013	KF133823	Circoviridae 16 LDMD-2013, complete genome.	environment	McDaniel et al., Environ Microbiol., 2014	Unclassified ssDNA viruses	Circoviridae	Circoviridae	Circoviridae
Group II: ssDNA viruses	Avon-Heathcote Estuary associated circular virus 3	KM874295	Avon-Heathcote Estuary associated circular virus 3 isolate AHEaCV-3-NZ-3030C2-2012, complete genome.	invertebrates	Dayaram et al., Infection, Genetics and Evolution, 2015	Unclassified ssDNA viruses	Circoviridae	Circoviridae	Circoviridae
Group II: ssDNA viruses	Avon-Heathcote Estuary associated circular virus 3	KM874296	Avon-Heathcote Estuary associated circular virus 3 isolate AHEaCV-3-NZ-3030C3-2012, complete genome.	invertebrates	Dayaram et al., Infection, Genetics and Evolution, 2015	Unclassified ssDNA viruses	Circoviridae	Circoviridae	Circoviridae
Group II: ssDNA viruses	Avon-Heathcote Estuary associated circular virus 3	KM874297	Avon-Heathcote Estuary associated circular virus 3 isolate AHEaCV-3-NZ-3887G-2012, complete genome.	invertebrates	Dayaram et al., Infection, Genetics and Evolution, 2015	Unclassified ssDNA viruses	Circoviridae	Circoviridae	Circoviridae
Group II: ssDNA viruses	Palaemonetes kadiakensis Mississippi grass shrimp associated circular virus	KR528560	Palaemonetes kadiakensis Mississippi grass shrimp associated circular virus isolate I0099, complete genome.	invertebrates	Rosario et al., Front. Microbiol., 2015	Unclassified ssDNA viruses	Circoviridae	Circoviridae	Circoviridae
Group II: ssDNA viruses	Circoviridae 6 LDMD-2013	KF133813	Circoviridae 6 LDMD-2013, complete genome.	environment	McDaniel et al., Environ Microbiol., 2014	Unclassified ssDNA viruses	Circoviridae	Circoviridae	Circoviridae
Group II: ssDNA viruses	Avon-Heathcote Estuary associated circular virus 11	KM874324	Avon-Heathcote Estuary associated circular virus 11 isolate AHEaCV-11-NZ-3371C2-2012, complete genome.	invertebrates	Dayaram et al., Infection, Genetics and Evolution, 2015	Unclassified ssDNA viruses	Circoviridae	Circoviridae	Circoviridae
Group II: ssDNA viruses	Avon-Heathcote Estuary associated circular virus 11	KM874326	Avon-Heathcote Estuary associated circular virus 11 isolate AHEaCV-11-NZ-3130SG-2012, complete genome.	invertebrates	Dayaram et al., Infection, Genetics and Evolution, 2015	Unclassified ssDNA viruses	Circoviridae	Circoviridae	Circoviridae
Group II: ssDNA viruses	Avon-Heathcote Estuary associated circular virus 11	KM874327	Avon-Heathcote Estuary associated circular virus 11 isolate AHEaCV-11-NZ-2256TU-2012, complete genome.	invertebrates	Dayaram et al., Infection, Genetics and Evolution, 2015	Unclassified ssDNA viruses	Circoviridae	Circoviridae	Circoviridae
Group II: ssDNA viruses	Avon-Heathcote Estuary associated circular virus 11	KM874323	Avon-Heathcote Estuary associated circular virus 11 isolate AHEaCV-11-NZ-3371C1-2012, complete genome.	invertebrates	Dayaram et al., Infection, Genetics and Evolution, 2015	Unclassified ssDNA viruses	Circoviridae	Circoviridae	Circoviridae
Group II: ssDNA viruses	Avon-Heathcote Estuary associated circular virus 11	KM874325	Avon-Heathcote Estuary associated circular virus 11 isolate AHEaCV-11-NZ-3371C3-2012, complete genome.	invertebrates	Dayaram et al., Infection, Genetics and Evolution, 2015	Unclassified ssDNA viruses	Circoviridae	Circoviridae	Circoviridae
Group II: ssDNA viruses	Avon-Heathcote Estuary associated circular virus 26	KM874359	Avon-Heathcote Estuary associated circular virus 26 isolate AHEaCV-26-NZ-2311TU-2012, complete genome.	invertebrates	Dayaram et al., Infection, Genetics and Evolution, 2015	Unclassified ssDNA viruses	Circoviridae	Circoviridae	Circoviridae
Group II: ssDNA viruses	Avon-Heathcote Estuary associated circular virus 16	KM874340	Avon-Heathcote Estuary associated circular virus 16 isolate AHEaCV-16-NZ-3310C1-2012, complete genome.	invertebrates	Dayaram et al., Infection, Genetics and Evolution, 2015	Unclassified ssDNA viruses	Circoviridae	Circoviridae	Circoviridae
Group II: ssDNA viruses	Avon-Heathcote Estuary associated circular virus 16	KM874342	Avon-Heathcote Estuary associated circular virus 16 isolate AHEaCV-16-NZ-2991SG-2012, complete genome.	invertebrates	Dayaram et al., Infection, Genetics and Evolution, 2015	Unclassified ssDNA viruses	Circoviridae	Circoviridae	Circoviridae
Group II: ssDNA viruses	Avon-Heathcote Estuary associated circular virus 16	KM874341	Avon-Heathcote Estuary associated circular virus 16 isolate AHEaCV-16-NZ-3310C3-2012, complete genome.	invertebrates	Dayaram et al., Infection, Genetics and Evolution, 2015	Unclassified ssDNA viruses	Circoviridae	Circoviridae	Circoviridae
Group II: ssDNA viruses	Avon-Heathcote Estuary associated circular virus 12	KM874328	Avon-Heathcote Estuary associated circular virus 12 isolate AHEaCV-12-NZ-3316C1-2012, complete genome.	invertebrates	Dayaram et al., Infection, Genetics and Evolution, 2015	Unclassified ssDNA viruses	Circoviridae	Circoviridae	Circoviridae
Group II: ssDNA viruses	Artemia melana sponge associated circular genome	KR528564	Artemia melana sponge associated circular genome isolate I0307, complete genome.	invertebrates	Rosario et al., Front. Microbiol., 2015	Unclassified ssDNA viruses	Circoviridae	Circoviridae	Circoviridae
Group II: ssDNA viruses	Primnoa pacifica coral associated circular virus	KR528565	Primnoa pacifica coral associated circular virus isolate I0345, complete genome.	invertebrates	Rosario et al., Front. Microbiol., 2015	Unclassified ssDNA viruses	Circoviridae	Circoviridae	Circoviridae
Group II: ssDNA viruses	uncultured virus	KX246258	Uncultured virus clone AfaCV5, complete genome.	invertebrates	Jackson et al., PLOS One, 2016	Unclassified ssDNA viruses	Circoviridae	Circoviridae	Circoviridae
Group II: ssDNA viruses	Avon-Heathcote Estuary associated circular virus 1	KM874290	Avon-Heathcote Estuary associated circular virus 1 isolate AHEaCV-1-NZ-2981C1-2012, complete genome.	invertebrates	Dayaram et al., Infection, Genetics and Evolution, 2015	Unclassified ssDNA viruses	Circoviridae	Circoviridae	Circoviridae
Group II: ssDNA viruses	Avon-Heathcote Estuary associated circular virus 1	KM874291	Avon-Heathcote Estuary associated circular virus 1 isolate AHEaCV-1-NZ-2981C2-2012, complete genome.	invertebrates	Dayaram et al., Infection, Genetics and Evolution, 2015	Unclassified ssDNA viruses	Circoviridae	Circoviridae	Circoviridae
Group II: ssDNA viruses	Circoviridae 10 LDMD-2013	KF133817	Circoviridae 10 LDMD-2013, complete genome.	environment	McDaniel et al., Environ Microbiol., 2014	Unclassified ssDNA viruses	Circoviridae	Circoviridae	Circoviridae
Group II: ssDNA viruses	Avon-Heathcote Estuary associated circular virus 20	KM874348	Avon-Heathcote Estuary associated circular virus 20 isolate AHEaCV-20-NZ-4957GA-2012, complete genome.	invertebrates	Dayaram et al., Infection, Genetics and Evolution, 2015	Unclassified ssDNA viruses	Circoviridae	Circoviridae	Circoviridae
Group II: ssDNA viruses	Avon-Heathcote Estuary associated circular virus 20	KM874349	Avon-Heathcote Estuary associated circular virus 20 isolate AHEaCV-20-NZ-2283TU-2012, complete genome.	invertebrates	Dayaram et al., Infection, Genetics and Evolution, 2015	Unclassified ssDNA viruses	Circoviridae	Circoviridae	Circoviridae
Group II: ssDNA viruses	Avon-Heathcote Estuary associated circular virus 18	KM874344	Avon-Heathcote Estuary associated circular virus 18 isolate AHEaCV-17-NZ-2032GA-2012, complete genome.	invertebrates	Dayaram et al., Infection, Genetics and Evolution, 2015	Unclassified ssDNA viruses	Circoviridae	Circoviridae	Circoviridae
Group II: ssDNA viruses	Avon-Heathcote Estuary associated circular virus 17	KM874345	Avon-Heathcote Estuary associated circular virus 17 isolate AHEaCV-17-NZ-2032CO-2012, complete genome.	invertebrates	Dayaram et al., Infection, Genetics and Evolution, 2015	Unclassified ssDNA viruses	Circoviridae	Circoviridae	Circoviridae
Group II: ssDNA viruses	Avon-Heathcote Estuary associated circular virus 17	KM874343	Avon-Heathcote Estuary associated circular virus 17 isolate AHEaCV-17-NZ-2032TU-2012, complete genome.	invertebrates	Dayaram et al., Infection, Genetics and Evolution, 2015	Unclassified ssDNA viruses	Circoviridae	Circoviridae	Circoviridae
Group II: ssDNA viruses	Callinectes sapidus associated circular virus	KR528550	Callinectes sapidus associated circular virus isolate I0056, complete genome.	invertebrates	Rosario et al., Front. Microbiol., 2015	Unclassified ssDNA viruses	Circoviridae	Circoviridae	Circoviridae
Group II: ssDNA viruses	Avon-Heathcote Estuary associated circular virus 10	KM874320	Avon-Heathcote Estuary associated circular virus 10 isolate AHEaCV-10-NZ-3241C3-2012, complete genome.	invertebrates	Dayaram et al., Infection, Genetics and Evolution, 2015	Unclassified ssDNA viruses	Circoviridae	Circoviridae	Circoviridae
Group II: ssDNA viruses	Avon-Heathcote Estuary associated circular virus 10	KM874322	Avon-Heathcote Estuary associated circular virus 10 isolate AHEaCV-10-NZ-2599SG-2012, complete genome.	invertebrates	Dayaram et al., Infection, Genetics and Evolution, 2015	Unclassified ssDNA viruses	Circoviridae	Circoviridae	Circoviridae
Group II: ssDNA viruses	Avon-Heathcote Estuary associated circular virus 10	KM874319	Avon-Heathcote Estuary associated circular virus 10 isolate AHEaCV-10-NZ-3241C2-2012, complete genome.	invertebrates	Dayaram et al., Infection, Genetics and Evolution, 2015	Unclassified ssDNA viruses	Circoviridae	Circoviridae	Circoviridae
Group II: ssDNA viruses	Avon-Heathcote Estuary associated circular virus 10	KM874321	Avon-Heathcote Estuary associated circular virus 10 isolate AHEaCV-10-NZ-4985GA-2012, complete genome.	invertebrates	Dayaram et al., Infection, Genetics and Evolution, 2015	Unclassified ssDNA viruses	Circoviridae	Circoviridae	Circoviridae
Group II: ssDNA viruses	uncultured virus	KX246255	Uncultured virus clone AfaCV3, complete genome.	invertebrates	Jackson et al., PLOS One, 2016	Unclassified ssDNA viruses	Circoviridae	Circoviridae	Circoviridae
Group II: ssDNA viruses	Avon-Heathcote Estuary associated circular virus 5	KM874301	Avon-Heathcote Estuary associated circular virus 5 isolate AHEaCV-5-NZ-3091C2-2012, complete genome.	invertebrates	Dayaram et al., Infection, Genetics and Evolution, 2015	Unclassified ssDNA viruses	Circoviridae	Circoviridae	Circoviridae
Group II: ssDNA viruses	Avon-Heathcote Estuary associated circular virus 5	KM874303	Avon-Heathcote Estuary associated circular virus 5 isolate AHEaCV-5-NZ-4834GA-2012, complete genome.	invertebrates	Dayaram et al., Infection, Genetics and Evolution, 2015	Unclassified ssDNA viruses	Circoviridae	Circoviridae	Circoviridae
Group II: ssDNA viruses	Avon-Heathcote Estuary associated circular virus 5	KM874302	Avon-Heathcote Estuary associated circular virus 5 isolate AHEaCV-5-NZ-3091C3-2012, complete genome.	invertebrates	Dayaram et al., Infection, Genetics and Evolution, 2015	Unclassified ssDNA viruses	Circoviridae	Circoviridae	Circoviridae
Group II: ssDNA viruses	uncultured virus	KX246264	Uncultured virus clone PcaCV2, complete genome.	invertebrates	Jackson et al., PLOS One, 2016	Unclassified ssDNA viruses	Circoviridae	Circoviridae	Circoviridae
Group II: ssDNA viruses	Circoviridae 21 LDMD-2013	KF133828	Circoviridae 21 LDMD-2013, complete genome.	environment	McDaniel et al., Environ Microbiol., 2014	Unclassified ssDNA viruses	Circoviridae	Circoviridae	Circoviridae
Group II: ssDNA viruses	Circoviridae 1 LDMD-2013	KF133807	Circoviridae 1 LDMD-2013, complete genome.	environment	McDaniel et al., Environ Microbiol., 2014	Unclassified ssDNA viruses	Circoviridae	Circoviridae	Circoviridae
Group II: ssDNA viruses	uncultured virus	KX246256	Uncultured virus clone AfaCV4, complete genome.	invertebrates	Jackson et al., PLOS One, 2016	Unclassified ssDNA viruses	Circoviridae	Circoviridae	Circoviridae
Group II: ssDNA viruses	Circoviridae 4 LDMD-2013	KF133811	Circoviridae 4 LDMD-2013, complete genome.	environment	McDaniel et al., Environ Microbiol., 2014	Unclassified ssDNA viruses	Circoviridae	Circoviridae	Circoviridae
Group II: ssDNA viruses	Circoviridae 17 LDMD-2013	KF133824	Circoviridae 17 LDMD-2013, complete genome.	environment	McDaniel et al., Environ Microbiol., 2014	Unclassified ssDNA viruses	Circoviridae	Circoviridae	Circoviridae
Group II: ssDNA viruses	Avon-Heathcote Estuary associated circular virus 19	KM874347	Avon-Heathcote Estuary associated circular virus 19 isolate AHEaCV-19-NZ-4942GA-2012, complete genome.	invertebrates	Dayaram et al., Infection, Genetics and Evolution, 2015	Unclassified ssDNA viruses	Circoviridae	Circoviridae	Circoviridae
Group II: ssDNA viruses	Avon-Heathcote Estuary associated circular virus 15	KM874337	Avon-Heathcote Estuary associated circular virus 15 isolate AHEaCV-15-NZ-3424C2-2012, complete genome.	invertebrates	Dayaram et al., Infection, Genetics and Evolution, 2015	Unclassified ssDNA viruses	Circoviridae	Circoviridae	Circoviridae
Group II: ssDNA viruses	Avon-Heathcote Estuary associated circular virus 15	KM874338	Avon-Heathcote Estuary associated circular virus 15 isolate AHEaCV-15-NZ-2320TU-2012, complete genome.	invertebrates	Dayaram et al., Infection, Genetics and Evolution, 2015	Unclassified ssDNA viruses	Circoviridae	Circoviridae	Circoviridae
Group II: ssDNA viruses	Avon-Heathcote Estuary associated circular virus 15	KM874336	Avon-Heathcote Estuary associated circular virus 15 isolate AHEaCV-15-NZ-3424C1-2012, complete genome.	invertebrates	Dayaram et al., Infection, Genetics and Evolution, 2015	Unclassified ssDNA viruses	Circoviridae	Circoviridae	Circoviridae
Group II: ssDNA viruses	Avon-Heathcote Estuary associated circular virus 15	KM874339	Avon-Heathcote Estuary associated circular virus 15 isolate AHEaCV-15-NZ-2957SG-2012, complete genome.	invertebrates	Dayaram et al., Infection, Genetics and Evolution, 2015	Unclassified ssDNA viruses	Circoviridae	Circoviridae	Circoviridae
Group II: ssDNA viruses	Circoviridae 3 LDMD-2013	KF133810	Circoviridae 3 LDMD-2013, complete genome.	environment	McDaniel et al., Environ Microbiol., 2014	Unclassified ssDNA viruses	Circoviridae	Circoviridae	Circoviridae
Group II: ssDNA viruses	uncultured virus	KX246259	Uncultured virus clone SdaCV2, complete genome.	invertebrates	Jackson et al., PLOS One, 2016	Unclassified ssDNA viruses	Circoviridae	Circoviridae	Circoviridae
Group II: ssDNA viruses	Circoviridae 9 LDMD-2013	KF133816	Circoviridae 9 LDMD-2013, complete genome.	environment	McDaniel et al., Environ Microbiol., 2014	Unclassified ssDNA viruses	Circoviridae	Circoviridae	Circoviridae
Group II: ssDNA viruses	Avon-Heathcote Estuary associated circular virus 4	KM874298	Avon-Heathcote Estuary associated circular virus 4 isolate AHEaCV-4-NZ-3049C1-2012, complete genome.	invertebrates	Dayaram et al., Infection, Genetics and Evolution, 2015	Unclassified ssDNA viruses	Circoviridae	Circoviridae	Circoviridae
Group II: ssDNA viruses	Avon-Heathcote Estuary associated circular virus 4	KM874300	Avon-Heathcote Estuary associated circular virus 4 isolate AHEaCV-4-NZ-3049C3-2012, complete genome.	invertebrates	Dayaram et al., Infection, Genetics and Evolution, 2015	Unclassified ssDNA viruses	Circoviridae	Circoviridae	Circoviridae
Group II: ssDNA viruses	Avon-Heathcote Estuary associated circular virus 4	KM874299	Avon-Heathcote Estuary associated circular virus 4 isolate AHEaCV-4-NZ-3049C2-2012, complete genome.	invertebrates	Dayaram et al., Infection, Genetics and Evolution, 2015	Unclassified ssDNA viruses	Circoviridae	Circoviridae	Circoviridae
Group II: ssDNA viruses	uncultured virus	KX246262	Uncultured virus clone PcaCV4, complete genome.	invertebrates	Jackson et al., PLOS One, 2016	Unclassified ssDNA viruses	Circoviridae	Circoviridae	Circoviridae
Group II: ssDNA viruses	uncultured virus	KX246261	Uncultured virus clone PcaCV1, complete genome.	invertebrates	Jackson et al., PLOS One, 2016	Unclassified ssDNA viruses	Circoviridae	Circoviridae	Circoviridae
Group II: ssDNA viruses	Avon-Heathcote Estuary associated circular virus 21	KM874350	Avon-Heathcote Estuary associated circular virus 21 isolate AHEaCV-21-NZ-2050TU-2012, complete genome.	invertebrates	Dayaram et al., Infection, Genetics and Evolution, 2015	Unclassified ssDNA viruses	Circoviridae	Circoviridae	Circoviridae
Group II: ssDNA viruses	Circoviridae 14 LDMD-2013	KF133821	Circoviridae 14 LDMD-2013, complete genome.	environment	McDaniel et al., Environ Microbiol., 2014	Unclassified ssDNA viruses	Circoviridae	Circoviridae	Circoviridae
Group II: ssDNA viruses	Circoviridae 2 LDMD-2013	KF133808	Circoviridae 2 LDMD-2013, complete genome.	environment	McDaniel et al., Environ Microbiol., 2014	Unclassified ssDNA viruses	Circoviridae	Circoviridae	Circoviridae
Group II: ssDNA viruses	Avon-Heathcote Estuary associated circular virus 14	KM874333	Avon-Heathcote Estuary associated circular virus 14 isolate AHEaCV-14-NZ-4781GA-2012, complete genome.	invertebrates	Dayaram et al., Infection, Genetics and Evolution, 2015	Unclassified ssDNA viruses	Circoviridae	Circoviridae	Circoviridae
Group II: ssDNA viruses	Avon-Heathcote Estuary associated circular virus 14	KM874335	Avon-Heathcote Estuary associated circular virus 14 isolate AHEaCV-14-NZ-2438TU-2012, complete genome.	invertebrates	Dayaram et al., Infection, Genetics and Evolution, 2015	Unclassified ssDNA viruses	Circoviridae	Circoviridae	Circoviridae
Group II: ssDNA viruses	Avon-Heathcote Estuary associated circular virus 14	KM874332	Avon-Heathcote Estuary associated circular virus 14 isolate AHEaCV-14-NZ-3348C3-2012, complete genome.	invertebrates	Dayaram et al., Infection, Genetics and Evolution, 2015	Unclassified ssDNA viruses	Circoviridae	Circoviridae	Circoviridae
Group II: ssDNA viruses	Avon-Heathcote Estuary associated circular virus 14	KM874334	Avon-Heathcote Estuary associated circular virus 14 isolate AHEaCV-14-NZ-3341SG-2012, complete genome.	invertebrates	Dayaram et al., Infection, Genetics and Evolution, 2015	Unclassified ssDNA viruses	Circoviridae	Circoviridae	Circoviridae
Group II: ssDNA viruses	Avon-Heathcote Estuary associated circular virus 18	KM874346	Avon-Heathcote Estuary associated circular virus 18 isolate AHEaCV-18-NZ-4778GA-2012, complete genome.	invertebrates	Dayaram et al., Infection, Genetics and Evolution, 2015	Unclassified ssDNA viruses	Circoviridae	Circoviridae	Circoviridae
Group II: ssDNA viruses	Avon-Heathcote Estuary associated circular virus 13	KM874331	Avon-Heathcote Estuary associated circular virus 13 isolate AHEaCV-13-NZ-4754GA-2012, complete genome.	invertebrates	Dayaram et al., Infection, Genetics and Evolution, 2015	Unclassified ssDNA viruses	Circoviridae	Circoviridae	Circoviridae
Group II: ssDNA viruses	Avon-Heathcote Estuary associated circular virus 13	KM874329	Avon-Heathcote Estuary associated circular virus 13 isolate AHEaCV-13-NZ-3331CO-2012, complete genome.	invertebrates	Dayaram et al., Infection, Genetics and Evolution, 2015	Unclassified ssDNA viruses	Circoviridae	Circoviridae	Circoviridae
Group II: ssDNA viruses	Avon-Heathcote Estuary associated circular virus 13	KM874330	Avon-Heathcote Estuary associated circular virus 13 isolate AHEaCV-13-NZ-1986SG-2012, complete genome.	invertebrates	Dayaram et al., Infection, Genetics and Evolution, 2015	Unclassified ssDNA viruses	Circoviridae	Circoviridae	Circoviridae
Group II: ssDNA viruses	Avon-Heathcote Estuary associated circular virus 23	KM874353	Avon-Heathcote Estuary associated circular virus 23 isolate AHEaCV-23-NZ-2161TU-2012, complete genome.	invertebrates	Dayaram et al., Infection, Genetics and Evolution, 2015	Unclassified ssDNA viruses	Circoviridae	Circoviridae	Circoviridae
Group II: ssDNA viruses	Circoviridae 11 LDMD-2013	KF133818	Circoviridae 11 LDMD-2013, complete genome.	environment	McDaniel et al., Environ Microbiol., 2014	Unclassified ssDNA viruses	Circoviridae	Circoviridae	Circoviridae
Group II: ssDNA viruses	Circoviridae 5 LDMD-2013	KF133812	Circoviridae 5 LDMD-2013, complete genome.	environment	McDaniel et al., Environ Microbiol., 2014	Unclassified ssDNA viruses	Circoviridae	Circoviridae	Circoviridae
Group II: ssDNA viruses	Circoviridae 20 LDMD-2013	KF133827	Circoviridae 20 LDMD-2013, complete genome.	environment	McDaniel et al., Environ Microbiol., 2014	Unclassified ssDNA viruses	Circoviridae	Circoviridae	Circoviridae
Group II: ssDNA viruses	Circoviridae 13 LDMD-2013	KF133820	Circoviridae 13 LDMD-2013, complete genome.	environment	McDaniel et al., Environ Microbiol., 2014	Unclassified ssDNA viruses	Circoviridae	Circoviridae	Circoviridae
Group II: ssDNA viruses	Didemnum sp. Sea Squirt associated virus	KR528546	Didemnum sp. Sea Squirt associated virus isolate I0026A4, complete genome.	invertebrates	Rosario et al., Front. Microbiol., 2015	Unclassified ssDNA viruses	Circoviridae	Circoviridae	Circoviridae
Group II: ssDNA viruses	Calanoida sp. copepod associated circular virus	KR528563	Calanoida sp. copepod associated circular virus isolate I0298, complete genome.	invertebrates	Rosario et al., Front. Microbiol., 2015	Unclassified ssDNA viruses	Circoviridae	Circoviridae	Circoviridae
Group II: ssDNA viruses	Circoviridae 15 LDMD-2013	KF133822	Circoviridae 15 LDMD-2013, complete genome.	environment	McDaniel et al., Environ Microbiol., 2014	Unclassified ssDNA viruses	Circoviridae	Circoviridae	Circoviridae
Group II: ssDNA viruses	uncultured virus	KX246257	Uncultured virus clone AfaCV2, complete genome.	invertebrates	Jackson et al., PLOS One, 2016	Unclassified ssDNA viruses	Circoviridae	Circoviridae	Circoviridae
Group II: ssDNA viruses	Avon-Heathcote Estuary associated circular virus 7	KM874309	Avon-Heathcote Estuary associated circular virus 7 isolate AHEaCV-7-NZ-3107C3-2012, complete genome.	invertebrates	Dayaram et al., Infection, Genetics and Evolution, 2015	Unclassified ssDNA viruses	Circoviridae	Circoviridae	Circoviridae
Group II: ssDNA viruses	Avon-Heathcote Estuary associated circular virus 9	KM874315	Avon-Heathcote Estuary associated circular virus 9 isolate AHEaCV-9-NZ-3171C1-2012, complete genome.	invertebrates	Dayaram et al., Infection, Genetics and Evolution, 2015	Unclassified ssDNA viruses	Circoviridae	Circoviridae	Circoviridae
Group II: ssDNA viruses	Avon-Heathcote Estuary associated circular virus 9	KM874316	Avon-Heathcote Estuary associated circular virus 9 isolate AHEaCV-9-NZ-3171C3-2012, complete genome.	invertebrates	Dayaram et al., Infection, Genetics and Evolution, 2015	Unclassified ssDNA viruses	Circoviridae	Circoviridae	Circoviridae
Group II: ssDNA viruses	Avon-Heathcote Estuary associated circular virus 9	KM874317	Avon-Heathcote Estuary associated circular virus 9 isolate AHEaCV-9-NZ-4424GA-2012, complete genome.	invertebrates	Dayaram et al., Infection, Genetics and Evolution, 2015	Unclassified ssDNA viruses	Circoviridae	Circoviridae	Circoviridae
Group II: ssDNA viruses	Avon-Heathcote Estuary associated circular virus 9	KM874318	Avon-Heathcote Estuary associated circular virus 9 isolate AHEaCV-9-NZ-3131SG-2012, complete genome.	invertebrates	Dayaram et al., Infection, Genetics and Evolution, 2015	Unclassified ssDNA viruses	Circoviridae	Circoviridae	Circoviridae
Group II: ssDNA viruses	Avon-Heathcote Estuary associated circular virus 6	KM874304	Avon-Heathcote Estuary associated circular virus 6 isolate AHEaCV-6-NZ-3103C1-2012, complete genome.	invertebrates	Dayaram et al., Infection, Genetics and Evolution, 2015	Unclassified ssDNA viruses	Circoviridae	Circoviridae	Circoviridae
Group II: ssDNA viruses	Avon-Heathcote Estuary associated circular virus 6	KM874307	Avon-Heathcote Estuary associated circular virus 6 isolate AHEaCV-6-NZ-2194TU-2012, complete genome.	invertebrates	Dayaram et al., Infection, Genetics and Evolution, 2015	Unclassified ssDNA viruses	Circoviridae	Circoviridae	Circoviridae
Group II: ssDNA viruses	Avon-Heathcote Estuary associated circular virus 6	KM874305	Avon-Heathcote Estuary associated circular virus 6 isolate AHEaCV-6-NZ-3103C3-2012, complete genome.	invertebrates	Dayaram et al., Infection, Genetics and Evolution, 2015	Unclassified ssDNA viruses	Circoviridae	Circoviridae	Circoviridae
Group II: ssDNA viruses	Avon-Heathcote Estuary associated circular virus 6	KM874306	Avon-Heathcote Estuary associated circular virus 6 isolate AHEaCV-6-NZ-2974SG-2012, complete genome.	invertebrates	Dayaram et al., Infection, Genetics and Evolution, 2015	Unclassified ssDNA viruses	Circoviridae	Circoviridae	Circoviridae
Group II: ssDNA viruses	Avon-Heathcote Estuary associated circular virus 6	KM874308	Avon-Heathcote Estuary associated circular virus 6 isolate AHEaCV-6-NZ-4645GA-2012, complete genome.	invertebrates	Dayaram et al., Infection, Genetics and Evolution, 2015	Unclassified ssDNA viruses	Circoviridae	Circoviridae	Circoviridae
Group II: ssDNA viruses	Avon-Heathcote Estuary associated circular virus 2	KM874294	Avon-Heathcote Estuary associated circular virus 2 isolate AHEaCV-2-NZ-3024C3-2012, complete genome.	invertebrates	Dayaram et al., Infection, Genetics and Evolution, 2015	Unclassified ssDNA viruses	Circoviridae	Circoviridae	Circoviridae
Group II: ssDNA viruses	Avon-Heathcote Estuary associated circular virus 2	KM874292	Avon-Heathcote Estuary associated circular virus 2 isolate AHEaCV-2-NZ-3024C1-2012, complete genome.	invertebrates	Dayaram et al., Infection, Genetics and Evolution, 2015	Unclassified ssDNA viruses	Circoviridae	Circoviridae	Circoviridae
Group II: ssDNA viruses	Avon-Heathcote Estuary associated circular virus 2	KM874293	Avon-Heathcote Estuary associated circular virus 2 isolate AHEaCV-2-NZ-3024C2-2012, complete genome.	invertebrates	Dayaram et al., Infection, Genetics and Evolution, 2015	Unclassified ssDNA viruses	Circoviridae	Circoviridae	Circoviridae
Group II: ssDNA viruses	Circoviridae 19 LDMD-2013	KF133826	Circoviridae 19 LDMD-2013, complete genome.	environment	McDaniel et al., Environ Microbiol., 2014	Unclassified ssDNA viruses	Circoviridae	Circoviridae	Circoviridae
Group II: ssDNA viruses	Hermit crab associated circular genome	KR528557	Hermit crab associated circular genome isolate I0085b, complete genome.	invertebrates	Rosario et al., Front. Microbiol., 2015	Unclassified ssDNA viruses	Circoviridae	Circoviridae	Circoviridae
Group II: ssDNA viruses	Fiddler Crab associated circular virus	KR528559	Fiddler Crab associated circular virus isolate I0086b, complete genome.	invertebrates	Rosario et al., Front. Microbiol., 2015	Unclassified ssDNA viruses	Unclassified	Unclassified	UTU II.4
Group II: ssDNA viruses	Sicyonia brevirostris associated circular virus	KR528567	Sicyonia brevirostris associated circular virus isolate I0722, complete genome.	invertebrates	Rosario et al., Front. Microbiol., 2015	Unclassified ssDNA viruses	Unclassified	Unclassified	UTU II.5
Group II: ssDNA viruses	Avon-Heathcote Estuary associated circular virus 28	KM874364	Avon-Heathcote Estuary associated circular virus 28 isolate AHEaCV-28-NZ-2426SG-2012, complete genome.	invertebrates	Dayaram et al., Infection, Genetics and Evolution, 2015	Unclassified ssDNA viruses	Unclassified	Unclassified	UTU II.6
Group II: ssDNA viruses	Avon-Heathcote Estuary associated circular virus 28	KM874362	Avon-Heathcote Estuary associated circular virus 28 isolate AHEaCV-28-NZ-3281C3-2012, complete genome.	invertebrates	Dayaram et al., Infection, Genetics and Evolution, 2015	Unclassified ssDNA viruses	Unclassified	Unclassified	UTU II.6
Group II: ssDNA viruses	Avon-Heathcote Estuary associated circular virus 28	KM874363	Avon-Heathcote Estuary associated circular virus 28 isolate AHEaCV-28-NZ-3281GA-2012, complete genome.	invertebrates	Dayaram et al., Infection, Genetics and Evolution, 2015	Unclassified ssDNA viruses	Unclassified	Unclassified	UTU II.6
Group II: ssDNA viruses	Avon-Heathcote Estuary associated circular virus 28	KM874365	Avon-Heathcote Estuary associated circular virus 28 isolate AHEaCV-28-NZ-2208TU-2012, complete genome.	invertebrates	Dayaram et al., Infection, Genetics and Evolution, 2015	Unclassified ssDNA viruses	Unclassified	Unclassified	UTU II.6
Group III: dsRNA viruses	Beihai hypo-like virus 1	KX883006	Beihai hypo-like virus 1 strain BHZC36965 polyprotein gene, complete cds.	invertebrates	Shi et al, Nature, 2016	Hypo	Hypoviridae	Hypoviridae	Hypoviridae
Group III: dsRNA viruses	Wuhan insect virus 14	KX883007	Wuhan insect virus 14 strain WHZM10168 polyprotein gene, complete cds.	invertebrates	Shi et al, Nature, 2016	Hypo	Hypoviridae	Hypoviridae	Hypoviridae
Group III: dsRNA viruses	Hubei diptera virus 18	KX884150, KX884151	Hubei diptera virus 18 strain SCM37169 segment Seg 1 RdRp gene, complete cds., Hubei diptera virus 18 strain SCM37169 segment Seg 2 hypothetical protein gene, complete cds.	invertebrates	Shi et al, Nature, 2016	Partiti-Picobirna	Partitiviridae	Partitiviridae	Partitiviridae
Group III: dsRNA viruses	Hubei diptera virus 18	KX884112, KX884113	Hubei diptera virus 18 strain QTM25917 segment Seg 1 RdRp gene, complete cds., Hubei diptera virus 18 strain QTM25917 segment Seg 2 hypothetical protein gene, complete cds.	invertebrates	Shi et al, Nature, 2016	Partiti-Picobirna	Partitiviridae	Partitiviridae	Partitiviridae
Group III: dsRNA viruses	Wuhan fly virus 5	KX884091, KX884092	Wuhan fly virus 5 strain fly34516 segment Seg 1 RdRp gene, complete cds., Wuhan fly virus 5 strain fly34516 segment Seg 2 hypothetical protein gene, complete cds.	invertebrates	Shi et al, Nature, 2016	Partiti-Picobirna	Partitiviridae	Partitiviridae	Partitiviridae
Group III: dsRNA viruses	Hubei diptera virus 17	KX884145, KX884146	Hubei diptera virus 17 strain SCM172187 segment Seg 1 RdRp gene, complete cds., Hubei diptera virus 17 strain SCM172187 segment Seg 2 hypothetical protein gene, complete cds.	invertebrates	Shi et al, Nature, 2016	Partiti-Picobirna	Partitiviridae	Partitiviridae	Partitiviridae
Group III: dsRNA viruses	Hubei partiti-like virus 11	KX884126, KX884127	Hubei partiti-like virus 11 strain QTM25188 segment Seg 1 RdRp gene, complete cds., Hubei partiti-like virus 11 strain QTM25188 segment Seg 2 hypothetical protein gene, complete cds.	invertebrates	Shi et al, Nature, 2016	Partiti-Picobirna	Partitiviridae	Partitiviridae	Partitiviridae
Group III: dsRNA viruses	Beihai barnacle virus 12	KX884067, KX884068	Beihai barnacle virus 12 strain BHTH16091 segment Seg 1 RdRp gene, complete cds., Beihai barnacle virus 12 strain BHTH16091 segment Seg 2 putative capsid gene, complete cds.	invertebrates	Shi et al, Nature, 2016	Partiti-Picobirna	Partitiviridae	Partitiviridae	Partitiviridae
Group III: dsRNA viruses	Beihai partiti-like virus 2	KX884083, KX884084	Beihai partiti-like virus 2 strain BHZY60797 segment Seg 1 RdRp gene, complete cds., Beihai partiti-like virus 2 strain BHZY60797 segment Seg 2 hypothetical protein gene, complete cds.	invertebrates	Shi et al, Nature, 2016	Partiti-Picobirna	Partitiviridae	Partitiviridae	Partitiviridae
Group III: dsRNA viruses	Wuhan insect virus 22	KX884171, KX884172	Wuhan insect virus 22 strain spider98584 segment Seg 1 RdRp gene, complete cds., Wuhan insect virus 22 strain spider98584 segment Seg 2 hypothetical protein gene, complete cds.	invertebrates	Shi et al, Nature, 2016	Partiti-Picobirna	Partitiviridae	Partitiviridae	Partitiviridae
Group III: dsRNA viruses	Wuhan insect virus 22	KX884050, KX884051	Wuhan insect virus 22 strain arthropodmix13806 segment Seg 1 RdRp gene, complete cds., Wuhan insect virus 22 strain arthropodmix13806 segment Seg 2 hypothetical protein gene, complete cds.	invertebrates	Shi et al, Nature, 2016	Partiti-Picobirna	Partitiviridae	Partitiviridae	Partitiviridae
Group III: dsRNA viruses	Wuhan insect virus 22	KX884221, KX884222	Wuhan insect virus 22 strain WHZM10073 segment Seg 1 RdRp gene, complete cds., Wuhan insect virus 22 strain WHZM10073 segment Seg 2 hypothetical protein gene, complete cds.	invertebrates	Shi et al, Nature, 2016	Partiti-Picobirna	Partitiviridae	Partitiviridae	Partitiviridae
Group III: dsRNA viruses	Wuhan Millipede virus 4	KX884202, KX884203, KX884205, KX884204	Wuhan Millipede virus 4 strain WHWG256022 segment Seg 1 RdRp gene, complete cds., Wuhan Millipede virus 4 strain WHWG256022 segment Seg 2 hypothetical protein gene, complete cds., Wuhan Millipede virus 4 strain WHWG256022 segment Seg 4 hypothetical protein gene, complete cds., Wuhan Millipede virus 4 strain WHWG256022 segment Seg 3 putative capsid protein gene, complete cds.	invertebrates	Shi et al, Nature, 2016	Partiti-Picobirna	Partitiviridae	Partitiviridae	Partitiviridae
Group III: dsRNA viruses	Wuhan Millipede virus 4	KX884093, KX884094, KX884096, KX884095	Wuhan Millipede virus 4 strain GCM8225 segment Seg 1 RdRp gene, complete cds., Wuhan Millipede virus 4 strain GCM8225 segment Seg 2 hypothetical protein gene, complete cds., Wuhan Millipede virus 4 strain GCM8225 segment Seg 3 hypothetical protein gene, complete cds., Wuhan Millipede virus 4 strain GCM8225 segment Seg 4 putative capsid protein gene, complete cds.	invertebrates	Shi et al, Nature, 2016	Partiti-Picobirna	Partitiviridae	Partitiviridae	Partitiviridae
Group III: dsRNA viruses	Wuhan cricket virus 2	KX884243, KX884244, KX884245, KX884246, KX884247, KX884248	Wuhan cricket virus 2 strain ZCM19297 segment Seg 1 RdRp gene, complete cds., Wuhan cricket virus 2 strain ZCM19297 segment Seg 2 hypothetical protein gene, complete cds., Wuhan cricket virus 2 strain ZCM19297 segment Seg 3 putative capsid protein gene, complete cds., Wuhan cricket virus 2 strain ZCM19297 segment Seg 4 hypothetical protein gene, complete cds., Wuhan cricket virus 2 strain ZCM1929…	invertebrates	Shi et al, Nature, 2016	Partiti-Picobirna	Partitiviridae	Partitiviridae	Partitiviridae
Group III: dsRNA viruses	Wuhan cricket virus 2	KX884208, KX884209, KX884210, KX884211, KX884212, KX884213	Wuhan cricket virus 2 strain WHXS3745 segment Seg 1 RdRp gene, complete cds., Wuhan cricket virus 2 strain WHXS3745 segment Seg 2 hypothetical protein gene, complete cds., Wuhan cricket virus 2 strain WHXS3745 segment Seg 3 putative capsid protein gene, complete cds., Wuhan cricket virus 2 strain WHXS3745 segment Seg 4 hypothetical protein gene, complete cds., Wuhan cricket virus 2 strain WHXS374…	invertebrates	Shi et al, Nature, 2016	Partiti-Picobirna	Partitiviridae	Partitiviridae	Partitiviridae
Group III: dsRNA viruses	Hubei tetragnatha maxillosa virus 8	KX884121, KX884122, KX884123, KX884124	Hubei tetragnatha maxillosa virus 8 strain QTM24815 segment Seg 1 RdRp gene, complete cds., Hubei tetragnatha maxillosa virus 8 strain QTM24815 segment Seg 2 Capsid gene, complete cds., Hubei tetragnatha maxillosa virus 8 strain QTM24815 segment Seg 3 hypothetical protein gene, complete cds., Hubei tetragnatha maxillosa virus 8 strain QTM24815 segment Seg 4 hypothetical protein gene, complete cds.	invertebrates	Shi et al, Nature, 2016	Partiti-Picobirna	Partitiviridae	Partitiviridae	Partitiviridae
Group III: dsRNA viruses	Hubei tetragnatha maxillosa virus 8	KX884046, KX884047, KX884048, KX884049	Hubei tetragnatha maxillosa virus 8 strain arthropodmix13417 segment Seg 1 RdRp gene, complete cds., Hubei tetragnatha maxillosa virus 8 strain arthropodmix13417 segment Seg 2 Capsid gene, complete cds., Hubei tetragnatha maxillosa virus 8 strain arthropodmix13417 segment Seg 3 hypothetical protein gene, complete cds., Hubei tetragnatha maxillosa virus 8 strain arthropodmix13417 segment Seg 4 hyp…	invertebrates	Shi et al, Nature, 2016	Partiti-Picobirna	Partitiviridae	Partitiviridae	Partitiviridae
Group III: dsRNA viruses	Hubei tetragnatha maxillosa virus 8	KX884173, KX884174, KX884175, KX884176	Hubei tetragnatha maxillosa virus 8 strain SSZZ3448 segment Seg 1 RdRp gene, complete cds., Hubei tetragnatha maxillosa virus 8 strain SSZZ3448 segment Seg 2 Capsid gene, complete cds., Hubei tetragnatha maxillosa virus 8 strain SSZZ3448 segment Seg 3 hypothetical protein gene, complete cds., Hubei tetragnatha maxillosa virus 8 strain SSZZ3448 segment Seg 4 hypothetical protein gene, complete cds.	invertebrates	Shi et al, Nature, 2016	Partiti-Picobirna	Partitiviridae	Partitiviridae	Partitiviridae
Group III: dsRNA viruses	Beihai barnacle virus 14	KX884071	Beihai barnacle virus 14 strain BHTH35712 hypothetical protein and RdRp genes, complete cds.	invertebrates	Shi et al, Nature, 2016	Partiti-Picobirna	Partitiviridae	Partitiviridae	UTU III.1
Group III: dsRNA viruses	Hubei partiti-like virus 59	KX884149	Hubei partiti-like virus 59 strain SCM33193 RdRp gene, complete cds.	invertebrates	Shi et al, Nature, 2016	Partiti-Picobirna	Partitiviridae	Partitiviridae	UTU III.1
Group III: dsRNA viruses	Shahe picobirna-like virus 1	KX884156	Shahe picobirna-like virus 1 strain SHWC0209c12590 hypothetical protein and RdRp genes, complete cds.	invertebrates	Shi et al, Nature, 2016	Partiti-Picobirna	Partitiviridae	Partitiviridae	Picobirnaviridae
Group III: dsRNA viruses	Shahe picobirna-like virus 2	KX884154	Shahe picobirna-like virus 2 strain SHWC01c3537 hypothetical protein and RdRp genes, complete cds.	invertebrates	Shi et al, Nature, 2016	Partiti-Picobirna	Unclassified	Unclassified	Picobirnaviridae
Group III: dsRNA viruses	Beihai picobirna-like virus 12	KX884078	Beihai picobirna-like virus 12 strain BHZC36678 hypothetical protein and RdRp genes, complete cds.	invertebrates	Shi et al, Nature, 2016	Partiti-Picobirna	Partitiviridae	Partitiviridae	Picobirnaviridae
Group III: dsRNA viruses	Beihai picobirna-like virus 7	KX884063, KX884062	Beihai picobirna-like virus 7 strain BHNXC57916 segment Seg 2 hypothetical protein gene, complete cds., Beihai picobirna-like virus 7 strain BHNXC57916 segment Seg 1 RdRp gene, complete cds.	invertebrates	Shi et al, Nature, 2016	Partiti-Picobirna	Partitiviridae	Unclassified	Picobirnaviridae
Group III: dsRNA viruses	Beihai picobirna-like virus 8	KX884065, KX884064	Beihai picobirna-like virus 8 strain BHNXC71065 segment Seg 2 hypothetical protein gene, complete cds., Beihai picobirna-like virus 8 strain BHNXC71065 segment Seg 1 RdRp gene, complete cds.	invertebrates	Shi et al, Nature, 2016	Partiti-Picobirna	Partitiviridae	Partitiviridae	Picobirnaviridae
Group III: dsRNA viruses	Beihai picobirna-like virus 13	KX884081	Beihai picobirna-like virus 13 strain BHZY58752 hypothetical protein gene, complete cds; and RdRp gene, partial cds.	invertebrates	Shi et al, Nature, 2016	Partiti-Picobirna	Partitiviridae	Unclassified	Picobirnaviridae
Group III: dsRNA viruses	Beihai sesarmid crab virus 7	KX882970	Beihai sesarmid crab virus 7 strain SCJXSX14567 hypothetical protein gene, complete cds.	invertebrates	Shi et al, Nature, 2016	Toti-Chryso	Totiviridae	Unclassified	UTU III.2
Group III: dsRNA viruses	Hubei toti-like virus 5	KX882980	Hubei toti-like virus 5 strain WHSWHC37547 hypothetical protein gene, complete cds.	invertebrates	Shi et al, Nature, 2016	Toti-Chryso	Totiviridae	Unclassified	UTU III.2
Group III: dsRNA viruses	Beihai razor shell virus 4	KX882949	Beihai razor shell virus 4 strain BHZC37363 hypothetical protein gene, complete cds.	invertebrates	Shi et al, Nature, 2016	Toti-Chryso	Totiviridae	Unclassified	UTU III.2
Group III: dsRNA viruses	Beihai barnacle virus 15	KX882946	Beihai barnacle virus 15 strain BHTH16139 hypothetical protein 1 and hypothetical protein 2 genes, complete cds.	invertebrates	Shi et al, Nature, 2016	Toti-Chryso	Totiviridae	Totiviridae	UTU III.2
Group III: dsRNA viruses	Hubei toti-like virus 18	KX882979	Hubei toti-like virus 18 strain WHCC116098 hypothetical protein 1 and hypothetical protein 2 genes, complete cds.	invertebrates	Shi et al, Nature, 2016	Toti-Chryso	Totiviridae	Totiviridae	Totiviridae (Giardiavirus)
Group III: dsRNA viruses	Sanxia water strider virus 20	KX882976	Sanxia water strider virus 20 strain SXSSP2584 hypothetical protein 1 and hypothetical protein 2 genes, complete cds.	invertebrates	Shi et al, Nature, 2016	Toti-Chryso	Totiviridae	Totiviridae	Totiviridae (Giardiavirus)
Group III: dsRNA viruses	Shuangao toti-like virus	KX882960	Shuangao toti-like virus strain insectZJ97483 hypothetical protein 1 and hypothetical protein 2 genes, complete cds.	invertebrates	Shi et al, Nature, 2016	Toti-Chryso	Totiviridae	Totiviridae	Totiviridae (Giardiavirus)
Group III: dsRNA viruses	Hubei toti-like virus 20	KX882952	Hubei toti-like virus 20 strain CC62244 hypothetical protein 1 and hypothetical protein 2 genes, complete cds.	invertebrates	Shi et al, Nature, 2016	Toti-Chryso	Totiviridae	Totiviridae	Totiviridae (Giardiavirus)
Group III: dsRNA viruses	Hubei toti-like virus 21	KX882955	Hubei toti-like virus 21 strain CC64629 hypothetical protein 1 and hypothetical protein 2 genes, complete cds.	invertebrates	Shi et al, Nature, 2016	Toti-Chryso	Totiviridae	Totiviridae	Totiviridae (Giardiavirus)
Group III: dsRNA viruses	Hubei toti-like virus 19	KX882957	Hubei toti-like virus 19 strain horsefly123848 hypothetical protein 1 and hypothetical protein 2 genes, complete cds.	invertebrates	Shi et al, Nature, 2016	Toti-Chryso	Totiviridae	Totiviridae	Totiviridae (Giardiavirus)
Group III: dsRNA viruses	Wenzhou crab virus 5	KX882994	Wenzhou crab virus 5 strain WZRBX37749 hypothetical protein 1, hypothetical protein 2, hypothetical protein 3, hypothetical protein 4, and hypothetical protein 5 genes, complete cds.	invertebrates	Shi et al, Nature, 2016	Toti-Chryso	Totiviridae	Totiviridae	Totiviridae (Giardiavirus)
Group III: dsRNA viruses	Hubei toti-like virus 17	KX882978	Hubei toti-like virus 17 strain tick107859 hypothetical protein 1, hypothetical protein 2, and hypothetical protein 3 genes, complete cds.	invertebrates	Shi et al, Nature, 2016	Toti-Chryso	Totiviridae	Totiviridae	Totiviridae (Giardiavirus)
Group III: dsRNA viruses	Beihai sea slater virus 3	KX882945	Beihai sea slater virus 3 strain BHHZL10233 hypothetical protein 1, hypothetical protein 2, and hypothetical protein 3 genes, complete cds.	invertebrates	Shi et al, Nature, 2016	Toti-Chryso	Unclassified	Totiviridae	Totiviridae (Giardiavirus)
Group III: dsRNA viruses	Hubei toti-like virus 16	KX882975	Hubei toti-like virus 16 strain spider123775 hypothetical protein 1, hypothetical protein 2, and hypothetical protein 3 genes, complete cds.	invertebrates	Shi et al, Nature, 2016	Toti-Chryso	Totiviridae	Totiviridae	Totiviridae (Giardiavirus)
Group III: dsRNA viruses	Beihai toti-like virus 4	KX882958	Beihai toti-like virus 4 strain HOU154008 hypothetical protein 1 and hypothetical protein 2 genes, complete cds.	invertebrates	Shi et al, Nature, 2016	Toti-Chryso	Unclassified	Totiviridae	Totiviridae (Giardiavirus)
Group III: dsRNA viruses	Wenzhou toti-like virus 1	KX882995	Wenzhou toti-like virus 1 strain WZRBX43319 hypothetical protein 1 and hypothetical protein 2 genes, complete cds.	invertebrates	Shi et al, Nature, 2016	Toti-Chryso	Totiviridae	Unclassified	UTU III.3
Group III: dsRNA viruses	Beihai toti-like virus 1	KX882947	Beihai toti-like virus 1 strain BHXun20321 hypothetical protein gene, partial cds; and hypothetical protein 2 gene, complete cds.	invertebrates	Shi et al, Nature, 2016	Toti-Chryso	Totiviridae	Totiviridae	UTU III.3
Group III: dsRNA viruses	Wenling toti-like virus 2	KX882992	Wenling toti-like virus 2 strain WLJQ104148 hypothetical protein 1 and hypothetical protein 2 genes, complete cds.	invertebrates	Shi et al, Nature, 2016	Toti-Chryso	Unclassified	Unclassified	UTU III.3
Group III: dsRNA viruses	Hubei diptera virus 22	KX882972	Hubei diptera virus 22 strain SCM45279 hypothetical protein 1 and hypothetical protein 2 genes, complete cds.	invertebrates	Shi et al, Nature, 2016	Toti-Chryso	Totiviridae	Totiviridae	UTU III.3
Group III: dsRNA viruses	Wuhan insect virus 31	KX882989	Wuhan insect virus 31 strain WHZM10182 hypothetical protein 1 and hypothetical protein 2 genes, complete cds.	invertebrates	Shi et al, Nature, 2016	Toti-Chryso	Totiviridae	Totiviridae	UTU III.3
Group III: dsRNA viruses	Hubei toti-like virus 15	KX882974	Hubei toti-like virus 15 strain SCM51462 hypothetical protein 1 and hypothetical protein 2 genes, complete cds.	invertebrates	Shi et al, Nature, 2016	Toti-Chryso	Unclassified	Totiviridae	UTU III.4
Group III: dsRNA viruses	Beihai toti-like virus 2	KX882944	Beihai toti-like virus 2 strain BHCL81631 hypothetical protein 1 gene, partial cds; and hypothetical protein 2 gene, complete cds.	invertebrates	Shi et al, Nature, 2016	Toti-Chryso	Totiviridae	Totiviridae	UTU III.4
Group III: dsRNA viruses	Hubei toti-like virus 13	KX882966	Hubei toti-like virus 13 strain QTM25941 hypothetical protein 1 and hypothetical protein 2 genes, complete cds.	invertebrates	Shi et al, Nature, 2016	Toti-Chryso	Totiviridae	Totiviridae	UTU III.4
Group III: dsRNA viruses	Hubei toti-like virus 12	KX882956	Hubei toti-like virus 12 strain HC21305 hypothetical protein 1 and hypothetical protein 2 genes, complete cds.	invertebrates	Shi et al, Nature, 2016	Toti-Chryso	Unclassified	Unclassified	UTU III.4
Group III: dsRNA viruses	Hubei toti-like virus 12	KX882982	Hubei toti-like virus 12 strain WHZHC75812 hypothetical protein 1 gene, complete cds; and hypothetical protein 2 gene, partial cds.	invertebrates	Shi et al, Nature, 2016	Toti-Chryso	Unclassified	Unclassified	UTU III.4
Group III: dsRNA viruses	Xingshan nematode virus 6	KX882996	Xingshan nematode virus 6 strain XSNXC32793 hypothetical protein 1, hypothetical protein 2, and hypothetical protein 3 genes, complete cds.	invertebrates	Shi et al, Nature, 2016	Toti-Chryso	Unclassified	Unclassified	UTU III.4
Group III: dsRNA viruses	Beihai uca arcuata virus 1	KX882942	Beihai uca arcuata virus 1 strain BFZCX5633 hypothetical protein gene, complete cds.	invertebrates	Shi et al, Nature, 2016	Toti-Chryso	Totiviridae	Totiviridae	UTU III.4
Group III: dsRNA viruses	Hubei toti-like virus 24	KX882977	Hubei toti-like virus 24 strain tick106628 hypothetical protein and hypothetical protein 2 genes, complete cds.	invertebrates	Shi et al, Nature, 2016	Toti-Chryso	Totiviridae	Totiviridae	UTU III.4
Group III: dsRNA viruses	Beihai victori-like virus 1	KX882948	Beihai victori-like virus 1 strain BHZC37363 hypothetical protein 1 and hypothetical protein 2 genes, complete cds.	invertebrates	Shi et al, Nature, 2016	Toti-Chryso	Totiviridae	Totiviridae	Totiviridae (Leishmania-, Toti-, Trichomonas-, Victorivirus)
Group III: dsRNA viruses	Wuhan insect virus 27	KX882990	Wuhan insect virus 27 strain WHZM10130 hypothetical protein 1 and hypothetical protein 2 genes, complete cds.	invertebrates	Shi et al, Nature, 2016	Toti-Chryso	Totiviridae	Totiviridae	Totiviridae (Leishmania-, Toti-, Trichomonas-, Victorivirus)
Group III: dsRNA viruses	Beihai blue swimmer crab virus 3	KX882997	Beihai blue swimmer crab virus 3 strain YYSZX17757 hypothetical protein 1 and hypothetical protein 2 genes, complete cds.	invertebrates	Shi et al, Nature, 2016	Toti-Chryso	Totiviridae	Totiviridae	Totiviridae (Leishmania-, Toti-, Trichomonas-, Victorivirus)
Group III: dsRNA viruses	Hubei toti-like virus 2	KX882939	Hubei toti-like virus 2 strain arthropodmix13450 hypothetical protein 1 and hypothetical protein 2 genes, complete cds.	invertebrates	Shi et al, Nature, 2016	Toti-Chryso	Totiviridae	Totiviridae	Totiviridae (Leishmania-, Toti-, Trichomonas-, Victorivirus)
Group III: dsRNA viruses	Hubei toti-like virus 10	KX882963	Hubei toti-like virus 10 strain mosHB235560 hypothetical protein 1 and hypothetical protein 2 genes, complete cds.	invertebrates	Shi et al, Nature, 2016	Toti-Chryso	Totiviridae	Totiviridae	Totiviridae (Leishmania-, Toti-, Trichomonas-, Victorivirus)
Group III: dsRNA viruses	Hubei toti-like virus 10	KX882938	Hubei toti-like virus 10 strain 3mos6210 hypothetical protein 1 and hypothetical protein 2 genes, complete cds.	invertebrates	Shi et al, Nature, 2016	Toti-Chryso	Totiviridae	Totiviridae	Totiviridae (Leishmania-, Toti-, Trichomonas-, Victorivirus)
Group III: dsRNA viruses	Wuhan insect virus 28	KX882988	Wuhan insect virus 28 strain WHZM10169 hypothetical protein 1 and hypothetical protein 2 genes, complete cds.	invertebrates	Shi et al, Nature, 2016	Toti-Chryso	Totiviridae	Totiviridae	Totiviridae (Leishmania-, Toti-, Trichomonas-, Victorivirus)
Group III: dsRNA viruses	Wuhan insect virus 30	KX882984, KX882985, KX882986	Wuhan insect virus 30 strain WHZM9752 hypothetical protein gene, complete cds., Wuhan insect virus 30 strain WHZM9934 hypothetical protein gene, complete cds., Wuhan insect virus 30 strain WHZM9950 hypothetical protein gene, partial cds.	invertebrates	Shi et al, Nature, 2016	Toti-Chryso	Chrysoviridae	Chrysoviridae	Chrysoviridae
Group III: dsRNA viruses	Kadipiro virus	KX884650, KX884651, KX884652, KX884653, KX884654, KX884655, KX884656, KX884657, KX884658, KX884659, KX884660, KX884661	Kadipiro virus strain QTM27331 RNA-dependent RNA polymerase gene, complete cds., Kadipiro virus strain QTM27331 Kadipiro VP2 gene, complete cds., Kadipiro virus strain QTM27331 Kadipiro VP3 gene, complete cds., Kadipiro virus strain QTM27331 Kadipiro VP4 gene, complete cds., Kadipiro virus strain QTM27331 Kadipiro VP5 gene, complete cds., Kadipiro virus strain QTM27331 Kadipiro VP6 gene, complete…	invertebrates	Shi et al, Nature, 2016	Reo	Reoviridae-Seadornavirus	Reoviridae-Seadornavirus	Reoviridae-Seadornavirus
Group III: dsRNA viruses	Banna virus (ref)	KX884638, KX884639, KX884640, KX884641, KX884643, KX884642, KX884645, KX884646, KX884644, KX884648, KX884647, KX884649	Banna virus strain QTM104536 RNA-dependent RNA polymerase gene, complete cds., Banna virus strain QTM104536 Banna VP2 gene, complete cds., Banna virus strain QTM104536 Banna VP3 gene, complete cds., Banna virus strain QTM104536 Banna VP4 gene, complete cds., Banna virus strain QTM104536 Banna VP6 gene, complete cds., Banna virus strain QTM104536 Banna VP5 gene, complete cds., Banna virus strain Q…	invertebrates	Shi et al, Nature, 2016	Reo	Reoviridae-Seadornavirus	Reoviridae-Seadornavirus	Reoviridae-Seadornavirus
Group III: dsRNA viruses	Hubei insect virus 2	KX884578, KX884579, KX884580, KX884581, KX884582, KX884583, KX884584, KX884585, KX884586, KX884587	Hubei insect virus 2 strain arthropodmix13736 RNA-dependent RNA polymerase gene, complete cds., Hubei insect virus 2 strain arthropodmix13736 Major core gene, complete cds., Hubei insect virus 2 strain arthropodmix13736 hypothetical protein 1 gene, complete cds., Hubei insect virus 2 strain arthropodmix13736 hypothetical protein 2 gene, complete cds., Hubei insect virus 2 strain arthropodmix13736…	invertebrates	Shi et al, Nature, 2016	Reo	Reoviridae-Fijivirus	Reoviridae-Fijivirus	Reoviridae-Fijivirus
Group III: dsRNA viruses	Wuhan heteroptera virus 3	KX884588, KX884589, KX884590, KX884591, KX884592, KX884593, KX884594, KX884595, KX884596, KX884597	Wuhan heteroptera virus 3 strain arthropodmix44000 RNA-dependent RNA polymerase gene, complete cds., Wuhan heteroptera virus 3 strain arthropodmix44000 Major core protein gene, complete cds., Wuhan heteroptera virus 3 strain arthropodmix44000 hypothetical protein 1 gene, complete cds., Wuhan heteroptera virus 3 strain arthropodmix44000 Inner core protein gene, complete cds., Wuhan heteroptera vir…	invertebrates	Shi et al, Nature, 2016	Reo	Reoviridae-Fijivirus	Reoviridae-Fijivirus	Reoviridae-Fijivirus
Group III: dsRNA viruses	Wuhan heteroptera virus 3	KX884721, KX884722, KX884723, KX884724, KX884725, KX884726, KX884727, KX884728, KX884729, KX884730	Wuhan heteroptera virus 3 strain WHYCM468 RNA-dependent RNA polymerase gene, complete cds., Wuhan heteroptera virus 3 strain WHYCM468 Major core protein gene, complete cds., Wuhan heteroptera virus 3 strain WHYCM468 hypothetical protein 1 gene, complete cds., Wuhan heteroptera virus 3 strain WHYCM468 Inner core protein gene, complete cds., Wuhan heteroptera virus 3 strain WHYCM468 hypothetical pr…	invertebrates	Shi et al, Nature, 2016	Reo	Reoviridae-Fijivirus	Reoviridae-Fijivirus	Reoviridae-Fijivirus
Group III: dsRNA viruses	Hubei diptera virus 21	KX884696, KX884697, KX884699, KX884698, KX884700, KX884701	Hubei diptera virus 21 strain SCM95013 RNA-dependent RNA polymerase gene, complete cds., Hubei diptera virus 21 strain SCM95013 hypothetical protein 1 gene, complete cds., Hubei diptera virus 21 strain SCM95013 hypothetical protein 3 gene, complete cds., Hubei diptera virus 21 strain SCM95013 hypothetical protein 2 gene, complete cds., Hubei diptera virus 21 strain SCM95013 hypothetical protein 4…	invertebrates	Shi et al, Nature, 2016	Reo	Unclassified	Unclassified	Reoviridae-Fijivirus
Group III: dsRNA viruses	Hubei lepidoptera virus 3	KX884614, KX884615, KX884613, KX884616, KX884617, KX884618, KX884619, KX884620, KX884621, KX884622	Hubei lepidoptera virus 3 strain LCM141729 Cypovirus VP1 gene, complete cds., Hubei lepidoptera virus 3 strain LCM141729 Cypovirus VP2 gene, complete cds., Hubei lepidoptera virus 3 strain LCM141729 RNA-dependent RNA polymerase gene, complete cds., Hubei lepidoptera virus 3 strain LCM141729 Cypovirus VP4 gene, complete cds., Hubei lepidoptera virus 3 strain LCM141729 Cypovirus VP5 gene, complete …	invertebrates	Shi et al, Nature, 2016	Reo	Reoviridae-Cypovirus	Reoviridae-Cypovirus	Reoviridae-Cypovirus
Group IV: (+)ssRNA viruses	Hubei narna-like virus 25 (Mito coding)	KX883546	Hubei narna-like virus 25 strain SCM51430 RNA-dependent RNA polymerase gene, complete cds.	invertebrates	Shi et al, Nature, 2016	Narna-Levi	Narnaviridae	Narnaviridae	Narnaviridae (Mitovirus)
Group IV: (+)ssRNA viruses	Wenling narna-like virus 9 (Mito coding)	KX883604	Wenling narna-like virus 9 strain WLJQ205243 RNA-dependent RNA polymerase gene, complete cds.	invertebrates	Shi et al, Nature, 2016	Narna-Levi	Narnaviridae	Narnaviridae	Narnaviridae (Mitovirus)
Group IV: (+)ssRNA viruses	Hubei narna-like virus 22	KX883572	Hubei narna-like virus 22 strain SZmix20730 RNA-dependent RNA polymerase gene, complete cds.	invertebrates	Shi et al, Nature, 2016	Narna-Levi	Narnaviridae	Narnaviridae	Narnaviridae (Mitovirus)
Group IV: (+)ssRNA viruses	Beihai narna-like virus 21	KX883545	Beihai narna-like virus 21 strain SCJXSX34167 RNA-dependent RNA polymerase gene, complete cds.	invertebrates	Shi et al, Nature, 2016	Narna-Levi	Narnaviridae	Narnaviridae	UTU IV.1
Group IV: (+)ssRNA viruses	Beihai narna-like virus 23	KX883507	Beihai narna-like virus 23 strain BHZY57139 RNA-dependent RNA polymerase and hypothetical protein genes, complete cds.	invertebrates	Shi et al, Nature, 2016	Narna-Levi	Unclassified	Narnaviridae	UTU IV.2
Group IV: (+)ssRNA viruses	Beihai narna-like virus 22	KX883463	Beihai narna-like virus 22 strain BHBJDX18651 RNA-dependent RNA polymerase gene, complete cds.	invertebrates	Shi et al, Nature, 2016	Narna-Levi	Narnaviridae	Narnaviridae	UTU IV.2
Group IV: (+)ssRNA viruses	Beihai levi-like virus 14	KX883502	Beihai levi-like virus 14 strain BHXun31396 hypothetical protein genes, complete cds.	invertebrates	Shi et al, Nature, 2016	Narna-Levi	Unclassified	Narnaviridae	Levi-like virus
Group IV: (+)ssRNA viruses	Beihai levi-like virus 5	KX883491	Beihai levi-like virus 5 strain BHTSS17971 hypothetical protein genes, complete cds.	invertebrates	Shi et al, Nature, 2016	Narna-Levi	Unclassified	Narnaviridae	Levi-like virus
Group IV: (+)ssRNA viruses	Beihai levi-like virus 6	KX883496	Beihai levi-like virus 6 strain BHTSS17847 hypothetical protein genes, complete cds.	invertebrates	Shi et al, Nature, 2016	Narna-Levi	Unclassified	Narnaviridae	Levi-like virus
Group IV: (+)ssRNA viruses	Beihai levi-like virus 3	KX883488	Beihai levi-like virus 3 strain BHTSS17989 hypothetical protein genes, complete cds.	invertebrates	Shi et al, Nature, 2016	Narna-Levi	Unclassified	Narnaviridae	Levi-like virus
Group IV: (+)ssRNA viruses	Beihai levi-like virus 4	KX883489	Beihai levi-like virus 4 strain BHTSS17991 hypothetical protein genes, complete cds.	invertebrates	Shi et al, Nature, 2016	Narna-Levi	Unclassified	Narnaviridae	Levi-like virus
Group IV: (+)ssRNA viruses	Beihai levi-like virus 10	KX883492	Beihai levi-like virus 10 strain BHTSS17923 hypothetical protein genes, complete cds.	invertebrates	Shi et al, Nature, 2016	Narna-Levi	Unclassified	Narnaviridae	Levi-like virus
Group IV: (+)ssRNA viruses	Beihai levi-like virus 11	KX883484	Beihai levi-like virus 11 strain BHTH16058 hypothetical protein genes, complete cds; and hypothetical protein gene, partial cds.	invertebrates	Shi et al, Nature, 2016	Narna-Levi	Unclassified	Narnaviridae	Levi-like virus
Group IV: (+)ssRNA viruses	Wenling levi-like virus 1	KX883606	Wenling levi-like virus 1 strain WLJQ101898 hypothetical protein genes, complete cds.	invertebrates	Shi et al, Nature, 2016	Narna-Levi	Unclassified	Narnaviridae	Levi-like virus
Group IV: (+)ssRNA viruses	Beihai levi-like virus 7	KX883475	Beihai levi-like virus 7 strain BHJP61416 hypothetical protein gene, partial cds; hypothetical protein gene, complete cds; and hypothetical protein gene, partial cds.	invertebrates	Shi et al, Nature, 2016	Narna-Levi	Unclassified	Narnaviridae	Levi-like virus
Group IV: (+)ssRNA viruses	Beihai levi-like virus 8	KX883490	Beihai levi-like virus 8 strain BHTSS17667 hypothetical protein genes, complete cds; and hypothetical protein gene, partial cds.	invertebrates	Shi et al, Nature, 2016	Narna-Levi	Unclassified	Narnaviridae	Levi-like virus
Group IV: (+)ssRNA viruses	Beihai levi-like virus 2	KX883486	Beihai levi-like virus 2 strain BHTSS13603 hypothetical protein genes, complete cds.	invertebrates	Shi et al, Nature, 2016	Narna-Levi	Unclassified	Narnaviridae	Levi-like virus
Group IV: (+)ssRNA viruses	Wenzhou levi-like virus 2	KX883611	Wenzhou levi-like virus 2 strain WZFSL82775 hypothetical protein genes, complete cds; and hypothetical protein gene, partial cds.	invertebrates	Shi et al, Nature, 2016	Narna-Levi	Unclassified	Narnaviridae	Levi-like virus
Group IV: (+)ssRNA viruses	Hubei levi-like virus 1	KX883592	Hubei levi-like virus 1 strain WHWN53257 hypothetical protein genes, complete cds.	invertebrates	Shi et al, Nature, 2016	Narna-Levi	Unclassified	Narnaviridae	Levi-like virus
Group IV: (+)ssRNA viruses	Beihai levi-like virus 9	KX883493	Beihai levi-like virus 9 strain BHTSS17966 hypothetical protein genes, complete cds.	invertebrates	Shi et al, Nature, 2016	Narna-Levi	Unclassified	Narnaviridae	Levi-like virus
Group IV: (+)ssRNA viruses	Beihai levi-like virus 1	KX883495	Beihai levi-like virus 1 strain BHTSS17154 hypothetical protein genes, complete cds.	invertebrates	Shi et al, Nature, 2016	Narna-Levi	Unclassified	Narnaviridae	Levi-like virus
Group IV: (+)ssRNA viruses	Changjiang levi-like virus 1	KX883523	Changjiang levi-like virus 1 strain CJLX30166 hypothetical protein genes, complete cds.	invertebrates	Shi et al, Nature, 2016	Narna-Levi	Unclassified	Narnaviridae	Levi-like virus
Group IV: (+)ssRNA viruses	Sanxia levi-like virus 1	KX883570	Sanxia levi-like virus 1 strain SXXX34761 hypothetical protein genes, complete cds.	invertebrates	Shi et al, Nature, 2016	Narna-Levi	Unclassified	Narnaviridae	Levi-like virus
Group IV: (+)ssRNA viruses	Wenzhou levi-like virus 1	KX883612	Wenzhou levi-like virus 1 strain WZFSL78350 hypothetical protein genes, complete cds.	invertebrates	Shi et al, Nature, 2016	Narna-Levi	Unclassified	Narnaviridae	Levi-like virus
Group IV: (+)ssRNA viruses	Beihai levi-like virus 12	KX883535	Beihai levi-like virus 12 strain HWRTX21601 hypothetical protein genes, complete cds.	invertebrates	Shi et al, Nature, 2016	Narna-Levi	Unclassified	Unclassified	Levi-like virus
Group IV: (+)ssRNA viruses	Beihai levi-like virus 13	KX883494	Beihai levi-like virus 13 strain BHTSS2294 hypothetical protein genes, complete cds.	invertebrates	Shi et al, Nature, 2016	Narna-Levi	Unclassified	Narnaviridae	Levi-like virus
Group IV: (+)ssRNA viruses	Shahe levi-like virus 1	KX883557	Shahe levi-like virus 1 strain SHWC0209c12428 hypothetical protein genes, complete cds.	invertebrates	Shi et al, Nature, 2016	Narna-Levi	Unclassified	Narnaviridae	Levi-like virus
Group IV: (+)ssRNA viruses	Beihai levi-like virus 20	KX883469	Beihai levi-like virus 20 strain BHJJX20688 hypothetical protein genes, complete cds.	invertebrates	Shi et al, Nature, 2016	Narna-Levi	Unclassified	Narnaviridae	Levi-like virus
Group IV: (+)ssRNA viruses	Hubei levi-like virus 14	KX883571	Hubei levi-like virus 14 strain SZmix15676 hypothetical protein genes, complete cds.	invertebrates	Shi et al, Nature, 2016	Narna-Levi	Unclassified	Unclassified	Levi-like virus
Group IV: (+)ssRNA viruses	Beihai levi-like virus 29	KX883511	Beihai levi-like virus 29 strain BHZY57867 hypothetical protein genes, complete cds.	invertebrates	Shi et al, Nature, 2016	Narna-Levi	Unclassified	Narnaviridae	Levi-like virus
Group IV: (+)ssRNA viruses	Beihai levi-like virus 28	KX883499	Beihai levi-like virus 28 strain BHXG26591 hypothetical protein genes, complete cds.	invertebrates	Shi et al, Nature, 2016	Narna-Levi	Unclassified	Unclassified	Levi-like virus
Group IV: (+)ssRNA viruses	Beihai levi-like virus 30	KX883530	Beihai levi-like virus 30 strain HOU142311 hypothetical protein genes, complete cds.	invertebrates	Shi et al, Nature, 2016	Narna-Levi	Unclassified	Unclassified	Levi-like virus
Group IV: (+)ssRNA viruses	Beihai levi-like virus 32	KX883479	Beihai levi-like virus 32 strain BHSC167323 hypothetical protein genes, complete cds.	invertebrates	Shi et al, Nature, 2016	Narna-Levi	Unclassified	Unclassified	Levi-like virus
Group IV: (+)ssRNA viruses	Wenzhou levi-like virus 4	KX883621	Wenzhou levi-like virus 4 strain WZSLuoI85062 hypothetical protein genes, complete cds; and hypothetical protein gene, partial cds.	invertebrates	Shi et al, Nature, 2016	Narna-Levi	Unclassified	Unclassified	Levi-like virus
Group IV: (+)ssRNA viruses	Wenzhou levi-like virus 5	KX883623	Wenzhou levi-like virus 5 strain WZSLuoI85245 hypothetical protein genes, complete cds; and hypothetical protein gene, partial cds.	invertebrates	Shi et al, Nature, 2016	Narna-Levi	Unclassified	Unclassified	Levi-like virus
Group IV: (+)ssRNA viruses	Hubei levi-like virus 9	KX883575	Hubei levi-like virus 9 strain WGML141493 hypothetical protein genes, complete cds.	invertebrates	Shi et al, Nature, 2016	Narna-Levi	Unclassified	Narnaviridae	Levi-like virus
Group IV: (+)ssRNA viruses	Wenling levi-like virus 2	KX883597	Wenling levi-like virus 2 strain WLJQ100415 hypothetical protein genes, complete cds.	invertebrates	Shi et al, Nature, 2016	Narna-Levi	Unclassified	Narnaviridae	Levi-like virus
Group IV: (+)ssRNA viruses	Wenzhou levi-like virus 6	KX883620	Wenzhou levi-like virus 6 strain WZSLuoI133770 hypothetical protein genes, complete cds.	invertebrates	Shi et al, Nature, 2016	Narna-Levi	Unclassified	Unclassified	Levi-like virus
Group IV: (+)ssRNA viruses	Beihai levi-like virus 33	KX883529	Beihai levi-like virus 33 strain HOU158604 hypothetical protein genes, complete cds.	invertebrates	Shi et al, Nature, 2016	Narna-Levi	Unclassified	Unclassified	Levi-like virus
Group IV: (+)ssRNA viruses	Wenling levi-like virus 3	KX883598	Wenling levi-like virus 3 strain WLJQ101576 hypothetical protein genes, complete cds.	invertebrates	Shi et al, Nature, 2016	Narna-Levi	Narnaviridae	Narnaviridae	Levi-like virus
Group IV: (+)ssRNA viruses	Hubei levi-like virus 12	KX883585	Hubei levi-like virus 12 strain WHCC110652 hypothetical protein genes, complete cds.	invertebrates	Shi et al, Nature, 2016	Narna-Levi	Unclassified	Unclassified	Levi-like virus
Group IV: (+)ssRNA viruses	Wenzhou levi-like virus 3	KX883622	Wenzhou levi-like virus 3 strain WZSLuoI79939 hypothetical protein genes, complete cds.	invertebrates	Shi et al, Nature, 2016	Narna-Levi	Unclassified	Narnaviridae	Levi-like virus
Group IV: (+)ssRNA viruses	Beihai levi-like virus 15	KX883531	Beihai levi-like virus 15 strain HOU158632 hypothetical protein genes, complete cds.	invertebrates	Shi et al, Nature, 2016	Narna-Levi	Unclassified	Unclassified	Levi-like virus
Group IV: (+)ssRNA viruses	Beihai levi-like virus 16	KX883476	Beihai levi-like virus 16 strain BHJP63773 hypothetical protein genes, complete cds.	invertebrates	Shi et al, Nature, 2016	Narna-Levi	Unclassified	Unclassified	Levi-like virus
Group IV: (+)ssRNA viruses	Beihai levi-like virus 18	KX883497	Beihai levi-like virus 18 strain BHWZXX15152 hypothetical protein genes, complete cds.	invertebrates	Shi et al, Nature, 2016	Narna-Levi	Unclassified	Unclassified	Levi-like virus
Group IV: (+)ssRNA viruses	Beihai levi-like virus 17	KX883485	Beihai levi-like virus 17 strain BHTH16066 hypothetical protein genes, complete cds.	invertebrates	Shi et al, Nature, 2016	Narna-Levi	Unclassified	Unclassified	Levi-like virus
Group IV: (+)ssRNA viruses	Beihai levi-like virus 19	KX883464	Beihai levi-like virus 19 strain BHBJDX18762 hypothetical protein genes, complete cds.	invertebrates	Shi et al, Nature, 2016	Narna-Levi	Unclassified	Unclassified	Levi-like virus
Group IV: (+)ssRNA viruses	Beihai levi-like virus 26	KX883532	Beihai levi-like virus 26 strain HOU143495 hypothetical protein genes, complete cds.	invertebrates	Shi et al, Nature, 2016	Narna-Levi	Unclassified	Narnaviridae	Levi-like virus
Group IV: (+)ssRNA viruses	Beihai levi-like virus 27	KX883483	Beihai levi-like virus 27 strain BHTH15291 hypothetical protein genes, complete cds.	invertebrates	Shi et al, Nature, 2016	Narna-Levi	Unclassified	Narnaviridae	Levi-like virus
Group IV: (+)ssRNA viruses	Hubei levi-like virus 2	KX883588	Hubei levi-like virus 2 strain WHWN39199 hypothetical protein genes, complete cds.	invertebrates	Shi et al, Nature, 2016	Narna-Levi	Unclassified	Narnaviridae	Levi-like virus
Group IV: (+)ssRNA viruses	Hubei levi-like virus 3	KX883594	Hubei levi-like virus 3 strain WHYY22609 hypothetical protein genes, complete cds; and hypothetical protein gene, partial cds.	invertebrates	Shi et al, Nature, 2016	Narna-Levi	Unclassified	Narnaviridae	Levi-like virus
Group IV: (+)ssRNA viruses	Shahe levi-like virus 3	KX883558	Shahe levi-like virus 3 strain SHWC0209c12775 hypothetical protein genes, complete cds.	invertebrates	Shi et al, Nature, 2016	Narna-Levi	Unclassified	Narnaviridae	Levi-like virus
Group IV: (+)ssRNA viruses	Beihai levi-like virus 35	KX883501	Beihai levi-like virus 35 strain BHXun32039 hypothetical protein genes, complete cds; and hypothetical protein gene, partial cds.	invertebrates	Shi et al, Nature, 2016	Narna-Levi	Unclassified	Narnaviridae	Levi-like virus
Group IV: (+)ssRNA viruses	Hubei levi-like virus 13	KX883584	Hubei levi-like virus 13 strain WHCC54021 hypothetical protein genes, complete cds.	invertebrates	Shi et al, Nature, 2016	Narna-Levi	Unclassified	Narnaviridae	Levi-like virus
Group IV: (+)ssRNA viruses	Hubei levi-like virus 10	KX883593	Hubei levi-like virus 10 strain WHYY22742 hypothetical protein genes, complete cds.	invertebrates	Shi et al, Nature, 2016	Narna-Levi	Unclassified	Narnaviridae	Levi-like virus
Group IV: (+)ssRNA viruses	Beihai levi-like virus 21	KX883506	Beihai levi-like virus 21 strain BHZY58374 hypothetical protein genes, complete cds.	invertebrates	Shi et al, Nature, 2016	Narna-Levi	Unclassified	Narnaviridae	Levi-like virus
Group IV: (+)ssRNA viruses	Hubei levi-like virus 4	KX883595	Hubei levi-like virus 4 strain WHYY19197 hypothetical protein genes, complete cds.	invertebrates	Shi et al, Nature, 2016	Narna-Levi	Unclassified	Narnaviridae	Levi-like virus
Group IV: (+)ssRNA viruses	Hubei levi-like virus 11	KX883591	Hubei levi-like virus 11 strain WHWN53995 hypothetical protein genes, complete cds.	invertebrates	Shi et al, Nature, 2016	Narna-Levi	Unclassified	Narnaviridae	Levi-like virus
Group IV: (+)ssRNA viruses	Wenling levi-like virus 4	KX883608	Wenling levi-like virus 4 strain WLJQ103632 hypothetical protein genes, complete cds.	invertebrates	Shi et al, Nature, 2016	Narna-Levi	Unclassified	Unclassified	Levi-like virus
Group IV: (+)ssRNA viruses	Wenzhou levi-like virus 7	KX883616	Wenzhou levi-like virus 7 strain WZFSL85855 hypothetical protein genes, complete cds.	invertebrates	Shi et al, Nature, 2016	Narna-Levi	Unclassified	Unclassified	Levi-like virus
Group IV: (+)ssRNA viruses	Beihai levi-like virus 24	KX883487	Beihai levi-like virus 24 strain BHTSS11091 hypothetical protein genes, complete cds.	invertebrates	Shi et al, Nature, 2016	Narna-Levi	Unclassified	Narnaviridae	Levi-like virus
Group IV: (+)ssRNA viruses	Hubei levi-like virus 7	KX883589	Hubei levi-like virus 7 strain WHWN54319 hypothetical protein genes, complete cds.	invertebrates	Shi et al, Nature, 2016	Narna-Levi	Unclassified	Unclassified	Levi-like virus
Group IV: (+)ssRNA viruses	Changjiang levi-like virus 3	KX883525	Changjiang levi-like virus 3 strain CJLX29558 hypothetical protein genes, complete cds.	invertebrates	Shi et al, Nature, 2016	Narna-Levi	Unclassified	Unclassified	Levi-like virus
Group IV: (+)ssRNA viruses	Hubei levi-like virus 8	KX883590	Hubei levi-like virus 8 strain WHWN54380 hypothetical protein genes, complete cds.	invertebrates	Shi et al, Nature, 2016	Narna-Levi	Unclassified	Unclassified	Levi-like virus
Group IV: (+)ssRNA viruses	Hubei levi-like virus 6	KX883527	Hubei levi-like virus 6 strain GCM8094 hypothetical protein genes, complete cds.	invertebrates	Shi et al, Nature, 2016	Narna-Levi	Unclassified	Unclassified	Levi-like virus
Group IV: (+)ssRNA viruses	Beihai levi-like virus 34	KX883466	Beihai levi-like virus 34 strain BHBJDX37870 hypothetical protein genes, complete cds.	invertebrates	Shi et al, Nature, 2016	Narna-Levi	Unclassified	Unclassified	Levi-like virus
Group IV: (+)ssRNA viruses	Changjiang levi-like virus 2	KX883518	Changjiang levi-like virus 2 strain CJLX26414 hypothetical protein genes, complete cds.	invertebrates	Shi et al, Nature, 2016	Narna-Levi	Unclassified	Narnaviridae	Levi-like virus
Group IV: (+)ssRNA viruses	Beihai levi-like virus 23	KX883474	Beihai levi-like virus 23 strain BHJP62133 hypothetical protein genes, complete cds.	invertebrates	Shi et al, Nature, 2016	Narna-Levi	Unclassified	Unclassified	Levi-like virus
Group IV: (+)ssRNA viruses	Beihai levi-like virus 22	KX883481	Beihai levi-like virus 22 strain BHTH16011 hypothetical protein genes, complete cds.	invertebrates	Shi et al, Nature, 2016	Narna-Levi	Unclassified	Unclassified	Levi-like virus
Group IV: (+)ssRNA viruses	Beihai levi-like virus 22	KX883470	Beihai levi-like virus 22 strain BHJJX24892 hypothetical protein genes, complete cds; and hypothetical protein gene, partial cds.	invertebrates	Shi et al, Nature, 2016	Narna-Levi	Unclassified	Unclassified	Levi-like virus
Group IV: (+)ssRNA viruses	Shahe levi-like virus 2	KX883561	Shahe levi-like virus 2 strain SHWC0209c10970 hypothetical protein genes, complete cds.	invertebrates	Shi et al, Nature, 2016	Narna-Levi	Unclassified	Unclassified	Levi-like virus
Group IV: (+)ssRNA viruses	Hubei levi-like virus 5	KX883587	Hubei levi-like virus 5 strain WHWN53876 hypothetical protein genes, complete cds.	invertebrates	Shi et al, Nature, 2016	Narna-Levi	Unclassified	Unclassified	Levi-like virus
Group IV: (+)ssRNA viruses	Beihai levi-like virus 25	KX883480	Beihai levi-like virus 25 strain BHSC163351 hypothetical protein genes, complete cds.	invertebrates	Shi et al, Nature, 2016	Narna-Levi	Unclassified	Unclassified	Levi-like virus
Group IV: (+)ssRNA viruses	Wenling narna-like virus 7	KX883602	Wenling narna-like virus 7 strain WLJQ103612 RNA-dependent RNA polymerase and hypothetical protein genes, complete cds.	invertebrates	Shi et al, Nature, 2016	Narna-Levi	Narnaviridae	Narnaviridae	Narnaviridae (Narnavirus)
Group IV: (+)ssRNA viruses	Wuhan insect virus 18	KX883516	Wuhan insect virus 18 strain CC63583 RNA-dependent RNA polymerase gene, complete cds.	invertebrates	Shi et al, Nature, 2016	Narna-Levi	Narnaviridae	Narnaviridae	Narnaviridae (Narnavirus)
Group IV: (+)ssRNA viruses	Wenling narna-like virus 8	KX883605	Wenling narna-like virus 8 strain WLJQ103992 RNA-dependent RNA polymerase gene, partial cds; and hypothetical protein gene, complete cds.	invertebrates	Shi et al, Nature, 2016	Narna-Levi	Narnaviridae	Narnaviridae	Narnaviridae (Narnavirus)
Group IV: (+)ssRNA viruses	Beihai narna-like virus 24	KX883500	Beihai narna-like virus 24 strain BHXG26712 hypothetical protein and RNA-dependent RNA polymerase genes, complete cds.	invertebrates	Shi et al, Nature, 2016	Narna-Levi	Narnaviridae	Narnaviridae	Narnaviridae (Narnavirus)
Group IV: (+)ssRNA viruses	Hubei narna-like virus 16	KX883526	Hubei narna-like virus 16 strain fly55630 hypothetical protein gene, partial cds.	invertebrates	Shi et al, Nature, 2016	Narna-Levi	Narnaviridae	Narnaviridae	Narnaviridae (Narnavirus)
Group IV: (+)ssRNA viruses	Shahe narna-like virus 4	KX883556	Shahe narna-like virus 4 strain SHWC0209c11478 RNA-dependent RNA polymerase gene, partial cds.	invertebrates	Shi et al, Nature, 2016	Narna-Levi	Narnaviridae	Narnaviridae	Narnaviridae (Narnavirus)
Group IV: (+)ssRNA viruses	Shahe narna-like virus 4	KX883562	Shahe narna-like virus 4 strain SHWCII4709 RNA-dependent RNA polymerase gene, partial cds.	invertebrates	Shi et al, Nature, 2016	Narna-Levi	Narnaviridae	Narnaviridae	Narnaviridae (Narnavirus)
Group IV: (+)ssRNA viruses	Hubei narna-like virus 21	KX883539	Hubei narna-like virus 21 strain QCM13322 hypothetical protein and RNA-dependent RNA polymerase genes, complete cds.	invertebrates	Shi et al, Nature, 2016	Narna-Levi	Narnaviridae	Narnaviridae	Narnaviridae (Narnavirus)
Group IV: (+)ssRNA viruses	Zhejiang mosquito virus 3	KX883461	Zhejiang mosquito virus 3 strain 3mos6196 hypothetical protein gene, complete cds; and RNA-dependent RNA polymerase gene, partial cds.	invertebrates	Shi et al, Nature, 2016	Narna-Levi	Narnaviridae	Narnaviridae	Narnaviridae (Narnavirus)
Group IV: (+)ssRNA viruses	Zhejiang mosquito virus 3	KX883538	Zhejiang mosquito virus 3 strain mosZJ35354 hypothetical protein and RNA-dependent RNA polymerase genes, complete cds.	invertebrates	Shi et al, Nature, 2016	Narna-Levi	Narnaviridae	Narnaviridae	Narnaviridae (Narnavirus)
Group IV: (+)ssRNA viruses	Zhejiang mosquito virus 3	KX883537	Zhejiang mosquito virus 3 strain mosHB236413 hypothetical protein gene, complete cds; and RNA-dependent RNA polymerase gene, partial cds.	invertebrates	Shi et al, Nature, 2016	Narna-Levi	Narnaviridae	Narnaviridae	Narnaviridae (Narnavirus)
Group IV: (+)ssRNA viruses	Beihai narna-like virus 25	KX883471	Beihai narna-like virus 25 strain BHJJX25414 RNA-dependent RNA polymerase gene, partial cds.	invertebrates	Shi et al, Nature, 2016	Narna-Levi	Narnaviridae	Narnaviridae	Narnaviridae (Narnavirus)
Group IV: (+)ssRNA viruses	Wuchang cockroach Virus 4	KX883626	Wuchang cockroach Virus 4 strain ZL17511 RNA-dependent RNA polymerase gene, complete cds.	invertebrates	Shi et al, Nature, 2016	Narna-Levi	Narnaviridae	Narnaviridae	Narnaviridae (Narnavirus)
Group IV: (+)ssRNA viruses	Hubei narna-like virus 15	KX883540	Hubei narna-like virus 15 strain QCM133922 RNA-dependent RNA polymerase gene, complete cds.	invertebrates	Shi et al, Nature, 2016	Narna-Levi	Narnaviridae	Narnaviridae	Narnaviridae (Narnavirus)
Group IV: (+)ssRNA viruses	Wenling narna-like virus 6	KX883609	Wenling narna-like virus 6 strain WLJQ100912 RNA-dependent RNA polymerase gene, partial cds.	invertebrates	Shi et al, Nature, 2016	Narna-Levi	Unclassified	Narnaviridae	UTU IV.3
Group IV: (+)ssRNA viruses	Beihai barnacle virus 10	KX883482	Beihai barnacle virus 10 strain BHTH18714 RNA-dependent RNA polymerase gene, complete cds.	invertebrates	Shi et al, Nature, 2016	Narna-Levi	Narnaviridae	Narnaviridae	UTU IV.3
Group IV: (+)ssRNA viruses	Wuhan horsefly Virus 3	KX883528	Wuhan horsefly Virus 3 strain horsefly123863 RNA-dependent RNA polymerase gene, complete cds.	invertebrates	Shi et al, Nature, 2016	Narna-Levi	Narnaviridae	Narnaviridae	UTU IV.4
Group IV: (+)ssRNA viruses	Hubei narna-like virus 17	KX883536	Hubei narna-like virus 17 strain mosHB204971 RNA-dependent RNA polymerase gene, complete cds.	invertebrates	Shi et al, Nature, 2016	Narna-Levi	Narnaviridae	Narnaviridae	UTU IV.4
Group IV: (+)ssRNA viruses	Beihai narna-like virus 5	KX883478	Beihai narna-like virus 5 strain BHNXC41323 RNA-dependent RNA polymerase gene, partial cds; and hypothetical protein gene, complete cds.	invertebrates	Shi et al, Nature, 2016	Narna-Levi	Unclassified	Narnaviridae	UTU IV.5
Group IV: (+)ssRNA viruses	Beihai narna-like virus 20	KX883514	Beihai narna-like virus 20 strain BWBFG40664 RNA-dependent RNA polymerase gene, complete cds.	invertebrates	Shi et al, Nature, 2016	Narna-Levi	Unclassified	Narnaviridae	UTU IV.6
Group IV: (+)ssRNA viruses	Wenzhou narna-like virus 5	KX883610	Wenzhou narna-like virus 5 strain WZFSL79329 RNA-dependent RNA polymerase and putative capsid protein genes, complete cds.	invertebrates	Shi et al, Nature, 2016	Narna-Levi	Unclassified	Unclassified	UTU IV.6
Group IV: (+)ssRNA viruses	Changjiang narna-like virus 2	KX883520	Changjiang narna-like virus 2 strain CJLX29055 RNA-dependent RNA polymerase and putative capsid protein genes, complete cds.	invertebrates	Shi et al, Nature, 2016	Narna-Levi	Unclassified	Unclassified	UTU IV.6
Group IV: (+)ssRNA viruses	Hubei narna-like virus 10	KX883580	Hubei narna-like virus 10 strain WHBL60499 hypothetical protein genes, complete cds; and hypothetical protein gene, partial cds.	invertebrates	Shi et al, Nature, 2016	Narna-Levi	Unclassified	Unclassified	UTU IV.6
Group IV: (+)ssRNA viruses	Hubei narna-like virus 13	KX883543	Hubei narna-like virus 13 strain QTM27075 RNA-dependent RNA polymerase gene, complete cds.	invertebrates	Shi et al, Nature, 2016	Narna-Levi	Unclassified	Narnaviridae	UTU IV.6
Group IV: (+)ssRNA viruses	Hubei narna-like virus 7	KX883581	Hubei narna-like virus 7 strain WHBL72300 RNA-dependent RNA polymerase gene, complete cds.	invertebrates	Shi et al, Nature, 2016	Narna-Levi	Unclassified	Narnaviridae	UTU IV.6
Group IV: (+)ssRNA viruses	Changjiang narna-like virus 3	KX883522	Changjiang narna-like virus 3 strain CJLX30350 RNA-dependent RNA polymerase and hypothetical protein genes, complete cds.	invertebrates	Shi et al, Nature, 2016	Narna-Levi	Unclassified	Narnaviridae	UTU IV.6
Group IV: (+)ssRNA viruses	Changjiang narna-like virus 3	KX883569	Changjiang narna-like virus 3 strain SXXX34198 RNA-dependent RNA polymerase and hypothetical protein genes, complete cds.	invertebrates	Shi et al, Nature, 2016	Narna-Levi	Unclassified	Narnaviridae	UTU IV.6
Group IV: (+)ssRNA viruses	Sanxia narna-like virus 1	KX883568	Sanxia narna-like virus 1 strain SXXX35820 RNA-dependent RNA polymerase and hypothetical protein genes, complete cds.	invertebrates	Shi et al, Nature, 2016	Narna-Levi	Unclassified	Narnaviridae	UTU IV.6
Group IV: (+)ssRNA viruses	Beihai narna-like virus 16	KX883472	Beihai narna-like virus 16 strain BHJP26864 RNA-dependent RNA polymerase gene, complete cds.	invertebrates	Shi et al, Nature, 2016	Narna-Levi	Narnaviridae	Narnaviridae	UTU IV.6
Group IV: (+)ssRNA viruses	Hubei narna-like virus 11	KX883582	Hubei narna-like virus 11 strain WHBL72829 RNA-dependent RNA polymerase and hypothetical protein genes, complete cds.	invertebrates	Shi et al, Nature, 2016	Narna-Levi	Unclassified	Narnaviridae	UTU IV.6
Group IV: (+)ssRNA viruses	Wenzhou narna-like virus 7	KX883614	Wenzhou narna-like virus 7 strain WZFSL82100 RNA-dependent RNA polymerase gene, complete cds.	invertebrates	Shi et al, Nature, 2016	Narna-Levi	Unclassified	Narnaviridae	UTU IV.6
Group IV: (+)ssRNA viruses	Shahe narna-like virus 3	KX883552	Shahe narna-like virus 3 strain SHWC01c3372 RNA-dependent RNA polymerase gene, complete cds.	invertebrates	Shi et al, Nature, 2016	Narna-Levi	Unclassified	Narnaviridae	UTU IV.6
Group IV: (+)ssRNA viruses	Beihai narna-like virus 6	KX883503	Beihai narna-like virus 6 strain BHZC37402 RNA-dependent RNA polymerase gene, complete cds.	invertebrates	Shi et al, Nature, 2016	Narna-Levi	Unclassified	Narnaviridae	UTU IV.6
Group IV: (+)ssRNA viruses	Beihai narna-like virus 7	KX883504	Beihai narna-like virus 7 strain BHZC36598 RNA-dependent RNA polymerase gene, partial cds.	invertebrates	Shi et al, Nature, 2016	Narna-Levi	Narnaviridae	Narnaviridae	UTU IV.6
Group IV: (+)ssRNA viruses	Wenling narna-like virus 3	KX883601	Wenling narna-like virus 3 strain WLJQ100768 RNA-dependent RNA polymerase gene, complete cds.	invertebrates	Shi et al, Nature, 2016	Narna-Levi	Narnaviridae	Narnaviridae	UTU IV.6
Group IV: (+)ssRNA viruses	Beihai narna-like virus 10	KX883510	Beihai narna-like virus 10 strain BHZY60512 RNA-dependent RNA polymerase and hypothetical protein genes, complete cds.	invertebrates	Shi et al, Nature, 2016	Narna-Levi	Unclassified	Narnaviridae	UTU IV.6
Group IV: (+)ssRNA viruses	Beihai narna-like virus 9	KX883534	Beihai narna-like virus 9 strain HOU146315 RNA-dependent RNA polymerase and hypothetical protein genes, complete cds.	invertebrates	Shi et al, Nature, 2016	Narna-Levi	Unclassified	Narnaviridae	UTU IV.6
Group IV: (+)ssRNA viruses	Beihai narna-like virus 8	KX883509	Beihai narna-like virus 8 strain BHZY59840 RNA-dependent RNA polymerase and hypothetical protein genes, complete cds.	invertebrates	Shi et al, Nature, 2016	Narna-Levi	Unclassified	Narnaviridae	UTU IV.6
Group IV: (+)ssRNA viruses	Beihai narna-like virus 11	KX883513	Beihai narna-like virus 11 strain BWBFG39775 RNA-dependent RNA polymerase and hypothetical protein genes, complete cds.	invertebrates	Shi et al, Nature, 2016	Narna-Levi	Unclassified	Narnaviridae	UTU IV.6
Group IV: (+)ssRNA viruses	Wenzhou narna-like virus 4	KX883625	Wenzhou narna-like virus 4 strain WZSLuoI82501 RNA-dependent RNA polymerase and hypothetical protein genes, complete cds.	invertebrates	Shi et al, Nature, 2016	Narna-Levi	Unclassified	Narnaviridae	UTU IV.6
Group IV: (+)ssRNA viruses	Beihai narna-like virus 12	KX883505	Beihai narna-like virus 12 strain BHZC35702 RNA-dependent RNA polymerase gene, complete cds.	invertebrates	Shi et al, Nature, 2016	Narna-Levi	Unclassified	Narnaviridae	UTU IV.6
Group IV: (+)ssRNA viruses	Hubei narna-like virus 9	KX883579	Hubei narna-like virus 9 strain WHBL72555 RNA-dependent RNA polymerase and hypothetical protein genes, complete cds.	invertebrates	Shi et al, Nature, 2016	Narna-Levi	Unclassified	Narnaviridae	UTU IV.6
Group IV: (+)ssRNA viruses	Hubei narna-like virus 8	KX883576	Hubei narna-like virus 8 strain WGML132164 RNA-dependent RNA polymerase gene, complete cds; and hypothetical protein gene, partial cds.	invertebrates	Shi et al, Nature, 2016	Narna-Levi	Unclassified	Narnaviridae	UTU IV.6
Group IV: (+)ssRNA viruses	Hubei narna-like virus 4	KX883596	Hubei narna-like virus 4 strain WHYY20523 RNA-dependent RNA polymerase gene, complete cds.	invertebrates	Shi et al, Nature, 2016	Narna-Levi	Unclassified	Narnaviridae	UTU IV.6
Group IV: (+)ssRNA viruses	Hubei narna-like virus 3	KX883541	Hubei narna-like virus 3 strain QTM25395 RNA-dependent RNA polymerase gene, complete cds.	invertebrates	Shi et al, Nature, 2016	Narna-Levi	Unclassified	Narnaviridae	UTU IV.6
Group IV: (+)ssRNA viruses	Hubei narna-like virus 3	KX883563	Hubei narna-like virus 3 strain spider124444 RNA-dependent RNA polymerase gene, complete cds.	invertebrates	Shi et al, Nature, 2016	Narna-Levi	Unclassified	Narnaviridae	UTU IV.6
Group IV: (+)ssRNA viruses	Wuhan spider virus 7	KX883564	Wuhan spider virus 7 strain spider133569 RNA-dependent RNA polymerase gene, complete cds.	invertebrates	Shi et al, Nature, 2016	Narna-Levi	Unclassified	Narnaviridae	UTU IV.6
Group IV: (+)ssRNA viruses	Changjiang narna-like virus 1	KX883521	Changjiang narna-like virus 1 strain CJLX30050 RNA-dependent RNA polymerase gene, complete cds.	invertebrates	Shi et al, Nature, 2016	Narna-Levi	Narnaviridae	Narnaviridae	UTU IV.6
Group IV: (+)ssRNA viruses	Hubei narna-like virus 1	KX883583	Hubei narna-like virus 1 strain WHCC258047 RNA-dependent RNA polymerase gene, partial cds.	invertebrates	Shi et al, Nature, 2016	Narna-Levi	Narnaviridae	Narnaviridae	UTU IV.6
Group IV: (+)ssRNA viruses	Shahe narna-like virus 2	KX883559	Shahe narna-like virus 2 strain SHWC0209c12594 RNA-dependent RNA polymerase gene, complete cds.	invertebrates	Shi et al, Nature, 2016	Narna-Levi	Narnaviridae	Narnaviridae	UTU IV.6
Group IV: (+)ssRNA viruses	Shahe narna-like virus 1	KX883553	Shahe narna-like virus 1 strain SHWC0209c12582 RNA-dependent RNA polymerase gene, complete cds.	invertebrates	Shi et al, Nature, 2016	Narna-Levi	Narnaviridae	Narnaviridae	UTU IV.6
Group IV: (+)ssRNA viruses	Beihai narna-like virus 3	KX883465	Beihai narna-like virus 3 strain BHBJDX18174 RNA-dependent RNA polymerase gene, complete cds.	invertebrates	Shi et al, Nature, 2016	Narna-Levi	Unclassified	Narnaviridae	UTU IV.6
Group IV: (+)ssRNA viruses	Wenling narna-like virus 2	KX883603	Wenling narna-like virus 2 strain WLJQ103952 RNA-dependent RNA polymerase gene, complete cds.	invertebrates	Shi et al, Nature, 2016	Narna-Levi	Narnaviridae	Narnaviridae	UTU IV.6
Group IV: (+)ssRNA viruses	Wenling narna-like virus 1	KX883607	Wenling narna-like virus 1 strain WLJQ102793 RNA-dependent RNA polymerase gene, complete cds.	invertebrates	Shi et al, Nature, 2016	Narna-Levi	Unclassified	Narnaviridae	UTU IV.6
Group IV: (+)ssRNA viruses	Hubei narna-like virus 5	KX883565	Hubei narna-like virus 5 strain SSZZ3007 RNA-dependent RNA polymerase gene, complete cds.	invertebrates	Shi et al, Nature, 2016	Narna-Levi	Narnaviridae	Narnaviridae	UTU IV.6
Group IV: (+)ssRNA viruses	Hubei narna-like virus 6	KX883577	Narna-like virus 6 strain WGML136220 RNA-dependent RNA polymerase gene, complete cds.	invertebrates	Shi et al, Nature, 2016	Narna-Levi	Unclassified	Narnaviridae	UTU IV.6
Group IV: (+)ssRNA viruses	Wenzhou narna-like virus 3	KX883550	Wenzhou narna-like virus 3 strain shrimp14503 RNA-dependent RNA polymerase gene, complete cds.	invertebrates	Shi et al, Nature, 2016	Narna-Levi	Unclassified	Narnaviridae	UTU IV.6
Group IV: (+)ssRNA viruses	Wenzhou narna-like virus 2	KX883549	Wenzhou narna-like virus 2 strain shrimp13495 RNA-dependent RNA polymerase gene, complete cds.	invertebrates	Shi et al, Nature, 2016	Narna-Levi	Unclassified	Narnaviridae	UTU IV.6
Group IV: (+)ssRNA viruses	Beihai narna-like virus 4	KX883508	Beihai narna-like virus 4 strain BHZY53599 RNA-dependent RNA polymerase gene, complete cds.	invertebrates	Shi et al, Nature, 2016	Narna-Levi	Unclassified	Narnaviridae	UTU IV.6
Group IV: (+)ssRNA viruses	Wenzhou narna-like virus 1	KX883615	Wenzhou narna-like virus 1 strain WZFSL81657 RNA-dependent RNA polymerase gene, partial cds.	invertebrates	Shi et al, Nature, 2016	Narna-Levi	Narnaviridae	Narnaviridae	UTU IV.6
Group IV: (+)ssRNA viruses	Beihai narna-like virus 2	KX883512	Beihai narna-like virus 2 strain BHZY58217 RNA-dependent RNA polymerase gene, complete cds.	invertebrates	Shi et al, Nature, 2016	Narna-Levi	Narnaviridae	Narnaviridae	UTU IV.6
Group IV: (+)ssRNA viruses	Hubei narna-like virus 2	KX883578	Hubei narna-like virus 2 strain WHBL67117 RNA-dependent RNA polymerase gene, complete cds.	invertebrates	Shi et al, Nature, 2016	Narna-Levi	Narnaviridae	Narnaviridae	UTU IV.6
Group IV: (+)ssRNA viruses	Beihai narna-like virus 1	KX883515	Beihai narna-like virus 1 strain BWBFG61141 RNA-dependent RNA polymerase gene, complete cds.	invertebrates	Shi et al, Nature, 2016	Narna-Levi	Narnaviridae	Narnaviridae	UTU IV.6
Group IV: (+)ssRNA viruses	Wenzhou shrimp virus 10	KX883617	Wenzhou shrimp virus 10 strain WZRBX43419 RNA-dependent RNA polymerase gene, complete cds.	invertebrates	Shi et al, Nature, 2016	Narna-Levi	Unclassified	Unclassified	UTU IV.7
Group IV: (+)ssRNA viruses	Wenzhou shrimp virus 10	KX883551	Wenzhou shrimp virus 10 strain shrimp12509 RNA-dependent RNA polymerase gene, complete cds.	invertebrates	Shi et al, Nature, 2016	Narna-Levi	Unclassified	Unclassified	UTU IV.7
Group IV: (+)ssRNA viruses	Beihai narna-like virus 15	KX883468	Beihai narna-like virus 15 strain BHHZL10358 RNA-dependent RNA polymerase gene, complete cds.	invertebrates	Shi et al, Nature, 2016	Narna-Levi	Unclassified	Unclassified	UTU IV.7
Group IV: (+)ssRNA viruses	Wenzhou narna-like virus 8	KX883618	Wenzhou narna-like virus 8 strain WZRBX43201 RNA-dependent RNA polymerase gene, complete cds.	invertebrates	Shi et al, Nature, 2016	Narna-Levi	Unclassified	Unclassified	UTU IV.7
Group IV: (+)ssRNA viruses	Beihai narna-like virus 17	KX883544	Beihai narna-like virus 17 strain SCJXSX39297 RNA-dependent RNA polymerase gene, complete cds.	invertebrates	Shi et al, Nature, 2016	Narna-Levi	Unclassified	Unclassified	UTU IV.7
Group IV: (+)ssRNA viruses	Beihai narna-like virus 18	KX883533	Beihai narna-like virus 18 strain HOU157597 RNA-dependent RNA polymerase gene, complete cds.	invertebrates	Shi et al, Nature, 2016	Narna-Levi	Unclassified	Unclassified	UTU IV.7
Group IV: (+)ssRNA viruses	Wenzhou narna-like virus 9	KX883619	Wenzhou narna-like virus 9 strain WZSLuoI85295 RNA-dependent RNA polymerase gene, complete cds.	invertebrates	Shi et al, Nature, 2016	Narna-Levi	Unclassified	Unclassified	UTU IV.7
Group IV: (+)ssRNA viruses	Beihai narna-like virus 19	KX883477	Beihai narna-like virus 19 strain BHNXC41285 RNA-dependent RNA polymerase gene, complete cds.	invertebrates	Shi et al, Nature, 2016	Narna-Levi	Unclassified	Unclassified	UTU IV.7
Group IV: (+)ssRNA viruses	Hubei narna-like virus 12	KX883573	Hubei narna-like virus 12 strain SZmix21586 RNA-dependent RNA polymerase gene, complete cds.	invertebrates	Shi et al, Nature, 2016	Narna-Levi	Unclassified	Unclassified	UTU IV.7
Group IV: (+)ssRNA viruses	Changjiang narna-like virus 4	KX883524	Changjiang narna-like virus 4 strain CJLX30771 RNA-dependent RNA polymerase gene, complete cds.	invertebrates	Shi et al, Nature, 2016	Narna-Levi	Unclassified	Unclassified	UTU IV.7
Group IV: (+)ssRNA viruses	Beihai narna-like virus 14	KX883473	Beihai narna-like virus 14 strain BHJP52694 RNA-dependent RNA polymerase gene, complete cds.	invertebrates	Shi et al, Nature, 2016	Narna-Levi	Unclassified	Unclassified	UTU IV.7
Group IV: (+)ssRNA viruses	Beihai narna-like virus 13	KX883498	Beihai narna-like virus 13 strain BHWZXX14912 RNA-dependent RNA polymerase gene, complete cds.	invertebrates	Shi et al, Nature, 2016	Narna-Levi	Unclassified	Unclassified	UTU IV.7
Group IV: (+)ssRNA viruses	Wenling picorna-like virus 8	KX884318	Wenling picorna-like virus 8 strain WLJQ103995 hypothetical protein gene, complete cds.	invertebrates	Shi et al, Nature, 2016	Picorna-Calici	Picornaviridae	Unclassified	UTU IV.8
Group IV: (+)ssRNA viruses	Wenling picorna-like virus 9	KX884320	Wenling picorna-like virus 9 strain WLJQ104209 hypothetical protein gene, complete cds.	invertebrates	Shi et al, Nature, 2016	Picorna-Calici	Unclassified	Unclassified	UTU IV.9
Group IV: (+)ssRNA viruses	Hubei picorna-like virus 67	KX884255	Hubei picorna-like virus 67 strain WGML147056 hypothetical protein 1, hypothetical protein 2, and hypothetical protein 3 genes, complete cds.	invertebrates	Shi et al, Nature, 2016	Picorna-Calici	Unclassified	Unclassified	UTU IV.10
Group IV: (+)ssRNA viruses	Wenzhou picorna-like virus 18	KX883983	Wenzhou picorna-like virus 18 strain shrimp14534 hypothetical protein gene, complete cds.	invertebrates	Shi et al, Nature, 2016	Picorna-Calici	Unclassified	Unclassified	UTU IV.11
Group IV: (+)ssRNA viruses	Beihai picorna-like virus 111	KX883394	Beihai picorna-like virus 111 strain BHNXC41286 hypothetical protein gene, complete cds.	invertebrates	Shi et al, Nature, 2016	Picorna-Calici	Iflaviridae	Unclassified	UTU IV.12
Group IV: (+)ssRNA viruses	Beihai picorna-like virus 111	KX883317	Beihai picorna-like virus 111 strain BHBei77071 hypothetical protein gene, complete cds.	invertebrates	Shi et al, Nature, 2016	Picorna-Calici	Iflaviridae	Unclassified	UTU IV.12
Group IV: (+)ssRNA viruses	Beihai picorna-like virus 111	KX884490	Beihai picorna-like virus 111 strain BHZC37354 hypothetical protein gene, complete cds.	invertebrates	Shi et al, Nature, 2016	Picorna-Calici	Iflaviridae	Unclassified	UTU IV.12
Group IV: (+)ssRNA viruses	Wenzhou picorna-like virus 19	KX884381	Wenzhou picorna-like virus 19 strain WZSLuoII97616 hypothetical protein 1 and hypothetical protein 2 genes, complete cds.	invertebrates	Shi et al, Nature, 2016	Picorna-Calici	Unclassified	Unclassified	Marnaviridae
Group IV: (+)ssRNA viruses	Hubei picorna-like virus 6	KX884262	Hubei picorna-like virus 6 strain WHBL73048 hypothetical protein 1 and hypothetical protein 2 genes, complete cds.	invertebrates	Shi et al, Nature, 2016	Picorna-Calici	Unclassified	Unclassified	Marnaviridae
Group IV: (+)ssRNA viruses	Beihai picorna-like virus 58	KX883320	Beihai picorna-like virus 58 strain BHBei77093 hypothetical protein 1 and hypothetical protein 2 genes, complete cds.	invertebrates	Shi et al, Nature, 2016	Picorna-Calici	Unclassified	Unclassified	Marnaviridae
Group IV: (+)ssRNA viruses	Beihai picorna-like virus 57	KX883380	Beihai picorna-like virus 57 strain BHJP51916 hypothetical protein gene, complete cds.	invertebrates	Shi et al, Nature, 2016	Picorna-Calici	Unclassified	Unclassified	Marnaviridae
Group IV: (+)ssRNA viruses	Beihai picorna-like virus 57	KX883356	Beihai picorna-like virus 57 strain BHHQ57630 hypothetical protein gene, complete cds.	invertebrates	Shi et al, Nature, 2016	Picorna-Calici	Unclassified	Unclassified	Marnaviridae
Group IV: (+)ssRNA viruses	Hubei picorna-like virus 17	KX883897	Hubei picorna-like virus 17 strain horsefly124179 hypothetical protein 1 and hypothetical protein 2 genes, complete cds.	invertebrates	Shi et al, Nature, 2016	Picorna-Calici	Unclassified	Unclassified	Marnaviridae
Group IV: (+)ssRNA viruses	Beihai picorna-like virus 125	KX884504	Beihai picorna-like virus 125 strain BHZY54174 hypothetical protein gene, complete cds.	invertebrates	Shi et al, Nature, 2016	Picorna-Calici	Unclassified	Unclassified	Marnaviridae
Group IV: (+)ssRNA viruses	Beihai picorna-like virus 41	KX883376	Beihai picorna-like virus 41 strain BHJJX25957 hypothetical protein 1 and hypothetical protein 2 genes, complete cds.	invertebrates	Shi et al, Nature, 2016	Picorna-Calici	Iflaviridae	Unclassified	Marnaviridae
Group IV: (+)ssRNA viruses	Beihai picorna-like virus 25	KX883361	Beihai picorna-like virus 25 strain BHJJX20433 hypothetical protein 1 gene, complete cds; and hypothetical protein 2 gene, partial cds.	invertebrates	Shi et al, Nature, 2016	Picorna-Calici	Iflaviridae	Unclassified	Marnaviridae
Group IV: (+)ssRNA viruses	Wenzhou picorna-like virus 11	KX884333	Wenzhou picorna-like virus 11 strain WZFSL83389 hypothetical protein gene, complete cds.	invertebrates	Shi et al, Nature, 2016	Picorna-Calici	Unclassified	Unclassified	Marnaviridae
Group IV: (+)ssRNA viruses	Beihai picorna-like virus 51	KX883958	Beihai picorna-like virus 51 strain SCJXSX38939 hypothetical protein 1 and hypothetical protein 2 genes, complete cds.	invertebrates	Shi et al, Nature, 2016	Picorna-Calici	Unclassified	Unclassified	Marnaviridae
Group IV: (+)ssRNA viruses	Beihai picorna-like virus 60	KX883305	Beihai picorna-like virus 60 strain BHBei55726 hypothetical protein gene, complete cds.	invertebrates	Shi et al, Nature, 2016	Picorna-Calici	Unclassified	Unclassified	Marnaviridae
Group IV: (+)ssRNA viruses	Wenzhou picorna-like virus 24	KX884362	Wenzhou picorna-like virus 24 strain WZSBei69493 hypothetical protein gene, complete cds.	invertebrates	Shi et al, Nature, 2016	Picorna-Calici	Unclassified	Unclassified	Marnaviridae
Group IV: (+)ssRNA viruses	Beihai picorna-like virus 61	KX883313	Beihai picorna-like virus 61 strain BHBei76813 hypothetical protein gene, complete cds.	invertebrates	Shi et al, Nature, 2016	Picorna-Calici	Unclassified	Unclassified	Marnaviridae
Group IV: (+)ssRNA viruses	Beihai picorna-like virus 62	KX883309	Beihai picorna-like virus 62 strain BHBei74566 hypothetical protein gene, complete cds.	invertebrates	Shi et al, Nature, 2016	Picorna-Calici	Unclassified	Unclassified	Marnaviridae
Group IV: (+)ssRNA viruses	Beihai picorna-like virus 59	KX884500	Beihai picorna-like virus 59 strain BHZC37451 hypothetical protein gene, complete cds.	invertebrates	Shi et al, Nature, 2016	Picorna-Calici	Unclassified	Unclassified	Marnaviridae
Group IV: (+)ssRNA viruses	Beihai picorna-like virus 59	KX883321	Beihai picorna-like virus 59 strain BHBei77099 hypothetical protein gene, complete cds.	invertebrates	Shi et al, Nature, 2016	Picorna-Calici	Unclassified	Unclassified	Marnaviridae
Group IV: (+)ssRNA viruses	Beihai picorna-like virus 63	KX883419	Beihai picorna-like virus 63 strain BHTSS17878 hypothetical protein 1 and hypothetical protein 2 genes, complete cds.	invertebrates	Shi et al, Nature, 2016	Picorna-Calici	Unclassified	Unclassified	Marnaviridae
Group IV: (+)ssRNA viruses	Beihai picorna-like virus 64	KX883382	Beihai picorna-like virus 64 strain BHJP54755 hypothetical protein 1 and hypothetical protein 2 genes, complete cds.	invertebrates	Shi et al, Nature, 2016	Picorna-Calici	Unclassified	Unclassified	Marnaviridae
Group IV: (+)ssRNA viruses	Beihai picorna-like virus 64	KX883355	Beihai picorna-like virus 64 strain BHHQ137467 hypothetical protein 1 and hypothetical protein 2 genes, complete cds.	invertebrates	Shi et al, Nature, 2016	Picorna-Calici	Unclassified	Unclassified	Marnaviridae
Group IV: (+)ssRNA viruses	Wenzhou picorna-like virus 23	KX884324	Wenzhou picorna-like virus 23 strain WZFSL85852 hypothetical protein gene, complete cds.	invertebrates	Shi et al, Nature, 2016	Picorna-Calici	Unclassified	Unclassified	Marnaviridae
Group IV: (+)ssRNA viruses	Wenzhou picorna-like virus 22	KX884331	Wenzhou picorna-like virus 22 strain WZFSL83961 hypothetical protein gene, complete cds.	invertebrates	Shi et al, Nature, 2016	Picorna-Calici	Unclassified	Unclassified	Marnaviridae
Group IV: (+)ssRNA viruses	Wenzhou picorna-like virus 20	KX884356	Wenzhou picorna-like virus 20 strain WZSBei68985 hypothetical protein 1 and hypothetical protein 2 genes, complete cds.	invertebrates	Shi et al, Nature, 2016	Picorna-Calici	Unclassified	Unclassified	Marnaviridae
Group IV: (+)ssRNA viruses	Wenzhou picorna-like virus 21	KX884351	Wenzhou picorna-like virus 21 strain WZSBei23778 hypothetical protein 1 and hypothetical protein 2 genes, complete cds.	invertebrates	Shi et al, Nature, 2016	Picorna-Calici	Unclassified	Unclassified	Marnaviridae
Group IV: (+)ssRNA viruses	Beihai picorna-like virus 50	KX884484	Beihai picorna-like virus 50 strain BHZC37234 hypothetical protein gene, complete cds.	invertebrates	Shi et al, Nature, 2016	Picorna-Calici	Picornaviridae	Unclassified	Marnaviridae
Group IV: (+)ssRNA viruses	Beihai picorna-like virus 50	KX883311	Beihai picorna-like virus 50 strain BHBei76574 hypothetical protein gene, complete cds.	invertebrates	Shi et al, Nature, 2016	Picorna-Calici	Picornaviridae	Unclassified	Marnaviridae
Group IV: (+)ssRNA viruses	Beihai picorna-like virus 56	KX884529	Beihai picorna-like virus 56 strain BWBFG40791 hypothetical protein gene, complete cds.	invertebrates	Shi et al, Nature, 2016	Picorna-Calici	Unclassified	Unclassified	Marnaviridae
Group IV: (+)ssRNA viruses	Shahe picorna-like virus 14	KX883664	Shahe picorna-like virus 14 strain SHWC13617 hypothetical protein gene, complete cds.	invertebrates	Shi et al, Nature, 2016	Picorna-Calici	Unclassified	Unclassified	Marnaviridae
Group IV: (+)ssRNA viruses	Shahe picorna-like virus 14	KX883647	Shahe picorna-like virus 14 strain SHWC0209c12767 hypothetical protein gene, complete cds.	invertebrates	Shi et al, Nature, 2016	Picorna-Calici	Unclassified	Unclassified	Marnaviridae
Group IV: (+)ssRNA viruses	Changjiang picorna-like virus 2	KX884547	Changjiang picorna-like virus 2 strain CJLX30436 hypothetical protein gene, complete cds.	invertebrates	Shi et al, Nature, 2016	Picorna-Calici	Unclassified	Unclassified	Marnaviridae
Group IV: (+)ssRNA viruses	Sanxia picorna-like virus 3	KX883718	Sanxia picorna-like virus 3 strain SXXX36208 hypothetical protein 1 and hypothetical protein 2 genes, complete cds.	invertebrates	Shi et al, Nature, 2016	Picorna-Calici	Unclassified	Unclassified	Marnaviridae
Group IV: (+)ssRNA viruses	Beihai picorna-like virus 22	KX883905	Beihai picorna-like virus 22 strain HOU126951 hypothetical protein 1 gene, complete cds; and hypothetical protein 2 gene, partial cds.	invertebrates	Shi et al, Nature, 2016	Picorna-Calici	Unclassified	Unclassified	Marnaviridae
Group IV: (+)ssRNA viruses	Sanxia picorna-like virus 4	KX883710	Sanxia picorna-like virus 4 strain SXXX37816 hypothetical protein gene, complete cds.	invertebrates	Shi et al, Nature, 2016	Picorna-Calici	Unclassified	Unclassified	Marnaviridae
Group IV: (+)ssRNA viruses	Beihai picorna-like virus 52	KX883405	Beihai picorna-like virus 52 strain BHNXC41485 hypothetical protein gene, complete cds.	invertebrates	Shi et al, Nature, 2016	Picorna-Calici	Unclassified	Unclassified	Marnaviridae
Group IV: (+)ssRNA viruses	Beihai picorna-like virus 53	KX883400	Beihai picorna-like virus 53 strain BHNXC41443 hypothetical protein 1 and hypothetical protein 2 genes, complete cds.	invertebrates	Shi et al, Nature, 2016	Picorna-Calici	Unclassified	Unclassified	Marnaviridae
Group IV: (+)ssRNA viruses	Shahe picorna-like virus 7	KX883652	Shahe picorna-like virus 7 strain SHWC0209c12710 hypothetical protein gene, complete cds.	invertebrates	Shi et al, Nature, 2016	Picorna-Calici	Unclassified	Unclassified	Marnaviridae
Group IV: (+)ssRNA viruses	Shahe picorna-like virus 7	KX883665	Shahe picorna-like virus 7 strain SHWC13621 hypothetical protein gene, complete cds.	invertebrates	Shi et al, Nature, 2016	Picorna-Calici	Unclassified	Unclassified	Marnaviridae
Group IV: (+)ssRNA viruses	Beihai picorna-like virus 54	KX883407	Beihai picorna-like virus 54 strain BHNXC41489 hypothetical protein 1 and hypothetical protein 2 genes, complete cds.	invertebrates	Shi et al, Nature, 2016	Picorna-Calici	Unclassified	Unclassified	Marnaviridae
Group IV: (+)ssRNA viruses	Beihai picorna-like virus 55	KX883306	Beihai picorna-like virus 55 strain BHBei68636 hypothetical protein gene, complete cds.	invertebrates	Shi et al, Nature, 2016	Picorna-Calici	Unclassified	Unclassified	Marnaviridae
Group IV: (+)ssRNA viruses	Beihai picorna-like virus 55	KX884482	Beihai picorna-like virus 55 strain BHZC37036 hypothetical protein gene, complete cds.	invertebrates	Shi et al, Nature, 2016	Picorna-Calici	Unclassified	Unclassified	Marnaviridae
Group IV: (+)ssRNA viruses	Wenzhou picorna-like virus 17	KX884358	Wenzhou picorna-like virus 17 strain WZSBei69283 hypothetical protein 1 and hypothetical protein 2 genes, complete cds.	invertebrates	Shi et al, Nature, 2016	Picorna-Calici	Partitiviridae	Unclassified	Marnaviridae
Group IV: (+)ssRNA viruses	Shahe picorna-like virus 6	KX883653	Shahe picorna-like virus 6 strain SHWC0209c11084 hypothetical protein 1 and hypothetical protein 2 genes, complete cds.	invertebrates	Shi et al, Nature, 2016	Picorna-Calici	Unclassified	Unclassified	Marnaviridae
Group IV: (+)ssRNA viruses	Shahe picorna-like virus 6	KX883655	Shahe picorna-like virus 6 strain SHWC13532 hypothetical protein 1 and hypothetical protein 2 genes, complete cds.	invertebrates	Shi et al, Nature, 2016	Picorna-Calici	Unclassified	Unclassified	Marnaviridae
Group IV: (+)ssRNA viruses	Beihai hermit crab virus 1	KX883966	Beihai hermit crab virus 1 strain SCJXSX39363 hypothetical protein 1 and hypothetical protein 2 genes, complete cds.	invertebrates	Shi et al, Nature, 2016	Picorna-Calici	Unclassified	Unclassified	Marnaviridae
Group IV: (+)ssRNA viruses	Beihai hermit crab virus 1	KX883417	Beihai hermit crab virus 1 strain BHTSS17051 hypothetical protein 1 and hypothetical protein 2 genes, complete cds.	invertebrates	Shi et al, Nature, 2016	Picorna-Calici	Unclassified	Unclassified	Marnaviridae
Group IV: (+)ssRNA viruses	Beihai hermit crab virus 1	KX883366	Beihai hermit crab virus 1 strain BHJJX25619 hypothetical protein 1 and hypothetical protein 2 genes, complete cds.	invertebrates	Shi et al, Nature, 2016	Picorna-Calici	Unclassified	Unclassified	Marnaviridae
Group IV: (+)ssRNA viruses	Beihai hermit crab virus 1	KX883430	Beihai hermit crab virus 1 strain BHWZXX15637 hypothetical protein 1 and hypothetical protein 2 genes, complete cds.	invertebrates	Shi et al, Nature, 2016	Picorna-Calici	Unclassified	Unclassified	Marnaviridae
Group IV: (+)ssRNA viruses	Beihai hermit crab virus 1	KX883327	Beihai hermit crab virus 1 strain BHBJDX18472 hypothetical protein 1 and hypothetical protein 2 genes, complete cds.	invertebrates	Shi et al, Nature, 2016	Picorna-Calici	Unclassified	Unclassified	Marnaviridae
Group IV: (+)ssRNA viruses	Beihai sipunculid worm virus 1	KX883388	Beihai sipunculid worm virus 1 strain BHNXC40689 hypothetical protein 1 and hypothetical protein 2 genes, complete cds.	invertebrates	Shi et al, Nature, 2016	Picorna-Calici	Unclassified	Unclassified	Marnaviridae
Group IV: (+)ssRNA viruses	Beihai picorna-like virus 19	KX883364	Beihai picorna-like virus 19 strain BHJJX24523 hypothetical protein 1 and hypothetical protein 2 genes, complete cds.	invertebrates	Shi et al, Nature, 2016	Picorna-Calici	Unclassified	Unclassified	Marnaviridae
Group IV: (+)ssRNA viruses	Beihai picorna-like virus 2	KX883369	Beihai picorna-like virus 2 strain BHJJX25716 hypothetical protein 1 and hypothetical protein 2 genes, complete cds.	invertebrates	Shi et al, Nature, 2016	Picorna-Calici	Unclassified	Unclassified	Marnaviridae
Group IV: (+)ssRNA viruses	Beihai picorna-like virus 2	KX883326	Beihai picorna-like virus 2 strain BHBJDX18281 hypothetical protein 1 and hypothetical protein 2 genes, complete cds.	invertebrates	Shi et al, Nature, 2016	Picorna-Calici	Unclassified	Unclassified	Marnaviridae
Group IV: (+)ssRNA viruses	Beihai picorna-like virus 2	KX884477	Beihai picorna-like virus 2 strain BHZC36110 hypothetical protein 1 and hypothetical protein 2 genes, complete cds.	invertebrates	Shi et al, Nature, 2016	Picorna-Calici	Unclassified	Unclassified	Marnaviridae
Group IV: (+)ssRNA viruses	Beihai picorna-like virus 2	KX883387	Beihai picorna-like virus 2 strain BHNXC40556 hypothetical protein 1 and hypothetical protein 2 genes, complete cds.	invertebrates	Shi et al, Nature, 2016	Picorna-Calici	Unclassified	Unclassified	Marnaviridae
Group IV: (+)ssRNA viruses	Beihai picorna-like virus 2	KX883347	Beihai picorna-like virus 2 strain BHHK129932 hypothetical protein 1 and hypothetical protein 2 genes, complete cds.	invertebrates	Shi et al, Nature, 2016	Picorna-Calici	Unclassified	Unclassified	Marnaviridae
Group IV: (+)ssRNA viruses	Beihai picorna-like virus 2	KX883428	Beihai picorna-like virus 2 strain BHWZXX15591 hypothetical protein 1 and hypothetical protein 2 genes, complete cds.	invertebrates	Shi et al, Nature, 2016	Picorna-Calici	Unclassified	Unclassified	Marnaviridae
Group IV: (+)ssRNA viruses	Beihai picorna-like virus 2	KX883909	Beihai picorna-like virus 2 strain HWRTX12828 hypothetical protein 1 and hypothetical protein 2 genes, complete cds.	invertebrates	Shi et al, Nature, 2016	Picorna-Calici	Unclassified	Unclassified	Marnaviridae
Group IV: (+)ssRNA viruses	Beihai picorna-like virus 2	KX884535	Beihai picorna-like virus 2 strain BZL93063 hypothetical protein 1 and hypothetical protein 2 genes, complete cds.	invertebrates	Shi et al, Nature, 2016	Picorna-Calici	Unclassified	Unclassified	Marnaviridae
Group IV: (+)ssRNA viruses	Beihai picorna-like virus 2	KX884513	Beihai picorna-like virus 2 strain BHZY60755 hypothetical protein 1 and hypothetical protein 2 genes, complete cds.	invertebrates	Shi et al, Nature, 2016	Picorna-Calici	Unclassified	Unclassified	Marnaviridae
Group IV: (+)ssRNA viruses	Hubei leech virus 4	KX883725	Hubei leech virus 4 strain SZmix20870 hypothetical protein 1 and hypothetical protein 2 genes, complete cds.	invertebrates	Shi et al, Nature, 2016	Picorna-Calici	Unclassified	Unclassified	Marnaviridae
Group IV: (+)ssRNA viruses	Hubei leech virus 4	KX884556	Hubei leech virus 4 strain CJLX30730 hypothetical protein 1 and hypothetical protein 2 genes, complete cds.	invertebrates	Shi et al, Nature, 2016	Picorna-Calici	Unclassified	Unclassified	Marnaviridae
Group IV: (+)ssRNA viruses	Hubei picorna-like virus 4	KX884265	Hubei picorna-like virus 4 strain WHBL90007 hypothetical protein 1 and hypothetical protein 2 genes, complete cds.	invertebrates	Shi et al, Nature, 2016	Picorna-Calici	Unclassified	Unclassified	Marnaviridae
Group IV: (+)ssRNA viruses	Hubei picorna-like virus 5	KX884261	Hubei picorna-like virus 5 strain WHBL70549 hypothetical protein 1 and hypothetical protein 2 genes, complete cds.	invertebrates	Shi et al, Nature, 2016	Picorna-Calici	Partitiviridae	Unclassified	Marnaviridae
Group IV: (+)ssRNA viruses	Beihai picorna-like virus 49	KX884480	Beihai picorna-like virus 49 strain BHZC36855 hypothetical protein 1 and hypothetical protein 2 genes, complete cds.	invertebrates	Shi et al, Nature, 2016	Picorna-Calici	Partitiviridae	Unclassified	Marnaviridae
Group IV: (+)ssRNA viruses	Changjiang picorna-like virus 4	KX884543	Changjiang picorna-like virus 4 strain CJLX29654 hypothetical protein 1 and hypothetical protein 2 genes, complete cds.	invertebrates	Shi et al, Nature, 2016	Picorna-Calici	Partitiviridae	Unclassified	Marnaviridae
Group IV: (+)ssRNA viruses	Beihai picorna-like virus 46	KX884493	Beihai picorna-like virus 46 strain BHZC37388 hypothetical protein 1 and hypothetical protein 2 genes, complete cds.	invertebrates	Shi et al, Nature, 2016	Picorna-Calici	Unclassified	Unclassified	Marnaviridae
Group IV: (+)ssRNA viruses	Wenzhou channeled applesnail virus 1	KX884329	Wenzhou channeled applesnail virus 1 strain WZFSL85493 hypothetical protein 1 and hypothetical protein 2 genes, complete cds.	invertebrates	Shi et al, Nature, 2016	Picorna-Calici	Unclassified	Unclassified	Marnaviridae
Group IV: (+)ssRNA viruses	Shahe picorna-like virus 5	KX883656	Shahe picorna-like virus 5 strain SHWC13542 hypothetical protein 1 and hypothetical protein 2 genes, complete cds.	invertebrates	Shi et al, Nature, 2016	Picorna-Calici	Unclassified	Unclassified	Marnaviridae
Group IV: (+)ssRNA viruses	Beihai picorna-like virus 47	KX883965	Beihai picorna-like virus 47 strain SCJXSX39359 hypothetical protein 1 and hypothetical protein 2 genes, complete cds.	invertebrates	Shi et al, Nature, 2016	Picorna-Calici	Partitiviridae	Unclassified	Marnaviridae
Group IV: (+)ssRNA viruses	Hubei leech virus 3	KX883727	Hubei leech virus 3 strain SZmix63518 hypothetical protein 1 and hypothetical protein 2 genes, complete cds.	invertebrates	Shi et al, Nature, 2016	Picorna-Calici	Unclassified	Unclassified	Marnaviridae
Group IV: (+)ssRNA viruses	Hubei picorna-like virus 3	KX884266	Ubei picorna-like virus 3 strain WHCC101453 hypothetical protein 1 and hypothetical protein 2 genes, complete cds.	invertebrates	Shi et al, Nature, 2016	Picorna-Calici	Unclassified	Unclassified	Marnaviridae
Group IV: (+)ssRNA viruses	Hubei picorna-like virus 2	KX884264	Hubei picorna-like virus 2 strain WHBL73152 hypothetical protein 1 and hypothetical protein 2 genes, complete cds.	invertebrates	Shi et al, Nature, 2016	Picorna-Calici	Unclassified	Unclassified	Marnaviridae
Group IV: (+)ssRNA viruses	Changjiang picorna-like virus 3	KX884542	Changjiang picorna-like virus 3 strain CJLX28786 hypothetical protein 1 and hypothetical protein 2 genes, complete cds.	invertebrates	Shi et al, Nature, 2016	Picorna-Calici	Unclassified	Unclassified	Marnaviridae
Group IV: (+)ssRNA viruses	Beihai picorna-like virus 43	KX883367	Beihai picorna-like virus 43 strain BHJJX25682 hypothetical protein 1 and hypothetical protein 2 genes, complete cds.	invertebrates	Shi et al, Nature, 2016	Picorna-Calici	Unclassified	Unclassified	Marnaviridae
Group IV: (+)ssRNA viruses	Beihai picorna-like virus 43	KX883962	Beihai picorna-like virus 43 strain SCJXSX39249 hypothetical protein 1 and hypothetical protein 2 genes, complete cds.	invertebrates	Shi et al, Nature, 2016	Picorna-Calici	Unclassified	Unclassified	Marnaviridae
Group IV: (+)ssRNA viruses	Beihai picorna-like virus 43	KX883390	Beihai picorna-like virus 43 strain BHNXC41212 hypothetical protein 1 and hypothetical protein 2 genes, complete cds.	invertebrates	Shi et al, Nature, 2016	Picorna-Calici	Unclassified	Unclassified	Marnaviridae
Group IV: (+)ssRNA viruses	Beihai picorna-like virus 43	KX883429	Beihai picorna-like virus 43 strain BHWZXX15634 hypothetical protein 1 and hypothetical protein 2 genes, complete cds.	invertebrates	Shi et al, Nature, 2016	Picorna-Calici	Unclassified	Unclassified	Marnaviridae
Group IV: (+)ssRNA viruses	Beihai picorna-like virus 43	KX883335	Beihai picorna-like virus 43 strain BHBJDX18749 hypothetical protein 1 and hypothetical protein 2 genes, complete cds.	invertebrates	Shi et al, Nature, 2016	Picorna-Calici	Unclassified	Unclassified	Marnaviridae
Group IV: (+)ssRNA viruses	Beihai picorna-like virus 44	KX884466	Beihai picorna-like virus 44 strain BHXG26143 hypothetical protein 1 and hypothetical protein 2 genes, complete cds.	invertebrates	Shi et al, Nature, 2016	Picorna-Calici	Partitiviridae	Unclassified	Marnaviridae
Group IV: (+)ssRNA viruses	Sanxia picorna-like virus 9	KX883717	Sanxia picorna-like virus 9 strain SXXX36560 hypothetical protein 1 and hypothetical protein 2 genes, complete cds.	invertebrates	Shi et al, Nature, 2016	Picorna-Calici	Unclassified	Unclassified	Marnaviridae
Group IV: (+)ssRNA viruses	Beihai picorna-like virus 48	KX884498	Beihai picorna-like virus 48 strain BHZC37443 hypothetical protein gene, complete cds.	invertebrates	Shi et al, Nature, 2016	Picorna-Calici	Partitiviridae	Unclassified	Marnaviridae
Group IV: (+)ssRNA viruses	Shahe picorna-like virus 4	KX883659	Shahe picorna-like virus 4 strain SHWC13603 hypothetical protein gene, complete cds.	invertebrates	Shi et al, Nature, 2016	Picorna-Calici	Unclassified	Unclassified	Marnaviridae
Group IV: (+)ssRNA viruses	Shahe picorna-like virus 4	KX883645	Shahe picorna-like virus 4 strain SHWC0209c12741 hypothetical protein gene, complete cds.	invertebrates	Shi et al, Nature, 2016	Picorna-Calici	Unclassified	Unclassified	Marnaviridae
Group IV: (+)ssRNA viruses	Wenzhou picorna-like virus 14	KX884382	Wenzhou picorna-like virus 14 strain WZSLuoII97619 hypothetical protein 1 and hypothetical protein 2 genes, complete cds.	invertebrates	Shi et al, Nature, 2016	Picorna-Calici	Unclassified	Unclassified	Marnaviridae
Group IV: (+)ssRNA viruses	Wenzhou picorna-like virus 12	KX884340	Wenzhou picorna-like virus 12 strain WZFSL74240 hypothetical protein 1 and hypothetical protein 2 genes, complete cds.	invertebrates	Shi et al, Nature, 2016	Picorna-Calici	Unclassified	Unclassified	Marnaviridae
Group IV: (+)ssRNA viruses	Wenzhou picorna-like virus 15	KX884328	Wenzhou picorna-like virus 15 strain WZFSL85504 hypothetical protein 1 and hypothetical protein 2 genes, complete cds.	invertebrates	Shi et al, Nature, 2016	Picorna-Calici	Unclassified	Unclassified	Marnaviridae
Group IV: (+)ssRNA viruses	Changjiang picorna-like virus 1	KX884546	Changjiang picorna-like virus 1 strain CJLX30149 hypothetical protein gene, complete cds.	invertebrates	Shi et al, Nature, 2016	Picorna-Calici	Unclassified	Unclassified	Marnaviridae
Group IV: (+)ssRNA viruses	Sanxia picorna-like virus 8	KX883720	Sanxia picorna-like virus 8 strain SXXX35540 hypothetical protein gene, complete cds.	invertebrates	Shi et al, Nature, 2016	Picorna-Calici	Unclassified	Unclassified	Marnaviridae
Group IV: (+)ssRNA viruses	Beihai razor shell virus 2	KX883314	Beihai razor shell virus 2 strain BHBei76898 hypothetical protein 1 and hypothetical protein 2 genes, complete cds.	invertebrates	Shi et al, Nature, 2016	Picorna-Calici	Unclassified	Unclassified	Marnaviridae
Group IV: (+)ssRNA viruses	Beihai razor shell virus 2	KX884488	Beihai razor shell virus 2 strain BHZC37307 hypothetical protein 1 and hypothetical protein 2 genes, complete cds.	invertebrates	Shi et al, Nature, 2016	Picorna-Calici	Unclassified	Unclassified	Marnaviridae
Group IV: (+)ssRNA viruses	Beihai razor shell virus 1	KX883312	Beihai razor shell virus 1 strain BHBei76693 hypothetical protein genes, complete cds.	invertebrates	Shi et al, Nature, 2016	Picorna-Calici	Unclassified	Unclassified	Marnaviridae
Group IV: (+)ssRNA viruses	Beihai razor shell virus 1	KX884486	Beihai razor shell virus 1 strain BHZC37272 hypothetical protein 1 and hypothetical protein 2 genes, complete cds.	invertebrates	Shi et al, Nature, 2016	Picorna-Calici	Unclassified	Unclassified	Marnaviridae
Group IV: (+)ssRNA viruses	Beihai razor shell virus 1	KX883333	Beihai razor shell virus 1 strain BHBJDX18719 hypothetical protein 1 and hypothetical protein 2 genes, complete cds.	invertebrates	Shi et al, Nature, 2016	Picorna-Calici	Unclassified	Unclassified	Marnaviridae
Group IV: (+)ssRNA viruses	Wenzhou picorna-like virus 13	KX884360	Wenzhou picorna-like virus 13 strain WZSBei69459 hypothetical protein gene, complete cds.	invertebrates	Shi et al, Nature, 2016	Picorna-Calici	Partitiviridae	Unclassified	Marnaviridae
Group IV: (+)ssRNA viruses	Sanxia picorna-like virus 7	KX883716	Sanxia picorna-like virus 7 strain SXXX37313 hypothetical protein gene, partial cds.	invertebrates	Shi et al, Nature, 2016	Picorna-Calici	Unclassified	Unclassified	Marnaviridae
Group IV: (+)ssRNA viruses	Beihai picorna-like virus 38	KX884495	Beihai picorna-like virus 38 strain BHZC37430 hypothetical protein 1 gene, complete cds; and hypothetical protein 2 gene, partial cds.	invertebrates	Shi et al, Nature, 2016	Picorna-Calici	Unclassified	Unclassified	Marnaviridae
Group IV: (+)ssRNA viruses	Beihai picorna-like virus 37	KX883426	Beihai picorna-like virus 37 strain BHWZXX15436 hypothetical protein 1 gene, complete cds; and hypothetical protein 2 gene, partial cds.	invertebrates	Shi et al, Nature, 2016	Picorna-Calici	Unclassified	Unclassified	Marnaviridae
Group IV: (+)ssRNA viruses	Wenzhou picorna-like virus 53	KX884373	Wenzhou picorna-like virus 53 strain WZSLuoI86067 hypothetical protein 1 and hypothetical protein 2 genes, complete cds.	invertebrates	Shi et al, Nature, 2016	Picorna-Calici	Unclassified	Unclassified	Marnaviridae
Group IV: (+)ssRNA viruses	Beihai picorna-like virus 39	KX883410	Beihai picorna-like virus 39 strain BHSC164089 hypothetical protein 1 and hypothetical protein 2 genes, complete cds.	invertebrates	Shi et al, Nature, 2016	Picorna-Calici	Unclassified	Unclassified	Marnaviridae
Group IV: (+)ssRNA viruses	Beihai picorna-like virus 36	KX883373	Beihai picorna-like virus 36 strain BHJJX25939 hypothetical protein gene, partial cds.	invertebrates	Shi et al, Nature, 2016	Picorna-Calici	Unclassified	Unclassified	Marnaviridae
Group IV: (+)ssRNA viruses	Beihai picorna-like virus 42	KX883963	Beihai picorna-like virus 42 strain SCJXSX39263 hypothetical protein 1 and hypothetical protein 2 genes, complete cds.	invertebrates	Shi et al, Nature, 2016	Picorna-Calici	Unclassified	Unclassified	Marnaviridae
Group IV: (+)ssRNA viruses	Sanxia picorna-like virus 1	KX883711	Sanxia picorna-like virus 1 strain SXXX37713 hypothetical protein 1 and hypothetical protein 2 genes, complete cds.	invertebrates	Shi et al, Nature, 2016	Picorna-Calici	Unclassified	Unclassified	Marnaviridae
Group IV: (+)ssRNA viruses	Sanxia picorna-like virus 2	KX883709	Sanxia picorna-like virus 2 strain SXXX37883 hypothetical protein 1 and hypothetical protein 2 genes, complete cds.	invertebrates	Shi et al, Nature, 2016	Picorna-Calici	Unclassified	Unclassified	Marnaviridae
Group IV: (+)ssRNA viruses	Shahe picorna-like virus 1	KX883666	Shahe picorna-like virus 1 strain SHWC13622 hypothetical protein 1 and hypothetical protein 2 genes, complete cds.	invertebrates	Shi et al, Nature, 2016	Picorna-Calici	Unclassified	Unclassified	Marnaviridae
Group IV: (+)ssRNA viruses	Beihai picorna-like virus 16	KX883374	Beihai picorna-like virus 16 strain BHJJX25950 hypothetical protein gene, complete cds.	invertebrates	Shi et al, Nature, 2016	Picorna-Calici	Unclassified	Unclassified	Marnaviridae
Group IV: (+)ssRNA viruses	Beihai picorna-like virus 16	KX883343	Beihai picorna-like virus 16 strain BHHK123579 hypothetical protein gene, complete cds.	invertebrates	Shi et al, Nature, 2016	Picorna-Calici	Unclassified	Unclassified	Marnaviridae
Group IV: (+)ssRNA viruses	Beihai picorna-like virus 16	KX883308	Beihai picorna-like virus 16 strain BHBei73558 hypothetical protein gene, complete cds.	invertebrates	Shi et al, Nature, 2016	Picorna-Calici	Unclassified	Unclassified	Marnaviridae
Group IV: (+)ssRNA viruses	Wenzhou picorna-like virus 3	KX884363	Wenzhou picorna-like virus 3 strain WZSBei69560 hypothetical protein gene, complete cds.	invertebrates	Shi et al, Nature, 2016	Picorna-Calici	Unclassified	Unclassified	Marnaviridae
Group IV: (+)ssRNA viruses	Beihai picorna-like virus 35	KX883363	Beihai picorna-like virus 35 strain BHJJX23572 hypothetical protein 1 and hypothetical protein 2 genes, complete cds.	invertebrates	Shi et al, Nature, 2016	Picorna-Calici	Unclassified	Unclassified	Marnaviridae
Group IV: (+)ssRNA viruses	Beihai picorna-like virus 35	KX883345	Beihai picorna-like virus 35 strain BHHK128006 hypothetical protein 1 and hypothetical protein 2 genes, complete cds.	invertebrates	Shi et al, Nature, 2016	Picorna-Calici	Unclassified	Unclassified	Marnaviridae
Group IV: (+)ssRNA viruses	Beihai picorna-like virus 35	KX883386	Beihai picorna-like virus 35 strain BHNXC40527 hypothetical protein 1 and hypothetical protein 2 genes, complete cds.	invertebrates	Shi et al, Nature, 2016	Picorna-Calici	Unclassified	Unclassified	Marnaviridae
Group IV: (+)ssRNA viruses	Beihai picorna-like virus 35	KX883425	Beihai picorna-like virus 35 strain BHWZXX15273 hypothetical protein 1 and hypothetical protein 2 genes, complete cds.	invertebrates	Shi et al, Nature, 2016	Picorna-Calici	Unclassified	Unclassified	Marnaviridae
Group IV: (+)ssRNA viruses	Beihai picorna-like virus 35	KX884534	Beihai picorna-like virus 35 strain BZL82652 hypothetical protein 1 and hypothetical protein 2 genes, complete cds.	invertebrates	Shi et al, Nature, 2016	Picorna-Calici	Unclassified	Unclassified	Marnaviridae
Group IV: (+)ssRNA viruses	Beihai picorna-like virus 35	KX883323	Beihai picorna-like virus 35 strain BHBJDX17224 hypothetical protein 1 and hypothetical protein 2 genes, complete cds.	invertebrates	Shi et al, Nature, 2016	Picorna-Calici	Unclassified	Unclassified	Marnaviridae
Group IV: (+)ssRNA viruses	Beihai picorna-like virus 35	KX884483	Beihai picorna-like virus 35 strain BHZC37213 hypothetical protein 1 and hypothetical protein 2 genes, complete cds.	invertebrates	Shi et al, Nature, 2016	Picorna-Calici	Unclassified	Unclassified	Marnaviridae
Group IV: (+)ssRNA viruses	Beihai picorna-like virus 35	KX883907	Beihai picorna-like virus 35 strain HWRTX12817 hypothetical protein 1 and hypothetical protein 2 genes, complete cds.	invertebrates	Shi et al, Nature, 2016	Picorna-Calici	Unclassified	Unclassified	Marnaviridae
Group IV: (+)ssRNA viruses	Beihai picorna-like virus 35	KX884467	Beihai picorna-like virus 35 strain BHXG26244 hypothetical protein 1 and hypothetical protein 2 genes, complete cds.	invertebrates	Shi et al, Nature, 2016	Picorna-Calici	Unclassified	Unclassified	Marnaviridae
Group IV: (+)ssRNA viruses	Beihai picorna-like virus 35	KX883412	Beihai picorna-like virus 35 strain BHTH15623 hypothetical protein 1 and hypothetical protein 2 genes, complete cds.	invertebrates	Shi et al, Nature, 2016	Picorna-Calici	Unclassified	Unclassified	Marnaviridae
Group IV: (+)ssRNA viruses	Beihai picorna-like virus 35	KX883420	Beihai picorna-like virus 35 strain BHTSS17888 hypothetical protein 1 and hypothetical protein 2 genes, complete cds.	invertebrates	Shi et al, Nature, 2016	Picorna-Calici	Unclassified	Unclassified	Marnaviridae
Group IV: (+)ssRNA viruses	Beihai picorna-like virus 35	KX883960	Beihai picorna-like virus 35 strain SCJXSX39018 hypothetical protein 1 and hypothetical protein 2 genes, complete cds.	invertebrates	Shi et al, Nature, 2016	Picorna-Calici	Unclassified	Unclassified	Marnaviridae
Group IV: (+)ssRNA viruses	Beihai picorna-like virus 35	KX884388	Beihai picorna-like virus 35 strain YYSZX17573 hypothetical protein 1 and hypothetical protein 2 genes, complete cds.	invertebrates	Shi et al, Nature, 2016	Picorna-Calici	Unclassified	Unclassified	Marnaviridae
Group IV: (+)ssRNA viruses	Wenzhou picorna-like virus 10	KX884346	Wenzhou picorna-like virus 10 strain WZRBX43164 hypothetical protein 1 and hypothetical protein 2 genes, complete cds.	invertebrates	Shi et al, Nature, 2016	Picorna-Calici	Unclassified	Unclassified	Marnaviridae
Group IV: (+)ssRNA viruses	Wenzhou picorna-like virus 10	KX884376	Wenzhou picorna-like virus 10 strain WZSLuoI86114 hypothetical protein 1 and hypothetical protein 2 genes, complete cds.	invertebrates	Shi et al, Nature, 2016	Picorna-Calici	Unclassified	Unclassified	Marnaviridae
Group IV: (+)ssRNA viruses	Beihai mollusks virus 2	KX884375	Beihai mollusks virus 2 strain WZSLuoI86113 hypothetical protein 1 and hypothetical protein 2 genes, complete cds.	invertebrates	Shi et al, Nature, 2016	Picorna-Calici	Unclassified	Unclassified	Marnaviridae
Group IV: (+)ssRNA viruses	Beihai mollusks virus 2	KX884518	Beihai mollusks virus 2 strain BHZY60889 hypothetical protein 1 and hypothetical protein 2 genes, complete cds.	invertebrates	Shi et al, Nature, 2016	Picorna-Calici	Unclassified	Unclassified	Marnaviridae
Group IV: (+)ssRNA viruses	Beihai mollusks virus 2	KX884502	Beihai mollusks virus 2 strain BHZC37403 hypothetical protein 1 and hypothetical protein 2 genes, complete cds.	invertebrates	Shi et al, Nature, 2016	Picorna-Calici	Unclassified	Unclassified	Marnaviridae
Group IV: (+)ssRNA viruses	Beihai picorna-like virus 33	KX884530	Beihai picorna-like virus 33 strain BWBFG40845 hypothetical protein 1 and hypothetical protein 2 genes, complete cds.	invertebrates	Shi et al, Nature, 2016	Picorna-Calici	Unclassified	Unclassified	Marnaviridae
Group IV: (+)ssRNA viruses	Beihai sipunculid worm virus 4	KX883325	Beihai sipunculid worm virus 4 strain BHBJDX17813 hypothetical protein 1 and hypothetical protein 2 genes, complete cds.	invertebrates	Shi et al, Nature, 2016	Picorna-Calici	Unclassified	Unclassified	Marnaviridae
Group IV: (+)ssRNA viruses	Beihai sipunculid worm virus 4	KX884491	Beihai sipunculid worm virus 4 strain BHZC37368 hypothetical protein 1 and hypothetical protein 2 genes, complete cds.	invertebrates	Shi et al, Nature, 2016	Picorna-Calici	Unclassified	Unclassified	Marnaviridae
Group IV: (+)ssRNA viruses	Beihai sipunculid worm virus 4	KX883396	Beihai sipunculid worm virus 4 strain BHNXC41347 hypothetical protein 1 and hypothetical protein 2 genes, complete cds.	invertebrates	Shi et al, Nature, 2016	Picorna-Calici	Unclassified	Unclassified	Marnaviridae
Group IV: (+)ssRNA viruses	Beihai mollusks virus 1	KX884377	Beihai mollusks virus 1 strain WZSLuoI86140 hypothetical protein 1 and hypothetical protein 2 genes, complete cds.	invertebrates	Shi et al, Nature, 2016	Picorna-Calici	Unclassified	Unclassified	Marnaviridae
Group IV: (+)ssRNA viruses	Beihai mollusks virus 1	KX884472	Beihai mollusks virus 1 strain BHXG26682 hypothetical protein 1 and hypothetical protein 2 genes, complete cds.	invertebrates	Shi et al, Nature, 2016	Picorna-Calici	Unclassified	Unclassified	Marnaviridae
Group IV: (+)ssRNA viruses	Beihai mollusks virus 1	KX883351	Beihai mollusks virus 1 strain BHHK131425 hypothetical protein 1 and hypothetical protein 2 genes, complete cds.	invertebrates	Shi et al, Nature, 2016	Picorna-Calici	Unclassified	Unclassified	Marnaviridae
Group IV: (+)ssRNA viruses	Beihai mollusks virus 1	KX884528	Beihai mollusks virus 1 strain BWBFG40783 hypothetical protein 1 and hypothetical protein 2 genes, complete cds.	invertebrates	Shi et al, Nature, 2016	Picorna-Calici	Unclassified	Unclassified	Marnaviridae
Group IV: (+)ssRNA viruses	Beihai mollusks virus 1	KX884391	Beihai mollusks virus 1 strain YYSZX17807 hypothetical protein 1 and hypothetical protein 2 genes, complete cds.	invertebrates	Shi et al, Nature, 2016	Picorna-Calici	Unclassified	Unclassified	Marnaviridae
Group IV: (+)ssRNA viruses	Beihai mollusks virus 1	KX884509	Beihai mollusks virus 1 strain BHZY60617 hypothetical protein 1 and hypothetical protein 2 genes, complete cds.	invertebrates	Shi et al, Nature, 2016	Picorna-Calici	Unclassified	Unclassified	Marnaviridae
Group IV: (+)ssRNA viruses	Beihai sipunculid worm virus 2	KX883404	Beihai sipunculid worm virus 2 strain BHNXC41483 hypothetical protein 1 and hypothetical protein 2 genes, complete cds.	invertebrates	Shi et al, Nature, 2016	Picorna-Calici	Anelloviridae	Unclassified	Marnaviridae
Group IV: (+)ssRNA viruses	Beihai sipunculid worm virus 3	KX884501	Beihai sipunculid worm virus 3 strain BHZC37455 hypothetical protein 1 and hypothetical protein 2 genes, complete cds.	invertebrates	Shi et al, Nature, 2016	Picorna-Calici	Unclassified	Unclassified	Marnaviridae
Group IV: (+)ssRNA viruses	Wenzhou picorna-like virus 9	KX884359	Wenzhou picorna-like virus 9 strain WZSBei69430 hypothetical protein 1 and hypothetical protein 2 genes, complete cds.	invertebrates	Shi et al, Nature, 2016	Picorna-Calici	Unclassified	Unclassified	Marnaviridae
Group IV: (+)ssRNA viruses	Shahe picorna-like virus 3	KX883667	Shahe picorna-like virus 3 strain SHWC13623 hypothetical protein 1 and hypothetical protein 2 genes, complete cds.	invertebrates	Shi et al, Nature, 2016	Picorna-Calici	Unclassified	Unclassified	Marnaviridae
Group IV: (+)ssRNA viruses	Beihai picorna-like virus 30	KX883402	Beihai picorna-like virus 30 strain BHNXC41477 hypothetical protein 1 and hypothetical protein 2 genes, complete cds.	invertebrates	Shi et al, Nature, 2016	Picorna-Calici	Partitiviridae	Unclassified	Marnaviridae
Group IV: (+)ssRNA viruses	Beihai picorna-like virus 29	KX883898	Beihai picorna-like virus 29 strain HOU158675 hypothetical protein 1 gene, complete cds; and hypothetical protein 2 gene, partial cds.	invertebrates	Shi et al, Nature, 2016	Picorna-Calici	Unclassified	Unclassified	Marnaviridae
Group IV: (+)ssRNA viruses	Beihai paphia shell virus 2	KX884389	Beihai paphia shell virus 2 strain YYSZX17625 hypothetical protein 1 and hypothetical protein 2 genes, complete cds.	invertebrates	Shi et al, Nature, 2016	Picorna-Calici	Unclassified	Unclassified	Marnaviridae
Group IV: (+)ssRNA viruses	Beihai paphia shell virus 2	KX884525	Beihai paphia shell virus 2 strain BWBFG38484 hypothetical protein 2 genes, complete cds.	invertebrates	Shi et al, Nature, 2016	Picorna-Calici	Unclassified	Unclassified	Marnaviridae
Group IV: (+)ssRNA viruses	Beihai picorna-like virus 31	KX884499	Beihai picorna-like virus 31 strain BHZC37445 hypothetical protein 1 gene, complete cds; and hypothetical protein 2 gene, partial cds.	invertebrates	Shi et al, Nature, 2016	Picorna-Calici	Iflaviridae	Unclassified	Marnaviridae
Group IV: (+)ssRNA viruses	Beihai mollusks virus 1	KX883395	Beihai mollusks virus 1 strain BHNXC41338 hypothetical protein 1 gene, complete cds; and hypothetical protein 2 gene, partial cds.	invertebrates	Shi et al, Nature, 2016	Picorna-Calici	Unclassified	Unclassified	Marnaviridae
Group IV: (+)ssRNA viruses	Hubei picorna-like virus 1	KX884285	Hubei picorna-like virus 1 strain WHSF7464 hypothetical protein 1 and hypothetical protein 2 genes, complete cds.	invertebrates	Shi et al, Nature, 2016	Picorna-Calici	Unclassified	Unclassified	Marnaviridae
Group IV: (+)ssRNA viruses	Changjiang crawfish virus 1	KX884562	Changjiang crawfish virus 1 strain CJLX30787 hypothetical protein 1 and hypothetical protein 2 genes, complete cds.	invertebrates	Shi et al, Nature, 2016	Picorna-Calici	Unclassified	Unclassified	Marnaviridae
Group IV: (+)ssRNA viruses	Hubei leech virus 2	KX883726	Hubei leech virus 2 strain SZmix21584 hypothetical protein 1 and hypothetical protein 2 genes, complete cds.	invertebrates	Shi et al, Nature, 2016	Picorna-Calici	Unclassified	Unclassified	Marnaviridae
Group IV: (+)ssRNA viruses	Beihai sesarmid crab virus 1	KX883967	Beihai sesarmid crab virus 1 strain SCJXSX39422 hypothetical protein 1 and hypothetical protein 2 genes, complete cds.	invertebrates	Shi et al, Nature, 2016	Picorna-Calici	Unclassified	Unclassified	Marnaviridae
Group IV: (+)ssRNA viruses	Wenzhou picorna-like virus 4	KX884371	Wenzhou picorna-like virus 4 strain WZSLuoI86003 hypothetical protein 1 and hypothetical protein 2 genes, complete cds.	invertebrates	Shi et al, Nature, 2016	Picorna-Calici	Unclassified	Unclassified	Marnaviridae
Group IV: (+)ssRNA viruses	Beihai picorna-like virus 17	KX884505	Beihai picorna-like virus 17 strain BHZY55665 hypothetical protein 1 and hypothetical protein 2 genes, complete cds.	invertebrates	Shi et al, Nature, 2016	Picorna-Calici	Unclassified	Unclassified	Marnaviridae
Group IV: (+)ssRNA viruses	Beihai picorna-like virus 18	KX883409	Beihai picorna-like virus 18 strain BHSC157282 hypothetical protein 1 and hypothetical protein 2 genes, complete cds.	invertebrates	Shi et al, Nature, 2016	Picorna-Calici	Unclassified	Unclassified	Marnaviridae
Group IV: (+)ssRNA viruses	Beihai picorna-like virus 24	KX884507	Beihai picorna-like virus 24 strain BHZY60459 hypothetical protein 1 and hypothetical protein 2 genes, complete cds.	invertebrates	Shi et al, Nature, 2016	Picorna-Calici	Unclassified	Unclassified	Marnaviridae
Group IV: (+)ssRNA viruses	Beihai picorna-like virus 27	KX883399	Beihai picorna-like virus 27 strain BHNXC41439 hypothetical protein 1 and hypothetical protein 2 genes, complete cds.	invertebrates	Shi et al, Nature, 2016	Picorna-Calici	Unclassified	Unclassified	Marnaviridae
Group IV: (+)ssRNA viruses	Beihai picorna-like virus 26	KX884536	Beihai picorna-like virus 26 strain BZL93356 hypothetical protein 1 and hypothetical protein 2 genes, complete cds.	invertebrates	Shi et al, Nature, 2016	Picorna-Calici	Unclassified	Unclassified	Marnaviridae
Group IV: (+)ssRNA viruses	Beihai picorna-like virus 28	KX884511	Beihai picorna-like virus 28 strain BHZY60695 hypothetical protein 1 and hypothetical protein 2 genes, complete cds.	invertebrates	Shi et al, Nature, 2016	Picorna-Calici	Unclassified	Unclassified	Marnaviridae
Group IV: (+)ssRNA viruses	Sanxia picorna-like virus 5	KX883721	Sanxia picorna-like virus 5 strain SXXX34146 hypothetical protein and hypothetical protein 2 genes, complete cds.	invertebrates	Shi et al, Nature, 2016	Picorna-Calici	Unclassified	Unclassified	Marnaviridae
Group IV: (+)ssRNA viruses	Beihai paphia shell virus 1	KX884512	Beihai paphia shell virus 1 strain BHZY60696 hypothetical protein 1 and hypothetical protein 2 genes, complete cds.	invertebrates	Shi et al, Nature, 2016	Picorna-Calici	Unclassified	Unclassified	Marnaviridae
Group IV: (+)ssRNA viruses	Beihai paphia shell virus 1	KX884527	Beihai paphia shell virus 1 strain BWBFG40339 hypothetical protein 1 and hypothetical protein 2 genes, complete cds.	invertebrates	Shi et al, Nature, 2016	Picorna-Calici	Unclassified	Unclassified	Marnaviridae
Group IV: (+)ssRNA viruses	Wenzhou picorna-like virus 5	KX884369	Wenzhou picorna-like virus 5 strain WZSLuoI84329 hypothetical protein 1 and hypothetical protein 2 genes, complete cds.	invertebrates	Shi et al, Nature, 2016	Picorna-Calici	Unclassified	Unclassified	Marnaviridae
Group IV: (+)ssRNA viruses	Beihai picorna-like virus 20	KX883365	Beihai picorna-like virus 20 strain BHJJX25607 hypothetical protein 1 and hypothetical protein 2 genes, complete cds.	invertebrates	Shi et al, Nature, 2016	Picorna-Calici	Unclassified	Unclassified	Marnaviridae
Group IV: (+)ssRNA viruses	Wenzhou picorna-like virus 5	KX884476	Wenzhou picorna-like virus 5 strain BHZC35527 hypothetical protein 1 gene, complete cds; and hypothetical protein 2 gene, partial cds.	invertebrates	Shi et al, Nature, 2016	Picorna-Calici	Unclassified	Unclassified	Marnaviridae
Group IV: (+)ssRNA viruses	Wenzhou gastropodes virus 1	KX884372	Wenzhou gastropodes virus 1 strain WZSLuoI86017 hypothetical protein 1 and hypothetical protein 2 genes, complete cds.	invertebrates	Shi et al, Nature, 2016	Picorna-Calici	Unclassified	Unclassified	Marnaviridae
Group IV: (+)ssRNA viruses	Wenling picorna-like virus 1	KX884311	Wenling picorna-like virus 1 strain WLJQ101464 hypothetical protein 1 and hypothetical protein 2 genes, complete cds.	invertebrates	Shi et al, Nature, 2016	Picorna-Calici	Unclassified	Unclassified	Marnaviridae
Group IV: (+)ssRNA viruses	Beihai picorna-like virus 15	KX884387	Beihai picorna-like virus 15 strain YYSZX17489 hypothetical protein 1 and hypothetical protein 2 genes, complete cds.	invertebrates	Shi et al, Nature, 2016	Picorna-Calici	Unclassified	Unclassified	Marnaviridae
Group IV: (+)ssRNA viruses	Beihai picorna-like virus 15	KX884533	Beihai picorna-like virus 15 strain BZL81977 hypothetical protein 1 and hypothetical protein 2 genes, complete cds.	invertebrates	Shi et al, Nature, 2016	Picorna-Calici	Unclassified	Unclassified	Marnaviridae
Group IV: (+)ssRNA viruses	Beihai picorna-like virus 15	KX884479	Beihai picorna-like virus 15 strain BHZC36638 hypothetical protein 1 and hypothetical protein 2 genes, complete cds.	invertebrates	Shi et al, Nature, 2016	Picorna-Calici	Unclassified	Unclassified	Marnaviridae
Group IV: (+)ssRNA viruses	Beihai picorna-like virus 15	KX884506	Beihai picorna-like virus 15 strain BHZY59344 hypothetical protein 1 and hypothetical protein 2 genes, complete cds.	invertebrates	Shi et al, Nature, 2016	Picorna-Calici	Unclassified	Unclassified	Marnaviridae
Group IV: (+)ssRNA viruses	Beihai picorna-like virus 15	KX883339	Beihai picorna-like virus 15 strain BHCL77416 hypothetical protein 1 and hypothetical protein 2 genes, complete cds.	invertebrates	Shi et al, Nature, 2016	Picorna-Calici	Unclassified	Unclassified	Marnaviridae
Group IV: (+)ssRNA viruses	Beihai picorna-like virus 15	KX883391	Beihai picorna-like virus 15 strain BHNXC41227 hypothetical protein 1 and hypothetical protein 2 genes, complete cds.	invertebrates	Shi et al, Nature, 2016	Picorna-Calici	Unclassified	Unclassified	Marnaviridae
Group IV: (+)ssRNA viruses	Beihai picorna-like virus 15	KX884474	Beihai picorna-like virus 15 strain BHXun32793 hypothetical protein 1 and hypothetical protein 2 genes, complete cds.	invertebrates	Shi et al, Nature, 2016	Picorna-Calici	Unclassified	Unclassified	Marnaviridae
Group IV: (+)ssRNA viruses	Beihai picorna-like virus 15	KX883418	Beihai picorna-like virus 15 strain BHTSS17870 hypothetical protein 1 and hypothetical protein 2 genes, complete cds.	invertebrates	Shi et al, Nature, 2016	Picorna-Calici	Unclassified	Unclassified	Marnaviridae
Group IV: (+)ssRNA viruses	Beihai picorna-like virus 15	KX883431	Beihai picorna-like virus 15 strain BHWZXX15642 hypothetical protein 1 and hypothetical protein 2 genes, complete cds.	invertebrates	Shi et al, Nature, 2016	Picorna-Calici	Unclassified	Unclassified	Marnaviridae
Group IV: (+)ssRNA viruses	Beihai picorna-like virus 15	KX883330	Beihai picorna-like virus 15 strain BHBJDX18577 hypothetical protein 1 and hypothetical protein 2 genes, complete cds.	invertebrates	Shi et al, Nature, 2016	Picorna-Calici	Unclassified	Unclassified	Marnaviridae
Group IV: (+)ssRNA viruses	Beihai picorna-like virus 15	KX883370	Beihai picorna-like virus 15 strain BHJJX25823 hypothetical protein 1 and hypothetical protein 2 genes, complete cds.	invertebrates	Shi et al, Nature, 2016	Picorna-Calici	Unclassified	Unclassified	Marnaviridae
Group IV: (+)ssRNA viruses	Beihai picorna-like virus 15	KX883908	Beihai picorna-like virus 15 strain HWRTX12823 hypothetical protein 1 and hypothetical protein 2 genes, complete cds.	invertebrates	Shi et al, Nature, 2016	Picorna-Calici	Unclassified	Unclassified	Marnaviridae
Group IV: (+)ssRNA viruses	Beihai picorna-like virus 15	KX884524	Beihai picorna-like virus 15 strain BWBFG37850 hypothetical protein 1 and hypothetical protein 2 genes, complete cds.	invertebrates	Shi et al, Nature, 2016	Picorna-Calici	Unclassified	Unclassified	Marnaviridae
Group IV: (+)ssRNA viruses	Beihai picorna-like virus 15	KX884464	Beihai picorna-like virus 15 strain BHXG24735 hypothetical protein 1 and hypothetical protein 2 genes, complete cds.	invertebrates	Shi et al, Nature, 2016	Picorna-Calici	Unclassified	Unclassified	Marnaviridae
Group IV: (+)ssRNA viruses	Beihai picorna-like virus 14	KX883348	Beihai picorna-like virus 14 strain BHHK130444 hypothetical protein 1 and hypothetical protein 2 genes, complete cds.	invertebrates	Shi et al, Nature, 2016	Picorna-Calici	Unclassified	Unclassified	Marnaviridae
Group IV: (+)ssRNA viruses	Beihai picorna-like virus 6	KX883393	Beihai picorna-like virus 6 strain BHNXC41284 hypothetical protein 1 and hypothetical protein 2 genes, complete cds.	invertebrates	Shi et al, Nature, 2016	Picorna-Calici	Unclassified	Unclassified	Marnaviridae
Group IV: (+)ssRNA viruses	Beihai picorna-like virus 6	KX884492	Beihai picorna-like virus 6 strain BHZC37373 hypothetical protein 1 and hypothetical protein 2 genes, complete cds.	invertebrates	Shi et al, Nature, 2016	Picorna-Calici	Unclassified	Unclassified	Marnaviridae
Group IV: (+)ssRNA viruses	Beihai picorna-like virus 7	KX883403	Beihai picorna-like virus 7 strain BHNXC41478 hypothetical protein 1, hypothetical protein 2, and hypothetical protein 3 genes, complete cds.	invertebrates	Shi et al, Nature, 2016	Picorna-Calici	Unclassified	Unclassified	Marnaviridae
Group IV: (+)ssRNA viruses	Beihai picorna-like virus 23	KX884386	Beihai picorna-like virus 23 strain YYSZX17154 hypothetical protein 1 and hypothetical protein 2 genes, complete cds.	invertebrates	Shi et al, Nature, 2016	Picorna-Calici	Unclassified	Unclassified	Marnaviridae
Group IV: (+)ssRNA viruses	Beihai picorna-like virus 23	KX884514	Beihai picorna-like virus 23 strain BHZY60791 hypothetical protein 1 and hypothetical protein 2 genes, complete cds.	invertebrates	Shi et al, Nature, 2016	Picorna-Calici	Unclassified	Unclassified	Marnaviridae
Group IV: (+)ssRNA viruses	Beihai picorna-like virus 23	KX884526	Beihai picorna-like virus 23 strain BWBFG39274 hypothetical protein and hypothetical protein 2 genes, complete cds.	invertebrates	Shi et al, Nature, 2016	Picorna-Calici	Unclassified	Unclassified	Marnaviridae
Group IV: (+)ssRNA viruses	Wenzhou picorna-like virus 8	KX883303	Wenzhou picorna-like virus 8 strain beimix75836 hypothetical protein 1 gene, complete cds; and hypothetical protein 2 gene, partial cds.	invertebrates	Shi et al, Nature, 2016	Picorna-Calici	Unclassified	Unclassified	Marnaviridae
Group IV: (+)ssRNA viruses	Wenzhou picorna-like virus 32	KX884361	Wenzhou picorna-like virus 32 strain WZSBei69487 hypothetical protein 1 and hypothetical protein 2 genes, complete cds.	invertebrates	Shi et al, Nature, 2016	Picorna-Calici	Unclassified	Unclassified	Marnaviridae
Group IV: (+)ssRNA viruses	Beihai picorna-like virus 21	KX884515	Beihai picorna-like virus 21 strain BHZY60822 hypothetical protein 1 and hypothetical protein 2 genes, complete cds.	invertebrates	Shi et al, Nature, 2016	Picorna-Calici	Unclassified	Unclassified	Marnaviridae
Group IV: (+)ssRNA viruses	Beihai octopus virus 1	KX884503	Beihai octopus viurs 1 strain BHZY180716 hypothetical protein 1 and hypothetical protein 2 genes, complete cds.	invertebrates	Shi et al, Nature, 2016	Picorna-Calici	Unclassified	Unclassified	Marnaviridae
Group IV: (+)ssRNA viruses	Wenzhou picorna-like virus 6	KX884366	Wenzhou picorna-like virus 6 strain WZSBei69574 hypothetical protein 1 and hypothetical protein 2 genes, complete cds.	invertebrates	Shi et al, Nature, 2016	Picorna-Calici	Unclassified	Unclassified	Marnaviridae
Group IV: (+)ssRNA viruses	Wenzhou picorna-like virus 7	KX883982	Wenzhou picorna-like virus 7 strain shrimp14504 hypothetical protein 1 and hypothetical protein 2 genes, complete cds.	invertebrates	Shi et al, Nature, 2016	Picorna-Calici	Unclassified	Unclassified	Marnaviridae
Group IV: (+)ssRNA viruses	Shahe picorna-like virus 2	KX883646	Shahe picorna-like virus 2 strain SHWC0209c12507 hypothetical protein 1 and hypothetical protein 2 genes, complete cds.	invertebrates	Shi et al, Nature, 2016	Picorna-Calici	Unclassified	Unclassified	Marnaviridae
Group IV: (+)ssRNA viruses	Wenzhou picorna-like virus 2	KX884353	Wenzhou picorna-like virus 2 strain WZSBei58345 hypothetical protein 1 and hypothetical protein 2 genes, complete cds.	invertebrates	Shi et al, Nature, 2016	Picorna-Calici	Unclassified	Unclassified	Marnaviridae
Group IV: (+)ssRNA viruses	Wenzhou picorna-like virus 2	KX883299	Wenzhou picorna-like virus 2 strain beimix73672 hypothetical protein 1 and hypothetical protein 2 genes, complete cds.	invertebrates	Shi et al, Nature, 2016	Picorna-Calici	Unclassified	Unclassified	Marnaviridae
Group IV: (+)ssRNA viruses	Beihai picorna-like virus 11	KX884519	Beihai picorna-like virus 11 strain BHZY60905 hypothetical protein 1 and hypothetical protein 2 genes, complete cds.	invertebrates	Shi et al, Nature, 2016	Picorna-Calici	Unclassified	Unclassified	Marnaviridae
Group IV: (+)ssRNA viruses	Wenzhou picorna-like virus 1	KX884370	Wenzhou picorna-like virus 1 strain WZSLuoI85940 hypothetical protein 1 and hypothetical protein 2 genes, complete cds.	invertebrates	Shi et al, Nature, 2016	Picorna-Calici	Unclassified	Unclassified	Marnaviridae
Group IV: (+)ssRNA viruses	Beihai picorna-like virus 8	KX883401	Beihai picorna-like virus 8 strain BHNXC41454 hypothetical protein 1 and hypothetical protein 2 genes, complete cds.	invertebrates	Shi et al, Nature, 2016	Picorna-Calici	Unclassified	Unclassified	Marnaviridae
Group IV: (+)ssRNA viruses	Wenzhou picorna-like virus 52	KX883300	Wenzhou picorna-like virus 52 strain beimix75583 hypothetical protein 1 and hypothetical protein 2 genes, complete cds.	invertebrates	Shi et al, Nature, 2016	Picorna-Calici	Unclassified	Unclassified	Marnaviridae
Group IV: (+)ssRNA viruses	Beihai picorna-like virus 9	KX883336	Beihai picorna-like virus 9 strain BHBJDX18814 hypothetical protein 1 and hypothetical protein 2 genes, complete cds.	invertebrates	Shi et al, Nature, 2016	Picorna-Calici	Unclassified	Unclassified	Marnaviridae
Group IV: (+)ssRNA viruses	Beihai picorna-like virus 5	KX883398	Beihai picorna-like virus 5 strain BHNXC41415 hypothetical protein 1 and hypothetical protein 2 genes, complete cds.	invertebrates	Shi et al, Nature, 2016	Picorna-Calici	Unclassified	Unclassified	Marnaviridae
Group IV: (+)ssRNA viruses	Wenzhou picorna-like virus 50	KX884367	Wenzhou picorna-like virus 50 strain WZSLuoI83448 hypothetical protein 1 gene, complete cds; and hypothetical protein 2 gene, partial cds.	invertebrates	Shi et al, Nature, 2016	Picorna-Calici	Unclassified	Unclassified	Marnaviridae
Group IV: (+)ssRNA viruses	Beihai picorna-like virus 4	KX884510	Beihai picorna-like virus 4 strain BHZY60671 hypothetical protein 1 and hypothetical protein 2 genes, complete cds.	invertebrates	Shi et al, Nature, 2016	Picorna-Calici	Unclassified	Unclassified	Marnaviridae
Group IV: (+)ssRNA viruses	Beihai picorna-like virus 1	KX883392	Beihai picorna-like virus 1 strain BHNXC41230 hypothetical protein 1 and hypothetical protein 2 genes, complete cds.	invertebrates	Shi et al, Nature, 2016	Picorna-Calici	Unclassified	Unclassified	Marnaviridae
Group IV: (+)ssRNA viruses	Beihai picorna-like virus 1	KX883421	Beihai picorna-like virus 1 strain BHTSS18000 hypothetical protein 1 and hypothetical protein 2 genes, complete cds.	invertebrates	Shi et al, Nature, 2016	Picorna-Calici	Unclassified	Unclassified	Marnaviridae
Group IV: (+)ssRNA viruses	Beihai picorna-like virus 1	KX884481	Beihai picorna-like virus 1 strain BHZC36988 hypothetical protein 1 and hypothetical protein 2 genes, complete cds.	invertebrates	Shi et al, Nature, 2016	Picorna-Calici	Unclassified	Unclassified	Marnaviridae
Group IV: (+)ssRNA viruses	Beihai picorna-like virus 1	KX883964	Beihai picorna-like virus 1 strain SCJXSX39332 hypothetical protein 1 and hypothetical protein 2 genes, complete cds.	invertebrates	Shi et al, Nature, 2016	Picorna-Calici	Unclassified	Unclassified	Marnaviridae
Group IV: (+)ssRNA viruses	Beihai picorna-like virus 1	KX883332	Beihai picorna-like virus 1 strain BHBJDX18697 hypothetical protein 1 and hypothetical protein 2 genes, complete cds.	invertebrates	Shi et al, Nature, 2016	Picorna-Calici	Unclassified	Unclassified	Marnaviridae
Group IV: (+)ssRNA viruses	Beihai picorna-like virus 1	KX883371	Beihai picorna-like virus 1 strain BHJJX25883 hypothetical protein 1 and hypothetical protein 2 genes, complete cds.	invertebrates	Shi et al, Nature, 2016	Picorna-Calici	Unclassified	Unclassified	Marnaviridae
Group IV: (+)ssRNA viruses	Hubei picorna-like virus 75	KX884251	Hubei picorna-like virus 75 strain WGML145097 hypothetical protein 1, hypothetical protein 2, hypothetical protein 3, hypothetical protein 4, and hypothetical protein 5 genes, complete cds.	invertebrates	Shi et al, Nature, 2016	Picorna-Calici	Picornaviridae	Unclassified	UTU IV.13
Group IV: (+)ssRNA viruses	Hubei myriapoda virus 2	KX884256	Hubei myriapoda virus 2 strain WGML147749 hypothetical protein 1, hypothetical protein 2, and hypothetical protein 3 genes, complete cds.	invertebrates	Shi et al, Nature, 2016	Picorna-Calici	Unclassified	Unclassified	UTU IV.13
Group IV: (+)ssRNA viruses	Hubei picorna-like virus 73	KX883735	Hubei picorna-like virus 73 strain WGML140238 hypothetical protein 1, hypothetical protein 2, and hypothetical protein 3 genes, complete cds.	invertebrates	Shi et al, Nature, 2016	Picorna-Calici	Picornaviridae	Unclassified	UTU IV.13
Group IV: (+)ssRNA viruses	Hubei picorna-like virus 74	KX884252	Hubei picorna-like virus 74 strain WGML145648 hypothetical protein 1, hypothetical protein 2, and hypothetical protein 3 genes, complete cds.	invertebrates	Shi et al, Nature, 2016	Picorna-Calici	Unclassified	Unclassified	UTU IV.13
Group IV: (+)ssRNA viruses	Hubei picorna-like virus 72	KX884289	Hubei picorna-like virus 72 strain WHSFII16052 hypothetical protein 1, hypothetical protein 2, and hypothetical protein 3 genes, complete cds.	invertebrates	Shi et al, Nature, 2016	Picorna-Calici	Picornaviridae	Unclassified	UTU IV.13
Group IV: (+)ssRNA viruses	Beihai picorna-like virus 118	KX883342	Beihai picorna-like virus 118 strain BHHK118641 hypothetical protein 1, hypothetical protein 2, and hypothetical protein 3 genes, complete cds.	invertebrates	Shi et al, Nature, 2016	Picorna-Calici	Picornaviridae	Unclassified	UTU IV.13
Group IV: (+)ssRNA viruses	Hubei myriapoda virus 3	KX883734	Hubei myriapoda virus 3 strain WGML139652 hypothetical protein 1, hypothetical protein 2, hypothetical protein 3, and hypothetical protein 4 genes, complete cds.	invertebrates	Shi et al, Nature, 2016	Picorna-Calici	Iflaviridae	Secoviridae	UTU IV.13
Group IV: (+)ssRNA viruses	Hubei picorna-like virus 71	KX883687	Hubei picorna-like virus 71 strain spider133937 hypothetical protein 1, hypothetical protein 2, hypothetical protein 3, and hypothetical protein 4 genes, complete cds.	invertebrates	Shi et al, Nature, 2016	Picorna-Calici	Unclassified	Secoviridae	UTU IV.13
Group IV: (+)ssRNA viruses	Hubei picorna-like virus 70	KX883733	Hubei picorna-like virus 70 strain WGML134035 hypothetical protein 1, hypothetical protein 2, hypothetical protein 3, and hypothetical protein 4 genes, complete cds.	invertebrates	Shi et al, Nature, 2016	Picorna-Calici	Picornaviridae	Unclassified	UTU IV.13
Group IV: (+)ssRNA viruses	Hubei picorna-like virus 69	KX884257	Hubei picorna-like virus 69 strain WGML147773 hypothetical protein 1, hypothetical protein 2, and hypothetical protein 3 genes, complete cds.	invertebrates	Shi et al, Nature, 2016	Picorna-Calici	Iflaviridae	Unclassified	UTU IV.13
Group IV: (+)ssRNA viruses	Wuhan spider virus 4	KX883684	Wuhan spider virus 4 strain spider133854 hypothetical protein 1, hypothetical protein 2, hypothetical protein 3, and hypothetical protein 4 genes, complete cds.	invertebrates	Shi et al, Nature, 2016	Picorna-Calici	Iflaviridae	Unclassified	UTU IV.13
Group IV: (+)ssRNA viruses	Wuhan spider virus 5	KX883681	Wuhan spider virus 5 strain spider133684 hypothetical protein 1, hypothetical protein 2, hypothetical protein 3, and hypothetical protein 4 genes, complete cds.	invertebrates	Shi et al, Nature, 2016	Picorna-Calici	Iflaviridae	Secoviridae	UTU IV.13
Group IV: (+)ssRNA viruses	Beihai picorna-like virus 117	KX883384	Beihai picorna-like virus 117 strain BHJP63029 hypothetical protein 1, hypothetical protein 2, and hypothetical protein 3 genes, complete cds.	invertebrates	Shi et al, Nature, 2016	Picorna-Calici	Unclassified	Secoviridae	UTU IV.13
Group IV: (+)ssRNA viruses	Beihai picorna-like virus 117	KX883354	Beihai picorna-like virus 117 strain BHHQ50349 hypothetical protein 1 and hypothetical protein 2 genes, complete cds.	invertebrates	Shi et al, Nature, 2016	Picorna-Calici	Unclassified	Secoviridae	UTU IV.13
Group IV: (+)ssRNA viruses	Beihai picorna-like virus 120	KX883411	Beihai picorna-like virus 120 strain BHSC167783 hypothetical protein 1, hypothetical protein 2, hypothetical protein 3, and hypothetical protein 4 genes, complete cds.	invertebrates	Shi et al, Nature, 2016	Picorna-Calici	Picornaviridae	Secoviridae	UTU IV.13
Group IV: (+)ssRNA viruses	Beihai sipunculid worm virus 5	KX883408	Beihai sipunculid worm virus 5 strain BHNXC41492 hypothetical protein 1, hypothetical protein 2, hypothetical protein 3, and hypothetical protein 4 genes, complete cds.	invertebrates	Shi et al, Nature, 2016	Picorna-Calici	Unclassified	Secoviridae	UTU IV.13
Group IV: (+)ssRNA viruses	Beihai picorna-like virus 119	KX883383	Beihai picorna-like virus 119 strain BHJP60437 hypothetical protein 1 and hypothetical protein 2 genes, complete cds.	invertebrates	Shi et al, Nature, 2016	Picorna-Calici	Unclassified	Secoviridae	UTU IV.13
Group IV: (+)ssRNA viruses	Wuhan arthropod virus 3	KX884267	Wuhan arthropod virus 3 strain WHCC110739 hypothetical protein 1, hypothetical protein 2, and hypothetical protein 3 genes, complete cds.	invertebrates	Shi et al, Nature, 2016	Picorna-Calici	Unclassified	Secoviridae	UTU IV.13
Group IV: (+)ssRNA viruses	Hubei picorna-like virus 77	KX884269	Hubei picorna-like virus 77 strain WHCC115343 hypothetical protein 1, hypothetical protein 2, hypothetical protein 3, and hypothetical protein 4 genes, complete cds.	invertebrates	Shi et al, Nature, 2016	Picorna-Calici	Iflaviridae	Secoviridae	UTU IV.13
Group IV: (+)ssRNA viruses	Beihai picorna-like virus 121	KX883360	Beihai picorna-like virus 121 strain BHHZL10364 hypothetical protein 1 and hypothetical protein 2 genes, complete cds.	invertebrates	Shi et al, Nature, 2016	Picorna-Calici	Unclassified	Secoviridae	UTU IV.13
Group IV: (+)ssRNA viruses	Hubei picorna-like virus 76	KX883737	Hubei picorna-like virus 76 strain WGML143182 hypothetical protein 1, hypothetical protein 2, and hypothetical protein 3 genes, complete cds.	invertebrates	Shi et al, Nature, 2016	Picorna-Calici	Unclassified	Secoviridae	UTU IV.13
Group IV: (+)ssRNA viruses	Wuhan spider virus 6	KX883680	Wuhan spider virus 6 strain spider122561 hypothetical protein 1, hypothetical protein 2, hypothetical protein 3, and hypothetical protein 4 genes, complete cds.	invertebrates	Shi et al, Nature, 2016	Picorna-Calici	Picornaviridae	Secoviridae	UTU IV.13
Group IV: (+)ssRNA viruses	Hubei picorna-like virus 68	KX884292	Hubei picorna-like virus 68 strain WHWG56209 hypothetical protein gene, complete cds.	invertebrates	Shi et al, Nature, 2016	Picorna-Calici	Iflaviridae	Secoviridae	UTU IV.14
Group IV: (+)ssRNA viruses	Wenzhou picorna-like virus 47	KX884273	Wenzhou picorna-like virus 47 strain WHCCII11151 hypothetical protein gene, complete cds.	invertebrates	Shi et al, Nature, 2016	Picorna-Calici	Iflaviridae	Unclassified	UTU IV.14
Group IV: (+)ssRNA viruses	Wenzhou picorna-like virus 47	KX884323	Wenzhou picorna-like virus 47 strain WZFSL80701 hypothetical protein gene, complete cds.	invertebrates	Shi et al, Nature, 2016	Picorna-Calici	Iflaviridae	Unclassified	UTU IV.14
Group IV: (+)ssRNA viruses	Changjiang picorna-like virus 17	KX884555	Changjiang picorna-like virus 17 strain CJLX30705 hypothetical protein gene, partial cds.	invertebrates	Shi et al, Nature, 2016	Picorna-Calici	Iflaviridae	Unclassified	UTU IV.14
Group IV: (+)ssRNA viruses	Hubei odonate virus 6	KX883928	Hubei odonate virus 6 strain QTM11719 hypothetical protein 1, hypothetical protein 2, hypothetical protein 3, and hypothetical protein 4 genes, complete cds.	invertebrates	Shi et al, Nature, 2016	Picorna-Calici	Iflaviridae	Secoviridae	UTU IV.14
Group IV: (+)ssRNA viruses	Hubei picorna-like virus 66	KX883698	Hubei picorna-like virus 66 strain SSZZ2530 hypothetical protein 1, hypothetical protein 2, and hypothetical protein 3 genes, complete cds.	invertebrates	Shi et al, Nature, 2016	Picorna-Calici	Iflaviridae	Secoviridae	UTU IV.14
Group IV: (+)ssRNA viruses	Drosophila immigrans Nora virus (ref)	KX883975	Drosophila immigrans Nora virus strain SCM51502 hypothetical protein 1, hypothetical protein 2, hypothetical protein 3, and hypothetical protein 4 genes, complete cds.	invertebrates	Shi et al, Nature, 2016	Picorna-Calici	Picornaviridae	Unclassified	UTU IV.14
Group IV: (+)ssRNA viruses	Hubei odonate virus 7	KX883954	Hubei odonate virus 7 strain QTM27298 hypothetical protein 1, hypothetical protein 2, and hypothetical protein 3 genes, complete cds.	invertebrates	Shi et al, Nature, 2016	Picorna-Calici	Iflaviridae	Unclassified	UTU IV.14
Group IV: (+)ssRNA viruses	Beihai picorna-like virus 113	KX884468	Beihai picorna-like virus 113 strain BHXG26415 hypothetical protein 1 and hypothetical protein 2 genes, complete cds.	invertebrates	Shi et al, Nature, 2016	Picorna-Calici	Iflaviridae	Secoviridae	UTU IV.14
Group IV: (+)ssRNA viruses	Beihai picorna-like virus 112	KX884473	Beihai picorna-like virus 112 strain BHXG26692 hypothetical protein 1 and hypothetical protein 2 genes, complete cds.	invertebrates	Shi et al, Nature, 2016	Picorna-Calici	Iflaviridae	Secoviridae	UTU IV.14
Group IV: (+)ssRNA viruses	Beihai picorna-like virus 115	KX883353	Beihai picorna-like virus 115 strain BHHK131520 hypothetical protein 1 and hypothetical protein 2 genes, complete cds.	invertebrates	Shi et al, Nature, 2016	Picorna-Calici	Unclassified	Secoviridae	UTU IV.14
Group IV: (+)ssRNA viruses	Beihai picorna-like virus 114	KX884522	Beihai picorna-like virus 114 strain BHZY60932 hypothetical protein 1 and hypothetical protein 2 genes, complete cds.	invertebrates	Shi et al, Nature, 2016	Picorna-Calici	Iflaviridae	Secoviridae	UTU IV.14
Group IV: (+)ssRNA viruses	Beihai sea slater virus 2	KX883358	Beihai sea slater virus 2 strain BHHZL10411 hypothetical protein 1 and hypothetical protein 2 genes, complete cds.	invertebrates	Shi et al, Nature, 2016	Picorna-Calici	Unclassified	Secoviridae	UTU IV.14
Group IV: (+)ssRNA viruses	Wenling crustacean virus 5	KX884317	Wenling crustacean virus 5 strain WLJQ103138 hypothetical protein 1 and hypothetical protein 2 genes, complete cds.	invertebrates	Shi et al, Nature, 2016	Picorna-Calici	Unclassified	Secoviridae	UTU IV.14
Group IV: (+)ssRNA viruses	Wenling crustacean virus 6	KX884312	Wenling crustacean virus 6 strain WLJQ101491 hypothetical protein 1 and hypothetical protein 2 genes, complete cds.	invertebrates	Shi et al, Nature, 2016	Picorna-Calici	Partitiviridae	Secoviridae	UTU IV.14
Group IV: (+)ssRNA viruses	Beihai picorna-like virus 116	KX884385	Beihai picorna-like virus 116 strain YYSZX16386 hypothetical protein 1 and hypothetical protein 2 genes, complete cds.	invertebrates	Shi et al, Nature, 2016	Picorna-Calici	Unclassified	Secoviridae	UTU IV.14
Group IV: (+)ssRNA viruses	Beihai shrimp virus 2	KX883423	Beihai shrimp virus 2 strain BHWZXX12501 hypothetical protein 1 and hypothetical protein 2 genes, complete cds.	invertebrates	Shi et al, Nature, 2016	Picorna-Calici	Picornaviridae	Secoviridae	UTU IV.14
Group IV: (+)ssRNA viruses	Beihai shrimp virus 2	KX883334	Beihai shrimp virus 2 strain BHBJDX18741 hypothetical protein 1 and hypothetical protein 2 genes, complete cds.	invertebrates	Shi et al, Nature, 2016	Picorna-Calici	Picornaviridae	Secoviridae	UTU IV.14
Group IV: (+)ssRNA viruses	Beihai barnacle virus 4	KX883416	Beihai barnacle virus 4 strain BHTH16136 hypothetical protein gene, complete cds.	invertebrates	Shi et al, Nature, 2016	Picorna-Calici	Partitiviridae	Secoviridae	UTU IV.15
Group IV: (+)ssRNA viruses	Beihai picorna-like virus 99	KX883362	Beihai picorna-like virus 99 strain BHJJX22326 hypothetical protein gene, complete cds.	invertebrates	Shi et al, Nature, 2016	Picorna-Calici	Unclassified	Secoviridae	UTU IV.15
Group IV: (+)ssRNA viruses	Beihai sesarmid crab virus 2	KX883959	Beihai sesarmid crab virus 2 strain SCJXSX39002 hypothetical protein gene, complete cds.	invertebrates	Shi et al, Nature, 2016	Picorna-Calici	Unclassified	Secoviridae	UTU IV.15
Group IV: (+)ssRNA viruses	Beihai picorna-like virus 70	KX883350	Beihai picorna-like virus 70 strain BHHK131042 hypothetical protein 1 and hypothetical protein 2 genes, complete cds.	invertebrates	Shi et al, Nature, 2016	Picorna-Calici	Dicistroviridae	Dicistroviridae	Dicistroviridae
Group IV: (+)ssRNA viruses	Beihai picorna-like virus 70	KX883433	Beihai picorna-like virus 70 strain BHWZXX15680 hypothetical protein 1 and hypothetical protein 2 genes, complete cds.	invertebrates	Shi et al, Nature, 2016	Picorna-Calici	Dicistroviridae	Dicistroviridae	Dicistroviridae
Group IV: (+)ssRNA viruses	Beihai picorna-like virus 70	KX883375	Beihai picorna-like virus 70 strain BHJJX25952 hypothetical protein 1 and hypothetical protein 2 genes, complete cds.	invertebrates	Shi et al, Nature, 2016	Picorna-Calici	Dicistroviridae	Dicistroviridae	Dicistroviridae
Group IV: (+)ssRNA viruses	Beihai picorna-like virus 70	KX883986	Beihai picorna-like virus 70 strain shrimp14548 hypothetical protein 1 and hypothetical protein 2 genes, complete cds.	invertebrates	Shi et al, Nature, 2016	Picorna-Calici	Dicistroviridae	Dicistroviridae	Dicistroviridae
Group IV: (+)ssRNA viruses	Beihai picorna-like virus 71	KX884469	Beihai picorna-like virus 71 strain BHXG26494 hypothetical protein 1 and hypothetical protein 2 genes, complete cds.	invertebrates	Shi et al, Nature, 2016	Picorna-Calici	Dicistroviridae	Dicistroviridae	Dicistroviridae
Group IV: (+)ssRNA viruses	Wenzhou picorna-like virus 26	KX884379	Wenzhou picorna-like virus 26 strain WZSLuoII93478 hypothetical protein 1 and hypothetical protein 2 genes, complete cds.	invertebrates	Shi et al, Nature, 2016	Picorna-Calici	Dicistroviridae	Dicistroviridae	Dicistroviridae
Group IV: (+)ssRNA viruses	Beihai picorna-like virus 70	KX883315	Beihai picorna-like virus 70 strain BHBei76899 hypothetical protein 1 gene, complete cds; and hypothetical protein 2 gene, partial cds.	invertebrates	Shi et al, Nature, 2016	Picorna-Calici	Dicistroviridae	Dicistroviridae	Dicistroviridae
Group IV: (+)ssRNA viruses	Beihai picorna-like virus 72	KX883344	Beihai picorna-like virus 72 strain BHHK126587 hypothetical protein 1 and hypothetical protein 2 genes, complete cds.	invertebrates	Shi et al, Nature, 2016	Picorna-Calici	Dicistroviridae	Dicistroviridae	Dicistroviridae
Group IV: (+)ssRNA viruses	Beihai picorna-like virus 72	KX883368	Beihai picorna-like virus 72 strain BHJJX25705 hypothetical protein 1 and hypothetical protein 2 genes, complete cds.	invertebrates	Shi et al, Nature, 2016	Picorna-Calici	Dicistroviridae	Dicistroviridae	Dicistroviridae
Group IV: (+)ssRNA viruses	Wenzhou channeled applesnail virus 2	KX884325	Wenzhou channeled applesnail virus 2 strain WZFSL85846 hypothetical protein 1 and hypothetical protein 2 genes, complete cds.	invertebrates	Shi et al, Nature, 2016	Picorna-Calici	Dicistroviridae	Dicistroviridae	Dicistroviridae
Group IV: (+)ssRNA viruses	Beihai picorna-like virus 74	KX883349	Beihai picorna-like virus 74 strain BHHK130969 hypothetical protein 1 and hypothetical protein 2 genes, complete cds.	invertebrates	Shi et al, Nature, 2016	Picorna-Calici	Dicistroviridae	Dicistroviridae	Dicistroviridae
Group IV: (+)ssRNA viruses	Beihai picorna-like virus 74	KX883961	Beihai picorna-like virus 74 strain SCJXSX39031 hypothetical protein 1 and hypothetical protein 2 genes, complete cds.	invertebrates	Shi et al, Nature, 2016	Picorna-Calici	Dicistroviridae	Dicistroviridae	Dicistroviridae
Group IV: (+)ssRNA viruses	Wenzhou picorna-like virus 28	KX884345	Wenzhou picorna-like virus 28 strain WZRBX42853 hypothetical protein 1 and hypothetical protein 2 genes, complete cds.	invertebrates	Shi et al, Nature, 2016	Picorna-Calici	Dicistroviridae	Dicistroviridae	Dicistroviridae
Group IV: (+)ssRNA viruses	Wenzhou picorna-like virus 27	KX883981	Wenzhou picorna-like virus 27 strain shrimp14502 hypothetical protein gene, complete cds.	invertebrates	Shi et al, Nature, 2016	Picorna-Calici	Dicistroviridae	Dicistroviridae	Dicistroviridae
Group IV: (+)ssRNA viruses	Beihai picorna-like virus 73	KX883415	Beihai picorna-like virus 73 strain BHTH16077 hypothetical protein gene, complete cds.	invertebrates	Shi et al, Nature, 2016	Picorna-Calici	Dicistroviridae	Dicistroviridae	Dicistroviridae
Group IV: (+)ssRNA viruses	Beihai picorna-like virus 73	KX883377	Beihai picorna-like virus 73 strain BHJJX25960 hypothetical protein gene, complete cds.	invertebrates	Shi et al, Nature, 2016	Picorna-Calici	Dicistroviridae	Dicistroviridae	Dicistroviridae
Group IV: (+)ssRNA viruses	Beihai picorna-like virus 73	KX883352	Beihai picorna-like virus 73 strain BHHK131512 hypothetical protein gene, complete cds.	invertebrates	Shi et al, Nature, 2016	Picorna-Calici	Dicistroviridae	Dicistroviridae	Dicistroviridae
Group IV: (+)ssRNA viruses	Wuhan insect virus 11	KX884551	Wuhan insect virus 11 strain CJLX30623 hypothetical protein 1 and hypothetical protein 2 genes, complete cds.	invertebrates	Shi et al, Nature, 2016	Picorna-Calici	Dicistroviridae	Dicistroviridae	Dicistroviridae
Group IV: (+)ssRNA viruses	Wuhan insect virus 11	KX884398	Wuhan insect virus 11 strain ZCM21223 hypothetical protein 1 and hypothetical protein 2 genes, complete cds.	invertebrates	Shi et al, Nature, 2016	Picorna-Calici	Dicistroviridae	Dicistroviridae	Dicistroviridae
Group IV: (+)ssRNA viruses	Wuhan insect virus 11	KX884307	Wuhan insect virus 11 strain WHZM10185 hypothetical protein 1 and hypothetical protein 2 genes, complete cds.	invertebrates	Shi et al, Nature, 2016	Picorna-Calici	Dicistroviridae	Dicistroviridae	Dicistroviridae
Group IV: (+)ssRNA viruses	Wuhan insect virus 11	KX883293	Wuhan insect virus 11 strain arthropodmix14080 hypothetical protein 1 and hypothetical protein 2 genes, complete cds.	invertebrates	Shi et al, Nature, 2016	Picorna-Calici	Dicistroviridae	Dicistroviridae	Dicistroviridae
Group IV: (+)ssRNA viruses	Hubei orthoptera virus 1	KX884400	Hubei orthoptera virus 1 strain ZCM21319 hypothetical protein 1 and hypothetical protein 2 genes, complete cds.	invertebrates	Shi et al, Nature, 2016	Picorna-Calici	Dicistroviridae	Dicistroviridae	Dicistroviridae
Group IV: (+)ssRNA viruses	Wenzhou shrimp virus 4	KX884347	Wenzhou shrimp virus 4 strain WZRBX43306 hypothetical protein 1 and hypothetical protein 2 genes, complete cds.	invertebrates	Shi et al, Nature, 2016	Picorna-Calici	Dicistroviridae	Dicistroviridae	Dicistroviridae
Group IV: (+)ssRNA viruses	Wenzhou shrimp virus 4	KX883985	Wenzhou shrimp virus 4 strain shrimp14546 hypothetical protein 1 and hypothetical protein 2 genes, complete cds.	invertebrates	Shi et al, Nature, 2016	Picorna-Calici	Dicistroviridae	Dicistroviridae	Dicistroviridae
Group IV: (+)ssRNA viruses	Wenzhou shrimp virus 5	KX883979	Wenzhou shrimp virus 5 strain shrimp14323 hypothetical protein 1 and hypothetical protein 2 genes, complete cds.	invertebrates	Shi et al, Nature, 2016	Picorna-Calici	Dicistroviridae	Dicistroviridae	Dicistroviridae
Group IV: (+)ssRNA viruses	Beihai picorna-like virus 82	KX884390	Beihai picorna-like virus 82 strain YYSZX17728 hypothetical protein 1 and hypothetical protein 2 genes, complete cds.	invertebrates	Shi et al, Nature, 2016	Picorna-Calici	Dicistroviridae	Dicistroviridae	Dicistroviridae
Group IV: (+)ssRNA viruses	Wenling crustacean virus 2	KX884315	Wenling crustacean virus 2 strain WLJQ102135 hypothetical protein 1 and hypothetical protein 2 genes, complete cds.	invertebrates	Shi et al, Nature, 2016	Picorna-Calici	Dicistroviridae	Dicistroviridae	Dicistroviridae
Group IV: (+)ssRNA viruses	Beihai picorna-like virus 81	KX883904	Beihai picorna-like virus 81 strain HOU149705 hypothetical protein 1 and hypothetical protein 2 genes, complete cds.	invertebrates	Shi et al, Nature, 2016	Picorna-Calici	Dicistroviridae	Dicistroviridae	Dicistroviridae
Group IV: (+)ssRNA viruses	Beihai picorna-like virus 84	KX883413	Beihai picorna-like virus 84 strain BHTH16053 hypothetical protein 1 and hypothetical protein 2 genes, complete cds.	invertebrates	Shi et al, Nature, 2016	Picorna-Calici	Dicistroviridae	Dicistroviridae	Dicistroviridae
Group IV: (+)ssRNA viruses	Wenling picorna-like virus 2	KX884319	Wenling picorna-like virus 2 strain WLJQ104117 hypothetical protein 1 and hypothetical protein 2 genes, complete cds.	invertebrates	Shi et al, Nature, 2016	Picorna-Calici	Dicistroviridae	Dicistroviridae	Dicistroviridae
Group IV: (+)ssRNA viruses	Wenling crustacean virus 3	KX884321	Wenling crustacean virus 3 strain WLJQ142924 hypothetical protein 1 and hypothetical protein 2 genes, complete cds.	invertebrates	Shi et al, Nature, 2016	Picorna-Calici	Dicistroviridae	Dicistroviridae	Dicistroviridae
Group IV: (+)ssRNA viruses	Beihai picorna-like virus 85	KX883346	Beihai picorna-like virus 85 strain BHHK129719 hypothetical protein 1 and hypothetical protein 2 genes, complete cds.	invertebrates	Shi et al, Nature, 2016	Picorna-Calici	Dicistroviridae	Dicistroviridae	Dicistroviridae
Group IV: (+)ssRNA viruses	Wenzhou picorna-like virus 29	KX883319	Wenzhou picorna-like virus 29 strain BHBei77092 hypothetical protein 1 and hypothetical protein 2 genes, complete cds.	invertebrates	Shi et al, Nature, 2016	Picorna-Calici	Dicistroviridae	Dicistroviridae	Dicistroviridae
Group IV: (+)ssRNA viruses	Wenzhou picorna-like virus 29	KX884350	Wenzhou picorna-like virus 29 strain WZSBei69577 hypothetical protein 1 and hypothetical protein 2 genes, complete cds.	invertebrates	Shi et al, Nature, 2016	Picorna-Calici	Dicistroviridae	Dicistroviridae	Dicistroviridae
Group IV: (+)ssRNA viruses	Shahe picorna-like virus 8	KX883670	Shahe picorna-like virus 8 strain SHWCII5209 hypothetical protein 1 and hypothetical protein 2 genes, complete cds.	invertebrates	Shi et al, Nature, 2016	Picorna-Calici	Dicistroviridae	Dicistroviridae	Dicistroviridae
Group IV: (+)ssRNA viruses	Shahe picorna-like virus 8	KX883648	Shahe picorna-like virus 8 strain SHWC0209c12692 hypothetical protein 1 and hypothetical protein 2 genes, complete cds.	invertebrates	Shi et al, Nature, 2016	Picorna-Calici	Dicistroviridae	Dicistroviridae	Dicistroviridae
Group IV: (+)ssRNA viruses	Shahe picorna-like virus 8	KX883654	Shahe picorna-like virus 8 strain SHWC12398 hypothetical protein 1 and hypothetical protein 2 genes, complete cds.	invertebrates	Shi et al, Nature, 2016	Picorna-Calici	Dicistroviridae	Dicistroviridae	Dicistroviridae
Group IV: (+)ssRNA viruses	Hubei diptera virus 1	KX883971	Hubei diptera virus 1 strain SCM51289 hypothetical protein 1 and hypothetical protein 2 genes, complete cds.	invertebrates	Shi et al, Nature, 2016	Picorna-Calici	Dicistroviridae	Dicistroviridae	Dicistroviridae
Group IV: (+)ssRNA viruses	Hubei picorna-like virus 16	KX883972	Hubei picorna-like virus 16 strain SCM51353 hypothetical protein 1 and hypothetical protein 2 genes, complete cds.	invertebrates	Shi et al, Nature, 2016	Picorna-Calici	Dicistroviridae	Dicistroviridae	Dicistroviridae
Group IV: (+)ssRNA viruses	Wuhan insect virus 33	KX884274	Wuhan insect virus 33 strain WHCCII11871 hypothetical protein 1 and hypothetical protein 2 genes, complete cds.	invertebrates	Shi et al, Nature, 2016	Picorna-Calici	Dicistroviridae	Dicistroviridae	Dicistroviridae
Group IV: (+)ssRNA viruses	Wuhan insect virus 33	KX884304	Wuhan insect virus 33 strain WHYY3291 hypothetical protein 1 and hypothetical protein 2 genes, complete cds.	invertebrates	Shi et al, Nature, 2016	Picorna-Calici	Dicistroviridae	Dicistroviridae	Dicistroviridae
Group IV: (+)ssRNA viruses	Hubei picorna-like virus 14	KX883934	Hubei picorna-like virus 14 strain QTM26191 hypothetical protein 1 and hypothetical protein 2 genes, complete cds.	invertebrates	Shi et al, Nature, 2016	Picorna-Calici	Dicistroviridae	Dicistroviridae	Dicistroviridae
Group IV: (+)ssRNA viruses	Aphid lethal paralysis virus (ref)	KX883929	Aphid lethal paralysis virus strain QTM16 hypothetical protein 1 and hypothetical protein 2 genes, complete cds.	invertebrates	Shi et al, Nature, 2016	Picorna-Calici	Dicistroviridae	Dicistroviridae	Dicistroviridae
Group IV: (+)ssRNA viruses	Aphid lethal paralysis virus (ref)	KX883690	Aphid lethal paralysis virus strain spider133997 hypothetical protein 1 and hypothetical protein 2 genes, complete cds.	invertebrates	Shi et al, Nature, 2016	Picorna-Calici	Dicistroviridae	Dicistroviridae	Dicistroviridae
Group IV: (+)ssRNA viruses	Aphid lethal paralysis virus (ref)	KX884276	Aphid lethal paralysis virus strain WHCCII13327 hypothetical protein 1 and hypothetical protein 2 genes, complete cds.	invertebrates	Shi et al, Nature, 2016	Picorna-Calici	Dicistroviridae	Dicistroviridae	Dicistroviridae
Group IV: (+)ssRNA viruses	Aphid lethal paralysis virus (ref)	KX883977	Aphid lethal paralysis virus strain SCM51524 hypothetical protein 1 and hypothetical protein 2 genes, complete cds.	invertebrates	Shi et al, Nature, 2016	Picorna-Calici	Dicistroviridae	Dicistroviridae	Dicistroviridae
Group IV: (+)ssRNA viruses	Hubei picorna-like virus 15	KX883941	Hubei picorna-like virus 15 strain QTM27139 hypothetical protein 1 and hypothetical protein 2 genes, complete cds.	invertebrates	Shi et al, Nature, 2016	Picorna-Calici	Dicistroviridae	Dicistroviridae	Dicistroviridae
Group IV: (+)ssRNA viruses	Hubei picorna-like virus 15	KX884399	Hubei picorna-like virus 15 strain ZCM21299 hypothetical protein 1 and hypothetical protein 2 genes, complete cds.	invertebrates	Shi et al, Nature, 2016	Picorna-Calici	Dicistroviridae	Dicistroviridae	Dicistroviridae
Group IV: (+)ssRNA viruses	Hubei picorna-like virus 15	KX884298	Hubei picorna-like virus 15 strain WHYCM1097 hypothetical protein 1 and hypothetical protein 2 genes, complete cds.	invertebrates	Shi et al, Nature, 2016	Picorna-Calici	Dicistroviridae	Dicistroviridae	Dicistroviridae
Group IV: (+)ssRNA viruses	Hubei picorna-like virus 15	KX884295	Hubei picorna-like virus 15 strain WHXS4635 hypothetical protein 1 and hypothetical protein 2 genes, complete cds.	invertebrates	Shi et al, Nature, 2016	Picorna-Calici	Dicistroviridae	Dicistroviridae	Dicistroviridae
Group IV: (+)ssRNA viruses	Hubei picorna-like virus 15	KX884253	Hubei picorna-like virus 15 strain WGML146626 hypothetical protein 1 and hypothetical protein 2 genes, complete cds.	invertebrates	Shi et al, Nature, 2016	Picorna-Calici	Dicistroviridae	Dicistroviridae	Dicistroviridae
Group IV: (+)ssRNA viruses	Hubei picorna-like virus 15	KX883893	Hubei picorna-like virus 15 strain GCM10717 hypothetical protein 1 and hypothetical protein 2 genes, complete cds.	invertebrates	Shi et al, Nature, 2016	Picorna-Calici	Dicistroviridae	Dicistroviridae	Dicistroviridae
Group IV: (+)ssRNA viruses	Hubei picorna-like virus 15	KX883290	Hubei picorna-like virus 15 strain arthropodmix13755 hypothetical protein 1 and hypothetical protein 2 genes, complete cds.	invertebrates	Shi et al, Nature, 2016	Picorna-Calici	Dicistroviridae	Dicistroviridae	Dicistroviridae
Group IV: (+)ssRNA viruses	Wuhan millipede virus 3	KX884293	Wuhan millipede virus 3 strain WHWG56524 hypothetical protein 1 and hypothetical protein 2 genes, complete cds.	invertebrates	Shi et al, Nature, 2016	Picorna-Calici	Dicistroviridae	Dicistroviridae	Dicistroviridae
Group IV: (+)ssRNA viruses	Beihai picorna-like virus 75	KX883381	Beihai picorna-like virus 75 strain BHJP52955 hypothetical protein 1 and hypothetical protein 2 genes, complete cds.	invertebrates	Shi et al, Nature, 2016	Picorna-Calici	Dicistroviridae	Dicistroviridae	Dicistroviridae
Group IV: (+)ssRNA viruses	Hubei picorna-like virus 22	KX884286	Hubei picorna-like virus 22 strain WHSF7472 hypothetical protein 1 and hypothetical protein 2 genes, complete cds.	invertebrates	Shi et al, Nature, 2016	Picorna-Calici	Unclassified	Dicistroviridae	Dicistroviridae
Group IV: (+)ssRNA viruses	Hubei picorna-like virus 25	KX883945	Hubei picorna-like virus 25 strain QTM27237 hypothetical protein 1 and hypothetical protein 2 genes, complete cds.	invertebrates	Shi et al, Nature, 2016	Picorna-Calici	Unclassified	Dicistroviridae	Dicistroviridae
Group IV: (+)ssRNA viruses	Wenzhou shrimp virus 6	KX884348	Wenzhou shrimp virus 6 strain WZRBX43423 hypothetical protein 1 and hypothetical protein 2 genes, complete cds.	invertebrates	Shi et al, Nature, 2016	Picorna-Calici	Dicistroviridae	Dicistroviridae	Dicistroviridae
Group IV: (+)ssRNA viruses	Wenzhou shrimp virus 6	KX883978	Wenzhou shrimp virus 6 strain shrimp14542 hypothetical protein 1 and hypothetical protein 2 genes, complete cds.	invertebrates	Shi et al, Nature, 2016	Picorna-Calici	Dicistroviridae	Dicistroviridae	Dicistroviridae
Group IV: (+)ssRNA viruses	Beihai picorna-like virus 90	KX883424	Beihai picorna-like virus 90 strain BHWZXX14572 hypothetical protein 1 and hypothetical protein 2 genes, complete cds.	invertebrates	Shi et al, Nature, 2016	Picorna-Calici	Dicistroviridae	Dicistroviridae	Dicistroviridae
Group IV: (+)ssRNA viruses	Beihai picorna-like virus 91	KX883372	Beihai picorna-like virus 91 strain BHJJX25930 hypothetical protein 1 and hypothetical protein 2 genes, complete cds.	invertebrates	Shi et al, Nature, 2016	Picorna-Calici	Dicistroviridae	Dicistroviridae	Dicistroviridae
Group IV: (+)ssRNA viruses	Beihai picorna-like virus 91	KX883957	Beihai picorna-like virus 91 strain SCJXSX38640 hypothetical protein 1 and hypothetical protein 2 genes, complete cds.	invertebrates	Shi et al, Nature, 2016	Picorna-Calici	Dicistroviridae	Dicistroviridae	Dicistroviridae
Group IV: (+)ssRNA viruses	Wenling picorna-like virus 3	KX884309	Wenling picorna-like virus 3 strain WLJQ100015 hypothetical protein 1 and hypothetical protein 2 genes, complete cds.	invertebrates	Shi et al, Nature, 2016	Picorna-Calici	Dicistroviridae	Dicistroviridae	Dicistroviridae
Group IV: (+)ssRNA viruses	Beihai picorna-like virus 93	KX883328	Beihai picorna-like virus 93 strain BHBJDX18546 hypothetical protein 1 and hypothetical protein 2 genes, complete cds.	invertebrates	Shi et al, Nature, 2016	Picorna-Calici	Dicistroviridae	Dicistroviridae	Dicistroviridae
Group IV: (+)ssRNA viruses	Beihai mantis shrimp virus 4	KX883434	Beihai mantis shrimp virus 4 strain BHXG23944 hypothetical protein 1 and hypothetical protein 2 genes, complete cds.	invertebrates	Shi et al, Nature, 2016	Picorna-Calici	Dicistroviridae	Dicistroviridae	Dicistroviridae
Group IV: (+)ssRNA viruses	Beihai mantis shrimp virus 5	KX884465	Beihai mantis shrimp virus 5 strain BHXG25299 hypothetical protein 1 and hypothetical protein 2 genes, complete cds.	invertebrates	Shi et al, Nature, 2016	Picorna-Calici	Dicistroviridae	Dicistroviridae	Dicistroviridae
Group IV: (+)ssRNA viruses	Wenzhou shrimp virus 7	KX883980	Wenzhou shrimp virus 7 strain shrimp14434 hypothetical protein 1 and hypothetical protein 2 genes, complete cds.	invertebrates	Shi et al, Nature, 2016	Picorna-Calici	Dicistroviridae	Dicistroviridae	Dicistroviridae
Group IV: (+)ssRNA viruses	Wenzhou shrimp virus 7	KX884352	Wenzhou shrimp virus 7 strain WZSBei42084 hypothetical protein 1 and hypothetical protein 2 genes, complete cds.	invertebrates	Shi et al, Nature, 2016	Picorna-Calici	Dicistroviridae	Dicistroviridae	Dicistroviridae
Group IV: (+)ssRNA viruses	Wenzhou shrimp virus 7	KX883298	Wenzhou shrimp virus 7 strain beimix73547 hypothetical protein 1 and hypothetical protein 2 genes, complete cds.	invertebrates	Shi et al, Nature, 2016	Picorna-Calici	Dicistroviridae	Dicistroviridae	Dicistroviridae
Group IV: (+)ssRNA viruses	Shahe picorna-like virus 11	KX883663	Shahe picorna-like virus 11 strain SHWC13613 hypothetical protein 1 and hypothetical protein 2 genes, complete cds.	invertebrates	Shi et al, Nature, 2016	Picorna-Calici	Unclassified	Dicistroviridae	Dicistroviridae
Group IV: (+)ssRNA viruses	Changjiang picorna-like virus 12	KX884545	Changjiang picorna-like virus 12 strain CJLX29956 hypothetical protein 1 and hypothetical protein 2 genes, complete cds.	invertebrates	Shi et al, Nature, 2016	Picorna-Calici	Unclassified	Dicistroviridae	Dicistroviridae
Group IV: (+)ssRNA viruses	Shahe picorna-like virus 10	KX883658	Shahe picorna-like virus 10 strain SHWC13586 hypothetical protein gene, complete cds.	invertebrates	Shi et al, Nature, 2016	Picorna-Calici	Unclassified	Dicistroviridae	Dicistroviridae
Group IV: (+)ssRNA viruses	Wenzhou picorna-like virus 34	KX884335	Wenzhou picorna-like virus 34 strain WZFSL80163 hypothetical protein 1 gene, complete cds; and hypothetical protein 2 gene, partial cds.	invertebrates	Shi et al, Nature, 2016	Picorna-Calici	Unclassified	Dicistroviridae	Dicistroviridae
Group IV: (+)ssRNA viruses	Changjiang picorna-like virus 13	KX884563	Changjiang picorna-like virus 13 strain CJLX40994 hypothetical protein 1 and hypothetical protein 2 genes, complete cds.	invertebrates	Shi et al, Nature, 2016	Picorna-Calici	Unclassified	Dicistroviridae	Dicistroviridae
Group IV: (+)ssRNA viruses	Beihai picorna-like virus 80	KX884478	Beihai picorna-like virus 80 strain BHZC36213 hypothetical protein 2 genes, complete cds.	invertebrates	Shi et al, Nature, 2016	Picorna-Calici	Unclassified	Dicistroviridae	Dicistroviridae
Group IV: (+)ssRNA viruses	Beihai picorna-like virus 80	KX883304	Beihai picorna-like virus 80 strain BHBei50452 hypothetical protein 1 and hypothetical protein 2 genes, complete cds.	invertebrates	Shi et al, Nature, 2016	Picorna-Calici	Unclassified	Dicistroviridae	Dicistroviridae
Group IV: (+)ssRNA viruses	Hubei picorna-like virus 23	KX883692	Hubei picorna-like virus 23 strain spider70066 hypothetical protein 1 gene, complete cds; and hypothetical protein 2 gene, partial cds.	invertebrates	Shi et al, Nature, 2016	Picorna-Calici	Dicistroviridae	Dicistroviridae	Dicistroviridae
Group IV: (+)ssRNA viruses	Wuhan arthropod virus 2	KX884282	Wuhan arthropod virus 2 strain WHSF0 hypothetical protein 1 and hypothetical protein 2 genes, complete cds.	invertebrates	Shi et al, Nature, 2016	Picorna-Calici	Dicistroviridae	Dicistroviridae	Dicistroviridae
Group IV: (+)ssRNA viruses	Wuhan arthropod virus 2	KX884271	Wuhan arthropod virus 2 strain WHCC257917 hypothetical protein 1 and hypothetical protein 2 genes, complete cds.	invertebrates	Shi et al, Nature, 2016	Picorna-Calici	Dicistroviridae	Dicistroviridae	Dicistroviridae
Group IV: (+)ssRNA viruses	Wuhan arthropod virus 2	KX884287	Wuhan arthropod virus 2 strain WHSFII47608 hypothetical protein 1 and hypothetical protein 2 genes, complete cds.	invertebrates	Shi et al, Nature, 2016	Picorna-Calici	Dicistroviridae	Dicistroviridae	Dicistroviridae
Group IV: (+)ssRNA viruses	Hubei picorna-like virus 24	KX883736	Hubei picorna-like virus 24 strain WGML142000 hypothetical protein 1 and hypothetical protein 2 genes, complete cds.	invertebrates	Shi et al, Nature, 2016	Picorna-Calici	Dicistroviridae	Dicistroviridae	Dicistroviridae
Group IV: (+)ssRNA viruses	Beihai echinoderm virus 1	KX883379	Beihai echinoderm virus 1 strain BHJP42036 hypothetical protein gene, complete cds.	invertebrates	Shi et al, Nature, 2016	Picorna-Calici	Unclassified	Dicistroviridae	Dicistroviridae
Group IV: (+)ssRNA viruses	Beihai mantis shrimp virus 3	KX884471	Beihai mantis shrimp virus 3 strain BHXG26678 hypothetical protein gene, complete cds.	invertebrates	Shi et al, Nature, 2016	Picorna-Calici	Unclassified	Dicistroviridae	Dicistroviridae
Group IV: (+)ssRNA viruses	Wenling picorna-like virus 5	KX884316	Wenling picorna-like virus 5 strain WLJQ102796 hypothetical protein 1 and hypothetical protein 2 genes, complete cds.	invertebrates	Shi et al, Nature, 2016	Picorna-Calici	Unclassified	Dicistroviridae	Dicistroviridae
Group IV: (+)ssRNA viruses	Wenling picorna-like virus 4	KX884310	Wenling picorna-like virus 4 strain WLJQ100990 hypothetical protein 1 and hypothetical protein 2 genes, complete cds.	invertebrates	Shi et al, Nature, 2016	Picorna-Calici	Unclassified	Dicistroviridae	Dicistroviridae
Group IV: (+)ssRNA viruses	Changjiang picorna-like virus 14	KX884544	Changjiang picorna-like virus 14 strain CJLX29953 hypothetical protein 1 and hypothetical protein 2 genes, complete cds.	invertebrates	Shi et al, Nature, 2016	Picorna-Calici	Unclassified	Dicistroviridae	Dicistroviridae
Group IV: (+)ssRNA viruses	Shahe arthropod virus 1	KX883988	Shahe arthropod virus 1 strain SHWC01c3692 hypothetical protein 1 and hypothetical protein 2 genes, complete cds.	invertebrates	Shi et al, Nature, 2016	Picorna-Calici	Partitiviridae	Dicistroviridae	Dicistroviridae
Group IV: (+)ssRNA viruses	Shahe arthropod virus 1	KX883662	Shahe arthropod virus 1 strain SHWC13607 hypothetical protein 1 and hypothetical protein 2 genes, complete cds.	invertebrates	Shi et al, Nature, 2016	Picorna-Calici	Partitiviridae	Dicistroviridae	Dicistroviridae
Group IV: (+)ssRNA viruses	Shahe arthropod virus 1	KX883641	Shahe arthropod virus 1 strain SHWC0209c12762 hypothetical protein 1 and hypothetical protein 2 genes, complete cds.	invertebrates	Shi et al, Nature, 2016	Picorna-Calici	Partitiviridae	Dicistroviridae	Dicistroviridae
Group IV: (+)ssRNA viruses	Shahe arthropod virus 1	KX883671	Shahe arthropod virus 1 strain SHWCII5326 hypothetical protein 1 and hypothetical protein 2 genes, complete cds.	invertebrates	Shi et al, Nature, 2016	Picorna-Calici	Partitiviridae	Dicistroviridae	Dicistroviridae
Group IV: (+)ssRNA viruses	Wenzhou picorna-like virus 35	KX884344	Wenzhou picorna-like virus 35 strain WZRBX39547 hypothetical protein 1 and hypothetical protein 2 genes, complete cds.	invertebrates	Shi et al, Nature, 2016	Picorna-Calici	Dicistroviridae	Dicistroviridae	Dicistroviridae
Group IV: (+)ssRNA viruses	Hubei picorna-like virus 18	KX883935	Hubei picorna-like virus 18 strain QTM26408 hypothetical protein 1 and hypothetical protein 2 genes, complete cds.	invertebrates	Shi et al, Nature, 2016	Picorna-Calici	Unclassified	Dicistroviridae	Dicistroviridae
Group IV: (+)ssRNA viruses	Beihai picorna-like virus 77	KX883310	Beihai picorna-like virus 77 strain BHBei75652 hypothetical protein 1 and hypothetical protein 2 genes, complete cds.	invertebrates	Shi et al, Nature, 2016	Picorna-Calici	Unclassified	Dicistroviridae	Dicistroviridae
Group IV: (+)ssRNA viruses	Wenzhou channeled applesnail virus 3	KX883316	Wenzhou channeled applesnail virus 3 strain BHBei77067 hypothetical protein gene, complete cds.	invertebrates	Shi et al, Nature, 2016	Picorna-Calici	Partitiviridae	Dicistroviridae	Dicistroviridae
Group IV: (+)ssRNA viruses	Wenzhou channeled applesnail virus 3	KX884489	Wenzhou channeled applesnail virus 3 strain BHZC37337 hypothetical protein gene, complete cds.	invertebrates	Shi et al, Nature, 2016	Picorna-Calici	Partitiviridae	Dicistroviridae	Dicistroviridae
Group IV: (+)ssRNA viruses	Wenzhou channeled applesnail virus 3	KX884327	Wenzhou channeled applesnail virus 3 strain WZFSL85549 hypothetical protein gene, complete cds.	invertebrates	Shi et al, Nature, 2016	Picorna-Calici	Partitiviridae	Dicistroviridae	Dicistroviridae
Group IV: (+)ssRNA viruses	Wenzhou channeled applesnail virus 3	KX883432	Wenzhou channeled applesnail virus 3 strain BHWZXX15670 hypothetical protein gene, complete cds.	invertebrates	Shi et al, Nature, 2016	Picorna-Calici	Partitiviridae	Dicistroviridae	Dicistroviridae
Group IV: (+)ssRNA viruses	Wenzhou picorna-like virus 39	KX884332	Wenzhou picorna-like virus 39 strain WZFSL83776 hypothetical protein gene, complete cds.	invertebrates	Shi et al, Nature, 2016	Picorna-Calici	Partitiviridae	Dicistroviridae	Dicistroviridae
Group IV: (+)ssRNA viruses	Beihai picorna-like virus 100	KX883389	Beihai picorna-like virus 100 strain BHNXC41148 hypothetical protein 1 and hypothetical protein 2 genes, complete cds.	invertebrates	Shi et al, Nature, 2016	Picorna-Calici	Unclassified	Dicistroviridae	Dicistroviridae
Group IV: (+)ssRNA viruses	Changjiang crawfish virus 5	KX884539	Changjiang crawfish virus 5 strain CJLX22437 hypothetical protein 1 and hypothetical protein 2 genes, complete cds.	invertebrates	Shi et al, Nature, 2016	Picorna-Calici	Unclassified	Dicistroviridae	Dicistroviridae
Group IV: (+)ssRNA viruses	Beihai picorna-like virus 101	KX883329	Beihai picorna-like virus 101 strain BHBJDX18559 hypothetical protein 1 and hypothetical protein 2 genes, complete cds.	invertebrates	Shi et al, Nature, 2016	Picorna-Calici	Unclassified	Dicistroviridae	Dicistroviridae
Group IV: (+)ssRNA viruses	Sanxia atyid shrimp virus 3	KX883714	Sanxia atyid shrimp virus 3 strain SXXX37589 hypothetical protein 1 and hypothetical protein 2 genes, complete cds.	invertebrates	Shi et al, Nature, 2016	Picorna-Calici	Unclassified	Unclassified	Dicistroviridae
Group IV: (+)ssRNA viruses	Beihai picorna-like virus 79	KX883338	Beihai picorna-like virus 79 strain BHBJDX18844 hypothetical protein 1 and hypothetical protein 2 genes, complete cds.	invertebrates	Shi et al, Nature, 2016	Picorna-Calici	Unclassified	Dicistroviridae	Dicistroviridae
Group IV: (+)ssRNA viruses	Changjiang picorna-like virus 11	KX884554	Changjiang picorna-like virus 11 strain CJLX30672 hypothetical protein 1 and hypothetical protein 2 genes, complete cds.	invertebrates	Shi et al, Nature, 2016	Picorna-Calici	Unclassified	Dicistroviridae	Dicistroviridae
Group IV: (+)ssRNA viruses	Beihai picorna-like virus 78	KX883307	Beihai picorna-like virus 78 strain BHBei73249 hypothetical protein 1 gene, complete cds; and hypothetical protein 2 gene, partial cds.	invertebrates	Shi et al, Nature, 2016	Picorna-Calici	Unclassified	Dicistroviridae	Dicistroviridae
Group IV: (+)ssRNA viruses	Sanxia picorna-like virus 11	KX883712	Sanxia picorna-like virus 11 strain SXXX37695 hypothetical protein 1 and hypothetical protein 2 genes, complete cds.	invertebrates	Shi et al, Nature, 2016	Picorna-Calici	Unclassified	Dicistroviridae	Dicistroviridae
Group IV: (+)ssRNA viruses	Changjiang picorna-like virus 7	KX884560	Changjiang picorna-like virus 7 strain CJLX30780 hypothetical protein 1 and hypothetical protein 2 genes, complete cds.	invertebrates	Shi et al, Nature, 2016	Picorna-Calici	Unclassified	Dicistroviridae	Dicistroviridae
Group IV: (+)ssRNA viruses	Hubei picorna-like virus 19	KX883724	Hubei picorna-like virus 19 strain SZmix17531 hypothetical protein 1 gene, complete cds; and hypothetical protein 2 gene, partial cds.	invertebrates	Shi et al, Nature, 2016	Picorna-Calici	Unclassified	Dicistroviridae	Dicistroviridae
Group IV: (+)ssRNA viruses	Wenzhou picorna-like virus 31	KX884341	Wenzhou picorna-like virus 31 strain WZFSL72092 hypothetical protein 1 and hypothetical protein 2 genes, complete cds.	invertebrates	Shi et al, Nature, 2016	Picorna-Calici	Unclassified	Dicistroviridae	Dicistroviridae
Group IV: (+)ssRNA viruses	Wenzhou picorna-like virus 33	KX884337	Wenzhou picorna-like virus 33 strain WZFSL76563 hypothetical protein 1 and hypothetical protein 2 genes, complete cds.	invertebrates	Shi et al, Nature, 2016	Picorna-Calici	Unclassified	Dicistroviridae	Dicistroviridae
Group IV: (+)ssRNA viruses	Changjiang picorna-like virus 10	KX884553	Changjiang picorna-like virus 10 strain CJLX30646 hypothetical protein 1 and hypothetical protein 2 genes, complete cds.	invertebrates	Shi et al, Nature, 2016	Picorna-Calici	Unclassified	Dicistroviridae	Dicistroviridae
Group IV: (+)ssRNA viruses	Changjiang picorna-like virus 9	KX884541	Changjiang picorna-like virus 9 strain CJLX26226 hypothetical protein 1 and hypothetical protein 2 genes, complete cds.	invertebrates	Shi et al, Nature, 2016	Picorna-Calici	Unclassified	Dicistroviridae	Dicistroviridae
Group IV: (+)ssRNA viruses	Sanxia picorna-like virus 13	KX883722	Sanxia picorna-like virus 13 strain SXXX34014 hypothetical protein 1 and hypothetical protein 2 genes, complete cds.	invertebrates	Shi et al, Nature, 2016	Picorna-Calici	Unclassified	Dicistroviridae	Dicistroviridae
Group IV: (+)ssRNA viruses	Hubei picorna-like virus 20	KX884254	Hubei picorna-like virus 20 strain WGML146806 hypothetical protein 1 and hypothetical protein 2 genes, complete cds.	invertebrates	Shi et al, Nature, 2016	Picorna-Calici	Unclassified	Dicistroviridae	Dicistroviridae
Group IV: (+)ssRNA viruses	Hubei picorna-like virus 21	KX884263	Hubei picorna-like virus 21 strain WHBL73090 hypothetical protein 1 and hypothetical protein 2 genes, complete cds.	invertebrates	Shi et al, Nature, 2016	Picorna-Calici	Unclassified	Dicistroviridae	Dicistroviridae
Group IV: (+)ssRNA viruses	Shahe picorna-like virus 9	KX884290	Shahe picorna-like virus 9 strain WHSFII15007 hypothetical protein 1 and hypothetical protein 2 genes, complete cds.	invertebrates	Shi et al, Nature, 2016	Picorna-Calici	Unclassified	Dicistroviridae	Dicistroviridae
Group IV: (+)ssRNA viruses	Shahe picorna-like virus 9	KX884550	Shahe picorna-like virus 9 strain CJLX30533 hypothetical protein 1 and hypothetical protein 2 genes, complete cds.	invertebrates	Shi et al, Nature, 2016	Picorna-Calici	Unclassified	Dicistroviridae	Dicistroviridae
Group IV: (+)ssRNA viruses	Shahe picorna-like virus 9	KX883651	Shahe picorna-like virus 9 strain SHWC0209c12638 hypothetical protein 1 and hypothetical protein 2 genes, complete cds.	invertebrates	Shi et al, Nature, 2016	Picorna-Calici	Unclassified	Dicistroviridae	Dicistroviridae
Group IV: (+)ssRNA viruses	Shahe picorna-like virus 9	KX883661	Shahe picorna-like virus 9 strain SHWC13605 hypothetical protein 1 and hypothetical protein 2 genes, complete cds.	invertebrates	Shi et al, Nature, 2016	Picorna-Calici	Unclassified	Dicistroviridae	Dicistroviridae
Group IV: (+)ssRNA viruses	Changjiang picorna-like virus 8	KX884559	Changjiang picorna-like virus 8 strain CJLX30776 hypothetical protein 1 and hypothetical protein 2 genes, complete cds.	invertebrates	Shi et al, Nature, 2016	Picorna-Calici	Unclassified	Dicistroviridae	Dicistroviridae
Group IV: (+)ssRNA viruses	Sanxia picorna-like virus 12	KX883723	Sanxia picorna-like virus 12 strain SXXX24153 hypothetical protein 1 and hypothetical protein 2 genes, complete cds.	invertebrates	Shi et al, Nature, 2016	Picorna-Calici	Unclassified	Dicistroviridae	Dicistroviridae
Group IV: (+)ssRNA viruses	Changjiang crawfish virus 3	KX884561	Changjiang crawfish virus 3 strain CJLX30786 hypothetical protein 1 and hypothetical protein 2 genes, complete cds.	invertebrates	Shi et al, Nature, 2016	Picorna-Calici	Unclassified	Dicistroviridae	Dicistroviridae
Group IV: (+)ssRNA viruses	Changjiang crawfish virus 2	KX884558	Changjiang crawfish virus 2 strain CJLX30764 hypothetical protein 1 and hypothetical protein 2 genes, complete cds.	invertebrates	Shi et al, Nature, 2016	Picorna-Calici	Unclassified	Dicistroviridae	Dicistroviridae
Group IV: (+)ssRNA viruses	Changjiang picorna-like virus 6	KX884548	Changjiang picorna-like virus 6 strain CJLX30470 hypothetical protein 1 and hypothetical protein 2 genes, complete cds.	invertebrates	Shi et al, Nature, 2016	Picorna-Calici	Unclassified	Dicistroviridae	Dicistroviridae
Group IV: (+)ssRNA viruses	Beihai picorna-like virus 87	KX883378	Beihai picorna-like virus 87 strain BHJJX25970 hypothetical protein gene, complete cds.	invertebrates	Shi et al, Nature, 2016	Picorna-Calici	Unclassified	Dicistroviridae	Dicistroviridae
Group IV: (+)ssRNA viruses	Beihai picorna-like virus 83	KX883427	Beihai picorna-like virus 83 strain BHWZXX15514 hypothetical protein 1, hypothetical protein 2, and hypothetical protein 3 genes, complete cds.	invertebrates	Shi et al, Nature, 2016	Picorna-Calici	Unclassified	Dicistroviridae	Dicistroviridae
Group IV: (+)ssRNA viruses	Beihai shrimp virus 1	KX883324	Beihai shrimp virus 1 strain BHBJDX17672 hypothetical protein 1 and hypothetical protein 2 genes, complete cds.	invertebrates	Shi et al, Nature, 2016	Picorna-Calici	Unclassified	Dicistroviridae	Dicistroviridae
Group IV: (+)ssRNA viruses	Beihai picorna-like virus 88	KX883322	Beihai picorna-like virus 88 strain BHBJDX16027 hypothetical protein gene, partial cds.	invertebrates	Shi et al, Nature, 2016	Picorna-Calici	Unclassified	Dicistroviridae	Dicistroviridae
Group IV: (+)ssRNA viruses	Changjiang crawfish virus 4	KX883889	Changjiang crawfish virus 4 strain CLX8819 hypothetical protein gene, complete cds.	invertebrates	Shi et al, Nature, 2016	Picorna-Calici	Unclassified	Unclassified	UTU IV.16
Group IV: (+)ssRNA viruses	Beihai picorna-like virus 97	KX884487	Beihai picorna-like virus 97 strain BHZC37303 hypothetical protein gene, partial cds.	invertebrates	Shi et al, Nature, 2016	Picorna-Calici	Unclassified	Unclassified	UTU IV.16
Group IV: (+)ssRNA viruses	Wenzhou picorna-like virus 37	KX884349	Wenzhou picorna-like virus 37 strain WZSBei69579 hypothetical protein 1 and hypothetical protein 2 genes, complete cds.	invertebrates	Shi et al, Nature, 2016	Picorna-Calici	Unclassified	Unclassified	UTU IV.16
Group IV: (+)ssRNA viruses	Xinzhou nematode virus 2	KX884383	Xinzhou nematode virus 2 strain XZSJSC33555 hypothetical protein 1 and hypothetical protein 2 genes, complete cds.	invertebrates	Shi et al, Nature, 2016	Picorna-Calici	Unclassified	Unclassified	UTU IV.16
Group IV: (+)ssRNA viruses	Beihai picorna-like virus 124	KX883331	Beihai picorna-like virus 124 strain BHBJDX18598 hypothetical protein 1 and hypothetical protein 2 genes, complete cds.	invertebrates	Shi et al, Nature, 2016	Picorna-Calici	Partitiviridae	Unclassified	UTU IV.17
Group IV: (+)ssRNA viruses	Wenling picorna-like virus 6	KX884313	Wenling picorna-like virus 6 strain WLJQ101512 hypothetical protein gene, complete cds.	invertebrates	Shi et al, Nature, 2016	Picorna-Calici	Partitiviridae	Unclassified	UTU IV.17
Group IV: (+)ssRNA viruses	Beihai picorna-like virus 104	KX884494	Beihai picorna-like virus 104 strain BHZC37407 hypothetical protein gene, complete cds.	invertebrates	Shi et al, Nature, 2016	Picorna-Calici	Unclassified	Unclassified	UTU IV.17
Group IV: (+)ssRNA viruses	Hubei picorna-like virus 78	KX884283	Hubei picorna-like virus 78 strain WHSF6879 hypothetical protein 1 and hypothetical protein 2 genes, complete cds.	invertebrates	Shi et al, Nature, 2016	Picorna-Calici	Unclassified	Unclassified	UTU IV.17
Group IV: (+)ssRNA viruses	Hubei picorna-like virus 79	KX884275	Hubei picorna-like virus 79 strain WHCCII12350 hypothetical protein 1 and hypothetical protein 2 genes, complete cds.	invertebrates	Shi et al, Nature, 2016	Picorna-Calici	Unclassified	Unclassified	UTU IV.17
Group IV: (+)ssRNA viruses	Wenling crustacean virus 4	KX884322	Wenling crustacean virus 4 strain WLJQ79834 hypothetical protein gene, complete cds.	invertebrates	Shi et al, Nature, 2016	Picorna-Calici	Picornaviridae	Unclassified	UTU IV.18
Group IV: (+)ssRNA viruses	Wenzhou picorna-like virus 36	KX884343	Wenzhou picorna-like virus 36 strain WZRBX14225 hypothetical protein gene, complete cds.	invertebrates	Shi et al, Nature, 2016	Picorna-Calici	Unclassified	Unclassified	UTU IV.18
Group IV: (+)ssRNA viruses	Beihai sphaeromadae virus 1	KX883422	Beihai sphaeromadae virus 1 strain BHTSS18012 hypothetical protein gene, complete cds.	invertebrates	Shi et al, Nature, 2016	Picorna-Calici	Unclassified	Unclassified	UTU IV.18
Group IV: (+)ssRNA viruses	Beihai picorna-like virus 96	KX883901	Beihai picorna-like virus 96 strain HOU158314 hypothetical protein gene, complete cds.	invertebrates	Shi et al, Nature, 2016	Picorna-Calici	Unclassified	Unclassified	UTU IV.18
Group IV: (+)ssRNA viruses	Beihai picorna-like virus 95	KX883337	Beihai picorna-like virus 95 strain BHBJDX18836 hypothetical protein gene, partial cds.	invertebrates	Shi et al, Nature, 2016	Picorna-Calici	Picornaviridae	Unclassified	UTU IV.18
Group IV: (+)ssRNA viruses	Hubei picorna-like virus 32	KX883933	Hubei picorna-like virus 32 strain QTM25882 hypothetical protein gene, complete cds.	invertebrates	Shi et al, Nature, 2016	Picorna-Calici	Iflaviridae	Iflaviridae	Iflaviridae
Group IV: (+)ssRNA viruses	Hubei picorna-like virus 44	KX884301	Hubei picorna-like virus 44 strain WHYY20621 hypothetical protein gene, complete cds.	invertebrates	Shi et al, Nature, 2016	Picorna-Calici	Iflaviridae	Iflaviridae	Iflaviridae
Group IV: (+)ssRNA viruses	Hubei picorna-like virus 43	KX883938	Hubei picorna-like virus 43 strain QTM27027 hypothetical protein gene, complete cds.	invertebrates	Shi et al, Nature, 2016	Picorna-Calici	Iflaviridae	Iflaviridae	Iflaviridae
Group IV: (+)ssRNA viruses	Wuhan spider virus 3	KX883685	Wuhan spider virus 3 strain spider133889 hypothetical protein gene, complete cds.	invertebrates	Shi et al, Nature, 2016	Picorna-Calici	Dicistroviridae	Iflaviridae	Iflaviridae
Group IV: (+)ssRNA viruses	Sanxia water strider virus 9	KX883704	Sanxia water strider virus 9 strain SXSSP2367 hypothetical protein gene, complete cds.	invertebrates	Shi et al, Nature, 2016	Picorna-Calici	Dicistroviridae	Iflaviridae	Iflaviridae
Group IV: (+)ssRNA viruses	Hubei picorna-like virus 45	KX883678	Hubei picorna-like virus 45 strain spider133521 hypothetical protein gene, complete cds.	invertebrates	Shi et al, Nature, 2016	Picorna-Calici	Dicistroviridae	Unclassified	Iflaviridae
Group IV: (+)ssRNA viruses	Hubei picorna-like virus 46	KX883677	Hubei picorna-like virus 46 strain spider133332 hypothetical protein gene, complete cds.	invertebrates	Shi et al, Nature, 2016	Picorna-Calici	Dicistroviridae	Unclassified	Iflaviridae
Group IV: (+)ssRNA viruses	Hubei tetragnatha maxillosa virus 3	KX883696	Hubei tetragnatha maxillosa virus 3 strain SSZZ2994 hypothetical protein gene, complete cds.	invertebrates	Shi et al, Nature, 2016	Picorna-Calici	Unclassified	Iflaviridae	Iflaviridae
Group IV: (+)ssRNA viruses	Hubei picorna-like virus 47	KX884302	Hubei picorna-like virus 47 strain WHYY21982 hypothetical protein gene, complete cds.	invertebrates	Shi et al, Nature, 2016	Picorna-Calici	Dicistroviridae	Iflaviridae	Iflaviridae
Group IV: (+)ssRNA viruses	Hubei picorna-like virus 48	KX883676	Hubei picorna-like virus 48 strain spider129651 hypothetical protein gene, complete cds.	invertebrates	Shi et al, Nature, 2016	Picorna-Calici	Unclassified	Iflaviridae	Iflaviridae
Group IV: (+)ssRNA viruses	Hubei picorna-like virus 49	KX883732	Hubei picorna-like virus 49 strain WGML112833 hypothetical protein gene, complete cds.	invertebrates	Shi et al, Nature, 2016	Picorna-Calici	Dicistroviridae	Unclassified	Iflaviridae
Group IV: (+)ssRNA viruses	Hubei picorna-like virus 50	KX883679	Hubei picorna-like virus 50 strain spider113255 hypothetical protein gene, complete cds.	invertebrates	Shi et al, Nature, 2016	Picorna-Calici	Dicistroviridae	Unclassified	Iflaviridae
Group IV: (+)ssRNA viruses	Hubei picorna-like virus 51	KX883953	Hubei picorna-like virus 51 strain QTM27291 hypothetical protein 1 and hypothetical protein 2 genes, complete cds.	invertebrates	Shi et al, Nature, 2016	Picorna-Calici	Dicistroviridae	Iflaviridae	Iflaviridae
Group IV: (+)ssRNA viruses	Hubei arthropod virus 1	KX883695	Hubei arthropod virus 1 strain SSZZ94 hypothetical protein gene, complete cds.	invertebrates	Shi et al, Nature, 2016	Picorna-Calici	Iflaviridae	Iflaviridae	Iflaviridae
Group IV: (+)ssRNA viruses	Hubei arthropod virus 1	KX883297	Hubei arthropod virus 1 strain arthropodmix4509 hypothetical protein gene, complete cds.	invertebrates	Shi et al, Nature, 2016	Picorna-Calici	Iflaviridae	Iflaviridae	Iflaviridae
Group IV: (+)ssRNA viruses	Hubei arthropod virus 1	KX883703	Hubei arthropod virus 1 strain SXSSP2046 hypothetical protein gene, complete cds.	invertebrates	Shi et al, Nature, 2016	Picorna-Calici	Iflaviridae	Iflaviridae	Iflaviridae
Group IV: (+)ssRNA viruses	Sanxia water strider virus 8	KX883707	Sanxia water strider virus 8 strain SXSSP2580 hypothetical protein gene, complete cds.	invertebrates	Shi et al, Nature, 2016	Picorna-Calici	Iflaviridae	Iflaviridae	Iflaviridae
Group IV: (+)ssRNA viruses	Hubei picorna-like virus 41	KX883955	Hubei picorna-like virus 41 strain QTM133099 hypothetical protein gene, complete cds.	invertebrates	Shi et al, Nature, 2016	Picorna-Calici	Iflaviridae	Iflaviridae	Iflaviridae
Group IV: (+)ssRNA viruses	Hubei picorna-like virus 40	KX884303	Hubei picorna-like virus 40 strain WHYY23452 hypothetical protein gene, complete cds.	invertebrates	Shi et al, Nature, 2016	Picorna-Calici	Iflaviridae	Iflaviridae	Iflaviridae
Group IV: (+)ssRNA viruses	Hubei picorna-like virus 39	KX883974	Hubei picorna-like virus 39 strain SCM51450 hypothetical protein gene, complete cds.	invertebrates	Shi et al, Nature, 2016	Picorna-Calici	Iflaviridae	Iflaviridae	Iflaviridae
Group IV: (+)ssRNA viruses	Hubei mosquito virus 1	KX883917	Hubei mosquito virus 1 strain mosHB236488 hypothetical protein gene, complete cds.	invertebrates	Shi et al, Nature, 2016	Picorna-Calici	Iflaviridae	Iflaviridae	Iflaviridae
Group IV: (+)ssRNA viruses	Hubei mosquito virus 1	KX883918	Hubei mosquito virus 1 strain mosZJ34341 hypothetical protein gene, complete cds.	invertebrates	Shi et al, Nature, 2016	Picorna-Calici	Iflaviridae	Iflaviridae	Iflaviridae
Group IV: (+)ssRNA viruses	Hubei picorna-like virus 42	KX883291	Hubei picorna-like virus 42 strain arthropodmix13971 hypothetical protein 1 and hypothetical protein 2 genes, complete cds.	invertebrates	Shi et al, Nature, 2016	Picorna-Calici	Iflaviridae	Iflaviridae	Iflaviridae
Group IV: (+)ssRNA viruses	Hubei picorna-like virus 42	KX884297	Hubei picorna-like virus 42 strain WHYCM1191 hypothetical protein gene, complete cds.	invertebrates	Shi et al, Nature, 2016	Picorna-Calici	Iflaviridae	Iflaviridae	Iflaviridae
Group IV: (+)ssRNA viruses	Hubei picorna-like virus 38	KX883683	Hubei picorna-like virus 38 strain spider133826 hypothetical protein gene, complete cds.	invertebrates	Shi et al, Nature, 2016	Picorna-Calici	Iflaviridae	Iflaviridae	Iflaviridae
Group IV: (+)ssRNA viruses	Hubei odonate virus 5	KX883948	Hubei odonate virus 5 strain QTM27277 hypothetical protein gene, complete cds.	invertebrates	Shi et al, Nature, 2016	Picorna-Calici	Iflaviridae	Iflaviridae	Iflaviridae
Group IV: (+)ssRNA viruses	Hubei picorna-like virus 37	KX884401	Hubei picorna-like virus 37 strain ZCM296 hypothetical protein gene, partial cds.	invertebrates	Shi et al, Nature, 2016	Picorna-Calici	Iflaviridae	Iflaviridae	Iflaviridae
Group IV: (+)ssRNA viruses	Hubei picorna-like virus 37	KX883944	Hubei picorna-like virus 37 strain QTM27228 hypothetical protein gene, complete cds.	invertebrates	Shi et al, Nature, 2016	Picorna-Calici	Iflaviridae	Iflaviridae	Iflaviridae
Group IV: (+)ssRNA viruses	Hubei picorna-like virus 37	KX884281	Hubei picorna-like virus 37 strain WHLC4784 hypothetical protein gene, complete cds.	invertebrates	Shi et al, Nature, 2016	Picorna-Calici	Iflaviridae	Iflaviridae	Iflaviridae
Group IV: (+)ssRNA viruses	Hubei picorna-like virus 36	KX883970	Hubei picorna-like virus 36 strain SCM50248 hypothetical protein gene, complete cds.	invertebrates	Shi et al, Nature, 2016	Picorna-Calici	Iflaviridae	Iflaviridae	Iflaviridae
Group IV: (+)ssRNA viruses	Hubei picorna-like virus 35	KX883946	Hubei picorna-like virus 35 strain QTM27260 hypothetical protein gene, complete cds.	invertebrates	Shi et al, Nature, 2016	Picorna-Calici	Iflaviridae	Iflaviridae	Iflaviridae
Group IV: (+)ssRNA viruses	Hubei picorna-like virus 34	KX883923	Hubei picorna-like virus 34 strain QCM148994 hypothetical protein gene, complete cds.	invertebrates	Shi et al, Nature, 2016	Picorna-Calici	Iflaviridae	Iflaviridae	Iflaviridae
Group IV: (+)ssRNA viruses	Sanxia water strider virus 7	KX883705	Sanxia water strider virus 7 strain SXSSP2499 hypothetical protein 1, hypothetical protein 2, and hypothetical protein 3 genes, complete cds.	invertebrates	Shi et al, Nature, 2016	Picorna-Calici	Iflaviridae	Iflaviridae	Iflaviridae
Group IV: (+)ssRNA viruses	Sanxia water strider virus 7	KX883719	Sanxia water strider virus 7 strain SXXX36023 hypothetical protein 1, hypothetical protein 2, and hypothetical protein 3 genes, complete cds.	invertebrates	Shi et al, Nature, 2016	Picorna-Calici	Iflaviridae	Iflaviridae	Iflaviridae
Group IV: (+)ssRNA viruses	Wuhan coneheads virus 1	KX884402	Wuhan coneheads virus 1 strain ZCM4592 hypothetical protein gene, complete cds.	invertebrates	Shi et al, Nature, 2016	Picorna-Calici	Iflaviridae	Iflaviridae	Iflaviridae
Group IV: (+)ssRNA viruses	Wuhan coneheads virus 1	KX884279	Wuhan coneheads virus 1 strain WHLC897 hypothetical protein gene, complete cds.	invertebrates	Shi et al, Nature, 2016	Picorna-Calici	Iflaviridae	Iflaviridae	Iflaviridae
Group IV: (+)ssRNA viruses	Wuhan insect virus 13	KX884537	Wuhan insect virus 13 strain CC64511 hypothetical protein gene, complete cds.	invertebrates	Shi et al, Nature, 2016	Picorna-Calici	Iflaviridae	Iflaviridae	Iflaviridae
Group IV: (+)ssRNA viruses	Hubei myriapoda virus 1	KX884260	Hubei myriapoda virus 1 strain WGML505798 hypothetical protein gene, complete cds.	invertebrates	Shi et al, Nature, 2016	Picorna-Calici	Iflaviridae	Iflaviridae	Iflaviridae
Group IV: (+)ssRNA viruses	Hubei picorna-like virus 33	KX883949	Hubei picorna-like virus 33 strain QTM27281 hypothetical protein gene, complete cds.	invertebrates	Shi et al, Nature, 2016	Picorna-Calici	Iflaviridae	Iflaviridae	Iflaviridae
Group IV: (+)ssRNA viruses	Wuhan spider virus 2	KX883689	Wuhan spider virus 2 strain spider133995 hypothetical protein gene, complete cds.	invertebrates	Shi et al, Nature, 2016	Picorna-Calici	Iflaviridae	Iflaviridae	Iflaviridae
Group IV: (+)ssRNA viruses	Sanxia water strider virus 21	KX883706	Sanxia water strider virus 21 strain SXSSP2576 hypothetical protein gene, complete cds.	invertebrates	Shi et al, Nature, 2016	Picorna-Calici	Iflaviridae	Iflaviridae	Iflaviridae
Group IV: (+)ssRNA viruses	Shahe heteroptera virus 1	KX883668	Shahe heteroptera virus 1 strain SHWC13624 hypothetical protein gene, complete cds.	invertebrates	Shi et al, Nature, 2016	Picorna-Calici	Iflaviridae	Iflaviridae	Iflaviridae
Group IV: (+)ssRNA viruses	Shahe heteroptera virus 1	KX883639	Shahe heteroptera virus 1 strain SHWC01c3606 hypothetical protein gene, complete cds.	invertebrates	Shi et al, Nature, 2016	Picorna-Calici	Iflaviridae	Iflaviridae	Iflaviridae
Group IV: (+)ssRNA viruses	Bole hyalomma asiaticum virus 1	KX883729	Bole hyalomma asiaticum virus 1 strain tick109109 hypothetical protein gene, partial cds.	invertebrates	Shi et al, Nature, 2016	Picorna-Calici	Iflaviridae	Iflaviridae	Iflaviridae
Group IV: (+)ssRNA viruses	Bole hyalomma asiaticum virus 1	KX883914	Bole hyalomma asiaticum virus 1 strain liyanpi109109 hypothetical protein gene, partial cds.	invertebrates	Shi et al, Nature, 2016	Picorna-Calici	Iflaviridae	Iflaviridae	Iflaviridae
Group IV: (+)ssRNA viruses	Hubei tick virus 3	KX883728	Hubei tick virus 3 strain tick108426 hypothetical protein gene, complete cds.	invertebrates	Shi et al, Nature, 2016	Picorna-Calici	Iflaviridae	Iflaviridae	Iflaviridae
Group IV: (+)ssRNA viruses	Hubei tick virus 2	KX883730	Hubei tick virus 2 strain tick109131 hypothetical protein gene, complete cds.	invertebrates	Shi et al, Nature, 2016	Picorna-Calici	Iflaviridae	Iflaviridae	Iflaviridae
Group IV: (+)ssRNA viruses	Hubei tick virus 1	KX883731	Hubei tick virus 1 strain tick109202 hypothetical protein gene, complete cds.	invertebrates	Shi et al, Nature, 2016	Picorna-Calici	Iflaviridae	Iflaviridae	Iflaviridae
Group IV: (+)ssRNA viruses	Shahe heteroptera virus 2	KX883987	Shahe heteroptera virus 2 strain SHWC01c3694 hypothetical protein gene, complete cds.	invertebrates	Shi et al, Nature, 2016	Picorna-Calici	Iflaviridae	Iflaviridae	Iflaviridae
Group IV: (+)ssRNA viruses	Shahe heteroptera virus 2	KX883669	Shahe heteroptera virus 2 strain SHWC13625 hypothetical protein gene, complete cds.	invertebrates	Shi et al, Nature, 2016	Picorna-Calici	Iflaviridae	Iflaviridae	Iflaviridae
Group IV: (+)ssRNA viruses	Shahe heteroptera virus 2	KX883644	Shahe heteroptera virus 2 strain SHWC0209c10451 hypothetical protein gene, complete cds.	invertebrates	Shi et al, Nature, 2016	Picorna-Calici	Iflaviridae	Iflaviridae	Iflaviridae
Group IV: (+)ssRNA viruses	Shahe heteroptera virus 2	KX883674	Shahe heteroptera virus 2 strain SHWCII5334 hypothetical protein gene, complete cds.	invertebrates	Shi et al, Nature, 2016	Picorna-Calici	Iflaviridae	Iflaviridae	Iflaviridae
Group IV: (+)ssRNA viruses	Hubei picorna-like virus 31	KX883927	Hubei picorna-like virus 31 strain QTM26628 hypothetical protein gene, complete cds.	invertebrates	Shi et al, Nature, 2016	Picorna-Calici	Iflaviridae	Iflaviridae	Iflaviridae
Group IV: (+)ssRNA viruses	Shuangao insect virus 12	KX883912	Shuangao insect virus 12 strain insectZJ98124 hypothetical protein gene, complete cds.	invertebrates	Shi et al, Nature, 2016	Picorna-Calici	Iflaviridae	Iflaviridae	Iflaviridae
Group IV: (+)ssRNA viruses	Wuhan fly virus 4	KX883891	Wuhan fly virus 4 strain fly116586 hypothetical protein gene, complete cds.	invertebrates	Shi et al, Nature, 2016	Picorna-Calici	Iflaviridae	Iflaviridae	Iflaviridae
Group IV: (+)ssRNA viruses	Hubei coleoptera virus 1	KX883921	Hubei coleoptera virus 1 strain QCM131202 hypothetical protein gene, complete cds.	invertebrates	Shi et al, Nature, 2016	Picorna-Calici	Iflaviridae	Iflaviridae	Iflaviridae
Group IV: (+)ssRNA viruses	Hubei picorna-like virus 29	KX883292	Hubei picorna-like virus 29 strain arthropodmix14031 hypothetical protein gene, complete cds.	invertebrates	Shi et al, Nature, 2016	Picorna-Calici	Iflaviridae	Iflaviridae	Iflaviridae
Group IV: (+)ssRNA viruses	Hubei picorna-like virus 26	KX883675	Hubei picorna-like virus 26 strain spider128568 hypothetical protein gene, complete cds.	invertebrates	Shi et al, Nature, 2016	Picorna-Calici	Iflaviridae	Iflaviridae	Iflaviridae
Group IV: (+)ssRNA viruses	Hubei odonate virus 2	KX883926	Hubei odonate virus 2 strain QTM74832 hypothetical protein gene, complete cds.	invertebrates	Shi et al, Nature, 2016	Picorna-Calici	Iflaviridae	Iflaviridae	Iflaviridae
Group IV: (+)ssRNA viruses	Hubei odonate virus 3	KX883932	Hubei odonate virus 3 strain QTM25153 hypothetical protein gene, complete cds.	invertebrates	Shi et al, Nature, 2016	Picorna-Calici	Iflaviridae	Iflaviridae	Iflaviridae
Group IV: (+)ssRNA viruses	Hubei picorna-like virus 27	KX883924	Hubei picorna-like virus 27 strain QCM155345 hypothetical protein gene, complete cds.	invertebrates	Shi et al, Nature, 2016	Picorna-Calici	Iflaviridae	Iflaviridae	Iflaviridae
Group IV: (+)ssRNA viruses	Hubei picorna-like virus 28	KX883931	Hubei picorna-like virus 28 strain QTM24820 hypothetical protein gene, complete cds.	invertebrates	Shi et al, Nature, 2016	Picorna-Calici	Iflaviridae	Iflaviridae	Iflaviridae
Group IV: (+)ssRNA viruses	Hubei odonate virus 4	KX883956	Hubei odonate virus 4 strain QTM161803 hypothetical protein gene, complete cds.	invertebrates	Shi et al, Nature, 2016	Picorna-Calici	Iflaviridae	Iflaviridae	Iflaviridae
Group IV: (+)ssRNA viruses	Hubei tetragnatha maxillosa virus 2	KX883930	Hubei tetragnatha maxillosa virus 2 strain QTM20713 hypothetical protein gene, complete cds.	invertebrates	Shi et al, Nature, 2016	Picorna-Calici	Iflaviridae	Iflaviridae	Iflaviridae
Group IV: (+)ssRNA viruses	Hubei tetragnatha maxillosa virus 2	KX883694	Hubei tetragnatha maxillosa virus 2 strain SSZZ3510 hypothetical protein gene, complete cds.	invertebrates	Shi et al, Nature, 2016	Picorna-Calici	Iflaviridae	Iflaviridae	Iflaviridae
Group IV: (+)ssRNA viruses	Hubei tetragnatha maxillosa virus 2	KX883294	Hubei tetragnatha maxillosa virus 2 strain arthropodmix14091 hypothetical protein gene, complete cds.	invertebrates	Shi et al, Nature, 2016	Picorna-Calici	Iflaviridae	Iflaviridae	Iflaviridae
Group IV: (+)ssRNA viruses	Wenzhou picorna-like virus 38	KX884368	Wenzhou picorna-like virus 38 strain WZSLuoI83635 hypothetical protein gene, partial cds.	invertebrates	Shi et al, Nature, 2016	Picorna-Calici	Picornaviridae	Unclassified	UTU IV.19
Group IV: (+)ssRNA viruses	Hubei tetragnatha maxillosa virus 1	KX883693	Hubei tetragnatha maxillosa virus 1 strain SSZZ1726 hypothetical protein gene, complete cds.	invertebrates	Shi et al, Nature, 2016	Picorna-Calici	Picornaviridae	Unclassified	UTU IV.20
Group IV: (+)ssRNA viruses	Hubei tetragnatha maxillosa virus 1	KX883296	Hubei tetragnatha maxillosa virus 1 strain arthropodmix23158 hypothetical protein gene, complete cds.	invertebrates	Shi et al, Nature, 2016	Picorna-Calici	Picornaviridae	Unclassified	UTU IV.20
Group IV: (+)ssRNA viruses	Wuhan insect virus 10	KX884277	Wuhan insect virus 10 strain WHCCII13330 hypothetical protein gene, complete cds.	invertebrates	Shi et al, Nature, 2016	Picorna-Calici	Iflaviridae	Unclassified	UTU IV.20
Group IV: (+)ssRNA viruses	Hubei picorna-like virus 9	KX883937	Hubei picorna-like virus 9 strain QTM26755 hypothetical protein gene, complete cds.	invertebrates	Shi et al, Nature, 2016	Picorna-Calici	Iflaviridae	Unclassified	UTU IV.20
Group IV: (+)ssRNA viruses	Hubei picorna-like virus 10	KX883950	Hubei picorna-like virus 10 strain QTM27287 hypothetical protein gene, complete cds.	invertebrates	Shi et al, Nature, 2016	Picorna-Calici	Picornaviridae	Iflaviridae	UTU IV.20
Group IV: (+)ssRNA viruses	Changjiang picorna-like virus 5	KX884557	Changjiang picorna-like virus 5 strain CJLX30750 hypothetical protein gene, complete cds.	invertebrates	Shi et al, Nature, 2016	Picorna-Calici	Picornaviridae	Iflaviridae	UTU IV.20
Group IV: (+)ssRNA viruses	Hubei picorna-like virus 13	KX883936	Hubei picorna-like virus 13 strain QTM26736 hypothetical protein gene, complete cds.	invertebrates	Shi et al, Nature, 2016	Picorna-Calici	Picornaviridae	Unclassified	UTU IV.20
Group IV: (+)ssRNA viruses	Hubei picorna-like virus 8	KX883951	Hubei picorna-like virus 8 strain QTM27288 hypothetical protein 1 and hypothetical protein 2 genes, complete cds.	invertebrates	Shi et al, Nature, 2016	Picorna-Calici	Iflaviridae	Unclassified	UTU IV.20
Group IV: (+)ssRNA viruses	Hubei picorna-like virus 8	KX883973	Hubei picorna-like virus 8 strain SCM51412 hypothetical protein gene, complete cds.	invertebrates	Shi et al, Nature, 2016	Picorna-Calici	Iflaviridae	Unclassified	UTU IV.20
Group IV: (+)ssRNA viruses	Wenzhou picorna-like virus 25	KX884338	Wenzhou picorna-like virus 25 strain WZFSL75477 hypothetical protein gene, complete cds.	invertebrates	Shi et al, Nature, 2016	Picorna-Calici	Picornaviridae	Unclassified	UTU IV.20
Group IV: (+)ssRNA viruses	Hubei odonate virus 1	KX883947	Hubei odonate virus 1 strain QTM27271 hypothetical protein gene, complete cds.	invertebrates	Shi et al, Nature, 2016	Picorna-Calici	Picornaviridae	Picornaviridae	UTU IV.20
Group IV: (+)ssRNA viruses	Hubei picorna-like virus 11	KX884306	Hubei picorna-like virus 11 strain WHZHC53090 hypothetical protein gene, complete cds.	invertebrates	Shi et al, Nature, 2016	Picorna-Calici	Picornaviridae	Unclassified	UTU IV.20
Group IV: (+)ssRNA viruses	Hubei picorna-like virus 12	KX884305	Hubei picorna-like virus 12 strain WHZHC35617 hypothetical protein gene, complete cds.	invertebrates	Shi et al, Nature, 2016	Picorna-Calici	Picornaviridae	Unclassified	UTU IV.20
Group IV: (+)ssRNA viruses	Hubei picorna-like virus 12	KX883896	Hubei picorna-like virus 12 strain HC20950 hypothetical protein gene, complete cds.	invertebrates	Shi et al, Nature, 2016	Picorna-Calici	Picornaviridae	Picornaviridae	UTU IV.20
Group IV: (+)ssRNA viruses	Beihai picorna-like virus 65	KX884523	Beihai picorna-like virus 65 strain BHZY60937 hypothetical protein gene, complete cds.	invertebrates	Shi et al, Nature, 2016	Picorna-Calici	Iflaviridae	Unclassified	UTU IV.20
Group IV: (+)ssRNA viruses	Wenzhou gastropodes virus 2	KX884380	Wenzhou gastropodes virus 2 strain WZSLuoII97238 hypothetical protein gene, complete cds.	invertebrates	Shi et al, Nature, 2016	Picorna-Calici	Iflaviridae	Unclassified	UTU IV.20
Group IV: (+)ssRNA viruses	Wenzhou gastropodes virus 2	KX884374	Wenzhou gastropodes virus 2 strain WZSLuoI86086 hypothetical protein gene, complete cds.	invertebrates	Shi et al, Nature, 2016	Picorna-Calici	Iflaviridae	Unclassified	UTU IV.20
Group IV: (+)ssRNA viruses	Beihai picorna-like virus 69	KX883900	Beihai picorna-like virus 69 strain HOU158647 hypothetical protein gene, complete cds.	invertebrates	Shi et al, Nature, 2016	Picorna-Calici	Picornaviridae	Picornaviridae	UTU IV.20
Group IV: (+)ssRNA viruses	Beihai picorna-like virus 68	KX883899	Beihai picorna-like virus 68 strain HOU158652 hypothetical protein gene, complete cds.	invertebrates	Shi et al, Nature, 2016	Picorna-Calici	Picornaviridae	Picornaviridae	UTU IV.20
Group IV: (+)ssRNA viruses	Beihai picorna-like virus 66	KX883357	Beihai picorna-like virus 66 strain BHHQ76843 hypothetical protein gene, complete cds.	invertebrates	Shi et al, Nature, 2016	Picorna-Calici	Iflaviridae	Unclassified	UTU IV.20
Group IV: (+)ssRNA viruses	Jingmen picorna-like virus	KX883913	Jingmen picorna-like virus strain JMYJCC71227 hypothetical protein gene, complete cds.	invertebrates	Shi et al, Nature, 2016	Picorna-Calici	Iflaviridae	Unclassified	UTU IV.20
Group IV: (+)ssRNA viruses	Beihai picorna-like virus 67	KX884516	Beihai picorna-like virus 67 strain BHZY60873 hypothetical protein gene, complete cds.	invertebrates	Shi et al, Nature, 2016	Picorna-Calici	Picornaviridae	Unclassified	UTU IV.20
Group IV: (+)ssRNA viruses	Wenzhou picorna-like virus 45	KX884357	Wenzhou picorna-like virus 45 strain WZSBei69068 hypothetical protein gene, complete cds.	invertebrates	Shi et al, Nature, 2016	Picorna-Calici	Iflaviridae	Picornaviridae	UTU IV.20
Group IV: (+)ssRNA viruses	Beihai picorna-like virus 107	KX884508	Beihai picorna-like virus 107 strain BHZY60580 hypothetical protein gene, complete cds.	invertebrates	Shi et al, Nature, 2016	Picorna-Calici	Iflaviridae	Unclassified	UTU IV.20
Group IV: (+)ssRNA viruses	Wenling picorna-like virus 7	KX884314	Wenling picorna-like virus 7 strain WLJQ102051 hypothetical protein 1 and hypothetical protein 2 genes, complete cds.	invertebrates	Shi et al, Nature, 2016	Picorna-Calici	Iflaviridae	Picornaviridae	UTU IV.20
Group IV: (+)ssRNA viruses	Changjiang picorna-like virus 15	KX884552	Changjiang picorna-like virus 15 strain CJLX30633 hypothetical protein gene, complete cds.	invertebrates	Shi et al, Nature, 2016	Picorna-Calici	Iflaviridae	Unclassified	UTU IV.20
Group IV: (+)ssRNA viruses	Wenzhou picorna-like virus 44	KX884378	Wenzhou picorna-like virus 44 strain WZSLuoII91200 hypothetical protein gene, complete cds.	invertebrates	Shi et al, Nature, 2016	Picorna-Calici	Picornaviridae	Picornaviridae	UTU IV.20
Group IV: (+)ssRNA viruses	Beihai picorna-like virus 106	KX884517	Beihai picorna-like virus 106 strain BHZY60875 hypothetical protein gene, complete cds.	invertebrates	Shi et al, Nature, 2016	Picorna-Calici	Picornaviridae	Picornaviridae	UTU IV.20
Group IV: (+)ssRNA viruses	Wenzhou picorna-like virus 40	KX884334	Wenzhou picorna-like virus 40 strain WZFSL83107 hypothetical protein 1 and hypothetical protein 2 genes, complete cds.	invertebrates	Shi et al, Nature, 2016	Picorna-Calici	Picornaviridae	Unclassified	UTU IV.21
Group IV: (+)ssRNA viruses	Shahe heteroptera virus 4	KX883640	Shahe heteroptera virus 4 strain SHWC01c2975 hypothetical protein 1 and hypothetical protein 2 genes, complete cds.	invertebrates	Shi et al, Nature, 2016	Picorna-Calici	Picornaviridae	Picornaviridae	UTU IV.21
Group IV: (+)ssRNA viruses	Beihai picorna-like virus 102	KX884475	Beihai picorna-like virus 102 strain BHZC35144 hypothetical protein 1 gene, complete cds.	invertebrates	Shi et al, Nature, 2016	Picorna-Calici	Picornaviridae	Picornaviridae	UTU IV.21
Group IV: (+)ssRNA viruses	Wenzhou picorna-like virus 41	KX884336	Wenzhou picorna-like virus 41 strain WZFSL80064 hypothetical protein 1 and hypothetical protein 2 genes, complete cds.	invertebrates	Shi et al, Nature, 2016	Picorna-Calici	Picornaviridae	Picornaviridae	UTU IV.21
Group IV: (+)ssRNA viruses	Shahe picorna-like virus 12	KX883650	Shahe picorna-like virus 12 strain SHWC0209c11951 hypothetical protein 1 and hypothetical protein 2 genes, complete cds.	invertebrates	Shi et al, Nature, 2016	Picorna-Calici	Iflaviridae	Picornaviridae	UTU IV.21
Group IV: (+)ssRNA viruses	Wenzhou picorna-like virus 42	KX884339	Wenzhou picorna-like virus 42 strain WZFSL74289 hypothetical protein 1 and hypothetical protein 2 genes, complete cds.	invertebrates	Shi et al, Nature, 2016	Picorna-Calici	Unclassified	Unclassified	UTU IV.21
Group IV: (+)ssRNA viruses	Wuhan spirurian nematodes virus 1	KX884291	Wuhan spirurian nematodes virus 1 strain WHSWHC143244 hypothetical protein gene, complete cds.	invertebrates	Shi et al, Nature, 2016	Picorna-Calici	Iflaviridae	Unclassified	UTU IV.22
Group IV: (+)ssRNA viruses	Wenzhou picorna-like virus 49	KX884330	Wenzhou picorna-like virus 49 strain WZFSL84024 hypothetical protein gene, complete cds.	invertebrates	Shi et al, Nature, 2016	Picorna-Calici	Picornaviridae	Picornaviridae	Picornaviridae
Group IV: (+)ssRNA viruses	Beihai paphia shell virus 4	KX884532	Beihai paphia shell virus 4 strain BWBFG40859 hypothetical protein gene, complete cds.	invertebrates	Shi et al, Nature, 2016	Picorna-Calici	Picornaviridae	Picornaviridae	Picornaviridae
Group IV: (+)ssRNA viruses	Shahe picorna-like virus 13	KX883657	Shahe picorna-like virus 13 strain SHWC13556 hypothetical protein gene, complete cds.	invertebrates	Shi et al, Nature, 2016	Picorna-Calici	Picornaviridae	Picornaviridae	Picornaviridae
Group IV: (+)ssRNA viruses	Shahe picorna-like virus 13	KX883649	Shahe picorna-like virus 13 strain SHWC0209c12284 hypothetical protein gene, complete cds.	invertebrates	Shi et al, Nature, 2016	Picorna-Calici	Picornaviridae	Picornaviridae	Picornaviridae
Group IV: (+)ssRNA viruses	Beihai picorna-like virus 123	KX883340	Beihai picorna-like virus 123 strain BHCL81476 hypothetical protein gene, complete cds.	invertebrates	Shi et al, Nature, 2016	Picorna-Calici	Picornaviridae	Picornaviridae	Picornaviridae
Group IV: (+)ssRNA viruses	Changping earthworm virus 1	KX883890	Changping earthworm virus 1 strain CPQY105740 hypothetical protein gene, complete cds.	invertebrates	Shi et al, Nature, 2016	Picorna-Calici	Picornaviridae	Picornaviridae	Picornaviridae
Group IV: (+)ssRNA viruses	Beihai picorna-like virus 105	KX883341	Beihai picorna-like virus 105 strain BHHK79817 hypothetical protein 1 and hypothetical protein 2 genes, complete cds.	invertebrates	Shi et al, Nature, 2016	Picorna-Calici	Iflaviridae	Picornaviridae	Picornaviridae
Group IV: (+)ssRNA viruses	Beihai paphia shell virus 3	KX884531	Beihai paphia shell virus 3 strain BWBFG40853 hypothetical protein gene, complete cds.	invertebrates	Shi et al, Nature, 2016	Picorna-Calici	Picornaviridae	Picornaviridae	Picornaviridae
Group IV: (+)ssRNA viruses	Wenzhou picorna-like virus 48	KX883301	Wenzhou picorna-like virus 48 strain beimix75770 hypothetical protein gene, complete cds.	invertebrates	Shi et al, Nature, 2016	Picorna-Calici	Picornaviridae	Picornaviridae	Picornaviridae
Group IV: (+)ssRNA viruses	Beihai octopus virus 2	KX884520	Beihai octopus viurs 2 strain BHZY60909 hypothetical protein gene, complete cds.	invertebrates	Shi et al, Nature, 2016	Picorna-Calici	Picornaviridae	Picornaviridae	Picornaviridae
Group IV: (+)ssRNA viruses	Beihai picorna-like virus 122	KX884521	Beihai picorna-like virus 122 strain BHZY60922 hypothetical protein gene, complete cds.	invertebrates	Shi et al, Nature, 2016	Picorna-Calici	Picornaviridae	Picornaviridae	Picornaviridae
Group IV: (+)ssRNA viruses	Wenzhou picorna-like virus 43	KX884365	Wenzhou picorna-like virus 43 strain WZSBei69573 hypothetical protein gene, complete cds.	invertebrates	Shi et al, Nature, 2016	Picorna-Calici	Picornaviridae	Picornaviridae	Picornaviridae
Group IV: (+)ssRNA viruses	Hubei picorna-like virus 81	KX884540	Hubei picorna-like virus 81 strain CJLX25805 hypothetical protein 1 and hypothetical protein 2 genes, complete cds.	invertebrates	Shi et al, Nature, 2016	Picorna-Calici	Polycipiviridae	Polycipiviridae	Polycipiviridae (Sopolyci-, Hupolycivirus)
Group IV: (+)ssRNA viruses	Hubei myriapoda virus 4	KX884258	Hubei myriapoda virus 4 strain WGML147816 hypothetical protein 1 and hypothetical protein 2 genes, complete cds.	invertebrates	Shi et al, Nature, 2016	Picorna-Calici	Iflaviridae	Polycipiviridae	Polycipiviridae (Sopolyci-, Hupolycivirus)
Group IV: (+)ssRNA viruses	Wenzhou picorna-like virus 51	KX884364	Wenzhou picorna-like virus 51 strain WZSBei69571 hypothetical protein 1 and hypothetical protein 2 genes, complete cds.	invertebrates	Shi et al, Nature, 2016	Picorna-Calici	Unclassified	Unclassified	UTU IV.23
Group IV: (+)ssRNA viruses	Hubei picorna-like virus 7	KX884284	Hubei picorna-like virus 7 strain WHSF7327 hypothetical protein gene, complete cds.	invertebrates	Shi et al, Nature, 2016	Picorna-Calici	Unclassified	Unclassified	UTU IV.23
Group IV: (+)ssRNA viruses	Hubei picorna-like virus 7	KX884268	Hubei picorna-like virus 7 strain WHCC111241 hypothetical protein gene, complete cds.	invertebrates	Shi et al, Nature, 2016	Picorna-Calici	Unclassified	Unclassified	UTU IV.23
Group IV: (+)ssRNA viruses	Sanxia atyid shrimp virus 2	KX884278	Sanxia atyid shrimp virus 2 strain WHCCII13331 hypothetical protein gene, complete cds.	invertebrates	Shi et al, Nature, 2016	Picorna-Calici	Unclassified	Unclassified	UTU IV.23
Group IV: (+)ssRNA viruses	Sanxia atyid shrimp virus 2	KX883708	Sanxia atyid shrimp virus 2 strain SXXX37884 hypothetical protein gene, complete cds.	invertebrates	Shi et al, Nature, 2016	Picorna-Calici	Unclassified	Unclassified	UTU IV.23
Group IV: (+)ssRNA viruses	Wenzhou picorna-like virus 30	KX884354	Wenzhou picorna-like virus 30 strain WZSBei63630 hypothetical protein 1 gene, complete cds; and hypothetical protein 2 gene, partial cds.	invertebrates	Shi et al, Nature, 2016	Picorna-Calici	Unclassified	Unclassified	UTU IV.24
Group IV: (+)ssRNA viruses	Shahe isopoda virus 2	KX883642	Shahe isopoda virus 2 strain SHWC0209c12758 hypothetical protein gene, complete cds.	invertebrates	Shi et al, Nature, 2016	Picorna-Calici	Unclassified	Unclassified	Solinviviridae
Group IV: (+)ssRNA viruses	Shahe isopoda virus 2	KX883672	Shahe isopoda virus 2 strain SHWCII5330 hypothetical protein gene, complete cds.	invertebrates	Shi et al, Nature, 2016	Picorna-Calici	Unclassified	Unclassified	Solinviviridae
Group IV: (+)ssRNA viruses	Shahe isopoda virus 2	KX883660	Shahe isopoda virus 2 strain SHWC13604 hypothetical protein gene, complete cds.	invertebrates	Shi et al, Nature, 2016	Picorna-Calici	Unclassified	Unclassified	Solinviviridae
Group IV: (+)ssRNA viruses	Changjiang picorna-like virus 16	KX884538	Changjiang picorna-like virus 16 strain CJLX20820 hypothetical protein gene, complete cds.	invertebrates	Shi et al, Nature, 2016	Picorna-Calici	Unclassified	Unclassified	Solinviviridae
Group IV: (+)ssRNA viruses	Hubei picorna-like virus 54	KX884396	Hubei picorna-like virus 54 strain ZCM19837 hypothetical protein gene, complete cds.	invertebrates	Shi et al, Nature, 2016	Picorna-Calici	Unclassified	Unclassified	Solinviviridae
Group IV: (+)ssRNA viruses	Hubei picorna-like virus 54	KX884250	Hubei picorna-like virus 54 strain WGML144949 hypothetical protein gene, complete cds.	invertebrates	Shi et al, Nature, 2016	Picorna-Calici	Unclassified	Unclassified	Solinviviridae
Group IV: (+)ssRNA viruses	Hubei picorna-like virus 54	KX884288	Hubei picorna-like virus 54 strain WHSFII20272 hypothetical protein gene, complete cds.	invertebrates	Shi et al, Nature, 2016	Picorna-Calici	Unclassified	Unclassified	Solinviviridae
Group IV: (+)ssRNA viruses	Beihai picorna-like virus 110	KX884470	Beihai picorna-like virus 110 strain BHXG26677 hypothetical protein gene, complete cds.	invertebrates	Shi et al, Nature, 2016	Picorna-Calici	Unclassified	Unclassified	Solinviviridae
Group IV: (+)ssRNA viruses	Hubei picorna-like virus 65	KX884270	Hubei picorna-like virus 65 strain WHCC118065 hypothetical protein gene, complete cds.	invertebrates	Shi et al, Nature, 2016	Picorna-Calici	Unclassified	Unclassified	Solinviviridae
Group IV: (+)ssRNA viruses	Wuhan house centipede virus 2	KX884299	Wuhan house centipede virus 2 strain WHYY32989 hypothetical protein gene, complete cds.	invertebrates	Shi et al, Nature, 2016	Picorna-Calici	Unclassified	Unclassified	Solinviviridae
Group IV: (+)ssRNA viruses	Wuhan house centipede virus 2	KX883295	Wuhan house centipede virus 2 strain arthropodmix22554 hypothetical protein gene, complete cds.	invertebrates	Shi et al, Nature, 2016	Picorna-Calici	Unclassified	Unclassified	Solinviviridae
Group IV: (+)ssRNA viruses	Hubei picorna-like virus 52	KX883920	Hubei picorna-like virus 52 strain QCM127295 hypothetical protein gene, complete cds.	invertebrates	Shi et al, Nature, 2016	Picorna-Calici	Unclassified	Unclassified	Solinviviridae
Group IV: (+)ssRNA viruses	Zhejiang mosquito virus 1	KX883916	Zhejiang mosquito virus 1 strain mosHB236219 hypothetical protein gene, complete cds.	invertebrates	Shi et al, Nature, 2016	Picorna-Calici	Unclassified	Unclassified	Solinviviridae
Group IV: (+)ssRNA viruses	Zhejiang mosquito virus 1	KX883285	Zhejiang mosquito virus 1 strain 3mos6204 hypothetical protein gene, complete cds.	invertebrates	Shi et al, Nature, 2016	Picorna-Calici	Unclassified	Unclassified	Solinviviridae
Group IV: (+)ssRNA viruses	Zhejiang mosquito virus 1	KX883919	Zhejiang mosquito virus 1 strain mosZJ35497 hypothetical protein gene, complete cds.	invertebrates	Shi et al, Nature, 2016	Picorna-Calici	Unclassified	Unclassified	Solinviviridae
Group IV: (+)ssRNA viruses	Hubei picorna-like virus 61	KX883915	Hubei picorna-like virus 61 strain mosHB235903 hypothetical protein gene, complete cds.	invertebrates	Shi et al, Nature, 2016	Picorna-Calici	Unclassified	Unclassified	Solinviviridae
Group IV: (+)ssRNA viruses	Hubei picorna-like virus 63	KX883911	Hubei picorna-like virus 63 strain insectZJ97544 hypothetical protein gene, complete cds.	invertebrates	Shi et al, Nature, 2016	Picorna-Calici	Unclassified	Unclassified	Solinviviridae
Group IV: (+)ssRNA viruses	Hubei picorna-like virus 62	KX883686	Hubei picorna-like virus 62 strain spider133936 hypothetical protein gene, complete cds.	invertebrates	Shi et al, Nature, 2016	Picorna-Calici	Unclassified	Unclassified	Solinviviridae
Group IV: (+)ssRNA viruses	Hubei picorna-like virus 58	KX883701	Hubei picorna-like virus 58 strain SSZZ391 hypothetical protein gene, complete cds.	invertebrates	Shi et al, Nature, 2016	Picorna-Calici	Unclassified	Unclassified	Solinviviridae
Group IV: (+)ssRNA viruses	Hubei picorna-like virus 59	KX883682	Hubei picorna-like virus 59 strain spider133744 hypothetical protein gene, complete cds.	invertebrates	Shi et al, Nature, 2016	Picorna-Calici	Unclassified	Unclassified	Solinviviridae
Group IV: (+)ssRNA viruses	Hubei tetragnatha maxillosa virus 5	KX883700	Hubei tetragnatha maxillosa virus 5 strain SSZZ3471 hypothetical protein gene, complete cds.	invertebrates	Shi et al, Nature, 2016	Picorna-Calici	Unclassified	Unclassified	Solinviviridae
Group IV: (+)ssRNA viruses	Hubei picorna-like virus 60	KX883939	Hubei picorna-like virus 60 strain QTM27104 hypothetical protein gene, complete cds.	invertebrates	Shi et al, Nature, 2016	Picorna-Calici	Unclassified	Unclassified	Solinviviridae
Group IV: (+)ssRNA viruses	Hubei picorna-like virus 60	KX883702	Hubei picorna-like virus 60 strain SSZZ2616 hypothetical protein gene, complete cds.	invertebrates	Shi et al, Nature, 2016	Picorna-Calici	Unclassified	Unclassified	Solinviviridae
Group IV: (+)ssRNA viruses	Hubei picorna-like virus 56	KX883969	Hubei picorna-like virus 56 strain SCM49537 hypothetical protein 1 and hypothetical protein 2 genes, complete cds.	invertebrates	Shi et al, Nature, 2016	Picorna-Calici	Partitiviridae	Unclassified	Solinviviridae
Group IV: (+)ssRNA viruses	Hubei picorna-like virus 55	KX883691	Hubei picorna-like virus 55 strain spider134013 hypothetical protein 1 and hypothetical protein 2 genes, complete cds.	invertebrates	Shi et al, Nature, 2016	Picorna-Calici	Unclassified	Unclassified	Solinviviridae
Group IV: (+)ssRNA viruses	Changjiang crawfish virus 6	KX883943	Changjiang crawfish virus 6 strain QTM27188 hypothetical protein 1 and hypothetical protein 2 genes, complete cds.	invertebrates	Shi et al, Nature, 2016	Picorna-Calici	Unclassified	Unclassified	Solinviviridae
Group IV: (+)ssRNA viruses	Changjiang crawfish virus 6	KX884549	Changjiang crawfish virus 6 strain CJLX30496 hypothetical protein 1 and hypothetical protein 2 genes, complete cds.	invertebrates	Shi et al, Nature, 2016	Picorna-Calici	Unclassified	Unclassified	Solinviviridae
Group IV: (+)ssRNA viruses	Changjiang crawfish virus 6	KX883976	Changjiang crawfish virus 6 strain SCM51510 hypothetical protein 1 and hypothetical protein 2 genes, complete cds.	invertebrates	Shi et al, Nature, 2016	Picorna-Calici	Unclassified	Unclassified	Solinviviridae
Group IV: (+)ssRNA viruses	Hubei arthropod virus 3	KX884393	Hubei arthropod virus 3 strain ZCM127409 hypothetical protein gene, complete cds.	invertebrates	Shi et al, Nature, 2016	Picorna-Calici	Unclassified	Unclassified	Solinviviridae
Group IV: (+)ssRNA viruses	Hubei arthropod virus 3	KX883895	Hubei arthropod virus 3 strain GCM7473 hypothetical protein gene, complete cds.	invertebrates	Shi et al, Nature, 2016	Picorna-Calici	Unclassified	Unclassified	Solinviviridae
Group IV: (+)ssRNA viruses	Hubei arthropod virus 3	KX883738	Hubei arthropod virus 3 strain WGML144461 hypothetical protein gene, complete cds.	invertebrates	Shi et al, Nature, 2016	Picorna-Calici	Unclassified	Unclassified	Solinviviridae
Group IV: (+)ssRNA viruses	Beihai sea slater virus 1	KX883359	Beihai sea slater virus 1 strain BHHZL10310 hypothetical protein gene, complete cds.	invertebrates	Shi et al, Nature, 2016	Picorna-Calici	Unclassified	Unclassified	Solinviviridae
Group IV: (+)ssRNA viruses	Hubei orthoptera virus 3	KX884395	Hubei orthoptera virus 3 strain ZCM18544 hypothetical protein 1 and hypothetical protein 2 genes, complete cds.	invertebrates	Shi et al, Nature, 2016	Picorna-Calici	Solinviviridae	Solinviviridae	Solinviviridae
Group IV: (+)ssRNA viruses	Hubei picorna-like virus 64	KX883699	Hubei picorna-like virus 64 strain SSZZ3507 hypothetical protein 1 and hypothetical protein 2 genes, complete cds.	invertebrates	Shi et al, Nature, 2016	Picorna-Calici	Solinviviridae	Solinviviridae	Solinviviridae
Group IV: (+)ssRNA viruses	Wuhan insect virus 12	KX884308	Wuhan insect virus 12 strain WHZM10126 hypothetical protein gene, complete cds.	invertebrates	Shi et al, Nature, 2016	Picorna-Calici	Solinviviridae	Solinviviridae	Solinviviridae
Group IV: (+)ssRNA viruses	Wuhan insect virus 12	KX883288	Wuhan insect virus 12 strain arthropodmix13526 hypothetical protein gene, complete cds.	invertebrates	Shi et al, Nature, 2016	Picorna-Calici	Solinviviridae	Solinviviridae	Solinviviridae
Group IV: (+)ssRNA viruses	Wuhan coneheads virus 2	KX884394	Wuhan coneheads virus 2 strain ZCM13613 hypothetical protein 1, hypothetical protein 2, and hypothetical protein 3 genes, complete cds.	invertebrates	Shi et al, Nature, 2016	Picorna-Calici	Solinviviridae	Unclassified	Solinviviridae
Group IV: (+)ssRNA viruses	Wuhan coneheads virus 2	KX884280	Wuhan coneheads virus 2 strain WHLC4766 hypothetical protein 1, hypothetical protein 2, and hypothetical protein 3 genes, complete cds.	invertebrates	Shi et al, Nature, 2016	Picorna-Calici	Solinviviridae	Unclassified	Solinviviridae
Group IV: (+)ssRNA viruses	Wuhan house centipede virus 3	KX884300	Wuhan house centipede virus 3 strain WHYY18014 hypothetical protein gene, complete cds.	invertebrates	Shi et al, Nature, 2016	Picorna-Calici	Unclassified	Unclassified	Solinviviridae
Group IV: (+)ssRNA viruses	Wuhan house centipede virus 3	KX883287	Wuhan house centipede virus 3 strain arthropodmix13505 hypothetical protein gene, complete cds.	invertebrates	Shi et al, Nature, 2016	Picorna-Calici	Unclassified	Unclassified	Solinviviridae
Group IV: (+)ssRNA viruses	Shahe isopoda virus 1	KX883643	Shahe isopoda virus 1 strain SHWC0209c12784 hypothetical protein gene, complete cds.	invertebrates	Shi et al, Nature, 2016	Picorna-Calici	Unclassified	Unclassified	Solinviviridae
Group IV: (+)ssRNA viruses	Shahe isopoda virus 1	KX883673	Shahe isopoda virus 1 strain SHWCII5332 hypothetical protein gene, complete cds.	invertebrates	Shi et al, Nature, 2016	Picorna-Calici	Unclassified	Unclassified	Solinviviridae
Group IV: (+)ssRNA viruses	Hubei picorna-like virus 53	KX883894	Hubei picorna-like virus 53 strain GCM3912 hypothetical protein gene, complete cds.	invertebrates	Shi et al, Nature, 2016	Picorna-Calici	Unclassified	Unclassified	Solinviviridae
Group IV: (+)ssRNA viruses	Hubei coleoptera virus 2	KX883925	Hubei coleoptera virus 2 strain QCM76287 hypothetical protein gene, complete cds.	invertebrates	Shi et al, Nature, 2016	Picorna-Calici	Partitiviridae	Unclassified	Solinviviridae
Group IV: (+)ssRNA viruses	Wenzhou shrimp virus 8	KX883984	Wenzhou shrimp virus 8 strain shrimp14543 hypothetical protein gene, complete cds.	invertebrates	Shi et al, Nature, 2016	Picorna-Calici	Unclassified	Unclassified	Solinviviridae
Group IV: (+)ssRNA viruses	Hubei tetragnatha maxillosa virus 4	KX883697	Hubei tetragnatha maxillosa virus 4 strain SSZZ3380 hypothetical protein gene, complete cds.	invertebrates	Shi et al, Nature, 2016	Picorna-Calici	Partitiviridae	Unclassified	Solinviviridae
Group IV: (+)ssRNA viruses	Hubei tetragnatha maxillosa virus 4	KX883289	Hubei tetragnatha maxillosa virus 4 strain arthropodmix13651 hypothetical protein gene, complete cds.	invertebrates	Shi et al, Nature, 2016	Picorna-Calici	Partitiviridae	Unclassified	Solinviviridae
Group IV: (+)ssRNA viruses	Hubei earwig virus 3	KX883286	Hubei earwig virus 3 strain arthropodmix12795 hypothetical protein 1 and hypothetical protein 2 genes, complete cds.	invertebrates	Shi et al, Nature, 2016	Picorna-Calici	Partitiviridae	Unclassified	Solinviviridae
Group IV: (+)ssRNA viruses	Hubei earwig virus 3	KX884397	Hubei earwig virus 3 strain ZCM20657 hypothetical protein 1 and hypothetical protein 2 genes, complete cds.	invertebrates	Shi et al, Nature, 2016	Picorna-Calici	Partitiviridae	Unclassified	Solinviviridae
Group IV: (+)ssRNA viruses	Hubei earwig virus 3	KX884296	Hubei earwig virus 3 strain WHYCM1140 hypothetical protein 1 and hypothetical protein 2 genes, complete cds.	invertebrates	Shi et al, Nature, 2016	Picorna-Calici	Partitiviridae	Unclassified	Solinviviridae
Group IV: (+)ssRNA viruses	Hubei earwig virus 3	KX884294	Hubei earwig virus 3 strain WHXS4867 hypothetical protein 1 and hypothetical protein 2 genes, complete cds.	invertebrates	Shi et al, Nature, 2016	Picorna-Calici	Partitiviridae	Unclassified	Solinviviridae
Group IV: (+)ssRNA viruses	Hubei earwig virus 3	KX884259	Hubei earwig virus 3 strain WGML147931 hypothetical protein 1 and hypothetical protein 2 genes, complete cds.	invertebrates	Shi et al, Nature, 2016	Picorna-Calici	Partitiviridae	Unclassified	Solinviviridae
Group IV: (+)ssRNA viruses	Hubei earwig virus 3	KX883942	Hubei earwig virus 3 strain QTM27170 hypothetical protein 1 and hypothetical protein 2 genes, complete cds.	invertebrates	Shi et al, Nature, 2016	Picorna-Calici	Partitiviridae	Unclassified	Solinviviridae
Group IV: (+)ssRNA viruses	Hubei earwig virus 3	KX883922	Hubei earwig virus 3 strain QCM145712 hypothetical protein 1 and hypothetical protein 2 genes, complete cds.	invertebrates	Shi et al, Nature, 2016	Picorna-Calici	Partitiviridae	Unclassified	Solinviviridae
Group IV: (+)ssRNA viruses	Hubei earwig virus 3	KX883892	Hubei earwig virus 3 strain GCM10213 hypothetical protein 1 and hypothetical protein 2 genes, complete cds.	invertebrates	Shi et al, Nature, 2016	Picorna-Calici	Partitiviridae	Unclassified	Solinviviridae
Group IV: (+)ssRNA viruses	Sanxia picorna-like virus 10	KX883715	Sanxia picorna-like virus 10 strain SXXX37528 hypothetical protein gene, complete cds.	invertebrates	Shi et al, Nature, 2016	Picorna-Calici	Unclassified	Unclassified	UTU IV.25
Group IV: (+)ssRNA viruses	Wuhan poty-like virus 1	KX884573	Wuhan poty-like virus 1 strain WHWN51517 polyprotein gene, complete cds.	invertebrates	Shi et al, Nature, 2016	Astro-Poty	Potyviridae	Potyviridae	Potyviridae
Group IV: (+)ssRNA viruses	Bean yellow mosaic virus (ref)	KX884569	Bean yellow mosaic virus strain SCM51513 polyprotein gene, partial cds.	invertebrates	Shi et al, Nature, 2016	Astro-Poty	Potyviridae	Potyviridae	Potyviridae
Group IV: (+)ssRNA viruses	Bean yellow mosaic virus (ref)	KX884567	Hubei Poty-like virus 1 strain QTM27268 polyprotein gene, partial cds.	invertebrates	Shi et al, Nature, 2016	Astro-Poty	Potyviridae	Potyviridae	Potyviridae
Group IV: (+)ssRNA viruses	Hubei Poty-like virus 1	KX884568	Hubei Poty-like virus 1 strain SCM51506 polyprotein gene, complete cds.	invertebrates	Shi et al, Nature, 2016	Astro-Poty	Potyviridae	Potyviridae	Potyviridae
Group IV: (+)ssRNA viruses	Zucchini yellow mosaic virus (ref)	KX884565	Zucchini yellow mosaic virus strain CJLX30535 polyprotein gene, complete cds.	invertebrates	Shi et al, Nature, 2016	Astro-Poty	Potyviridae	Potyviridae	Potyviridae
Group IV: (+)ssRNA viruses	Zucchini yellow mosaic virus (ref)	KX884570	Zucchini yellow mosaic virus strain spider131932 polyprotein gene, complete cds.	invertebrates	Shi et al, Nature, 2016	Astro-Poty	Potyviridae	Potyviridae	Potyviridae
Group IV: (+)ssRNA viruses	Beihai blue swimmer crab virus 1	KX884384	Beihai blue swimmer crab virus 1 strain YYSZX13554 hypothetical protein gene, complete cds.	invertebrates	Shi et al, Nature, 2016	Picorna-Calici	Partitiviridae	Unclassified	UTU IV.26
Group IV: (+)ssRNA viruses	Beihai picorna-like virus 108	KX883414	Beihai picorna-like virus 108 strain BHTH16067 hypothetical protein gene, complete cds.	invertebrates	Shi et al, Nature, 2016	Picorna-Calici	Unclassified	Unclassified	UTU IV.27
Group IV: (+)ssRNA viruses	Wenzhou picorna-like virus 46	KX884326	Wenzhou picorna-like virus 46 strain WZFSL85813 hypothetical protein gene, complete cds.	invertebrates	Shi et al, Nature, 2016	Picorna-Calici	Unclassified	Unclassified	UTU IV.28
Group IV: (+)ssRNA viruses	Hubei astro-like virus	KX884572	Hubei astro-like virus strain WGML136555 putative protease, hypothetical protein, RNA-dependent RNA polymerase, and capsid protein genes, complete cds.	invertebrates	Shi et al, Nature, 2016	Astro-Poty	Unclassified	Unclassified	UTU IV.29
Group IV: (+)ssRNA viruses	Beihai astro-like virus	KX884564	Beihai astro-like virus strain BHWZXX13371 putative protease, RNA-dependent RNA polymerase, and putative capsid genes, complete cds.	invertebrates	Shi et al, Nature, 2016	Astro-Poty	Astroviridae	Astroviridae	Astroviridae
Group IV: (+)ssRNA viruses	Hubei tetragnatha maxillosa virus 7	KX883633	Hubei tetragnatha maxillosa virus 7 strain SSZZ3468 1ab, putative structural polyprotein, and hypothetical protein genes, complete cds.	invertebrates	Shi et al, Nature, 2016	Nido	Unclassified	Unclassified	UTU IV.30
Group IV: (+)ssRNA viruses	Wenzhou bivalvia virus 1	KX883302	Wenzhou bivalvia virus 1 strain beimix75829 hypothetical protein gene, complete cds.	invertebrates	Shi et al, Nature, 2016	Picorna-Calici	Unclassified	Unclassified	UTU IV.31
Group IV: (+)ssRNA viruses	Wenzhou picorna-like virus 54	KX884355	Wenzhou picorna-like virus 54 strain WZSBei68749 hypothetical protein gene, complete cds.	invertebrates	Shi et al, Nature, 2016	Picorna-Calici	Unclassified	Unclassified	UTU IV.31
Group IV: (+)ssRNA viruses	Hubei tombus-like virus 34	KX883218	Hubei tombus-like virus 34 strain WHBL73047 hypothetical protein 1, hypothetical protein 2, and hypothetical protein 3 genes, complete cds.	invertebrates	Shi et al, Nature, 2016	Tombus-Noda	Unclassified	Unclassified	UTU IV.32
Group IV: (+)ssRNA viruses	Hubei yanvirus-like virus 1	KX884030	Hubei yanvirus-like virus 1 strain WHCC105213 hypothetical protein 1, RNA-dependent RNA polymerase, and hypothetical protein 2 genes, complete cds.	invertebrates	Shi et al, Nature, 2016	New-Yanvirus	Unclassified	Flaviviridae	UTU IV.32
Group IV: (+)ssRNA viruses	Shahe isopoda virus 3	KX884029	Shahe isopoda virus 3 strain SHWC0209c10670 RNA-dependent RNA polymerase and hypothetical protein genes, complete cds.	invertebrates	Shi et al, Nature, 2016	New-Yanvirus	Unclassified	Unclassified	UTU IV.32
Group IV: (+)ssRNA viruses	Wenzhou yanvirus-like virus 1	KX884031	Wenzhou yanvirus-like virus 1 strain WZFSL78003 RNA-dependent RNA polymerase and hypothetical protein genes, complete cds.	invertebrates	Shi et al, Nature, 2016	New-Yanvirus	Unclassified	Unclassified	UTU IV.32
Group IV: (+)ssRNA viruses	Wenzhou bivalvia virus 2	KX884028	Wenzhou bivalvia virus 2 strain beimix75763 RNA-dependent RNA polymerase and hypothetical protein genes, complete cds.	invertebrates	Shi et al, Nature, 2016	New-Yanvirus	Unclassified	Unclassified	UTU IV.32
Group IV: (+)ssRNA viruses	Wenzhou yanvirus-like virus 2	KX884027	Wenzhou yanvirus-like virus 2 strain beimix74779 RNA-dependent RNA polymerase and hypothetical protein genes, complete cds.	invertebrates	Shi et al, Nature, 2016	New-Yanvirus	Unclassified	Unclassified	UTU IV.32
Group IV: (+)ssRNA viruses	Hubei polero-like virus 2	KX882844	Hubei polero-like virus 2 strain QTM26674 hypothetical protein 1, hypothetical protein 2, hypothetical protein 3, hypothetical protein 4, and hypothetical protein 5 genes, complete cds.	invertebrates	Shi et al, Nature, 2016	Luteo-Sobemo	Luteoviridae	Luteoviridae	Luteoviridae (Polero-, Enamovirus)
Group IV: (+)ssRNA viruses	Changjiang polero-like virus 1	KX882817	Changjiang polero-like virus 1 strain CJLX30310 hypothetical protein 1, hypothetical protein 2, and hypothetical protein 3 genes, complete cds.	invertebrates	Shi et al, Nature, 2016	Luteo-Sobemo	Luteoviridae	Luteoviridae	Luteoviridae (Polero-, Enamovirus)
Group IV: (+)ssRNA viruses	Hubei polero-like virus 1	KX882909	Hubei polero-like virus 1 strain WHCC118254 hypothetical protein 1, hypothetical protein 2, and hypothetical protein 3 genes, complete cds.	invertebrates	Shi et al, Nature, 2016	Luteo-Sobemo	Luteoviridae	Luteoviridae	Luteoviridae (Polero-, Enamovirus)
Group IV: (+)ssRNA viruses	Beihai sobemo-like virus 1	KX882805	Beihai sobemo-like virus 1 strain BHZY60709 hypothetical protein 1, RdRp, and putative capsid protein genes, complete cds.	invertebrates	Shi et al, Nature, 2016	Luteo-Sobemo	Sobemoviridae	Sobemoviridae	UTU IV.33
Group IV: (+)ssRNA viruses	Soybean yellow common mosaic virus (ref)	KX882870	Soybean yellow common mosaic virus strain spider132820 hypothetical protein 1, hypothetical protein 2, and hypothetical protein 3 genes, complete cds.	invertebrates	Shi et al, Nature, 2016	Luteo-Sobemo	Sobemoviridae	Sobemoviridae	Sobemoviridae
Group IV: (+)ssRNA viruses	Changjiang sobemo-like virus 1	KX882816	Changjiang sobemo-like virus 1 strain CJLX29826 hypothetical protein 1, hypothetical protein 2, and hypothetical protein 3 genes, complete cds.	invertebrates	Shi et al, Nature, 2016	Luteo-Sobemo	Unclassified	Unclassified	UTU IV.34
Group IV: (+)ssRNA viruses	Hubei sobemo-like virus 2	KX882902	Hubei sobemo-like virus 2 strain WGML145690 hypothetical protein 1, hypothetical protein 2, and hypothetical protein 3 genes, complete cds.	invertebrates	Shi et al, Nature, 2016	Luteo-Sobemo	Sobemoviridae	Sobemoviridae	UTU IV.35
Group IV: (+)ssRNA viruses	Wenzhou sobemo-like virus 1	KX882931	Wenzhou sobemo-like virus 1 strain WZFSL61418 hypothetical protein gene, complete cds.	invertebrates	Shi et al, Nature, 2016	Luteo-Sobemo	Unclassified	Unclassified	UTU IV.36
Group IV: (+)ssRNA viruses	Beihai sobemo-like virus 18	KX882810	Beihai sobemo-like virus 18 strain BWBFG40814 hypothetical protein 1 and hypothetical protein 2 genes, complete cds.	invertebrates	Shi et al, Nature, 2016	Luteo-Sobemo	Unclassified	Unclassified	UTU IV.37
Group IV: (+)ssRNA viruses	Beihai razor shell virus 3	KX882798	Beihai razor shell virus 3 strain BHZC45609 hypothetical protein 1 and hypothetical protein 2 genes, complete cds.	invertebrates	Shi et al, Nature, 2016	Luteo-Sobemo	Unclassified	Unclassified	UTU IV.37
Group IV: (+)ssRNA viruses	Beihai shrimp virus 5	KX882792, KX882793	Beihai shrimp virus 5 strain BHWZXX15615 segment 1 hypothetical protein 1 and hypothetical protein 2 genes, complete cds., Beihai shrimp virus 5 strain BHWZXX15615 segment 2 hypothetical protein gene, complete cds.	invertebrates	Shi et al, Nature, 2016	Luteo-Sobemo	Unclassified	Unclassified	UTU IV.38
Group IV: (+)ssRNA viruses	Beihai sobemo-like virus 21	KX882799	Beihai sobemo-like virus 21 strain BHZY58647 hypothetical protein 1 and hypothetical protein 2 genes, complete cds.	invertebrates	Shi et al, Nature, 2016	Luteo-Sobemo	Unclassified	Unclassified	UTU IV.39
Group IV: (+)ssRNA viruses	Hubei myriapoda virus 9	KX882898, KX882899	Hubei myriapoda virus 9 strain WGML401068 segment 1 hypothetical protein 1, hypothetical protein 2, and RdRp genes, complete cds., Hubei myriapoda virus 9 strain WGML401068 segment 2 putative capsid protein and hypothetical protein genes, complete cds.	invertebrates	Shi et al, Nature, 2016	Luteo-Sobemo	Unclassified	Unclassified	UTU IV.39
Group IV: (+)ssRNA viruses	Hubei myriapoda virus 9	KX882770, KX882771	Hubei myriapoda virus 9 strain arthropodmix12082 segment 1 hypothetical protein genes, complete cds., Hubei myriapoda virus 9 strain arthropodmix12082 segment 2 hypothetical protein gene, complete cds.	invertebrates	Shi et al, Nature, 2016	Luteo-Sobemo	Unclassified	Unclassified	UTU IV.39
Group IV: (+)ssRNA viruses	Hubei myriapoda virus 9	KX882915, KX882916	Hubei myriapoda virus 9 strain WHXS4007 segment 1 hypothetical protein 1, hypothetical protein 2, and hypothetical protein 3 genes, complete cds., Hubei myriapoda virus 9 strain WHXS4007 segment 2 hypothetical protein genes, complete cds.	invertebrates	Shi et al, Nature, 2016	Luteo-Sobemo	Unclassified	Unclassified	UTU IV.39
Group IV: (+)ssRNA viruses	Hubei myriapoda virus 9	KX882919, KX882920	Hubei myriapoda virus 9 strain WHYCM992 segment 1 hypothetical protein 1, hypothetical protein 2, and hypothetical protein 3 genes, complete cds., Hubei myriapoda virus 9 strain WHYCM992 segment 2 hypothetical protein genes, complete cds.	invertebrates	Shi et al, Nature, 2016	Luteo-Sobemo	Unclassified	Unclassified	UTU IV.39
Group IV: (+)ssRNA viruses	Hubei myriapoda virus 9	KX882935, KX882936	Hubei myriapoda virus 9 strain ZCM18719 segment 1 hypothetical protein 1, hypothetical protein 2, and hypothetical protein 3 genes, complete cds., Hubei myriapoda virus 9 strain ZCM18719 segment 2 hypothetical protein genes, complete cds.	invertebrates	Shi et al, Nature, 2016	Luteo-Sobemo	Unclassified	Unclassified	UTU IV.39
Group IV: (+)ssRNA viruses	Wuhan heteroptera virus 2	KX882917, KX882918	Wuhan heteroptera virus 2 strain WHYCM467 segment 1 hypothetical protein 1 and hypothetical protein 2 genes, complete cds., Wuhan heteroptera virus 2 strain WHYCM467 segment 2 hypothetical protein gene, complete cds.	invertebrates	Shi et al, Nature, 2016	Luteo-Sobemo	Anelloviridae	Unclassified	UTU IV.39
Group IV: (+)ssRNA viruses	Wuhan heteroptera virus 2	KX882767, KX882768	Wuhan heteroptera virus 2 strain arthropodmix10101 segment 1 hypothetical protein genes, complete cds., Wuhan heteroptera virus 2 strain arthropodmix10101 segment 2 hypothetical protein gene, complete cds.	invertebrates	Shi et al, Nature, 2016	Luteo-Sobemo	Anelloviridae	Unclassified	UTU IV.39
Group IV: (+)ssRNA viruses	Wuhan heteroptera virus 2	KX882880, KX882881	Wuhan heteroptera virus 2 strain SSZZ3534 segment 1 hypothetical protein 1 and hypothetical protein 2 genes, complete cds., Wuhan heteroptera virus 2 strain SSZZ3534 segment 2 hypothetical protein gene, complete cds.	invertebrates	Shi et al, Nature, 2016	Luteo-Sobemo	Anelloviridae	Unclassified	UTU IV.39
Group IV: (+)ssRNA viruses	Wenzhou shrimp virus 9	KX882860, KX882861	Wenzhou shrimp virus 9 strain shrimp6189 segment 1 hypothetical protein 1 and RdRp genes, complete cds., Wenzhou shrimp virus 9 strain shrimp6189 segment 2 putative capsid protein gene, complete cds.	invertebrates	Shi et al, Nature, 2016	Luteo-Sobemo	Unclassified	Unclassified	UTU IV.39
Group IV: (+)ssRNA viruses	Wuhan pillworm virus 3	KX882913, KX882914	Wuhan pillworm virus 3 strain WHSFII20254 segment 1 hypothetical protein 1 and hypothetical protein 2 genes, complete cds., Wuhan pillworm virus 3 strain WHSFII20254 segment 2 Capsid gene, complete cds.	invertebrates	Shi et al, Nature, 2016	Luteo-Sobemo	Unclassified	Unclassified	UTU IV.39
Group IV: (+)ssRNA viruses	Beihai sobemo-like virus 23	KX882808	Beihai sobemo-like virus 23 strain BHZY181484 hypothetical protein 1 and hypothetical protein 2 genes, complete cds.	invertebrates	Shi et al, Nature, 2016	Luteo-Sobemo	Unclassified	Unclassified	UTU IV.39
Group IV: (+)ssRNA viruses	Hubei diptera virus 13	KX882858, KX882859	Hubei diptera virus 13 strain SCM94998 segment 1 hypothetical protein 1 and RdRp genes, complete cds., Hubei diptera virus 13 strain SCM94998 segment 2 putative capsid protein gene, complete cds.	invertebrates	Shi et al, Nature, 2016	Luteo-Sobemo	Unclassified	Unclassified	UTU IV.39
Group IV: (+)ssRNA viruses	Hubei diptera virus 13	KX882776, KX882777	Hubei diptera virus 13 strain arthropodmix8005 segment 1 hypothetical protein genes, complete cds., Hubei diptera virus 13 strain arthropodmix8005 segment 2 hypothetical protein gene, complete cds.	invertebrates	Shi et al, Nature, 2016	Luteo-Sobemo	Unclassified	Unclassified	UTU IV.39
Group IV: (+)ssRNA viruses	Hubei diptera virus 12	KX882853, KX882854	Hubei diptera virus 12 strain SCM43654 segment 1 hypothetical protein 1 and hypothetical protein 2 genes, complete cds., Hubei diptera virus 12 strain SCM245722 segment 2 hypothetical protein gene, complete cds.	invertebrates	Shi et al, Nature, 2016	Luteo-Sobemo	Unclassified	Unclassified	UTU IV.39
Group IV: (+)ssRNA viruses	Hubei tetragnatha maxillosa virus 6	KX882926, KX882927	Hubei tetragnatha maxillosa virus 6 strain WHYY23923 segment 1 hypothetical protein 1 and hypothetical protein 2 genes, complete cds., Hubei tetragnatha maxillosa virus 6 strain WHYY23923 segment 2 hypothetical protein 1 gene, complete cds.	invertebrates	Shi et al, Nature, 2016	Luteo-Sobemo	Unclassified	Unclassified	UTU IV.39
Group IV: (+)ssRNA viruses	Hubei tetragnatha maxillosa virus 6	KX882882, KX882883	Hubei tetragnatha maxillosa virus 6 strain SSZZ3520 segment 1 hypothetical protein 1 and hypothetical protein 2 genes, complete cds., Hubei tetragnatha maxillosa virus 6 strain SSZZ3520 segment 2 hypothetical protein 1 gene, complete cds.	invertebrates	Shi et al, Nature, 2016	Luteo-Sobemo	Unclassified	Unclassified	UTU IV.39
Group IV: (+)ssRNA viruses	Hubei tetragnatha maxillosa virus 6	KX882773, KX882774	Hubei tetragnatha maxillosa virus 6 strain arthropodmix13964 segment 1 hypothetical protein genes, complete cds., Hubei tetragnatha maxillosa virus 6 strain arthropodmix13964 segment 2 hypothetical protein gene, complete cds.	invertebrates	Shi et al, Nature, 2016	Luteo-Sobemo	Unclassified	Unclassified	UTU IV.39
Group IV: (+)ssRNA viruses	Sanxia water strider virus 10	KX882889, KX882890	Sanxia water strider virus 10 strain SXSSP2571 segment 1 hypothetical protein 1 and hypothetical protein 2 genes, complete cds., Sanxia water strider virus 10 strain SXSSP2571 segment 2 hypothetical protein 1 gene, complete cds.	invertebrates	Shi et al, Nature, 2016	Luteo-Sobemo	Unclassified	Unclassified	UTU IV.39
Group IV: (+)ssRNA viruses	Xingshan nematode virus 5	KX882932, KX882933	Xingshan nematode virus 5 strain XSNXC27943 segment 1 hypothetical protein 1 and RdRp genes, complete cds., Xingshan nematode virus 5 strain XSNXC27943 segment 2 putative capsid protein gene, complete cds.	invertebrates	Shi et al, Nature, 2016	Luteo-Sobemo	Unclassified	Unclassified	UTU IV.39
Group IV: (+)ssRNA viruses	Hubei diptera virus 14	KX882851, KX882852	Hubei diptera virus 14 strain QTM46268 segment 1 hypothetical protein 1 and hypothetical protein 2 genes, complete cds., Hubei diptera virus 14 strain QTM46268 segment 2 hypothetical protein 1 and hypothetical protein 2 genes, complete cds.	invertebrates	Shi et al, Nature, 2016	Luteo-Sobemo	Unclassified	Unclassified	UTU IV.39
Group IV: (+)ssRNA viruses	Hubei diptera virus 14	KX882856, KX882857	Hubei diptera virus 14 strain SCM51203 segment 1 hypothetical protein 1 and hypothetical protein 2 genes, complete cds., Hubei diptera virus 14 strain SCM51203 segment 2 hypothetical protein 1 gene, complete cds.	invertebrates	Shi et al, Nature, 2016	Luteo-Sobemo	Unclassified	Unclassified	UTU IV.39
Group IV: (+)ssRNA viruses	Wuhan house centipede virus 5	KX882921, KX882922	Wuhan house centipede virus 5 strain WHYY23902 segment 1 hypothetical protein 1 and RdRp genes, complete cds., Wuhan house centipede virus 5 strain WHYY23902 segment 2 putative capsid protein gene, complete cds.	invertebrates	Shi et al, Nature, 2016	Luteo-Sobemo	Unclassified	Unclassified	UTU IV.39
Group IV: (+)ssRNA viruses	Hubei sobemo-like virus 48	KX882834, KX882835	Hubei sobemo-like virus 48 strain QCM18154 segment 1 hypothetical protein 1 and hypothetical protein 2 genes, complete cds., Hubei sobemo-like virus 48 strain QCM18154 segment 2 hypothetical protein gene, complete cds.	invertebrates	Shi et al, Nature, 2016	Luteo-Sobemo	Unclassified	Unclassified	UTU IV.39
Group IV: (+)ssRNA viruses	Hubei sobemo-like virus 21	KX882812, KX882813	Hubei sobemo-like virus 21 strain CC64469 segment 1 hypothetical protein 1 gene, complete cds; and hypothetical protein 2 gene, partial cds., Hubei sobemo-like virus 21 strain CC64469 segment 2 hypothetical protein gene, partial cds.	invertebrates	Shi et al, Nature, 2016	Luteo-Sobemo	Unclassified	Unclassified	UTU IV.39
Group IV: (+)ssRNA viruses	Wuchan romanomermis nematode virus 3	KX882896, KX882897	Wuchan romanomermis nematode virus 3 strain WCLSXC83893 segment 1 hypothetical protein 1 and hypothetical protein 2 genes, complete cds., Wuchan romanomermis nematode virus 3 strain WCLSXC83893 segment 2 hypothetical protein genes, complete cds.	invertebrates	Shi et al, Nature, 2016	Luteo-Sobemo	Unclassified	Unclassified	UTU IV.39
Group IV: (+)ssRNA viruses	Wuhan house centipede virus 4	KX882923, KX882924	Wuhan house centipede virus 4 strain WHYY19909 segment 1 hypothetical protein 1 and hypothetical protein 2 genes, complete cds., Wuhan house centipede virus 4 strain WHYY19909 segment 2 hypothetical protein gene, complete cds.	invertebrates	Shi et al, Nature, 2016	Luteo-Sobemo	Unclassified	Unclassified	UTU IV.39
Group IV: (+)ssRNA viruses	Wuhan house centipede virus 4	KX882778, KX882779	Wuhan house centipede virus 4 strain arthropodmix8296 segment 1 hypothetical protein genes, complete cds., Wuhan house centipede virus 4 strain arthropodmix8296 segment 2 hypothetical protein gene, complete cds.	invertebrates	Shi et al, Nature, 2016	Luteo-Sobemo	Unclassified	Unclassified	UTU IV.39
Group IV: (+)ssRNA viruses	Wuhan arthropod virus 4	KX882906, KX882907	Wuhan arthropod virus 4 strain WHCC117028 segment 1 hypothetical protein 1 and hypothetical protein 2 genes, complete cds., Wuhan arthropod virus 4 strain WHCC117028 segment 2 hypothetical protein gene, complete cds.	invertebrates	Shi et al, Nature, 2016	Luteo-Sobemo	Unclassified	Unclassified	UTU IV.39
Group IV: (+)ssRNA viruses	Hubei mosquito virus 2	KX882832, KX882833	Hubei mosquito virus 2 strain mosZJ35453 segment 1 hypothetical protein 1 and hypothetical protein 2 genes, complete cds., Hubei mosquito virus 2 strain mosZJ35453 segment 2 hypothetical protein 1 gene, complete cds.	invertebrates	Shi et al, Nature, 2016	Luteo-Sobemo	Unclassified	Unclassified	UTU IV.39
Group IV: (+)ssRNA viruses	Hubei mosquito virus 2	KX882764, KX882765	Hubei mosquito virus 2 strain 3mos6212 segment 1 hypothetical protein 1 and RdRp genes, complete cds., Hubei mosquito virus 2 strain 3mos6212 segment 2 hypothetical protein gene, complete cds.	invertebrates	Shi et al, Nature, 2016	Luteo-Sobemo	Unclassified	Unclassified	UTU IV.39
Group IV: (+)ssRNA viruses	Hubei mosquito virus 2	KX882873, KX882874	Hubei mosquito virus 2 strain spider133708 segment 1 hypothetical protein 1 and hypothetical protein 2 genes, complete cds., Hubei mosquito virus 2 strain spider133708 segment 2 hypothetical protein 1 gene, complete cds.	invertebrates	Shi et al, Nature, 2016	Luteo-Sobemo	Unclassified	Unclassified	UTU IV.39
Group IV: (+)ssRNA viruses	Beihai sobemo-like virus 3	KX882807	Beihai sobemo-like virus 3 strain BHZY60830 hypothetical protein 1 and hypothetical protein 2 genes, complete cds.	invertebrates	Shi et al, Nature, 2016	Luteo-Sobemo	Unclassified	Unclassified	UTU IV.40
Group IV: (+)ssRNA viruses	Beihai sobemo-like virus 4	KX882801	Beihai sobemo-like virus 4 strain BHZY59438 hypothetical protein 1 and hypothetical protein 2 genes, complete cds.	invertebrates	Shi et al, Nature, 2016	Luteo-Sobemo	Unclassified	Unclassified	UTU IV.40
Group IV: (+)ssRNA viruses	Beihai sobemo-like virus 5	KX882802	Beihai sobemo-like virus 5 strain BHZY60175 hypothetical protein 1 and hypothetical protein 2 genes, complete cds.	invertebrates	Shi et al, Nature, 2016	Luteo-Sobemo	Unclassified	Unclassified	UTU IV.40
Group IV: (+)ssRNA viruses	Beihai sobemo-like virus 6	KX882811	Beihai sobemo-like virus 6 strain BWBFG40829 hypothetical protein 1 and hypothetical protein 2 genes, complete cds.	invertebrates	Shi et al, Nature, 2016	Luteo-Sobemo	Unclassified	Unclassified	UTU IV.40
Group IV: (+)ssRNA viruses	Beihai sobemo-like virus 11	KX882800	Beihai sobemo-like virus 11 strain BHZY59277 hypothetical protein 1 and hypothetical protein 2 genes, complete cds.	invertebrates	Shi et al, Nature, 2016	Luteo-Sobemo	Unclassified	Unclassified	UTU IV.40
Group IV: (+)ssRNA viruses	Beihai sobemo-like virus 10	KX882803	Beihai sobemo-like virus 10 strain BHZY60634 hypothetical protein 1 and hypothetical protein 2 genes, complete cds.	invertebrates	Shi et al, Nature, 2016	Luteo-Sobemo	Unclassified	Unclassified	UTU IV.40
Group IV: (+)ssRNA viruses	Beihai sobemo-like virus 7	KX882804	Beihai sobemo-like virus 7 strain BHZY60654 hypothetical protein 1 and hypothetical protein 2 genes, complete cds.	invertebrates	Shi et al, Nature, 2016	Luteo-Sobemo	Unclassified	Unclassified	UTU IV.40
Group IV: (+)ssRNA viruses	Beihai sobemo-like virus 9	KX882806	Beihai sobemo-like virus 9 strain BHZY60769 hypothetical protein 1 and hypothetical protein 2 genes, complete cds.	invertebrates	Shi et al, Nature, 2016	Luteo-Sobemo	Unclassified	Unclassified	UTU IV.40
Group IV: (+)ssRNA viruses	Beihai sobemo-like virus 8	KX882809	Beihai sobemo-like virus 8 strain BWBFG36635 RdRp and putative capsid protein genes, complete cds.	invertebrates	Shi et al, Nature, 2016	Luteo-Sobemo	Unclassified	Unclassified	UTU IV.40
Group IV: (+)ssRNA viruses	Changjiang sobemo-like virus 2	KX882818	Changjiang sobemo-like virus 2 strain CJLX29674 replicase, hypothetical protein 2, and putative capsid protein genes, complete cds.	invertebrates	Shi et al, Nature, 2016	Luteo-Sobemo	Unclassified	Unclassified	UTU IV.41
Group IV: (+)ssRNA viruses	Beihai sobemo-like virus 25	KX882797	Beihai sobemo-like virus 25 strain BHZC34084 hypothetical protein 1, hypothetical protein 2, and hypothetical protein 3 genes, complete cds.	invertebrates	Shi et al, Nature, 2016	Luteo-Sobemo	Unclassified	Unclassified	UTU IV.41
Group IV: (+)ssRNA viruses	Hubei zhaovirus-like virus 2 (Ciliate coding)	KX884043	Hubei zhaovirus-like virus 2 strain WHBL71389 RNA-dependent RNA polymerase and hypothetical protein genes, complete cds.	invertebrates	Shi et al, Nature, 2016	New-Zhaovirus	Unclassified	Unclassified	UTU IV.42
Group IV: (+)ssRNA viruses	Hubei sobemo-like virus 3	KX882904	Hubei sobemo-like virus 3 strain WHBL72900 hypothetical protein 1, hypothetical protein 2, and hypothetical protein 3 genes, complete cds.	invertebrates	Shi et al, Nature, 2016	Luteo-Sobemo	Unclassified	Unclassified	UTU IV.43
Group IV: (+)ssRNA viruses	Beihai zhaovirus-like virus 2 (ciliate coding)	KX884037	Beihai zhaovirus-like virus 2 strain BHTSS12281 polyprotein gene, complete cds.	invertebrates	Shi et al, Nature, 2016	New-Zhaovirus	Unclassified	Unclassified	UTU IV.44
Group IV: (+)ssRNA viruses	Hubei noda-like virus 11	KX883170	Hubei noda-like virus 11 strain SSZZ1919 hypothetical protein 1 and hypothetical protein 2 genes, complete cds.	invertebrates	Shi et al, Nature, 2016	Tombus-Noda	Nodaviridae	Nodaviridae	Nodaviridae
Group IV: (+)ssRNA viruses	Hubei noda-like virus 11	KX883010	Hubei noda-like virus 11 strain arthropodmix22482 hypothetical protein 1 and hypothetical protein 2 genes, complete cds.	invertebrates	Shi et al, Nature, 2016	Tombus-Noda	Nodaviridae	Nodaviridae	Nodaviridae
Group IV: (+)ssRNA viruses	Hubei noda-like virus 12	KX883125	Hubei noda-like virus 12 strain mosZJ34483 hypothetical protein 1 and hypothetical protein 2 genes, complete cds.	invertebrates	Shi et al, Nature, 2016	Tombus-Noda	Nodaviridae	Nodaviridae	Nodaviridae
Group IV: (+)ssRNA viruses	Hubei unio douglasiae virus 1	KX883207, KX883208	Hubei unio douglasiae virus 1 strain WHBL72336 RNA-dependent RNA polymerase and B2-like protein genes, complete cds., Hubei unio douglasiae virus 1 strain WHBL72336 capsid protein gene, complete cds.	invertebrates	Shi et al, Nature, 2016	Tombus-Noda	Nodaviridae	Nodaviridae	Nodaviridae
Group IV: (+)ssRNA viruses	Hubei noda-like virus 8	KX883237, KX883238	Hubei noda-like virus 8 strain WHLC5312 RNA-dependent RNA polymerase gene, complete cds., Hubei noda-like virus 8 strain WHLC5312 capsid protein gene, complete cds.	invertebrates	Shi et al, Nature, 2016	Tombus-Noda	Nodaviridae	Nodaviridae	Nodaviridae
Group IV: (+)ssRNA viruses	Hubei orthoptera virus 4	KX883283, KX883284	Hubei orthoptera virus 4 strain ZCM21011 RNA-dependent RNA polymerase gene, complete cds., Hubei orthoptera virus 4 strain ZCM21011 capsid protein gene, complete cds.	invertebrates	Shi et al, Nature, 2016	Tombus-Noda	Nodaviridae	Nodaviridae	Nodaviridae
Group IV: (+)ssRNA viruses	Hubei noda-like virus 9	KX883235, KX883236	Hubei noda-like virus 9 strain WHLC5367 RNA-dependent RNA polymerase gene, complete cds., Hubei noda-like virus 9 strain WHLC5367 capsid protein gene, complete cds.	invertebrates	Shi et al, Nature, 2016	Tombus-Noda	Nodaviridae	Nodaviridae	Nodaviridae
Group IV: (+)ssRNA viruses	Hubei noda-like virus 9	KX883130, KX883131	Hubei noda-like virus 9 strain QTM26368 RNA-dependent RNA polymerase gene, complete cds., Hubei noda-like virus 9 strain QTM26368 capsid protein gene, complete cds.	invertebrates	Shi et al, Nature, 2016	Tombus-Noda	Nodaviridae	Nodaviridae	Nodaviridae
Group IV: (+)ssRNA viruses	Sanxia water strider virus 17	KX883174	Sanxia water strider virus 17 strain SXSSP1704 hypothetical protein 1 and hypothetical protein 2 genes, complete cds.	invertebrates	Shi et al, Nature, 2016	Tombus-Noda	Nodaviridae	Nodaviridae	Nodaviridae
Group IV: (+)ssRNA viruses	Wuhan house centipede virus 6	KX883147, KX883148	Wuhan house centipede virus 6 strain SCM50390 RNA-dependent RNA polymerase gene, complete cds., Wuhan house centipede virus 6 strain SCM50390 capsid protein gene, complete cds.	invertebrates	Shi et al, Nature, 2016	Tombus-Noda	Nodaviridae	Nodaviridae	Nodaviridae
Group IV: (+)ssRNA viruses	Wuhan house centipede virus 6	KX883132, KX883133	Wuhan house centipede virus 6 strain QTM26514 RNA-dependent RNA polymerase gene, complete cds., Wuhan house centipede virus 6 strain QTM26514 capsid protein gene, complete cds.	invertebrates	Shi et al, Nature, 2016	Tombus-Noda	Nodaviridae	Nodaviridae	Nodaviridae
Group IV: (+)ssRNA viruses	Wuhan house centipede virus 6	KX883198, KX883199	Wuhan house centipede virus 6 strain WGML146150 RNA-dependent RNA polymerase gene, complete cds., Wuhan house centipede virus 6 strain WGML146150 capsid protein gene, complete cds.	invertebrates	Shi et al, Nature, 2016	Tombus-Noda	Nodaviridae	Nodaviridae	Nodaviridae
Group IV: (+)ssRNA viruses	Wuhan house centipede virus 6	KX883245, KX883246	Wuhan house centipede virus 6 strain WHYY37237 RNA-dependent RNA polymerase gene, complete cds., Wuhan house centipede virus 6 strain WHYY37237 capsid protein gene, complete cds.	invertebrates	Shi et al, Nature, 2016	Tombus-Noda	Nodaviridae	Nodaviridae	Nodaviridae
Group IV: (+)ssRNA viruses	Wuhan house centipede virus 6	KX883241, KX883242	Wuhan house centipede virus 6 strain WHWG55397 RNA-dependent RNA polymerase gene, complete cds., Wuhan house centipede virus 6 strain WHWG55397 capsid protein and hypothetical protein genes, complete cds.	invertebrates	Shi et al, Nature, 2016	Tombus-Noda	Nodaviridae	Nodaviridae	Nodaviridae
Group IV: (+)ssRNA viruses	Wuhan house centipede virus 6	KX883092, KX883093	Wuhan house centipede virus 6 strain CJLX30267 RNA-dependent RNA polymerase gene, complete cds., Wuhan house centipede virus 6 strain CJLX30267 capsid protein gene, complete cds.	invertebrates	Shi et al, Nature, 2016	Tombus-Noda	Nodaviridae	Nodaviridae	Nodaviridae
Group IV: (+)ssRNA viruses	Wuhan house centipede virus 6	KX883011, KX883012	Wuhan house centipede virus 6 strain arthropodmix44324 RNA-dependent RNA polymerase gene, complete cds., Wuhan house centipede virus 6 strain arthropodmix44324 hypothetical protein 1 and hypothetical protein 2 genes, complete cds.	invertebrates	Shi et al, Nature, 2016	Tombus-Noda	Nodaviridae	Nodaviridae	Nodaviridae
Group IV: (+)ssRNA viruses	Beihai noda-like virus 5	KX883112	Beihai noda-like virus 5 strain HOU157766 hypothetical protein 1 and hypothetical protein 2 genes, complete cds.	invertebrates	Shi et al, Nature, 2016	Tombus-Noda	Nodaviridae	Nodaviridae	Nodaviridae
Group IV: (+)ssRNA viruses	Beihai noda-like virus 5	KX883059	Beihai noda-like virus 5 strain BHZC36307 hypothetical protein 1 gene, complete cds; and hypothetical protein 2 gene, partial cds.	invertebrates	Shi et al, Nature, 2016	Tombus-Noda	Nodaviridae	Nodaviridae	Nodaviridae
Group IV: (+)ssRNA viruses	Beihai shrimp virus 6	KX883022, KX883023	Beihai shrimp virus 6 strain BHBJDX18793 RNA-dependent RNA polymerase gene, complete cds., Beihai shrimp virus 6 strain BHBJDX18793 hypothetical protein 1 and hypothetical protein 2 genes, complete cds.	invertebrates	Shi et al, Nature, 2016	Tombus-Noda	Nodaviridae	Nodaviridae	Nodaviridae
Group IV: (+)ssRNA viruses	Beihai shrimp virus 6	KX883050, KX883051	Beihai shrimp virus 6 strain BHWZXX15644 RNA-dependent RNA polymerase gene, complete cds., Beihai shrimp virus 6 strain BHWZXX15644 hypothetical protein 1 and hypothetical protein 2 genes, complete cds.	invertebrates	Shi et al, Nature, 2016	Tombus-Noda	Nodaviridae	Nodaviridae	Nodaviridae
Group IV: (+)ssRNA viruses	Beihai sphaeromadae virus 3	KX883039, KX883040	Beihai sphaeromadae virus 3 strain BHTSS17005 RNA-dependent RNA polymerase gene, complete cds., Beihai sphaeromadae virus 3 strain BHTSS17005 capsid protein gene, complete cds.	invertebrates	Shi et al, Nature, 2016	Tombus-Noda	Nodaviridae	Nodaviridae	Nodaviridae
Group IV: (+)ssRNA viruses	Beihai sphaeromadae virus 3	KX883027, KX883028	Beihai sphaeromadae virus 3 strain BHHK126836 RNA-dependent RNA polymerase gene, complete cds., Beihai sphaeromadae virus 3 strain BHHK126836 capsid protein gene, complete cds.	invertebrates	Shi et al, Nature, 2016	Tombus-Noda	Nodaviridae	Nodaviridae	Nodaviridae
Group IV: (+)ssRNA viruses	Beihai barnacle virus 11	KX883036, KX883037	Beihai barnacle virus 11 strain BHTH10280 RNA-dependent RNA polymerase gene, complete cds., Beihai barnacle virus 11 strain BHTH10280 capsid protein gene, complete cds.	invertebrates	Shi et al, Nature, 2016	Tombus-Noda	Nodaviridae	Nodaviridae	Nodaviridae
Group IV: (+)ssRNA viruses	Beihai noda-like virus 11	KX883032, KX883033	Beihai noda-like virus 11 strain BHJJX49550 RNA-dependent RNA polymerase gene, complete cds., Beihai noda-like virus 11 strain BHJJX49550 capsid protein gene, complete cds.	invertebrates	Shi et al, Nature, 2016	Tombus-Noda	Nodaviridae	Nodaviridae	Nodaviridae
Group IV: (+)ssRNA viruses	Wenzhou noda-like virus 1	KX883258	Wenzhou noda-like virus 1 strain WZFSL84567 hypothetical protein 1 and hypothetical protein 2 genes, complete cds.	invertebrates	Shi et al, Nature, 2016	Tombus-Noda	Nodaviridae	Nodaviridae	Nodaviridae
Group IV: (+)ssRNA viruses	Beihai noda-like virus 6	KX883055	Beihai noda-like virus 6 strain BHWZXX9026 hypothetical protein 1 and hypothetical protein 2 genes, complete cds.	invertebrates	Shi et al, Nature, 2016	Tombus-Noda	Nodaviridae	Nodaviridae	Nodaviridae
Group IV: (+)ssRNA viruses	Beihai noda-like virus 9	KX883061	Beihai noda-like virus 9 strain BHZC37179 hypothetical protein 1 and hypothetical protein 2 genes, complete cds.	invertebrates	Shi et al, Nature, 2016	Tombus-Noda	Nodaviridae	Nodaviridae	Nodaviridae
Group IV: (+)ssRNA viruses	Beihai noda-like virus 8	KX883045	Beihai noda-like virus 8 strain BHWZXX12837 hypothetical protein 1 gene, complete cds; and hypothetical protein 2 gene, partial cds.	invertebrates	Shi et al, Nature, 2016	Tombus-Noda	Nodaviridae	Nodaviridae	Nodaviridae
Group IV: (+)ssRNA viruses	Wenzhou bivalvia virus 3	KX883014	Wenzhou bivalvia virus 3 strain beimix38484 hypothetical protein 1 and hypothetical protein 2 genes, complete cds.	invertebrates	Shi et al, Nature, 2016	Tombus-Noda	Nodaviridae	Nodaviridae	Nodaviridae
Group IV: (+)ssRNA viruses	Hubei noda-like virus 20	KX883190	Hubei noda-like virus 20 strain SZmix18793 hypothetical protein 1 and hypothetical protein 2 genes, complete cds.	invertebrates	Shi et al, Nature, 2016	Tombus-Noda	Nodaviridae	Nodaviridae	Nodaviridae
Group IV: (+)ssRNA viruses	Beihai noda-like virus 26	KX883052	Beihai noda-like virus 26 strain BHWZXX15658 hypothetical protein gene, complete cds.	invertebrates	Shi et al, Nature, 2016	Tombus-Noda	Nodaviridae	Nodaviridae	Nodaviridae
Group IV: (+)ssRNA viruses	Beihai noda-like virus 26	KX883019	Beihai noda-like virus 26 strain BHBJDX18528 hypothetical protein gene, complete cds.	invertebrates	Shi et al, Nature, 2016	Tombus-Noda	Nodaviridae	Nodaviridae	Nodaviridae
Group IV: (+)ssRNA viruses	Hubei noda-like virus 24	KX883219	Hubei noda-like virus 24 strain WHBL73074 hypothetical protein 1 and hypothetical protein 2 genes, complete cds.	invertebrates	Shi et al, Nature, 2016	Tombus-Noda	Nodaviridae	Nodaviridae	Nodaviridae
Group IV: (+)ssRNA viruses	Beihai mantis shrimp virus 6	KX883056, KX883057	Beihai mantis shrimp virus 6 strain BHXG24422 RNA-dependent RNA polymerase, hypothetical protein, and B2-like protein genes, complete cds., Beihai mantis shrimp virus 6 strain BHXG24422 capsid protein gene, complete cds.	invertebrates	Shi et al, Nature, 2016	Tombus-Noda	Nodaviridae	Nodaviridae	Nodaviridae
Group IV: (+)ssRNA viruses	Wenzhou noda-like virus 4	KX883269	Wenzhou noda-like virus 4 strain WZFSL75166 hypothetical protein 1 and hypothetical protein 2 genes, complete cds.	invertebrates	Shi et al, Nature, 2016	Tombus-Noda	Nodaviridae	Nodaviridae	Nodaviridae
Group IV: (+)ssRNA viruses	Beihai noda-like virus 4	KX883034	Beihai noda-like virus 4 strain BHNXC40905 hypothetical protein gene, complete cds.	invertebrates	Shi et al, Nature, 2016	Tombus-Noda	Nodaviridae	Nodaviridae	Nodaviridae
Group IV: (+)ssRNA viruses	Hubei noda-like virus 19	KX883216	Hubei noda-like virus 19 strain WHBL72681 hypothetical protein 1 and hypothetical protein 2 genes, complete cds.	invertebrates	Shi et al, Nature, 2016	Tombus-Noda	Nodaviridae	Nodaviridae	Nodaviridae
Group IV: (+)ssRNA viruses	Hubei noda-like virus 4	KX883214	Hubei noda-like virus 4 strain WHBL72570 hypothetical protein 1 and hypothetical protein 2 genes, complete cds.	invertebrates	Shi et al, Nature, 2016	Tombus-Noda	Nodaviridae	Nodaviridae	Nodaviridae
Group IV: (+)ssRNA viruses	Beihai noda-like virus 1	KX883062	Beihai noda-like virus 1 strain BHZC37212 hypothetical protein 1 and hypothetical protein 2 genes, complete cds.	invertebrates	Shi et al, Nature, 2016	Tombus-Noda	Nodaviridae	Nodaviridae	Nodaviridae
Group IV: (+)ssRNA viruses	Hubei unio douglasiae virus 3	KX883220	Hubei unio douglasiae virus 3 strain WHBL73106 hypothetical protein 1 and hypothetical protein 2 genes, complete cds.	invertebrates	Shi et al, Nature, 2016	Tombus-Noda	Unclassified	Unclassified	Nodaviridae
Group IV: (+)ssRNA viruses	Beihai noda-like virus 2	KX883072	Beihai noda-like virus 2 strain BHZY60456 hypothetical protein 1 gene, complete cds; and hypothetical protein 2 gene, partial cds.	invertebrates	Shi et al, Nature, 2016	Tombus-Noda	Nodaviridae	Unclassified	Nodaviridae
Group IV: (+)ssRNA viruses	Beihai noda-like virus 22	KX883078	Beihai noda-like virus 22 strain BWBFG40757 hypothetical protein 1 and hypothetical protein 2 genes, complete cds.	invertebrates	Shi et al, Nature, 2016	Tombus-Noda	Unclassified	Unclassified	Nodaviridae
Group IV: (+)ssRNA viruses	Beihai noda-like virus 21	KX883077	Beihai noda-like virus 21 strain BWBFG39999 hypothetical protein gene, complete cds.	invertebrates	Shi et al, Nature, 2016	Tombus-Noda	Unclassified	Unclassified	Nodaviridae
Group IV: (+)ssRNA viruses	Beihai noda-like virus 19	KX883076	Beihai noda-like virus 19 strain BHZY60825 hypothetical protein 1 and hypothetical protein 2 genes, complete cds.	invertebrates	Shi et al, Nature, 2016	Tombus-Noda	Nodaviridae	Nodaviridae	Nodaviridae
Group IV: (+)ssRNA viruses	Beihai noda-like virus 20	KX883071	Beihai noda-like virus 20 strain BHZY60039 hypothetical protein 1 and hypothetical protein 2 genes, complete cds.	invertebrates	Shi et al, Nature, 2016	Tombus-Noda	Nodaviridae	Nodaviridae	Nodaviridae
Group IV: (+)ssRNA viruses	Beihai tombus-like virus 18	KX883074	Beihai tombus-like virus 18 strain BHZY60611 hypothetical protein 1 and hypothetical protein 3 genes, complete cds.	invertebrates	Shi et al, Nature, 2016	Tombus-Noda	Nodaviridae	Unclassified	UTU IV.45
Group IV: (+)ssRNA viruses	Beihai tombus-like virus 17	KX883064	Beihai tombus-like virus 17 strain BHZC33014 hypothetical protein 1 and hypothetical protein 2 genes, complete cds.	invertebrates	Shi et al, Nature, 2016	Tombus-Noda	Unclassified	Unclassified	UTU IV.45
Group IV: (+)ssRNA viruses	Hubei tombus-like virus 36	KX883191	Hubei tombus-like virus 36 strain WGML125257 hypothetical protein 1 and hypothetical protein 2 genes, complete cds.	invertebrates	Shi et al, Nature, 2016	Tombus-Noda	Unclassified	Unclassified	UTU IV.46
Group IV: (+)ssRNA viruses	Jingmen tombus-like virus 2	KX883123	Jingmen tombus-like virus 2 strain JMYJCC11049 hypothetical protein 1, hypothetical protein 2, and hypothetical protein 3 genes, complete cds.	invertebrates	Shi et al, Nature, 2016	Tombus-Noda	Unclassified	Unclassified	UTU IV.46
Group IV: (+)ssRNA viruses	Beihai tombus-like virus 16	KX883047	Beihai tombus-like virus 16 strain BHWZXX15284 hypothetical protein 1, hypothetical protein 2, and hypothetical protein 3 genes, complete cds.	invertebrates	Shi et al, Nature, 2016	Tombus-Noda	Unclassified	Unclassified	UTU IV.47
Group IV: (+)ssRNA viruses	Hubei tombus-like virus 33	KX883210	Hubei tombus-like virus 33 strain WHBL67076 hypothetical protein 1 and hypothetical protein 2 genes, complete cds.	invertebrates	Shi et al, Nature, 2016	Tombus-Noda	Unclassified	Unclassified	UTU IV.48
Group IV: (+)ssRNA viruses	Wenling tombus-like virus 4	KX883249	Wenling tombus-like virus 4 strain WLJQ100551 hypothetical protein 1, hypothetical protein 2, and hypothetical protein 3 genes, complete cds.	invertebrates	Shi et al, Nature, 2016	Tombus-Noda	Unclassified	Unclassified	UTU IV.49
Group IV: (+)ssRNA viruses	Wenzhou crab virus 4	KX883276	Wenzhou crab virus 4 strain WZRBX43276 hypothetical protein 1, hypothetical protein 2, and hypothetical protein 3 genes, complete cds.	invertebrates	Shi et al, Nature, 2016	Tombus-Noda	Unclassified	Unclassified	UTU IV.49
Group IV: (+)ssRNA viruses	Wenling tombus-like virus 5	KX883257	Wenling tombus-like virus 5 strain WLJQ104103 hypothetical protein 1, hypothetical protein 2, and hypothetical protein 3 genes, complete cds.	invertebrates	Shi et al, Nature, 2016	Tombus-Noda	Unclassified	Unclassified	UTU IV.49
Group IV: (+)ssRNA viruses	Wenzhou tombus-like virus 18	KX883013	Wenzhou tombus-like virus 18 strain beimix29339 hypothetical protein 1, hypothetical protein 2, and hypothetical protein 3 genes, complete cds.	invertebrates	Shi et al, Nature, 2016	Tombus-Noda	Unclassified	Unclassified	UTU IV.49
Group IV: (+)ssRNA viruses	Sanxia tombus-like virus 9	KX883182	Sanxia tombus-like virus 9 strain SXXX37849 hypothetical protein 1, hypothetical protein 2, and hypothetical protein 3 genes, complete cds.	invertebrates	Shi et al, Nature, 2016	Tombus-Noda	Unclassified	Unclassified	UTU IV.49
Group IV: (+)ssRNA viruses	Hubei tombus-like virus 43	KX883200	Hubei tombus-like virus 43 strain WGML146568 hypothetical protein 1, hypothetical protein 2, and hypothetical protein 3 genes, complete cds.	invertebrates	Shi et al, Nature, 2016	Tombus-Noda	Unclassified	Unclassified	UTU IV.49
Group IV: (+)ssRNA viruses	Beihai tombus-like virus 19	KX883038	Beihai tombus-like virus 19 strain BHTH16144 hypothetical protein 1, hypothetical protein 2, and hypothetical protein 3 genes, complete cds.	invertebrates	Shi et al, Nature, 2016	Tombus-Noda	Unclassified	Unclassified	UTU IV.49
Group IV: (+)ssRNA viruses	Hubei odonate virus 12	KX883141, KX883142	Hubei odonate virus 12 strain QTM25968 hypothetical protein 1 and hypothetical protein 2 genes, complete cds., Hubei odonate virus 12 strain QTM3271 hypothetical protein 1 and hypothetical protein 2 genes, complete cds.	invertebrates	Shi et al, Nature, 2016	Tombus-Noda	Unclassified	Unclassified	UTU IV.49
Group IV: (+)ssRNA viruses	Wuhan insect virus 21	KX883227, KX883228	Wuhan insect virus 21 strain WHCCII13077 hypothetical protein 1 and hypothetical protein 2 genes, complete cds., Wuhan insect virus 21 strain WHCCII13077 hypothetical protein and capsid protein genes, complete cds.	invertebrates	Shi et al, Nature, 2016	Tombus-Noda	Unclassified	Unclassified	UTU IV.49
Group IV: (+)ssRNA viruses	Hubei tombus-like virus 42	KX883106	Hubei tombus-like virus 42 strain fly55787 hypothetical protein 1 and hypothetical protein 2 genes, complete cds.	invertebrates	Shi et al, Nature, 2016	Tombus-Noda	Unclassified	Unclassified	UTU IV.49
Group IV: (+)ssRNA viruses	Lake Sinai virus (ref)	KX883223	Lake Sinai virus strain WHCC111282 hypothetical protein 1, hypothetical protein 2, hypothetical protein 3, and hypothetical protein 4 genes, complete cds.	invertebrates	Shi et al, Nature, 2016	Tombus-Noda	Unclassified	Unclassified	UTU IV.49
Group IV: (+)ssRNA viruses	Hubei tombus-like virus 39	KX883204	Hubei tombus-like virus 39 strain WGML9144 hypothetical protein 1, hypothetical protein 2, and hypothetical protein 3 genes, complete cds.	invertebrates	Shi et al, Nature, 2016	Tombus-Noda	Unclassified	Unclassified	UTU IV.49
Group IV: (+)ssRNA viruses	Changjiang tombus-like virus 20	KX883100	Changjiang tombus-like virus 20 strain CJLX30731 hypothetical protein 1 and hypothetical protein 2 genes, complete cds.	invertebrates	Shi et al, Nature, 2016	Tombus-Noda	Unclassified	Unclassified	UTU IV.50
Group IV: (+)ssRNA viruses	Hubei tombus-like virus 31	KX883217	Hubei tombus-like virus 31 strain WHBL72828 hypothetical protein 1, hypothetical protein 2, and hypothetical protein 3 genes, complete cds.	invertebrates	Shi et al, Nature, 2016	Tombus-Noda	Tombusviridae	Unclassified	UTU IV.51
Group IV: (+)ssRNA viruses	Changjiang tombus-like virus 21	KX883081	Changjiang tombus-like virus 21 strain CJLX8746 hypothetical protein 1 and hypothetical protein 2 genes, complete cds.	invertebrates	Shi et al, Nature, 2016	Tombus-Noda	Unclassified	Unclassified	UTU IV.51
Group IV: (+)ssRNA viruses	Wenzhou tombus-like virus 16	KX883259	Wenzhou tombus-like virus 16 strain WZFSL78689 hypothetical protein gene, complete cds.	invertebrates	Shi et al, Nature, 2016	Tombus-Noda	Unclassified	Unclassified	UTU IV.51
Group IV: (+)ssRNA viruses	Beihai tombus-like virus 14	KX883060	Beihai tombus-like virus 14 strain BHZC37000 hypothetical protein gene, complete cds.	invertebrates	Shi et al, Nature, 2016	Tombus-Noda	Partitiviridae	Unclassified	UTU IV.52
Group IV: (+)ssRNA viruses	Wuhan spider virus 8	KX883164	Wuhan spider virus 8 strain spider134060 hypothetical protein 1, hypothetical protein 2, hypothetical protein 3, and hypothetical protein 4 genes, complete cds.	invertebrates	Shi et al, Nature, 2016	Tombus-Noda	Tombusviridae	Unclassified	UTU IV.53
Group IV: (+)ssRNA viruses	Jingmen tombus-like virus 1	KX883122	Jingmen tombus-like virus 1 strain JMYJCC68055 hypothetical protein genes, complete cds.	invertebrates	Shi et al, Nature, 2016	Tombus-Noda	Tombusviridae	Tombusviridae	UTU IV.54
Group IV: (+)ssRNA viruses	Hubei tombus-like virus 28	KX883168, KX883169	Hubei tombus-like virus 28 strain SSZZ1762 hypothetical protein and RNA-dependent RNA polymerase genes, complete cds., Hubei tombus-like virus 28 strain SSZZ1762 hypothetical protein 1, capsid protein, and hypothetical protein 3 genes, complete cds.	invertebrates	Shi et al, Nature, 2016	Tombus-Noda	Tombusviridae	Tombusviridae	UTU IV.55
Group IV: (+)ssRNA viruses	Wuhan insect virus 35	KX883233, KX883234	Wuhan insect virus 35 strain WHCCII10556 hypothetical protein 1 and hypothetical protein 2 genes, complete cds., Wuhan insect virus 35 strain WHCCII10592 hypothetical protein gene, complete cds.	invertebrates	Shi et al, Nature, 2016	Tombus-Noda	Tombusviridae	Tombusviridae	UTU IV.55
Group IV: (+)ssRNA viruses	Beihai tombus-like virus 12	KX883041	Beihai tombus-like virus 12 strain BHTSS17936 hypothetical protein 1, hypothetical protein 2, hypothetical protein 3, hypothetical protein 4, and hypothetical protein 5 genes, complete cds.	invertebrates	Shi et al, Nature, 2016	Tombus-Noda	Tombusviridae	Tombusviridae	UTU IV.56
Group IV: (+)ssRNA viruses	Wenzhou tombus-like virus 8	KX883015	Wenzhou tombus-like virus 8 strain beimix73523 hypothetical protein 1 and hypothetical protein 2 genes, complete cds.	invertebrates	Shi et al, Nature, 2016	Tombus-Noda	Tombusviridae	Tombusviridae	UTU IV.57
Group IV: (+)ssRNA viruses	Beihai tombus-like virus 13	KX883063	Beihai tombus-like virus 13 strain BHZC37436 hypothetical protein 1, hypothetical protein 2, and hypothetical protein 3 genes, complete cds.	invertebrates	Shi et al, Nature, 2016	Tombus-Noda	Tombusviridae	Tombusviridae	UTU IV.58
Group IV: (+)ssRNA viruses	Beihai tombus-like virus 13	KX883053	Beihai tombus-like virus 13 strain BHWZXX15674 hypothetical protein 1, hypothetical protein 2, and hypothetical protein 3 genes, complete cds.	invertebrates	Shi et al, Nature, 2016	Tombus-Noda	Tombusviridae	Tombusviridae	UTU IV.58
Group IV: (+)ssRNA viruses	Wenzhou tombus-like virus 14	KX883275	Wenzhou tombus-like virus 14 strain WZFSL15005 hypothetical protein 1, hypothetical protein 2, and hypothetical protein 3 genes, complete cds.	invertebrates	Shi et al, Nature, 2016	Tombus-Noda	Tombusviridae	Tombusviridae	UTU IV.58
Group IV: (+)ssRNA viruses	Hubei tombus-like virus 25	KX883212	Hubei tombus-like virus 25 strain WHBL69613 hypothetical protein 1, hypothetical protein 2, and hypothetical protein 3 genes, complete cds.	invertebrates	Shi et al, Nature, 2016	Tombus-Noda	Tombusviridae	Tombusviridae	UTU IV.58
Group IV: (+)ssRNA viruses	Changjiang tombus-like virus 17	KX883097	Changjiang tombus-like virus 17 strain CJLX30686 hypothetical protein 1, hypothetical protein 2, and hypothetical protein 3 genes, complete cds.	invertebrates	Shi et al, Nature, 2016	Tombus-Noda	Tombusviridae	Tombusviridae	UTU IV.58
Group IV: (+)ssRNA viruses	Wenzhou tombus-like virus 15	KX883271	Wenzhou tombus-like virus 15 strain WZFSL70232 hypothetical protein and hypothetical protein 2 genes, complete cds.	invertebrates	Shi et al, Nature, 2016	Tombus-Noda	Tombusviridae	Tombusviridae	UTU IV.59
Group IV: (+)ssRNA viruses	Sanxia water strider virus 15	KX883175	Sanxia water strider virus 15 strain SXSSP1894 hypothetical protein 1 and hypothetical protein 2 genes, complete cds.	invertebrates	Shi et al, Nature, 2016	Tombus-Noda	Tombusviridae	Tombusviridae	Tombusviridae
Group IV: (+)ssRNA viruses	Sanxia water strider virus 15	KX883187	Sanxia water strider virus 15 strain SXXX18977 hypothetical protein 1 and hypothetical protein 2 genes, complete cds.	invertebrates	Shi et al, Nature, 2016	Tombus-Noda	Tombusviridae	Tombusviridae	Tombusviridae
Group IV: (+)ssRNA viruses	Hubei tombus-like virus 17	KX883136	Hubei tombus-like virus 17 strain QTM26798 hypothetical protein 1, hypothetical protein 2, and hypothetical protein 3 genes, complete cds.	invertebrates	Shi et al, Nature, 2016	Tombus-Noda	Tombusviridae	Tombusviridae	Tombusviridae
Group IV: (+)ssRNA viruses	Hubei tombus-like virus 16	KX883165	Hubei tombus-like virus 16 strain spider58816 hypothetical protein 1, hypothetical protein 2, and hypothetical protein 3 genes, complete cds.	invertebrates	Shi et al, Nature, 2016	Tombus-Noda	Tombusviridae	Tombusviridae	Tombusviridae
Group IV: (+)ssRNA viruses	Wuhan spider virus 9	KX883158	Wuhan spider virus 9 strain spider112003 hypothetical protein 1, hypothetical protein 2, hypothetical protein 3, and hypothetical protein 4 genes, complete cds.	invertebrates	Shi et al, Nature, 2016	Tombus-Noda	Tombusviridae	Tombusviridae	Tombusviridae
Group IV: (+)ssRNA viruses	Hubei tombus-like virus 18	KX883138	Hubei tombus-like virus 18 strain QTM27278 hypothetical protein 1, hypothetical protein 2, hypothetical protein 3, and hypothetical protein 4 genes, complete cds.	invertebrates	Shi et al, Nature, 2016	Tombus-Noda	Tombusviridae	Tombusviridae	Tombusviridae
Group IV: (+)ssRNA viruses	Wenling tombus-like virus 2	KX883254	Wenling tombus-like virus 2 strain WLJQ104302 hypothetical protein 1, hypothetical protein 2, hypothetical protein 3, and hypothetical protein 4 genes, complete cds.	invertebrates	Shi et al, Nature, 2016	Tombus-Noda	Tombusviridae	Tombusviridae	Tombusviridae
Group IV: (+)ssRNA viruses	Beihai tombus-like virus 10	KX883070	Beihai tombus-like virus 10 strain BHZY59908 hypothetical protein 1, hypothetical protein 2, hypothetical protein 3, and hypothetical protein 4 genes, complete cds.	invertebrates	Shi et al, Nature, 2016	Tombus-Noda	Tombusviridae	Tombusviridae	Tombusviridae
Group IV: (+)ssRNA viruses	Beihai tombus-like virus 9	KX883068	Beihai tombus-like virus 9 strain BHZY58393 hypothetical protein 1, hypothetical protein 2, and hypothetical protein 3 genes, complete cds.	invertebrates	Shi et al, Nature, 2016	Tombus-Noda	Tombusviridae	Tombusviridae	Tombusviridae
Group IV: (+)ssRNA viruses	Wenzhou tombus-like virus 13	KX883267	Wenzhou tombus-like virus 13 strain WZFSL80420 hypothetical protein 1 and hypothetical protein 2 genes, complete cds; and hypothetical protein 3 gene, partial cds.	invertebrates	Shi et al, Nature, 2016	Tombus-Noda	Tombusviridae	Tombusviridae	Tombusviridae
Group IV: (+)ssRNA viruses	Changjiang tombus-like virus 18	KX883083	Changjiang tombus-like virus 18 strain CJLX21588 hypothetical protein 1, hypothetical protein 2, and hypothetical protein 3 genes, complete cds.	invertebrates	Shi et al, Nature, 2016	Tombus-Noda	Tombusviridae	Tombusviridae	Tombusviridae
Group IV: (+)ssRNA viruses	Hubei mosquito virus 4	KX883008	Hubei mosquito virus 4 strain 3mos6213 hypothetical protein 1, hypothetical protein 2, and hypothetical protein 3 genes, complete cds.	invertebrates	Shi et al, Nature, 2016	Tombus-Noda	Tombusviridae	Tombusviridae	Tombusviridae
Group IV: (+)ssRNA viruses	Hubei mosquito virus 4	KX883124	Hubei mosquito virus 4 strain mosHB232766 hypothetical protein 1, hypothetical protein 2, hypothetical protein 3, and hypothetical protein 4 genes, complete cds.	invertebrates	Shi et al, Nature, 2016	Tombus-Noda	Tombusviridae	Tombusviridae	Tombusviridae
Group IV: (+)ssRNA viruses	Wenzhou tombus-like virus 11	KX883126	Wenzhou tombus-like virus 11 strain mosZJ33874 hypothetical protein 1, hypothetical protein 2, and hypothetical protein 3 genes, complete cds.	invertebrates	Shi et al, Nature, 2016	Tombus-Noda	Tombusviridae	Tombusviridae	Tombusviridae
Group IV: (+)ssRNA viruses	Hubei unio douglasiae virus 2	KX883215	Hubei unio douglasiae virus 2 strain WHBL72658 hypothetical protein 1, hypothetical protein 2, and hypothetical protein 3 genes, complete cds.	invertebrates	Shi et al, Nature, 2016	Tombus-Noda	Tombusviridae	Tombusviridae	Tombusviridae
Group IV: (+)ssRNA viruses	Hubei tombus-like virus 15	KX883247	Hubei tombus-like virus 15 strain WHYY21098 hypothetical protein 1, hypothetical protein 2, and hypothetical protein 3 genes, complete cds.	invertebrates	Shi et al, Nature, 2016	Tombus-Noda	Tombusviridae	Tombusviridae	Tombusviridae
Group IV: (+)ssRNA viruses	Sanxia water strider virus 14	KX883176	Sanxia water strider virus 14 strain SXSSP2565 hypothetical protein 1, hypothetical protein 2, hypothetical protein 3, and hypothetical protein 4 genes, complete cds.	invertebrates	Shi et al, Nature, 2016	Tombus-Noda	Tombusviridae	Tombusviridae	Tombusviridae
Group IV: (+)ssRNA viruses	Sanxia water strider virus 14	KX883183	Sanxia water strider virus 14 strain SXXX37453 hypothetical protein 1, hypothetical protein 2, hypothetical protein 3, and hypothetical protein 4 genes, complete cds.	invertebrates	Shi et al, Nature, 2016	Tombus-Noda	Tombusviridae	Tombusviridae	Tombusviridae
Group IV: (+)ssRNA viruses	Shahe isopoda virus 5	KX883263	Shahe isopoda virus 5 strain WZFSL84267 hypothetical protein 1, hypothetical protein 2, hypothetical protein 3, and hypothetical protein 4 genes, complete cds.	invertebrates	Shi et al, Nature, 2016	Tombus-Noda	Tombusviridae	Tombusviridae	Tombusviridae
Group IV: (+)ssRNA viruses	Shahe isopoda virus 5	KX883154	Shahe isopoda virus 5 strain SHWC0209c16708 hypothetical protein 1, hypothetical protein 2, hypothetical protein 3, and hypothetical protein 4 genes, complete cds.	invertebrates	Shi et al, Nature, 2016	Tombus-Noda	Tombusviridae	Tombusviridae	Tombusviridae
Group IV: (+)ssRNA viruses	Shahe isopoda virus 5	KX883156	Shahe isopoda virus 5 strain SHWCII46393 hypothetical protein 1, hypothetical protein 2, hypothetical protein 3, and hypothetical protein 4 genes, complete cds.	invertebrates	Shi et al, Nature, 2016	Tombus-Noda	Tombusviridae	Tombusviridae	Tombusviridae
Group IV: (+)ssRNA viruses	Wenling tombus-like virus 3	KX883255	Wenling tombus-like virus 3 strain WLJQ76752 hypothetical protein 1, hypothetical protein 2, and hypothetical protein 3 genes, complete cds.	invertebrates	Shi et al, Nature, 2016	Tombus-Noda	Tombusviridae	Tombusviridae	Tombusviridae
Group IV: (+)ssRNA viruses	Wenzhou tombus-like virus 10	KX883273	Wenzhou tombus-like virus 10 strain WZFSL57346 hypothetical protein 1 and hypothetical protein 2 genes, complete cds.	invertebrates	Shi et al, Nature, 2016	Tombus-Noda	Tombusviridae	Tombusviridae	Tombusviridae
Group IV: (+)ssRNA viruses	Beihai tombus-like virus 7	KX883048	Beihai tombus-like virus 7 strain BHWZXX15571 hypothetical protein 1, hypothetical protein 2, and hypothetical protein 3 genes, complete cds.	invertebrates	Shi et al, Nature, 2016	Tombus-Noda	Tombusviridae	Tombusviridae	Tombusviridae
Group IV: (+)ssRNA viruses	Beihai tombus-like virus 7	KX883021	Beihai tombus-like virus 7 strain BHBJDX18773 hypothetical protein 1, hypothetical protein 2, hypothetical protein 3, and hypothetical protein 4 genes, complete cds.	invertebrates	Shi et al, Nature, 2016	Tombus-Noda	Tombusviridae	Tombusviridae	Tombusviridae
Group IV: (+)ssRNA viruses	Beihai horseshoe crab virus 1	KX883114, KX883115	Beihai horseshoe crab virus 1 strain HOU157708 hypothetical protein genes, complete cds., Beihai horseshoe crab virus 1 strain HOU157708 capsid protein gene, complete cds.	invertebrates	Shi et al, Nature, 2016	Tombus-Noda	Tombusviridae	Tombusviridae	Tombusviridae
Group IV: (+)ssRNA viruses	Hubei tombus-like virus 13	KX883248	Hubei tombus-like virus 13 strain WHYY18977 hypothetical protein 1 and hypothetical protein 2 genes, complete cds.	invertebrates	Shi et al, Nature, 2016	Tombus-Noda	Tombusviridae	Tombusviridae	Tombusviridae
Group IV: (+)ssRNA viruses	Hubei tombus-like virus 14	KX883159	Hubei tombus-like virus 14 strain spider118341 hypothetical protein 1, hypothetical protein 2, and hypothetical protein 3 genes, complete cds.	invertebrates	Shi et al, Nature, 2016	Tombus-Noda	Tombusviridae	Tombusviridae	Tombusviridae
Group IV: (+)ssRNA viruses	Beihai tombus-like virus 11	KX883029	Beihai tombus-like virus 11 strain BHHK128439 hypothetical protein 1, hypothetical protein 2, and hypothetical protein 3 genes, complete cds.	invertebrates	Shi et al, Nature, 2016	Tombus-Noda	Tombusviridae	Tombusviridae	Tombusviridae
Group IV: (+)ssRNA viruses	Hubei tombus-like virus 20	KX883163	Hubei tombus-like virus 20 strain spider131362 hypothetical protein 1, hypothetical protein 2, hypothetical protein 3, and hypothetical protein 4 genes, complete cds.	invertebrates	Shi et al, Nature, 2016	Tombus-Noda	Tombusviridae	Tombusviridae	Tombusviridae
Group IV: (+)ssRNA viruses	Wenzhou tombus-like virus 12	KX883262	Wenzhou tombus-like virus 12 strain WZFSL84432 hypothetical protein 1, hypothetical protein 2, hypothetical protein 3, and hypothetical protein 4 genes, complete cds.	invertebrates	Shi et al, Nature, 2016	Tombus-Noda	Tombusviridae	Tombusviridae	Tombusviridae
Group IV: (+)ssRNA viruses	Hubei tombus-like virus 19	KX883232	Hubei tombus-like virus 19 strain WHCCII13323 hypothetical protein 1, hypothetical protein 2, hypothetical protein 3, and hypothetical protein 4 genes, complete cds.	invertebrates	Shi et al, Nature, 2016	Tombus-Noda	Tombusviridae	Tombusviridae	Tombusviridae
Group IV: (+)ssRNA viruses	Hubei tombus-like virus 21	KX883160	Hubei tombus-like virus 21 strain spider121926 hypothetical protein 1, hypothetical protein 2, and hypothetical protein 3 genes, complete cds.	invertebrates	Shi et al, Nature, 2016	Tombus-Noda	Tombusviridae	Tombusviridae	Tombusviridae
Group IV: (+)ssRNA viruses	Sanxia tombus-like virus 7	KX883177	Sanxia tombus-like virus 7 strain SXSSP2567 hypothetical protein 1, hypothetical protein 2, hypothetical protein 3, and hypothetical protein 4 genes, complete cds.	invertebrates	Shi et al, Nature, 2016	Tombus-Noda	Tombusviridae	Tombusviridae	Tombusviridae
Group IV: (+)ssRNA viruses	Hubei tombus-like virus 22	KX883135	Hubei tombus-like virus 22 strain QTM26784 hypothetical protein 1, hypothetical protein 2, and hypothetical protein 3 genes, complete cds.	invertebrates	Shi et al, Nature, 2016	Tombus-Noda	Tombusviridae	Tombusviridae	Tombusviridae
Group IV: (+)ssRNA viruses	Wenzhou tombus-like virus 4	KX883152	Wenzhou tombus-like virus 4 strain shrimp14425 hypothetical protein 1 and hypothetical protein 2 genes, complete cds.	invertebrates	Shi et al, Nature, 2016	Tombus-Noda	Tombusviridae	Tombusviridae	Tombusviridae
Group IV: (+)ssRNA viruses	Changjiang tombus-like virus 3	KX883095	Changjiang tombus-like virus 3 strain CJLX30495 hypothetical protein 1, hypothetical protein 2, hypothetical protein 3, and hypothetical protein 4 genes, complete cds.	invertebrates	Shi et al, Nature, 2016	Tombus-Noda	Tombusviridae	Tombusviridae	Tombusviridae
Group IV: (+)ssRNA viruses	Changjiang crawfish virus 7	KX883089	Changjiang crawfish virus 7 strain CJLX29643 hypothetical protein 1, hypothetical protein 2, and hypothetical protein 3 genes, complete cds.	invertebrates	Shi et al, Nature, 2016	Tombus-Noda	Tombusviridae	Tombusviridae	Tombusviridae
Group IV: (+)ssRNA viruses	Changjiang tombus-like virus 12	KX883088	Changjiang tombus-like virus 12 strain CJLX27860 hypothetical protein 1 and hypothetical protein 2 genes, complete cds.	invertebrates	Shi et al, Nature, 2016	Tombus-Noda	Tombusviridae	Tombusviridae	Tombusviridae
Group IV: (+)ssRNA viruses	Sanxia tombus-like virus 4	KX883180	Sanxia tombus-like virus 4 strain SXXX7002 hypothetical protein 1, hypothetical protein 2, and hypothetical protein 3 genes, complete cds.	invertebrates	Shi et al, Nature, 2016	Tombus-Noda	Tombusviridae	Tombusviridae	Tombusviridae
Group IV: (+)ssRNA viruses	Changjiang tombus-like virus 5	KX883102	Changjiang tombus-like virus 5 strain CJLX42586 hypothetical protein 1, hypothetical protein 2, and hypothetical protein 3 genes, complete cds.	invertebrates	Shi et al, Nature, 2016	Tombus-Noda	Tombusviridae	Tombusviridae	Tombusviridae
Group IV: (+)ssRNA viruses	Changjiang tombus-like virus 10	KX883084	Changjiang tombus-like virus 10 strain CJLX21891 hypothetical protein 1, hypothetical protein 2, and hypothetical protein 3 genes, complete cds.	invertebrates	Shi et al, Nature, 2016	Tombus-Noda	Tombusviridae	Tombusviridae	Tombusviridae
Group IV: (+)ssRNA viruses	Changjiang tombus-like virus 7	KX883103	Changjiang tombus-like virus 7 strain CJLX49320 hypothetical protein 2 and hypothetical protein 3 genes, complete cds.	invertebrates	Shi et al, Nature, 2016	Tombus-Noda	Tombusviridae	Tombusviridae	Tombusviridae
Group IV: (+)ssRNA viruses	Changjiang tombus-like virus 4	KX883091	Changjiang tombus-like virus 4 strain CJLX30236 hypothetical protein 1, hypothetical protein 2, and hypothetical protein 3 genes, complete cds.	invertebrates	Shi et al, Nature, 2016	Tombus-Noda	Tombusviridae	Tombusviridae	Tombusviridae
Group IV: (+)ssRNA viruses	Hubei tombus-like virus 10	KX883224	Hubei tombus-like virus 10 strain WHCC112361 hypothetical protein 1 and hypothetical protein 2 genes, complete cds.	invertebrates	Shi et al, Nature, 2016	Tombus-Noda	Tombusviridae	Tombusviridae	Tombusviridae
Group IV: (+)ssRNA viruses	Beihai tombus-like virus 2	KX883035	Beihai tombus-like virus 2 strain BHNXC41455 hypothetical protein 1 and hypothetical protein 2 genes, complete cds.	invertebrates	Shi et al, Nature, 2016	Tombus-Noda	Tombusviridae	Tombusviridae	Tombusviridae
Group IV: (+)ssRNA viruses	Hubei tombus-like virus 4	KX883201	Hubei tombus-like virus 4 strain WGML147612 hypothetical protein 1, hypothetical protein 2, and hypothetical protein 3 genes, complete cds.	invertebrates	Shi et al, Nature, 2016	Tombus-Noda	Tombusviridae	Tombusviridae	Tombusviridae
Group IV: (+)ssRNA viruses	Hubei tombus-like virus 3	KX883196	Hubei tombus-like virus 3 strain WGML143241 hypothetical protein 1, hypothetical protein 2, and hypothetical protein 3 genes, complete cds.	invertebrates	Shi et al, Nature, 2016	Tombus-Noda	Tombusviridae	Tombusviridae	Tombusviridae
Group IV: (+)ssRNA viruses	Beihai tombus-like virus 4	KX883069	Beihai tombus-like virus 4 strain BHZY58951 hypothetical protein 1, hypothetical protein 2, and hypothetical protein 3 genes, complete cds.	invertebrates	Shi et al, Nature, 2016	Tombus-Noda	Tombusviridae	Tombusviridae	Tombusviridae
Group IV: (+)ssRNA viruses	Beihai tombus-like virus 4	KX883281	Beihai tombus-like virus 4 strain YYSZX17783 hypothetical protein 1, hypothetical protein 2, and hypothetical protein 3 genes, complete cds.	invertebrates	Shi et al, Nature, 2016	Tombus-Noda	Tombusviridae	Tombusviridae	Tombusviridae
Group IV: (+)ssRNA viruses	Beihai tombus-like virus 4	KX883079	Beihai tombus-like virus 4 strain BZL81307 hypothetical protein 1 and hypothetical protein 2 genes, complete cds.	invertebrates	Shi et al, Nature, 2016	Tombus-Noda	Tombusviridae	Tombusviridae	Tombusviridae
Group IV: (+)ssRNA viruses	Beihai tombus-like virus 3	KX883067	Beihai tombus-like virus 3 strain BHZY54477 hypothetical protein 1, hypothetical protein 2, and hypothetical protein 3 genes, complete cds.	invertebrates	Shi et al, Nature, 2016	Tombus-Noda	Tombusviridae	Tombusviridae	Tombusviridae
Group IV: (+)ssRNA viruses	Wenzhou tombus-like virus 9	KX883279	Wenzhou tombus-like virus 9 strain WZSLuoI85212 hypothetical protein 1, hypothetical protein 2, and hypothetical protein 3 genes, complete cds.	invertebrates	Shi et al, Nature, 2016	Tombus-Noda	Tombusviridae	Tombusviridae	Tombusviridae
Group IV: (+)ssRNA viruses	Hubei tombus-like virus 7	KX883211	Hubei tombus-like virus 7 strain WHBL69243 hypothetical protein 1, hypothetical protein 2, and hypothetical protein 3 genes, complete cds.	invertebrates	Shi et al, Nature, 2016	Tombus-Noda	Tombusviridae	Tombusviridae	Tombusviridae
Group IV: (+)ssRNA viruses	Wenzhou tombus-like virus 5	KX883272	Wenzhou tombus-like virus 5 strain WZFSL67420 hypothetical protein 1, hypothetical protein 2, and hypothetical protein 3 genes, complete cds.	invertebrates	Shi et al, Nature, 2016	Tombus-Noda	Tombusviridae	Tombusviridae	Tombusviridae
Group IV: (+)ssRNA viruses	Hubei tombus-like virus 1	KX883244	Hubei tombus-like virus 1 strain WHWN54407 hypothetical protein 1, hypothetical protein 2, hypothetical protein 3, and hypothetical protein 4 genes, complete cds.	invertebrates	Shi et al, Nature, 2016	Tombus-Noda	Tombusviridae	Tombusviridae	Tombusviridae
Group IV: (+)ssRNA viruses	Hubei tombus-like virus 1	KX883149	Hubei tombus-like virus 1 strain SCM51273 hypothetical protein 1, hypothetical protein 2, and hypothetical protein 3 genes, complete cds; and hypothetical protein 4 gene, partial cds.	invertebrates	Shi et al, Nature, 2016	Tombus-Noda	Tombusviridae	Tombusviridae	Tombusviridae
Group IV: (+)ssRNA viruses	Hubei tombus-like virus 2	KX883240	Hubei tombus-like virus 2 strain WHSFII19265 hypothetical protein 1, hypothetical protein 2, hypothetical protein 3, and hypothetical protein 4 genes, complete cds.	invertebrates	Shi et al, Nature, 2016	Tombus-Noda	Tombusviridae	Tombusviridae	Tombusviridae
Group IV: (+)ssRNA viruses	Changjiang tombus-like virus 8	KX883090	Changjiang tombus-like virus 8 strain CJLX29920 hypothetical protein 1, hypothetical protein 2, and hypothetical protein 3 genes, complete cds.	invertebrates	Shi et al, Nature, 2016	Tombus-Noda	Tombusviridae	Tombusviridae	Tombusviridae
Group IV: (+)ssRNA viruses	Hubei tombus-like virus 8	KX883226	Hubei tombus-like virus 8 strain WHCC116238 hypothetical protein 1, hypothetical protein 2, and hypothetical protein 3 genes, complete cds.	invertebrates	Shi et al, Nature, 2016	Tombus-Noda	Tombusviridae	Tombusviridae	Tombusviridae
Group IV: (+)ssRNA viruses	Changjiang tombus-like virus 9	KX883101	Changjiang tombus-like virus 9 strain CJLX30737 hypothetical protein 1 and hypothetical protein 2 genes, complete cds.	invertebrates	Shi et al, Nature, 2016	Tombus-Noda	Tombusviridae	Tombusviridae	Tombusviridae
Group IV: (+)ssRNA viruses	Hubei tombus-like virus 6	KX883193	Hubei tombus-like virus 6 strain WGML12775 hypothetical protein 1, hypothetical protein 2, and hypothetical protein 3 genes, complete cds.	invertebrates	Shi et al, Nature, 2016	Tombus-Noda	Tombusviridae	Tombusviridae	Tombusviridae
Group IV: (+)ssRNA viruses	Beihai tombus-like virus 1	KX883144	Beihai tombus-like virus 1 strain SCJXSX39078 hypothetical protein 1, hypothetical protein 2, and hypothetical protein 3 genes, complete cds.	invertebrates	Shi et al, Nature, 2016	Tombus-Noda	Tombusviridae	Tombusviridae	Tombusviridae
Group IV: (+)ssRNA viruses	Melon necrotic spot virus (ref)	KX883146	Melon necrotic spot virus strain SCM43651 hypothetical protein 1, hypothetical protein 2, and hypothetical protein 3 genes, complete cds.	invertebrates	Shi et al, Nature, 2016	Tombus-Noda	Tombusviridae	Tombusviridae	Tombusviridae
Group IV: (+)ssRNA viruses	Wenzhou tombus-like virus 6	KX883261	Wenzhou tombus-like virus 6 strain WZFSL85189 hypothetical protein 1, hypothetical protein 2, and hypothetical protein 3 genes, complete cds.	invertebrates	Shi et al, Nature, 2016	Tombus-Noda	Luteoviridae	Luteoviridae	Luteoviridae (Luteovirus)
Group IV: (+)ssRNA viruses	Wuhan insect virus 20	KX883231	Wuhan insect virus 20 strain WHCCII13322 hypothetical protein 1, hypothetical protein 2, and hypothetical protein 3 genes, complete cds.	invertebrates	Shi et al, Nature, 2016	Tombus-Noda	Luteoviridae	Luteoviridae	Luteoviridae (Luteovirus)
Group IV: (+)ssRNA viruses	Wenling shark virus strain MHS-2	KR902729	Wenling shark virus strain MHS-2 polyprotein gene, complete cds.	vertebrates	Shi et al, J. Virol., 2015	Flaviviridae	Flaviviridae	Flaviviridae	Flaviviridae (Hepaci-, Pesti-, Pegivirus)
Group IV: (+)ssRNA viruses	Shayang spider virus 4 strain SYZZ-1	KR902739	Shayang spider virus 4 strain SYZZ-1 polyprotein gene, complete cds.	invertebrates	Shi et al, J. Virol., 2015, Shi et al, Nature, 2016	Flaviviridae	Flaviviridae	Flaviviridae	Flaviviridae (Hepaci-, Pesti-, Pegivirus)
Group IV: (+)ssRNA viruses	Xinzhou spider virus 3 strain XZZZ-3	KR902730	Xinzhou spider virus 3 strain XZZZ-3 polyprotein gene, complete cds.	invertebrates	Shi et al, J. Virol., 2015, Shi et al, Nature, 2016	Flaviviridae	Flaviviridae	Flaviviridae	Flaviviridae (Hepaci-, Pesti-, Pegivirus)
Group IV: (+)ssRNA viruses	Jingmen tick virus (ref)	KJ001579, KJ001580, KJ001581, KJ001582	Jingmen Tick Virus isolate SY84 segment 1, complete sequence., Jingmen Tick Virus isolate SY84 segment 2, complete sequence., Jingmen Tick Virus isolate SY84 segment 3, complete sequence., Jingmen Tick Virus isolate SY84 segment 4, complete sequence.	invertebrates	Shi et al, Nature, 2016	Flaviviridae	Flaviviridae	Flaviviridae	Flaviviridae (Flavivirus)
Group IV: (+)ssRNA viruses	Wuhan cricket virus strain WHXS-1	KR902709, KR902711, KR902712, KR902710	Wuhan cricket virus strain WHXS-1 segment 1, complete sequence., Wuhan cricket virus strain WHXS-1 segment 3, complete sequence., Wuhan cricket virus strain WHXS-1 segment 4, complete sequence., Wuhan cricket virus strain WHXS-1 segment 2, complete sequence.	invertebrates	Shi et al, J. Virol., 2015, Shi et al, Nature, 2016	Flaviviridae	Flaviviridae	Flaviviridae	Flaviviridae (Flavivirus)
Group IV: (+)ssRNA viruses	Wuhan aphid virus 1 strain WHYC-1	KR902721, KR902723, KR902724, KR902722	Wuhan aphid virus 1 strain WHYC-1 segment 1, complete sequence., Wuhan aphid virus 1 strain WHYC-1 segment 3, complete sequence., Wuhan aphid virus 1 strain WHYC-1 segment 4, complete sequence., Wuhan aphid virus 1 strain WHYC-1 segment 2, complete sequence.	invertebrates	Shi et al, J. Virol., 2015, Shi et al, Nature, 2016	Flaviviridae	Flaviviridae	Flaviviridae	Flaviviridae (Flavivirus)
Group IV: (+)ssRNA viruses	Wuhan aphid virus 2 strain WHYC-2	KR902725, KR902728, KR902727, KR902726	Wuhan aphid virus 2 strain WHYC-2 segment 1, complete sequence., Wuhan aphid virus 2 strain WHYC-2 segment 4, complete sequence., Wuhan aphid virus 2 strain WHYC-2 segment 3, complete sequence., Wuhan aphid virus 2 strain WHYC-2 segment 2, complete sequence.	invertebrates	Shi et al, J. Virol., 2015, Shi et al, Nature, 2016	Flaviviridae	Flaviviridae	Flaviviridae	Flaviviridae (Flavivirus)
Group IV: (+)ssRNA viruses	Wuhan flea virus strain WHZM	KR902713, KR902715, KR902716, KR902714	Wuhan flea virus strain WHZM segment 1, complete sequence., Wuhan flea virus strain WHZM segment 3, complete sequence., Wuhan flea virus strain WHZM segment 4, complete sequence., Wuhan flea virus strain WHZM segment 2, complete sequence.	invertebrates	Shi et al, J. Virol., 2015, Shi et al, Nature, 2016	Flaviviridae	Flaviviridae	Flaviviridae	Flaviviridae (Flavivirus)
Group IV: (+)ssRNA viruses	Shuangao insect virus 7 strain SKC	KR902717, KR902719, KR902720, KR902718	Shuangao insect virus 7 strain SKC segment 1, complete sequence., Shuangao insect virus 7 strain SKC segment 3, complete sequence., Shuangao insect virus 7 strain SKC segment 4, complete sequence., Shuangao insect virus 7 strain SKC segment 2, complete sequence.	invertebrates	Shi et al, J. Virol., 2015, Shi et al, Nature, 2016	Flaviviridae	Flaviviridae	Flaviviridae	Flaviviridae (Flavivirus)
Group IV: (+)ssRNA viruses	Beihai barnacle viurs 1 strain BHGZ	KR902731	Beihai barnacle viurs 1 strain BHGZ polyprotein gene, complete cds.	invertebrates	Shi et al, J. Virol., 2015, Shi et al, Nature, 2016	Flaviviridae	Flaviviridae	Flaviviridae	UTU IV.60
Group IV: (+)ssRNA viruses	Bole tick virus 4 strain BLP-1	KR902736	Bole tick virus 4 strain BLP-1 polyprotein gene, complete cds.	invertebrates	Shi et al, J. Virol., 2015, Shi et al, Nature, 2016	Flaviviridae	Flaviviridae	Flaviviridae	UTU IV.60
Group IV: (+)ssRNA viruses	Xinzhou spider virus 2 strain XZZZ-7	KR902735	Xinzhou spider virus 2 strain XZZZ-7 polyprotein gene, complete cds.	invertebrates	Shi et al, J. Virol., 2015, Shi et al, Nature, 2016	Flaviviridae	Flaviviridae	Flaviviridae	UTU IV.60
Group IV: (+)ssRNA viruses	Wuhan centipede virus strain WHWG-11	KR902737	Wuhan centipede virus strain WHWG-11 polyprotein gene, complete cds.	invertebrates	Shi et al, J. Virol., 2015, Shi et al, Nature, 2016	Flaviviridae	Flaviviridae	Flaviviridae	UTU IV.60
Group IV: (+)ssRNA viruses	Tacheng tick virus 8 strain TCP-2	KR902741	Tacheng tick virus 8 strain TCP-2 polyprotein gene, complete cds.	invertebrates	Shi et al, J. Virol., 2015, Shi et al, Nature, 2016	Flaviviridae	Flaviviridae	Flaviviridae	UTU IV.60
Group IV: (+)ssRNA viruses	Sanxia water strider virus 6 strain SYSZZ-2	KR902740	Sanxia water strider virus 6 strain SYSZZ-2 polyprotein gene, complete cds.	invertebrates	Shi et al, J. Virol., 2015, Shi et al, Nature, 2016	Flaviviridae	Flaviviridae	Flaviviridae	UTU IV.60
Group IV: (+)ssRNA viruses	Gamboa mosquito virus strain GW	KR902733	Gamboa mosquito virus strain GW polyprotein gene, complete cds.	invertebrates	Shi et al, J. Virol., 2015	Flaviviridae	Flaviviridae	Flaviviridae	UTU IV.60
Group IV: (+)ssRNA viruses	Xingshan cricket virus strain XSXS-2	KR902738	Xingshan cricket virus strain XSXS-2 polyprotein gene, complete cds.	invertebrates	Shi et al, J. Virol., 2015, Shi et al, Nature, 2016	Flaviviridae	Flaviviridae	Flaviviridae	UTU IV.60
Group IV: (+)ssRNA viruses	Shuangao lacewing virus 2 strain SCL	KR902734	Shuangao lacewing virus 2 strain SCL polyprotein gene, complete cds.	invertebrates	Shi et al, J. Virol., 2015, Shi et al, Nature, 2016	Flaviviridae	Flaviviridae	Flaviviridae	UTU IV.60
Group IV: (+)ssRNA viruses	Shayang fly virus 4 strain SYCY	KR902732	Shayang fly virus 4 strain SYCY polyprotein gene, complete cds.	invertebrates	Shi et al, J. Virol., 2015, Shi et al, Nature, 2016	Flaviviridae	Flaviviridae	Flaviviridae	UTU IV.60
Group IV: (+)ssRNA viruses	Hubei tombus-like virus 37	KX883222	Hubei tombus-like virus 37 strain WHBL72297 hypothetical protein gene, complete cds.	invertebrates	Shi et al, Nature, 2016	Tombus-Noda	Unclassified	Unclassified	UTU IV.61
Group IV: (+)ssRNA viruses	Porcine epidemic diarrhea virus (ref)	KX883635	Porcine epidemic diarrhea virus strain WHZHC72223 ORF1ab, S protein, ORF3 protein, envelope protein, M protein, and nucleoprotein genes, complete cds.	invertebrates	Shi et al, Nature, 2016	Nido	Coronaviridae	Coronaviridae	Coronaviridae
Group IV: (+)ssRNA viruses	Xinzhou toro-like virus	KX883638	Xinzhou toro-like virus strain XZSJSC65757 1ab, putative glycoprotein, and hypothetical protein genes, complete cds.	invertebrates	Shi et al, Nature, 2016	Nido	Coronaviridae	Coronaviridae	Coronaviridae
Group IV: (+)ssRNA viruses	Xinzhou nematode virus 6	KX883637	Xinzhou nematode virus 6 strain XZSJSC61041 1ab gene, partial cds; and S protein, hypothetical protein, M protein, hypothetical protein, haemagglutinin-neuraminidase, and hypothetical protein genes, complete cds.	invertebrates	Shi et al, Nature, 2016	Nido	Coronaviridae	Coronaviridae	Coronaviridae
Group IV: (+)ssRNA viruses	Beihai Nido-like virus 1	KX883629	Beihai Nido-like virus 1 strain BZL87871 hypothetical protein and putative structural polyprotein genes, complete cds.	invertebrates	Shi et al, Nature, 2016	Nido	Unclassified	Unclassified	UTU IV.62
Group IV: (+)ssRNA viruses	Beihai hermit crab virus 4	KX883627	Beihai hermit crab virus 4 strain BHJJX25971 1ab, putative glycoprotein 1, hypothetical protein, putative glycoprotein 2, and hypothetical protein genes, complete cds.	invertebrates	Shi et al, Nature, 2016	Nido	Unclassified	Unclassified	UTU IV.63
Group IV: (+)ssRNA viruses	Wenling nido-like virus 1	KX883636	Wenling nido-like virus 1 strain WLJQ99370 hypothetical protein, putative glycoprotein 1, and putative glycoprotein 2 genes, complete cds.	invertebrates	Shi et al, Nature, 2016	Nido	Unclassified	Unclassified	UTU IV.63
Group IV: (+)ssRNA viruses	Beihai Nido-like virus 2	KX883628	Beihai Nido-like virus 2 strain BHXun32263 1ab, putative glycoprotein 1, putative glycoprotein 2, and hypothetical protein genes, complete cds.	invertebrates	Shi et al, Nature, 2016	Nido	Unclassified	Unclassified	UTU IV.63
Group IV: (+)ssRNA viruses	Wuhan nido-like virus 1	KX883630	Wuhan nido-like virus 1 strain SCM49454 1ab, hypothetical protein, and putative structural polyprotein genes, complete cds.	invertebrates	Shi et al, Nature, 2016	Nido	Unclassified	Unclassified	UTU IV.64
Group IV: (+)ssRNA viruses	Wuhan insect virus 19	KX883634	Wuhan insect virus 19 strain WHCCII13334 1ab, hypothetical protein, and putative structural polyprotein genes, complete cds.	invertebrates	Shi et al, Nature, 2016	Nido	Unclassified	Unclassified	UTU IV.64
Group IV: (+)ssRNA viruses	Cactus virus X (ref)	KX883791	Cactus virus X strain SCM51431 ORF1, ORF2, ORF3, and ORF4 genes, complete cds.	invertebrates	Shi et al, Nature, 2016	Hepe-Virga	Alphaflexiviridae	Alphaflexiviridae	Alphaflexiviridae
Group IV: (+)ssRNA viruses	Hubei macula-like virus 3	KX883800, KX883799	Hubei macula-like virus 3 strain spider129741 hypothetical protein gene, partial cds; and hypothetical protein gene, complete cds., Hubei macula-like virus 3 strain spider128797 hypothetical protein gene, partial cds; and hypothetical protein gene, complete cds.	invertebrates	Shi et al, Nature, 2016	Hepe-Virga	Tymoviridae	Tymoviridae	Tymoviridae
Group IV: (+)ssRNA viruses	Hubei macula-like virus 2	KX883785	Hubei macula-like virus 2 strain QTM27299 hypothetical protein genes, complete cds.	invertebrates	Shi et al, Nature, 2016	Hepe-Virga	Tymoviridae	Tymoviridae	Tymoviridae
Group IV: (+)ssRNA viruses	Wenzhou hepe-like virus 1	KX883835	Wenzhou hepe-like virus 1 strain WZSLuoII97618 hypothetical protein genes, complete cds.	invertebrates	Shi et al, Nature, 2016	Hepe-Virga	Unclassified	Unclassified	UTU IV.65
Group IV: (+)ssRNA viruses	Wenzhou hepe-like virus 1	KX883834	Wenzhou hepe-like virus 1 strain WZSLuoI86079 RdRp, putative structural protein, and hypothetical protein genes, complete cds.	invertebrates	Shi et al, Nature, 2016	Hepe-Virga	Unclassified	Unclassified	UTU IV.65
Group IV: (+)ssRNA viruses	Beihai hepe-like virus 7	KX883743	Beihai hepe-like virus 7 strain BHBJDX18438 hypothetical protein genes, complete cds.	invertebrates	Shi et al, Nature, 2016	Hepe-Virga	Unclassified	Unclassified	UTU IV.65
Group IV: (+)ssRNA viruses	Beihai hepe-like virus 8	KX883759	Beihai hepe-like virus 8 strain BHZY60925 replicase, hypothetical protein, and putative structural protein genes, complete cds.	invertebrates	Shi et al, Nature, 2016	Hepe-Virga	Unclassified	Unclassified	UTU IV.65
Group IV: (+)ssRNA viruses	Beihai hepe-like virus 10	KX883757	Beihai hepe-like virus 10 strain BHZY60406 replicase, hypothetical protein, putative structural protein, and hypothetical protein genes, complete cds.	invertebrates	Shi et al, Nature, 2016	Hepe-Virga	Unclassified	Unclassified	UTU IV.65
Group IV: (+)ssRNA viruses	Beihai hepe-like virus 9	KX883769	Beihai hepe-like virus 9 strain HOU157038 hypothetical protein genes, complete cds.	invertebrates	Shi et al, Nature, 2016	Hepe-Virga	Unclassified	Unclassified	UTU IV.65
Group IV: (+)ssRNA viruses	Wenling crustacean virus 1	KX883826	Wenling crustacean virus 1 strain WLJQ101409 RdRp, hypothetical protein, and putative structural protein genes, complete cds.	invertebrates	Shi et al, Nature, 2016	Hepe-Virga	Unclassified	Unclassified	UTU IV.65
Group IV: (+)ssRNA viruses	Beihai sea slater virus 4	KX883746	Beihai sea slater virus 4 strain BHHZL10410 RdRp, hypothetical protein, putative structural protein, and hypothetical protein genes, complete cds.	invertebrates	Shi et al, Nature, 2016	Hepe-Virga	Unclassified	Unclassified	UTU IV.65
Group IV: (+)ssRNA viruses	Beihai hepe-like virus 2	KX883745	Beihai hepe-like virus 2 strain BHHZL10373 RdRp gene, complete cds.	invertebrates	Shi et al, Nature, 2016	Hepe-Virga	Unclassified	Unclassified	UTU IV.65
Group IV: (+)ssRNA viruses	Wuhan arthropod virus 1	KX883810	Wuhan arthropod virus 1 strain WHCC81862 hypothetical protein genes, complete cds.	invertebrates	Shi et al, Nature, 2016	Hepe-Virga	Unclassified	Unclassified	UTU IV.65
Group IV: (+)ssRNA viruses	Wenling hepe-like virus 4	KX883829	Wenling hepe-like virus 4 strain WLJQ102701 RdRp, hypothetical protein, putative structural protein, and hypothetical protein genes, complete cds.	invertebrates	Shi et al, Nature, 2016	Hepe-Virga	Unclassified	Unclassified	UTU IV.65
Group IV: (+)ssRNA viruses	Wenling hepe-like virus 1	KX883830	Wenling hepe-like virus 1 strain WLJQ103981 replicase, hypothetical protein, putative structural protein, and hypothetical protein genes, complete cds.	invertebrates	Shi et al, Nature, 2016	Hepe-Virga	Unclassified	Unclassified	UTU IV.65
Group IV: (+)ssRNA viruses	Shahe hepe-like virus 2	KX883797	Shahe hepe-like virus 2 strain SHWC13612 hypothetical protein genes, complete cds.	invertebrates	Shi et al, Nature, 2016	Hepe-Virga	Unclassified	Unclassified	UTU IV.65
Group IV: (+)ssRNA viruses	Shahe hepe-like virus 1	KX883796	Shahe hepe-like virus 1 strain SHWC13572 replicase, hypothetical protein, putative structural protein, and hypothetical protein genes, complete cds.	invertebrates	Shi et al, Nature, 2016	Hepe-Virga	Unclassified	Unclassified	UTU IV.65
Group IV: (+)ssRNA viruses	Beihai tiger crab virus 1	KX883770	Beihai tiger crab virus 1 strain HWRTX14333 replicase, hypothetical protein, putative structural protein, and hypothetical protein genes, complete cds.	invertebrates	Shi et al, Nature, 2016	Hepe-Virga	Unclassified	Unclassified	UTU IV.65
Group IV: (+)ssRNA viruses	Beihai mantis shrimp virus 1	KX883751	Beihai mantis shrimp virus 1 strain BHXG26050 hypothetical protein genes, complete cds.	invertebrates	Shi et al, Nature, 2016	Hepe-Virga	Unclassified	Unclassified	UTU IV.65
Group IV: (+)ssRNA viruses	Wenzhou shrimp virus 3	KX883794	Wenzhou shrimp virus 3 strain shrimp12824 replicase, hypothetical protein, putative structural protein, and hypothetical protein genes, complete cds.	invertebrates	Shi et al, Nature, 2016	Hepe-Virga	Unclassified	Unclassified	UTU IV.65
Group IV: (+)ssRNA viruses	Beihai hepe-like virus 1	KX883755	Beihai hepe-like virus 1 strain BHZY58590 hypothetical protein gene, partial cds.	invertebrates	Shi et al, Nature, 2016	Hepe-Virga	Unclassified	Unclassified	UTU IV.65
Group IV: (+)ssRNA viruses	Beihai hepe-like virus 4	KX883756	Beihai hepe-like virus 4 strain BHZY60303 hypothetical protein genes, complete cds.	invertebrates	Shi et al, Nature, 2016	Hepe-Virga	Unclassified	Unclassified	UTU IV.65
Group IV: (+)ssRNA viruses	Beihai hepe-like virus 4	KX883758	Beihai hepe-like virus 4 strain BHZY60842 replicase and hypothetical protein genes, complete cds.	invertebrates	Shi et al, Nature, 2016	Hepe-Virga	Unclassified	Unclassified	UTU IV.65
Group IV: (+)ssRNA viruses	Beihai hepe-like virus 4	KX883839	Beihai hepe-like virus 4 strain YYSZX17852 hypothetical protein genes, complete cds.	invertebrates	Shi et al, Nature, 2016	Hepe-Virga	Unclassified	Unclassified	UTU IV.65
Group IV: (+)ssRNA viruses	Wenling hepe-like virus 3	KX883828	Wenling hepe-like virus 3 strain WLJQ102665 replicase and hypothetical protein genes, complete cds.	invertebrates	Shi et al, Nature, 2016	Hepe-Virga	Unclassified	Unclassified	UTU IV.65
Group IV: (+)ssRNA viruses	Wenling hepe-like virus 2	KX883831	Wenling hepe-like virus 2 strain WLJQ99021 replicase, putative glycoprotein, and hypothetical protein genes, complete cds.	invertebrates	Shi et al, Nature, 2016	Hepe-Virga	Unclassified	Unclassified	UTU IV.65
Group IV: (+)ssRNA viruses	Beihai mantis shrimp virus 2	KX883752	Beihai mantis shrimp virus 2 strain BHXG46195 replicase and hypothetical protein genes, complete cds.	invertebrates	Shi et al, Nature, 2016	Hepe-Virga	Unclassified	Unclassified	UTU IV.65
Group IV: (+)ssRNA viruses	Shuangao alphatetra-like virus 1	KX883771	Shuangao alphatetra-like virus 1 strain insectZJ93971 replicase, putative structural protein, and hypothetical protein genes, complete cds.	invertebrates	Shi et al, Nature, 2016	Hepe-Virga	Unclassified	Unclassified	UTU IV.66
Group IV: (+)ssRNA viruses	Wenzhou hepe-like virus 2	KX883832	Wenzhou hepe-like virus 2 strain WZFSL85851 replicase and putative structural protein genes, complete cds.	invertebrates	Shi et al, Nature, 2016	Hepe-Virga	Unclassified	Unclassified	UTU IV.67
Group IV: (+)ssRNA viruses	Hubei hepe-like virus 1	KX883809	Hubei hepe-like virus 1 strain WHCC116187 replicase and hypothetical protein genes, complete cds.	invertebrates	Shi et al, Nature, 2016	Hepe-Virga	Unclassified	Unclassified	UTU IV.68
Group IV: (+)ssRNA viruses	Hubei hepe-like virus 3	KX883823	Hubei hepe-like virus 3 strain WHYY20710 replicase, putative capsid protein, and hypothetical protein genes, complete cds.	invertebrates	Shi et al, Nature, 2016	Hepe-Virga	Hepeviridae	Unclassified	UTU IV.69
Group IV: (+)ssRNA viruses	Shahe endorna-like virus 1	KX883795	Shahe endorna-like virus 1 strain SHWC0209c12790 hypothetical protein gene, complete cds.	invertebrates	Shi et al, Nature, 2016	Hepe-Virga	Endornaviridae	Unclassified	UTU IV.70
Group IV: (+)ssRNA viruses	Hubei endorna-like virus 1	KX883776	Hubei endorna-like virus 1 strain QCM148882 hypothetical protein gene, complete cds.	invertebrates	Shi et al, Nature, 2016	Hepe-Virga	Endornaviridae	Unclassified	UTU IV.70
Group IV: (+)ssRNA viruses	Wuchan romanomermis nematode virus 1	KX883806	Wuchan romanomermis nematode virus 1 strain WCLSXC58279 hypothetical protein gene, complete cds.	invertebrates	Shi et al, Nature, 2016	Hepe-Virga	Endornaviridae	Unclassified	UTU IV.71
Group IV: (+)ssRNA viruses	Beihai barnacle virus 3	KX883749	Beihai barnacle virus 3 strain BHTH16145 replicase and hypothetical protein genes, complete cds.	invertebrates	Shi et al, Nature, 2016	Hepe-Virga	Unclassified	Unclassified	UTU IV.72
Group IV: (+)ssRNA viruses	Beihai hepe-like virus 11	KX883748	Beihai hepe-like virus 11 strain BHTH16134 hypothetical protein gene, partial cds.	invertebrates	Shi et al, Nature, 2016	Hepe-Virga	Unclassified	Unclassified	UTU IV.72
Group IV: (+)ssRNA viruses	Changjiang hepe-like virus 1	KX883762	Changjiang hepe-like virus 1 strain CJLX30636 replicase and hypothetical protein genes, complete cds.	invertebrates	Shi et al, Nature, 2016	Hepe-Virga	Unclassified	Unclassified	UTU IV.72
Group IV: (+)ssRNA viruses	Wenling toga-like virus	KX883827	Wenling toga-like virus strain WLJQ101932 hypothetical protein genes, complete cds.	invertebrates	Shi et al, Nature, 2016	Hepe-Virga	Unclassified	Unclassified	UTU IV.73
Group IV: (+)ssRNA viruses	Cucumber mosaic virus (ref)	KX883763, KX883764, KX883765	Cucumber mosaic virus RNA1 strain fly60335 protein 1a gene, complete cds., Cucumber mosaic virus RNA2 strain fly60335 protein 2a and protein 2b genes, complete cds., Cucumber mosaic virus RNA3 strain fly60335 protein 3 and coat protein genes, complete cds.	invertebrates	Shi et al, Nature, 2016	Hepe-Virga	Bromoviridae	Bromoviridae	Bromoviridae
Group IV: (+)ssRNA viruses	Cucumber mosaic virus (ref)	KX883818, KX883817, KX883819	Cucumber mosaic virus strain WHWN52449 helicase gene, complete cds., Cucumber mosaic virus strain WHWN52449 RNA-dependent RNA polymerase and RNA silencing suppressor genes, complete cds., Cucumber mosaic virus strain WHWN52449 movement protein and coat protein genes, complete cds.	invertebrates	Shi et al, Nature, 2016	Hepe-Virga	Bromoviridae	Bromoviridae	Bromoviridae
Group IV: (+)ssRNA viruses	Hubei virga-like virus 23	KX883774	Hubei virga-like virus 23 strain mosHB236486 RdRp, hypothetical protein, putative glycoprotein, and hypothetical protein genes, complete cds.	invertebrates	Shi et al, Nature, 2016	Hepe-Virga	Virgaviridae	Virgaviridae	UTU IV.74
Group IV: (+)ssRNA viruses	Hubei virga-like virus 2	KX883772	Hubei virga-like virus 2 strain mosHB235832 RdRp and putative coat protein genes, complete cds.	invertebrates	Shi et al, Nature, 2016	Hepe-Virga	Virgaviridae	Virgaviridae	UTU IV.75
Group IV: (+)ssRNA viruses	Hubei virga-like virus 2	KX883780	Hubei virga-like virus 2 strain QTM25157 hypothetical protein genes, complete cds.	invertebrates	Shi et al, Nature, 2016	Hepe-Virga	Virgaviridae	Virgaviridae	UTU IV.75
Group IV: (+)ssRNA viruses	Hubei virga-like virus 1	KX883773	Hubei virga-like virus 1 strain mosHB236471 hypothetical protein genes, complete cds.	invertebrates	Shi et al, Nature, 2016	Hepe-Virga	Virgaviridae	Virgaviridae	UTU IV.75
Group IV: (+)ssRNA viruses	Wuhan house centipede virus 1	KX883798	Wuhan house centipede virus 1 strain spider119908 hypothetical protein genes, complete cds.	invertebrates	Shi et al, Nature, 2016	Hepe-Virga	Virgaviridae	Virgaviridae	UTU IV.76
Group IV: (+)ssRNA viruses	Wuhan house centipede virus 1	KX883740	Wuhan house centipede virus 1 strain arthropodmix13957 hypothetical protein 1, hypothetical protein 2, hypothetical protein 3, and hypothetical protein 4 genes, complete cds.	invertebrates	Shi et al, Nature, 2016	Hepe-Virga	Virgaviridae	Virgaviridae	UTU IV.76
Group IV: (+)ssRNA viruses	Wuhan house centipede virus 1	KX883813	Wuhan house centipede virus 1 strain WHCCII11885 hypothetical protein genes, complete cds.	invertebrates	Shi et al, Nature, 2016	Hepe-Virga	Virgaviridae	Virgaviridae	UTU IV.76
Group IV: (+)ssRNA viruses	Wuhan house centipede virus 1	KX883822	Wuhan house centipede virus 1 strain WHYY23932 RdRp and hypothetical protein genes, complete cds.	invertebrates	Shi et al, Nature, 2016	Hepe-Virga	Virgaviridae	Virgaviridae	UTU IV.76
Group IV: (+)ssRNA viruses	Wuhan insect virus 8	KX883812	Wuhan insect virus 8 strain WHCCII10272 hypothetical protein genes, complete cds.	invertebrates	Shi et al, Nature, 2016	Hepe-Virga	Virgaviridae	Virgaviridae	UTU IV.76
Group IV: (+)ssRNA viruses	Hubei virga-like virus 4	KX883814	Hubei virga-like virus 4 strain WHCCII12598 hypothetical protein gene, complete cds; and hypothetical protein gene, partial cds.	invertebrates	Shi et al, Nature, 2016	Hepe-Virga	Virgaviridae	Virgaviridae	UTU IV.76
Group IV: (+)ssRNA viruses	Beihai barnacle virus 2	KX883747	Beihai barnacle virus 2 strain BHTH16123 RdRp and hypothetical protein genes, complete cds.	invertebrates	Shi et al, Nature, 2016	Hepe-Virga	Virgaviridae	Virgaviridae	UTU IV.76
Group IV: (+)ssRNA viruses	Hubei negev-like virus 2	KX883760	Hubei negev-like virus 2 strain CC64601 hypothetical protein gene, partial cds.	invertebrates	Shi et al, Nature, 2016	Hepe-Virga	Virgaviridae	Virgaviridae	UTU IV.76
Group IV: (+)ssRNA viruses	Hubei virga-like virus 8	KX883807	Hubei virga-like viurs 8 strain WGML111093 RdRp and hypothetical protein genes, complete cds; and hypothetical protein gene, partial cds.	invertebrates	Shi et al, Nature, 2016	Hepe-Virga	Virgaviridae	Virgaviridae	UTU IV.77
Group IV: (+)ssRNA viruses	Hubei virga-like virus 12	KX883787	Hubei virga-like virus 12 strain SCM49209 hypothetical protein genes, complete cds.	invertebrates	Shi et al, Nature, 2016	Hepe-Virga	Endornaviridae	Virgaviridae	UTU IV.78
Group IV: (+)ssRNA viruses	Hubei virga-like virus 21	KX883775	Hubei virga-like virus 21 strain mosHB236537 hypothetical protein genes, complete cds.	invertebrates	Shi et al, Nature, 2016	Hepe-Virga	Virgaviridae	Virgaviridae	UTU IV.79
Group IV: (+)ssRNA viruses	Hubei virga-like virus 9	KX883792	Hubei virga-like virus 9 strain SCM51642 RdRp, hypothetical protein, putative capsid protein, and hypothetical protein genes, complete cds.	invertebrates	Shi et al, Nature, 2016	Hepe-Virga	Virgaviridae	Virgaviridae	UTU IV.80
Group IV: (+)ssRNA viruses	Hubei virga-like virus 10	KX883824	Hubei virga-like virus 10 strain WHYY22294 hypothetical protein gene, complete cds; and hypothetical protein gene, partial cds.	invertebrates	Shi et al, Nature, 2016	Hepe-Virga	Virgaviridae	Virgaviridae	UTU IV.80
Group IV: (+)ssRNA viruses	Beihai anemone virus 1	KX883744	Beihai anemone virus 1 strain BHHK129576 hypothetical protein genes, complete cds.	invertebrates	Shi et al, Nature, 2016	Hepe-Virga	Virgaviridae	Virgaviridae	UTU IV.81
Group IV: (+)ssRNA viruses	Sanxia atyid shrimp virus 1	KX883804	Sanxia atyid shrimp virus 1 strain SXXX35475 RdRp and hypothetical protein genes, complete cds.	invertebrates	Shi et al, Nature, 2016	Hepe-Virga	Virgaviridae	Virgaviridae	UTU IV.81
Group IV: (+)ssRNA viruses	Wuhan insect virus 9	KX883782, KX883781	Hubei Wuhan insect virus 9 strain QTM27230 hypothetical protein genes, complete cds., Hubei Wuhan insect virus 9 strain QTM27230 hypothetical protein genes, complete cds.	invertebrates	Shi et al, Nature, 2016	Hepe-Virga	Virgaviridae	Virgaviridae	UTU IV.82
Group IV: (+)ssRNA viruses	Wuhan insect virus 9	KX883816	Wuhan insect virus 9 strain WHCCII13328 RdRp and hypothetical protein genes, complete cds.	invertebrates	Shi et al, Nature, 2016	Hepe-Virga	Virgaviridae	Virgaviridae	UTU IV.82
Group IV: (+)ssRNA viruses	Hubei virga-like virus 18	KX883767	Hubei virga-like virus 18 strain fly97447 RdRp and hypothetical protein genes, complete cds.	invertebrates	Shi et al, Nature, 2016	Hepe-Virga	Virgaviridae	Virgaviridae	UTU IV.83
Group IV: (+)ssRNA viruses	Muthill virus (ref)	KX883790	Muthill virus strain SCM51092 hypothetical protein gene, complete cds; and hypothetical protein gene, partial cds.	invertebrates	Shi et al, Nature, 2016	Hepe-Virga	Virgaviridae	Virgaviridae	UTU IV.83
Group IV: (+)ssRNA viruses	Hubei virga-like virus 14	KX883802	Hubei virga-like virus 14 strain spider133314 hypothetical protein gene, partial cds.	invertebrates	Shi et al, Nature, 2016	Hepe-Virga	Virgaviridae	Virgaviridae	UTU IV.84
Group IV: (+)ssRNA viruses	Hubei virga-like virus 17	KX883779	Hubei virga-like virus 17 strain QTM23703 RdRp and hypothetical protein genes, complete cds.	invertebrates	Shi et al, Nature, 2016	Hepe-Virga	Virgaviridae	Virgaviridae	UTU IV.85
Group IV: (+)ssRNA viruses	Hubei virga-like virus 15	KX883778	Hubei virga-like virus 15 strain QCM619087 RdRp and hypothetical protein genes, complete cds.	invertebrates	Shi et al, Nature, 2016	Hepe-Virga	Virgaviridae	Virgaviridae	UTU IV.86
Group IV: (+)ssRNA viruses	Xingshan nematode virus 1	KX883837	Xingshan nematode virus 1 strain XSNXC21749 hypothetical protein genes, complete cds.	invertebrates	Shi et al, Nature, 2016	Hepe-Virga	Virgaviridae	Virgaviridae	UTU IV.87
Group IV: (+)ssRNA viruses	Xingshan nematode virus 2	KX883836	Xingshan nematode virus 2 strain XSNXC13152 RdRp and hypothetical protein genes, complete cds.	invertebrates	Shi et al, Nature, 2016	Hepe-Virga	Virgaviridae	Virgaviridae	UTU IV.87
Group IV: (+)ssRNA viruses	Shayang virga-like virus 1	KX883768	Shayang virga-like virus 1 strain HC20676 hypothetical protein gene, complete cds.	invertebrates	Shi et al, Nature, 2016	Hepe-Virga	Virgaviridae	Virgaviridae	UTU IV.87
Group IV: (+)ssRNA viruses	Shayang virga-like virus 1	KX883805	Shayang virga-like virus 1 strain SYJFC48301 RdRp and hypothetical protein genes, complete cds.	invertebrates	Shi et al, Nature, 2016	Hepe-Virga	Virgaviridae	Virgaviridae	UTU IV.87
Group IV: (+)ssRNA viruses	Xinzhou nematode virus 1	KX883838	Xinzhou nematode virus 1 strain XZSJSC65770 hypothetical protein genes, complete cds.	invertebrates	Shi et al, Nature, 2016	Hepe-Virga	Virgaviridae	Virgaviridae	UTU IV.87
Group IV: (+)ssRNA viruses	Beihai charybdis crab virus 1	KX883753	Beihai charybdis crab virus 1 strain BHXun33339 RdRp and putative capsid protein genes, complete cds.	invertebrates	Shi et al, Nature, 2016	Hepe-Virga	Virgaviridae	Virgaviridae	Virgaviridae
Group IV: (+)ssRNA viruses	Cucumber green mottle mosaic virus (ref)	KX883761	Cucumber green mottle mosaic virus strain CJLX28437 replicase, movement protein, and capsid genes, complete cds.	invertebrates	Shi et al, Nature, 2016	Hepe-Virga	Virgaviridae	Virgaviridae	Virgaviridae
Group IV: (+)ssRNA viruses	Cucumber green mottle mosaic virus (ref)	KX883833	Cucumber green mottle mosaic virus strain WZFSL84053 hypothetical protein genes, complete cds.	invertebrates	Shi et al, Nature, 2016	Hepe-Virga	Virgaviridae	Virgaviridae	Virgaviridae
Group IV: (+)ssRNA viruses	Cucumber green mottle mosaic virus (ref)	KX883754	Cucumber green mottle mosaic virus strain BHZC36029 replicase, movement protein, and coat protein genes, complete cds.	invertebrates	Shi et al, Nature, 2016	Hepe-Virga	Virgaviridae	Virgaviridae	Virgaviridae
Group IV: (+)ssRNA viruses	Cucumber green mottle mosaic virus (ref)	KX883788	Cucumber green mottle mosaic virus strain SCM50440 replicase, movement protein, and coat protein genes, complete cds.	invertebrates	Shi et al, Nature, 2016	Hepe-Virga	Virgaviridae	Virgaviridae	Virgaviridae
Group IV: (+)ssRNA viruses	Cucumber green mottle mosaic virus (ref)	KX883801	Cucumber green mottle mosaic virus strain spider132626 replicase, movement protein, and coat protein genes, complete cds.	invertebrates	Shi et al, Nature, 2016	Hepe-Virga	Virgaviridae	Virgaviridae	Virgaviridae
Group IV: (+)ssRNA viruses	Pepper mild mottle virus (ref)	KX883825	Pepper mild mottle virus strain WHZM9517 183 kDa protein and hypothetical protein genes, complete cds.	invertebrates	Shi et al, Nature, 2016	Hepe-Virga	Virgaviridae	Virgaviridae	Virgaviridae
Group IV: (+)ssRNA viruses	Pepper mild mottle virus (ref)	KX883742	Pepper mild mottle virus replicase gene, partial cds; and movement protein and coat protein genes, complete cds.	invertebrates	Shi et al, Nature, 2016	Hepe-Virga	Virgaviridae	Virgaviridae	Virgaviridae
Group IV: (+)ssRNA viruses	Hubei virga-like virus 7	KX883783	Hubei virga-like virus 7 strain QTM27262 hypothetical protein genes, complete cds.	invertebrates	Shi et al, Nature, 2016	Hepe-Virga	Unclassified	Virgaviridae	UTU IV.88
Group IV: (+)ssRNA viruses	Wuhan heteroptera virus 1	KX883821	Wuhan heteroptera virus 1 strain WHYCM964 RdRp and hypothetical protein genes, complete cds.	invertebrates	Shi et al, Nature, 2016	Hepe-Virga	Endornaviridae	Unclassified	UTU IV.89
Group IV: (+)ssRNA viruses	Wuhan heteroptera virus 1	KX883741	Wuhan heteroptera virus 1 strain arthropodmix8462 RdRp and hypothetical protein genes, complete cds.	invertebrates	Shi et al, Nature, 2016	Hepe-Virga	Endornaviridae	Unclassified	UTU IV.89
Group IV: (+)ssRNA viruses	Hubei virga-like virus 16	KX883739	Hubei virga-like virus 16 strain arthropodmix13816 hypothetical protein, RdRp, and hypothetical protein genes, complete cds.	invertebrates	Shi et al, Nature, 2016	Hepe-Virga	Virgaviridae	Virgaviridae	UTU IV.90
Group IV: (+)ssRNA viruses	Beihai weivirus-like virus 21	KX884017	Beihai weivirus-like virus 21 strain BHZY60867 RNA-dependent RNA polymerase and hypothetical protein genes, complete cds.	invertebrates	Shi et al, Nature, 2016	New-Weivirus	Unclassified	Unclassified	UTU IV.91
Group IV: (+)ssRNA viruses	Beihai weivirus-like virus 20	KX884025	Beihai weivirus-like virus 20 strain BWBFG40173 RNA-dependent RNA polymerase and hypothetical protein genes, complete cds.	invertebrates	Shi et al, Nature, 2016	New-Weivirus	Unclassified	Unclassified	UTU IV.91
Group IV: (+)ssRNA viruses	Beihai weivirus-like virus 17	KX884008	Beihai weivirus-like virus 17 strain BHZC37426 RNA-dependent RNA polymerase, hypothetical protein, and putative capsid protein genes, complete cds.	invertebrates	Shi et al, Nature, 2016	New-Weivirus	Unclassified	Unclassified	UTU IV.91
Group IV: (+)ssRNA viruses	Beihai weivirus-like virus 19	KX884015	Beihai weivirus-like virus 19 strain BHZY59816 RNA-dependent RNA polymerase gene, complete cds; and hypothetical protein gene, partial cds.	invertebrates	Shi et al, Nature, 2016	New-Weivirus	Unclassified	Unclassified	UTU IV.91
Group IV: (+)ssRNA viruses	Beihai weivirus-like virus 18	KX884016	Beihai weivirus-like virus 18 strain BHZY59250 RNA-dependent RNA polymerase gene, complete cds.	invertebrates	Shi et al, Nature, 2016	New-Weivirus	Unclassified	Unclassified	UTU IV.91
Group IV: (+)ssRNA viruses	Beihai weivirus-like virus 15	KX884021	Beihai weivirus-like virus 15 strain BWBFG27289 hypothetical protein 1, RNA-dependent RNA polymerase, and hypothetical protein 2 genes, complete cds.	invertebrates	Shi et al, Nature, 2016	New-Weivirus	Unclassified	Unclassified	UTU IV.92
Group IV: (+)ssRNA viruses	Beihai weivirus-like virus 12	KX884023	Beihai weivirus-like virus 12 strain BWBFG40815 RNA-dependent RNA polymerase and hypothetical protein genes, complete cds.	invertebrates	Shi et al, Nature, 2016	New-Weivirus	Unclassified	Unclassified	UTU IV.93
Group IV: (+)ssRNA viruses	Beihai weivirus-like virus 13	KX884019	Beihai weivirus-like virus 13 strain BHZY60103 RNA-dependent RNA polymerase, hypothetical protein 1, and hypothetical protein 2 genes, complete cds.	invertebrates	Shi et al, Nature, 2016	New-Weivirus	Unclassified	Unclassified	UTU IV.93
Group IV: (+)ssRNA viruses	Beihai weivirus-like virus 14	KX884018	Beihai weivirus-like virus 21 strain BHZY60786 RNA-dependent RNA polymerase and hypothetical protein genes, complete cds.	invertebrates	Shi et al, Nature, 2016	New-Weivirus	Unclassified	Unclassified	UTU IV.93
Group IV: (+)ssRNA viruses	Beihai weivirus-like virus 16	KX884011	Beihai weivirus-like virus 16 strain BHZY60618 RNA-dependent RNA polymerase and hypothetical protein genes, complete cds.	invertebrates	Shi et al, Nature, 2016	New-Weivirus	Unclassified	Unclassified	UTU IV.93
Group IV: (+)ssRNA viruses	Beihai weivirus-like virus 11	KX884024	Beihai weivirus-like virus 11 strain BWBFG40530 RNA-dependent RNA polymerase and hypothetical protein genes, complete cds.	invertebrates	Shi et al, Nature, 2016	New-Weivirus	Unclassified	Unclassified	UTU IV.93
Group IV: (+)ssRNA viruses	Beihai weivirus-like virus 10	KX884013	Beihai weivirus-like virus 10 strain BHZY59101 RNA-dependent RNA polymerase gene, complete cds; and hypothetical protein gene, partial cds.	invertebrates	Shi et al, Nature, 2016	New-Weivirus	Unclassified	Unclassified	UTU IV.93
Group IV: (+)ssRNA viruses	Beihai weivirus-like virus 9	KX884026	Beihai weivirus-like virus 9 strain BWBFG39428 RNA-dependent RNA polymerase and hypothetical protein genes, complete cds.	invertebrates	Shi et al, Nature, 2016	New-Weivirus	Unclassified	Unclassified	UTU IV.93
Group IV: (+)ssRNA viruses	Beihai weivirus-like virus 8	KX884007	Beihai weivirus-like virus 8 strain BHZC36478 RNA-dependent RNA polymerase and hypothetical protein genes, complete cds.	invertebrates	Shi et al, Nature, 2016	New-Weivirus	Unclassified	Unclassified	UTU IV.93
Group IV: (+)ssRNA viruses	Beihai weivirus-like virus 1	KX884020	Beihai weivirus-like virus 1 strain BWBFG40821 RNA-dependent RNA polymerase and hypothetical protein genes, complete cds.	invertebrates	Shi et al, Nature, 2016	New-Weivirus	Unclassified	Unclassified	UTU IV.93
Group IV: (+)ssRNA viruses	Wenzhou weivirus-like virus 1	KX884006	Wenzhou weivirus-like virus 1 strain beimix75799 RNA-dependent RNA polymerase and hypothetical protein genes, complete cds.	invertebrates	Shi et al, Nature, 2016	New-Weivirus	Unclassified	Unclassified	UTU IV.93
Group IV: (+)ssRNA viruses	Beihai weivirus-like virus 2	KX884009	Beihai weivirus-like virus 2 strain BHZC36779 hypothetical protein, RNA-dependent RNA polymerase, and putative capsid protein genes, complete cds.	invertebrates	Shi et al, Nature, 2016	New-Weivirus	Unclassified	Unclassified	UTU IV.93
Group IV: (+)ssRNA viruses	Beihai weivirus-like virus 4	KX884022	Beihai weivirus-like virus 4 strain BWBFG40762 RNA-dependent RNA polymerase and hypothetical protein genes, complete cds.	invertebrates	Shi et al, Nature, 2016	New-Weivirus	Unclassified	Unclassified	UTU IV.93
Group IV: (+)ssRNA viruses	Beihai weivirus-like virus 5	KX884012	Beihai weivirus-like virus 5 strain BHZY60693 RNA-dependent RNA polymerase and hypothetical protein genes, complete cds.	invertebrates	Shi et al, Nature, 2016	New-Weivirus	Unclassified	Unclassified	UTU IV.93
Group IV: (+)ssRNA viruses	Beihai weivirus-like virus 3	KX884010	Beihai weivirus-like virus 3 strain BHZY60776 RNA-dependent RNA polymerase and hypothetical protein genes, complete cds.	invertebrates	Shi et al, Nature, 2016	New-Weivirus	Unclassified	Unclassified	UTU IV.93
Group IV: (+)ssRNA viruses	Beihai weivirus-like virus 7	KX884014	Beihai weivirus-like virus 7 strain BHZY60887 RNA-dependent RNA polymerase and hypothetical protein genes, complete cds.	invertebrates	Shi et al, Nature, 2016	New-Weivirus	Unclassified	Unclassified	UTU IV.93
Group IV: (+)ssRNA viruses	Changjiang zhaovirus-like virus 1	KX884041	Changjiang zhaovirus-like virus 1 strain CJLX30599 polyprotein gene, complete cds.	invertebrates	Shi et al, Nature, 2016	New-Zhaovirus	Unclassified	Unclassified	UTU IV.94
Group IV: (+)ssRNA viruses	Hubei zhaovirus-like virus 1 (Ciliate coding)	KX884042	Hubei zhaovirus-like virus 1 strain WHBL52766 RNA-dependent RNA polymerase and putative capsid protein genes, complete cds.	invertebrates	Shi et al, Nature, 2016	New-Zhaovirus	Unclassified	Unclassified	UTU IV.95
Group IV: (+)ssRNA viruses	Beihai zhaovirus-like virus 1	KX884038	Beihai zhaovirus-like virus 1 strain BHZY59866 polyprotein gene, complete cds.	invertebrates	Shi et al, Nature, 2016	New-Zhaovirus	Unclassified	Unclassified	UTU IV.96
Group IV: (+)ssRNA viruses	Beihai zhaovirus-like virus 3	KX884039	Beihai zhaovirus-like virus 3 strain BHZY60564 polyprotein gene, complete cds.	invertebrates	Shi et al, Nature, 2016	New-Zhaovirus	Unclassified	Unclassified	UTU IV.97
Group IV: (+)ssRNA viruses	Wenling zhaovirus-like virus 1 (Ciliate coding)	KX884044	Wenling zhaovirus-like virus 1 strain WLJQ103300 RNA-dependent RNA polymerase and hypothetical protein genes, complete cds.	invertebrates	Shi et al, Nature, 2016	New-Zhaovirus	Unclassified	Unclassified	UTU IV.98
Group IV: (+)ssRNA viruses	Beihai zhaovirus-like virus 4	KX884040	Beihai zhaovirus-like virus 4 strain BHZY60633 polyprotein gene, complete cds.	invertebrates	Shi et al, Nature, 2016	New-Zhaovirus	Unclassified	Unclassified	UTU IV.99
Group IV: (+)ssRNA viruses	Beihai zhaovirus-like virus 5 (ciliate coding)	KX884036	Beihai zhaovirus-like virus 5 strain BHNXC41311 RNA-dependent RNA polymerase gene, complete cds.	invertebrates	Shi et al, Nature, 2016	New-Zhaovirus	Unclassified	Unclassified	UTU IV.100
Group IV: (+)ssRNA viruses	Beihai sphaeromadae virus 4	KX883437	Beihai sphaeromadae virus 4 strain BHTSS17969 RdRp and putative capsid protein genes, complete cds.	invertebrates	Shi et al, Nature, 2016	Permutotetra	Unclassified	Unclassified	UTU IV.101
Group V: (-)ssRNA viruses	Hubei dimarhabdovirus virus 2	KX884426	Hubei dimarhabdovirus virus 2 strain QTM26629 putative nucleoprotein, hypothetical protein 2, hypothetical protein 3, putative glycoprotein, and RNA-dependent RNA polymerase genes, complete cds.	invertebrates	Shi et al, Nature, 2016	Mono-Chu	Rhabdoviridae	Rhabdoviridae	Rhabdoviridae
Group V: (-)ssRNA viruses	Wuhan House Fly Virus 1	KX884432	Wuhan House Fly Virus 1 strain SCM39215 putative nucleoprotein, hypothetical protein, putative X protein, putative matrix protein, putative glycoprotein, and RNA-dependent RNA polymerase genes, complete cds.	invertebrates	Shi et al, Nature, 2016	Mono-Chu	Rhabdoviridae	Rhabdoviridae	Rhabdoviridae
Group V: (-)ssRNA viruses	Hubei diptera virus 10	KX884433	Hubei diptera virus 10 strain SCM43656 putative nucleoprotein, hypothetical protein, putative X protein, putative matrix protein, putative glycoprotein, and RNA-dependent RNA polymerase genes, complete cds.	invertebrates	Shi et al, Nature, 2016	Mono-Chu	Rhabdoviridae	Rhabdoviridae	Rhabdoviridae
Group V: (-)ssRNA viruses	Hubei diptera virus 9	KX884429	Hubei diptera virus 9 strain SCM172232 putative nucleoprotein, hypothetical protein 2, putative X protein, putative matrix protein, putative glycoprotein, and RNA-dependent RNA polymerase genes, complete cds.	invertebrates	Shi et al, Nature, 2016	Mono-Chu	Rhabdoviridae	Rhabdoviridae	Rhabdoviridae
Group V: (-)ssRNA viruses	Hubei dimarhabdovirus virus 1	KX884431	Hubei dimarhabdovirus virus 1 strain SCM51525 putative nucleoprotein, hypothetical protein, putative matrix protein, putative glycoprotein, and RNA-dependent RNA polymerase genes, complete cds.	invertebrates	Shi et al, Nature, 2016	Mono-Chu	Rhabdoviridae	Rhabdoviridae	Rhabdoviridae
Group V: (-)ssRNA viruses	Wuhan Louse Fly Virus 9 (ref)	KM817656	Wuhan Louse Fly Virus 9 strain BFJSC-7 nucleocapsid (N), putative phosphoprotein (ORF2), matrix protein (M), glycoprotein (G), and RNA-dependent RNA polymerase (L) genes, complete cds.	invertebrates	Shi et al, Nature, 2016	Mono-Chu	Rhabdoviridae	Rhabdoviridae	Rhabdoviridae
Group V: (-)ssRNA viruses	Wuhan pillworm virus 2	KX884445	Wuhan pillworm virus 2 strain WHSFII14871 putative nucleoprotein, hypothetical protein, putative matrix protein, putative glycoprotein 1, RNA-dependent RNA polymerase, and putative glycoprotein 2 genes, complete cds.	invertebrates	Shi et al, Nature, 2016	Mono-Chu	Rhabdoviridae	Rhabdoviridae	Rhabdoviridae
Group V: (-)ssRNA viruses	Wuhan pillworm virus 2	KX884442	Wuhan pillworm virus 2 strain WGML144272 putative nucleoprotein, hypothetical protein, putative matrix protein, putative glycoprotein 1, RNA-dependent RNA polymerase, and putative glycoprotein 2 genes, complete cds.	invertebrates	Shi et al, Nature, 2016	Mono-Chu	Rhabdoviridae	Rhabdoviridae	Rhabdoviridae
Group V: (-)ssRNA viruses	Hubei lepidoptera virus 2	KX884415	Hubei lepidoptera virus 2 strain LCM101902 putative nucleoprotein, hypothetical protein 2, putative membrane protein, putative glycoprotein 1, putative glycoprotein 2, and RNA-dependent RNA polymerase genes, complete cds.	invertebrates	Shi et al, Nature, 2016	Mono-Chu	Rhabdoviridae	Rhabdoviridae	Rhabdoviridae
Group V: (-)ssRNA viruses	Wuhan Tick Virus 1 (ref)	KM817660	Wuhan Tick Virus 1 strain X78-2 nucleocapsid (N), ORF2 (ORF2), ORF3 (ORF3), and RNA-dependent RNA polymerase (L) genes, complete cds.	invertebrates	Shi et al, Nature, 2016	Mono-Chu	Rhabdoviridae	Rhabdoviridae	Rhabdoviridae
Group V: (-)ssRNA viruses	Hubei dimarhabdovirus virus 3	KX884423	Hubei dimarhabdovirus virus 3 strain QTM26149 putative nucleoprotein, hypothetical protein 2, hypothetical protein 3, putative glycoprotein, and RNA-dependent RNA polymerase genes, complete cds.	invertebrates	Shi et al, Nature, 2016	Mono-Chu	Rhabdoviridae	Rhabdoviridae	Rhabdoviridae
Group V: (-)ssRNA viruses	Xingshan nematode virus 4	KX884459	Xingshan nematode virus 4 strain XSNXC32924 putative nucleoprotein, hypothetical protein 1, hypothetical protein 2, putative glycoprotein, and RNA-dependent RNA polymerase genes, complete cds.	invertebrates	Shi et al, Nature, 2016	Mono-Chu	Rhabdoviridae	Rhabdoviridae	Rhabdoviridae
Group V: (-)ssRNA viruses	Xinzhou nematode virus 4	KX884462	Xinzhou nematode virus 4 strain XZSJSC65771 putative nucleoprotein, hypothetical protein 2, hypothetical protein 3, putative glycoprotein, and RNA-dependent RNA polymerase genes, complete cds.	invertebrates	Shi et al, Nature, 2016	Mono-Chu	Rhabdoviridae	Rhabdoviridae	Rhabdoviridae
Group V: (-)ssRNA viruses	Xinzhou dimarhabdovirus virus 1	KX884460	Xinzhou dimarhabdovirus virus 1 strain XZSJSC65538 hypothetical protein, putative glycoprotein, and RNA-dependent RNA polymerase genes, complete cds.	invertebrates	Shi et al, Nature, 2016	Mono-Chu	Rhabdoviridae	Rhabdoviridae	Rhabdoviridae
Group V: (-)ssRNA viruses	Wuhan Louse Fly Virus 11 (ref)	KM817658	Wuhan Louse Fly Virus 11 strain BFJSC-9 RNA-dependent RNA polymerase (L) gene, complete cds.	invertebrates	Shi et al, Nature, 2016	Mono-Chu	Rhabdoviridae	Rhabdoviridae	Rhabdoviridae
Group V: (-)ssRNA viruses	Hubei dimarhabdovirus virus 4	KX884435	Hubei dimarhabdovirus virus 4 strain SCM46012 RNA-dependent RNA polymerase gene, complete cds.	invertebrates	Shi et al, Nature, 2016	Mono-Chu	Rhabdoviridae	Rhabdoviridae	Rhabdoviridae
Group V: (-)ssRNA viruses	Wuhan Louse Fly Virus 8 (ref)	KM817655	Wuhan Louse Fly Virus 8 strain BFJSC-6 RNA-dependent RNA polymerase (L) gene, complete cds.	invertebrates	Shi et al, Nature, 2016	Mono-Chu	Rhabdoviridae	Rhabdoviridae	Rhabdoviridae
Group V: (-)ssRNA viruses	Hubei myriapoda virus 7	KX884443	Hubei myriapoda virus 7 strain WGML146453 hypothetical protein 1, hypothetical protein 2, hypothetical protein 3, hypothetical protein 4, putative glycoprotein, and RNA-dependent RNA polymerase genes, complete cds.	invertebrates	Shi et al, Nature, 2016	Mono-Chu	Rhabdoviridae	Rhabdoviridae	Rhabdoviridae
Group V: (-)ssRNA viruses	Tacheng Tick Virus 6 (ref)	KM817641	Tacheng Tick Virus 6 strain TCRP-2 ORF1 (ORF1), ORF2 (ORF2), ORF3 (ORF3), and RNA-dependent RNA polymerase (L) genes, complete cds.	invertebrates	Shi et al, Nature, 2016	Mono-Chu	Rhabdoviridae	Rhabdoviridae	Rhabdoviridae
Group V: (-)ssRNA viruses	Wuchan romanomermis nematode virus 2	KX884441	Wuchan romanomermis nematode virus 2 strain WCLSXC55347 hypothetical protein 1, hypothetical protein 2, hypothetical protein 3, hypothetical protein 4, and RNA-dependent RNA polymerase genes, complete cds.	invertebrates	Shi et al, Nature, 2016	Mono-Chu	Rhabdoviridae	Rhabdoviridae	Rhabdoviridae
Group V: (-)ssRNA viruses	Sanxia Water Strider Virus 4 (ref)	KM817633	Sanxia Water Strider Virus 4 strain SXSSP12 ORF1 (ORF1), ORF2 (ORF2), glycoprotein (G), and RNA-dependent RNA polymerase (L) genes, complete cds.	invertebrates	Shi et al, Nature, 2016	Mono-Chu	Rhabdoviridae	Rhabdoviridae	Rhabdoviridae
Group V: (-)ssRNA viruses	Lishi Spider Virus 2 (ref)	KM817632	Lishi Spider Virus 2 strain LSZZ-4 ORF1 (ORF1), ORF2 (ORF2), and RNA-dependent RNA polymerase (L) genes, complete cds.	invertebrates	Shi et al, Nature, 2016	Mono-Chu	Rhabdoviridae	Rhabdoviridae	Rhabdoviridae
Group V: (-)ssRNA viruses	Hubei rhabdo-like virus 3	KX884417	Hubei rhabdo-like virus 3 strain QCM135517 hypothetical protein 1, hypothetical protein 2, hypothetical protein 3, putative glycoprotein, hypothetical protein 4, and RNA-dependent RNA polymerase genes, complete cds.	invertebrates	Shi et al, Nature, 2016	Mono-Chu	Rhabdoviridae	Rhabdoviridae	Rhabdoviridae
Group V: (-)ssRNA viruses	Hubei odonate virus 10	KX884418	Hubei odonate virus 10 strain QTM133243 hypothetical protein 1, hypothetical protein 2, hypothetical protein 3, putative glycoprotein, hypothetical protein 4, and RNA-dependent RNA polymerase genes, complete cds.	invertebrates	Shi et al, Nature, 2016	Mono-Chu	Rhabdoviridae	Rhabdoviridae	Rhabdoviridae
Group V: (-)ssRNA viruses	Wuhan Fly Virus 3 (ref)	KM817647	Wuhan Fly Virus 3 strain SYY2-5 RNA-dependent RNA polymerase (L) gene, complete cds.	invertebrates	Shi et al, Nature, 2016	Mono-Chu	Rhabdoviridae	Rhabdoviridae	Rhabdoviridae
Group V: (-)ssRNA viruses	Jingshan Fly Virus 2 (ref)	KM817631	Jingshan Fly Virus 2 strain JSY-4 RNA-dependent RNA polymerase (L) gene, partial cds.	invertebrates	Shi et al, Nature, 2016	Mono-Chu	Rhabdoviridae	Rhabdoviridae	Rhabdoviridae
Group V: (-)ssRNA viruses	Shuangao Bedbug Virus 2 (ref)	KM817637	Shuangao Bedbug Virus 2 strain SACC-1 ORF1 (ORF1), glycoprotein (G), and RNA-dependent RNA polymerase (L) genes, complete cds.	invertebrates	Shi et al, Nature, 2016	Mono-Chu	Rhabdoviridae	Rhabdoviridae	Rhabdoviridae
Group V: (-)ssRNA viruses	Wenling crustacean virus 10	KX884450	Wenling crustacean virus 10 strain WLJQ101844 hypothetical protein 1, hypothetical protein 2, hypothetical protein 3, putative glycoprotein, and RNA-dependent RNA polymerase genes, complete cds.	invertebrates	Shi et al, Nature, 2016	Mono-Chu	Rhabdoviridae	Rhabdoviridae	Rhabdoviridae
Group V: (-)ssRNA viruses	Wenling crustacean virus 11	KX884456	Wenling crustacean virus 11 strain WLJQ201798 hypothetical protein 1, hypothetical protein 2, hypothetical protein 3, putative glycoprotein, and RNA-dependent RNA polymerase genes, complete cds.	invertebrates	Shi et al, Nature, 2016	Mono-Chu	Rhabdoviridae	Rhabdoviridae	Rhabdoviridae
Group V: (-)ssRNA viruses	Hubei rhabdo-like virus 2	KX884447	Hubei rhabdo-like virus 2 strain WHSWHC60518 hypothetical protein 1, hypothetical protein 2, hypothetical protein 3, and RNA-dependent RNA polymerase genes, complete cds.	invertebrates	Shi et al, Nature, 2016	Mono-Chu	Rhabdoviridae	Rhabdoviridae	Rhabdoviridae
Group V: (-)ssRNA viruses	Hubei rhabdo-like virus 9	KX884448	Hubei rhabdo-like virus 9 strain WHZHC73015 hypothetical protein 1, hypothetical protein 2, hypothetical protein 3, hypothetical protein 4, hypothetical protein 5, putative glycoprotein, and RNA-dependent RNA polymerase genes, complete cds.	invertebrates	Shi et al, Nature, 2016	Mono-Chu	Rhabdoviridae	Rhabdoviridae	Rhabdoviridae
Group V: (-)ssRNA viruses	Shayang ascaridia galli virus 2	KX884440	Shayang ascaridia galli virus 2 strain SYJFC48550 putative nucleoprotein, hypothetical protein, putative glycoprotein, and RNA-dependent RNA polymerase genes, complete cds.	invertebrates	Shi et al, Nature, 2016	Mono-Chu	Rhabdoviridae	Rhabdoviridae	Rhabdoviridae
Group V: (-)ssRNA viruses	Shayang ascaridia galli virus 2	KX884414	Shayang ascaridia galli virus 2 strain HC21241 hypothetical protein 1, hypothetical protein 2, hypothetical protein 3, hypothetical protein 4, putative glycoprotein, and RNA-dependent RNA polymerase genes, complete cds.	invertebrates	Shi et al, Nature, 2016	Mono-Chu	Rhabdoviridae	Rhabdoviridae	Rhabdoviridae
Group V: (-)ssRNA viruses	Hubei rhabdo-like virus 1	KX884422	Hubei rhabdo-like virus 1 strain QTM25107 hypothetical protein 1, hypothetical protein 2, hypothetical protein 3, putative glycoprotein, and RNA-dependent RNA polymerase genes, complete cds.	invertebrates	Shi et al, Nature, 2016	Mono-Chu	Rhabdoviridae	Rhabdoviridae	Rhabdoviridae
Group V: (-)ssRNA viruses	Shuangao Insect Virus 6 (ref)	KM817639	Shuangao Insect Virus 6 strain QSA10 RNA-dependent RNA polymerase (L) gene, partial cds.	invertebrates	Shi et al, Nature, 2016	Mono-Chu	Rhabdoviridae	Rhabdoviridae	Rhabdoviridae
Group V: (-)ssRNA viruses	Beihai barnacle virus 7	KX884411	Beihai barnacle virus 7 strain BHTH16013 hypothetical protein 1, hypothetical protein 2, hypothetical protein 3, putative glycoprotein, hypothetical protein 4, and RNA-dependent RNA polymerase genes, complete cds.	invertebrates	Shi et al, Nature, 2016	Mono-Chu	Rhabdoviridae	Rhabdoviridae	Rhabdoviridae
Group V: (-)ssRNA viruses	Beihai rhabdo-like virus 3	KX884408	Beihai rhabdo-like virus 3 strain BHNXC39077 putative nucleoprotein, hypothetical protein 1, hypothetical protein 2, and putative glycoprotein genes, complete cds; and RNA-dependent RNA polymerase gene, partial cds.	invertebrates	Shi et al, Nature, 2016	Mono-Chu	Unclassified	Nyamiviridae	Nyamiviridae
Group V: (-)ssRNA viruses	Wenzhou tapeworm virus 1	KX884436, KX884437	Wenzhou tapeworm virus 1 strain SGJSC14943 RNA-dependent RNA polymerase gene, complete cds., Wenzhou tapeworm virus 1 strain SGJSC14943 hypothetical protein 1, hypothetical protein 2, hypothetical protein 3, and putative glycoprotein genes, complete cds.	invertebrates	Shi et al, Nature, 2016	Mono-Chu	Unclassified	Nyamiviridae	Nyamiviridae
Group V: (-)ssRNA viruses	Hubei orthoptera virus 5	KX884463	Hubei orthoptera virus 5 strain ZCM94262 hypothetical protein 1, hypothetical protein 2, hypothetical protein 3, and RNA-dependent RNA polymerase genes, complete cds.	invertebrates	Shi et al, Nature, 2016	Mono-Chu	Unclassified	Unclassified	Xinmoviridae
Group V: (-)ssRNA viruses	Shuangao Fly Virus 2 (ref)	KM817638	Shuangao Fly Virus 2 strain QSA05 RNA-dependent RNA polymerase (L) gene, partial cds.	invertebrates	Shi et al, Nature, 2016	Mono-Chu	Unclassified	Xinmoviridae	Xinmoviridae
Group V: (-)ssRNA viruses	Beihai rhabdo-like virus 6	KX884405	Beihai rhabdo-like virus 6 strain BHJJX49420 putative nucleoprotein, hypothetical protein, putative glycoprotein, and RNA-dependent RNA polymerase genes, complete cds.	invertebrates	Shi et al, Nature, 2016	Mono-Chu	Artoviridae	Unclassified	UTU V.1
Group V: (-)ssRNA viruses	Wenzhou crab virus 1 (ref)	KM817644	Wenzhou Crab Virus 1 strain RBX2 nucleocapsid (N), glycoprotein (G), and RNA-dependent RNA polymerase (L) genes, complete cds.	invertebrates	Shi et al, Nature, 2016	Mono-Chu	Artoviridae	Unclassified	UTU V.1
Group V: (-)ssRNA viruses	Wenling crustacean virus 12	KX884457	Wenling crustacean virus 12 strain WLJQ47777 putative nucleoprotein, hypothetical protein, and RNA-dependent RNA polymerase genes, complete cds.	invertebrates	Shi et al, Nature, 2016	Mono-Chu	Artoviridae	Unclassified	UTU V.1
Group V: (-)ssRNA viruses	Shuangao Insect Virus 5 (ref)	KM817614	Shuangao Insect Virus 5 strain QSA09 polymerase (L) gene, complete cds.	invertebrates	Shi et al, Nature, 2016	Mono-Chu	Chuviridae	Chuviridae	Chuviridae
Group V: (-)ssRNA viruses	Wenling chuvirus-like virus 2	KX884455	Wenling chuvirus-like virus 2 strain WLJQ104274 RNA-dependent RNA polymerase gene, complete cds.	invertebrates	Shi et al, Nature, 2016	Mono-Chu	Chuviridae	Chuviridae	Chuviridae
Group V: (-)ssRNA viruses	Wenling chuvirus-like virus 1	KX884449	Wenling chuvirus-like virus 1 strain WLJQ101487 RNA-dependent RNA polymerase gene, complete cds.	invertebrates	Shi et al, Nature, 2016	Mono-Chu	Chuviridae	Chuviridae	Chuviridae
Group V: (-)ssRNA viruses	Shuangao Fly Virus 1 (ref)	KM817612	Shuangao Fly Virus 1 strain QSA06-1 polymerase gene, complete cds; and polymerase gene, partial cds.	invertebrates	Shi et al, Nature, 2016	Mono-Chu	Chuviridae	Chuviridae	Chuviridae
Group V: (-)ssRNA viruses	Hubei orthomyxo-like virus 2	KX883869, KX883868, KX883870, KX883871, KX883872	Hubei orthomyxo-like virus 2 strain QTM27225 segment 1 polymerase PB2 gene, complete cds., Hubei orthomyxo-like virus 2 strain QTM27225 segment 2 polymerase PB1 gene, complete cds., Hubei orthomyxo-like virus 2 strain QTM27225 segment 3 polymerase PA gene, complete cds., Hubei orthomyxo-like virus 2 strain QTM27225 segment 4 nucleocapsid protein gene, complete cds., Hubei orthomyxo-like virus 2 s…	invertebrates	Shi et al, Nature, 2016	Orthomyxo	Orthomyxoviridae	Orthomyxoviridae	Orthomyxoviridae
Group V: (-)ssRNA viruses	Hubei earwig virus 1	KX883859, KX883858, KX883860, KX883861, KX883862	Hubei earwig virus 1 strain GCM19162 segment 1 polymerase PB2 gene, complete cds., Hubei earwig virus 1 strain GCM19162 segment 2 polymerase PB1 gene, complete cds., Hubei earwig virus 1 strain GCM19162 segment 3 polymerase PA gene, complete cds., Hubei earwig virus 1 strain GCM19162 segment 4 nucleocapsid protein gene, complete cds., Hubei earwig virus 1 strain GCM19162 segment 5 hemagglutinin (…	invertebrates	Shi et al, Nature, 2016	Orthomyxo	Orthomyxoviridae	Orthomyxoviridae	Orthomyxoviridae
Group V: (-)ssRNA viruses	Beihai orthomyxo-like virus 1	KX883846, KX883845, KX883844, KX883847, KX883848	Beihai orthomyxo-like virus 1 strain BHTSS17872 segment 3 polymerase PA gene, complete cds., Beihai orthomyxo-like virus 1 strain BHTSS17872 segment 1 polymerase PB2 gene, complete cds., Beihai orthomyxo-like virus 1 strain BHTSS17872 segment 2 polymerase PB1 gene, complete cds., Beihai orthomyxo-like virus 1 strain BHTSS17872 segment 4 hemagglutinin gene, complete cds., Beihai orthomyxo-like vir…	invertebrates	Shi et al, Nature, 2016	Orthomyxo	Orthomyxoviridae	Orthomyxoviridae	Orthomyxoviridae
Group V: (-)ssRNA viruses	Changping earthworm virus 2	KX883849, KX883850, KX883851, KX883852, KX883853, KX883854	Changping earthworm virus 2 strain CPQY18140 segment 1 RNA-dependent RNA polymerase gene, complete cds., Changping earthworm virus 2 strain CPQY18140 segment 2 hypothetical protein gene, complete cds., Changping earthworm virus 2 strain CPQY18140 segment 3 putative glycoprotein 1 gene, complete cds., Changping earthworm virus 2 strain CPQY18140 segment 4 putative glycoprotein 2 gene, complete cds…	invertebrates	Shi et al, Nature, 2016	Orthomyxo	Orthomyxoviridae	Unclassified	UTU V.2
Group V: (-)ssRNA viruses	Whenzhou Shrimp Virus 2 (ref)	KM817687, KM817720	Whenzhou Shrimp Virus 2 strain BJDX-1 RNA-dependent RNA polymerase (L) gene, complete cds., Whenzhou Shrimp Virus 2 strain BJDX-1 glycoprotein precursor (G) gene, complete cds.	invertebrates	Shi et al, Nature, 2016	Bunya-Arena	Unclassified	Unclassified	UTU V.3
Group V: (-)ssRNA viruses	Hubei orthoptera virus 2	KX884871, KX884872	Hubei orthoptera virus 2 strain ZCM20815 RNA-dependent RNA polymerase gene, complete cds., Hubei orthoptera virus 2 strain ZCM20815 putative glycoprotein gene, complete cds.	invertebrates	Shi et al, Nature, 2016	Bunya-Arena	Unclassified	Unclassified	UTU V.4
Group V: (-)ssRNA viruses	Sanxia Water Strider Virus 2	KM817675, KX650646, KX650647	Sanxia Water Strider Virus 2 strain SXSSP02 RNA-dependent RNA polymerase (L) gene, complete cds., Sanxia Water Strider Virus 2 strain SXSSP02 glycoprotein precursor (G) gene, complete cds., Sanxia Water Strider Virus 2 strain SXSSP02 nucleopasid protein (N) gene, complete cds.	invertebrates	Shi et al, Nature, 2016	Bunya-Arena	Phasmaviridae	Phasmaviridae	Phasmaviridae
Group V: (-)ssRNA viruses	Hubei bunya-like virus 10	KX884783, KX884782	Hubei bunya-like virus 10 strain QTM27070 putative glycoprotein gene, complete cds., Hubei bunya-like virus 10 strain QTM27070 RNA-dependent RNA polymerase gene, complete cds.	invertebrates	Shi et al, Nature, 2016	Bunya-Arena	Phasmaviridae	Phasmaviridae	Phasmaviridae
Group V: (-)ssRNA viruses	Hubei odonate virus 8	KX884775, KX884776, KX884777	Hubei odonate virus 8 strain QTM19232 RNA-dependent RNA polymerase gene, complete cds., Hubei odonate virus 8 strain QTM19232 putative glycoprotein gene, complete cds., Hubei odonate virus 8 strain QTM19232 putative nucleoprotein gene, complete cds.	invertebrates	Shi et al, Nature, 2016	Bunya-Arena	Phasmaviridae	Phasmaviridae	Phasmaviridae
Group V: (-)ssRNA viruses	Hubei odonate virus 9	KX884786, KX884787, KX884788	Hubei odonate virus 9 strain QTM74767 RNA-dependent RNA polymerase gene, complete cds., Hubei odonate virus 9 strain QTM74767 putative glycoprotein gene, complete cds., Hubei odonate virus 9 strain QTM74767 putative nucleoprotein gene, complete cds.	invertebrates	Shi et al, Nature, 2016	Bunya-Arena	Phasmaviridae	Phasmaviridae	Phasmaviridae
Group V: (-)ssRNA viruses	Whenzhou Shrimp Virus 1 (ref)	KM817686, KM817719, KM817746	Whenzhou Shrimp Virus 1 strain BJDX-5 RNA-dependent RNA polymerase (L) gene, complete cds., Whenzhou Shrimp Virus 1 strain BJDX-5 glycoprotein precursor (G) gene, complete cds., Whenzhou Shrimp Virus 1 strain BJDX-5 nucleopasid protein (N) gene, complete cds.	invertebrates	Shi et al, Nature, 2016	Bunya-Arena	Phenuiviridae	Phenuiviridae	Phenuiviridae
Group V: (-)ssRNA viruses	Shahe heteroptera virus 3	KX884813, KX884814, KX884815	Shahe heteroptera virus 3 strain SHWC01c3680 RNA-dependent RNA polymerase gene, complete cds., Shahe heteroptera virus 3 strain SHWC01c3680 putative glycoprotein gene, complete cds., Shahe heteroptera virus 3 strain SHWC01c3680 putative nucleoprotein gene, complete cds.	invertebrates	Shi et al, Nature, 2016	Bunya-Arena	Phenuiviridae	Phenuiviridae	Phenuiviridae
Group V: (-)ssRNA viruses	Shahe heteroptera virus 3	KX884829, KX884830, KX884831	Shahe heteroptera virus 3 strain SHWCII5319 RNA-dependent RNA polymerase gene, complete cds., Shahe heteroptera virus 3 strain SHWCII5319 putative glycoprotein gene, complete cds., Shahe heteroptera virus 3 strain SHWCII5319 putative nucleoprotein gene, complete cds.	invertebrates	Shi et al, Nature, 2016	Bunya-Arena	Phenuiviridae	Phenuiviridae	Phenuiviridae
Group V: (-)ssRNA viruses	Shahe heteroptera virus 3	KX884818, KX884819, KX884820	Shahe heteroptera virus 3 strain SHWC0209c8767 RNA-dependent RNA polymerase gene, complete cds., Shahe heteroptera virus 3 strain SHWC0209c8767 putative glycoprotein gene, complete cds., Shahe heteroptera virus 3 strain SHWC0209c8767 putative nucleoprotein gene, complete cds.	invertebrates	Shi et al, Nature, 2016	Bunya-Arena	Phenuiviridae	Phenuiviridae	Phenuiviridae
Group V: (-)ssRNA viruses	Hubei bunya-like virus 13	KX884784, KX884785	Hubei bunya-like virus 13 strain QTM27285 RNA-dependent RNA polymerase gene, complete cds., Hubei bunya-like virus 13 strain QTM27285 putative nucleoprotein gene, complete cds.	invertebrates	Shi et al, Nature, 2016	Bunya-Arena	Phenuiviridae	Phenuiviridae	Phenuiviridae
Group V: (-)ssRNA viruses	Beihai bunya-like virus 3	KX884756	Beihai bunya-like virus 3 strain BWBFG40849 RNA-dependent RNA polymerase gene, complete cds.	invertebrates	Shi et al, Nature, 2016	Bunya-Arena	Unclassified	Unclassified	UTU V.5
Group V: (-)ssRNA viruses	Hubei myriapoda virus 5	KX884840, KX884841, KX884842	Hubei myriapoda virus 5 strain WGML140132 RNA-dependent RNA polymerase gene, complete cds., Hubei myriapoda virus 5 strain WGML140132 putative glycoprotein gene, complete cds., Hubei myriapoda virus 5 strain WGML140132 putative nucleoprotein gene, complete cds.	invertebrates	Shi et al, Nature, 2016	Bunya-Arena	Mypoviridae	Mypoviridae	Mypoviridae
Group V: (-)ssRNA viruses	Huangpi Tick Virus 1 (ref)	KM817667, KM817706, KM817734	Huangpi Tick Virus 1 strain H124-1 RNA-dependent RNA polymerase (L) gene, complete cds., Huangpi Tick Virus 1 strain H124-1 glycoprotein precursor (G) gene, complete cds., Huangpi Tick Virus 1 strain H124-1 nucleopasid protein (N) gene, complete cds.	invertebrates	Shi et al, Nature, 2016	Bunya-Arena	Nairoviridae	Nairoviridae	Nairoviridae
Group V: (-)ssRNA viruses	Wenzhou Tick Virus (ref)	KM817685, KM817718, KM817745	Wenzhou Tick Virus strain TS1-2 RNA-dependent RNA polymerase (L) gene, complete cds., Wenzhou Tick Virus strain TS1-2 glycoprotein precursor (G) gene, complete cds., Wenzhou Tick Virus strain TS1-2 nucleopasid protein (N) gene, complete cds.	invertebrates	Shi et al, Nature, 2016	Bunya-Arena	Nairoviridae	Nairoviridae	Nairoviridae
Group V: (-)ssRNA viruses	Xinzhou Spider Virus (ref)	KM817702, KM817729, KM817762	Xinzhou Spider Virus strain XZZZ-2 RNA-dependent RNA polymerase (L) gene, complete cds., Xinzhou Spider Virus strain XZZZ-2 glycoprotein precursor (G) gene, partial cds., Xinzhou Spider Virus strain XZZZ-2 nucleopasid protein (N) gene, complete cds.	invertebrates	Shi et al, Nature, 2016	Bunya-Arena	Nairoviridae	Nairoviridae	Nairoviridae
Group V: (-)ssRNA viruses	Sanxia Water Strider Virus 1 (ref)	KX884832, KX884833, KX884834	Sanxia Water Strider Virus 1 strain SXXX37846 RNA-dependent RNA polymerase gene, complete cds., Sanxia Water Strider Virus 1 strain SXXX37846 putative glycoprotein gene, complete cds., Sanxia Water Strider Virus 1 strain SXXX37846 putative nucleoprotein gene, complete cds.	invertebrates	Shi et al, Nature, 2016	Bunya-Arena	Nairoviridae	Nairoviridae	Nairoviridae
Group V: (-)ssRNA viruses	Hubei bunya-like virus 7	KX884838, KX884839	Hubei bunya-like virus 7 strain WGML112345 RNA-dependent RNA polymerase gene, complete cds., Hubei bunya-like virus 7 strain WGML112345 putative glycoprotein gene, complete cds.	invertebrates	Shi et al, Nature, 2016	Bunya-Arena	Unclassified	Unclassified	UTU V.6
Group V: (-)ssRNA viruses	Hubei myriapoda virus 6	KX884843, KX884844	Hubei myriapoda virus 6 strain WGML140341 RNA-dependent RNA polymerase gene, complete cds., Hubei myriapoda virus 6 strain WGML140341 putative glycoprotein gene, complete cds.	invertebrates	Shi et al, Nature, 2016	Bunya-Arena	Unclassified	Unclassified	UTU V.6
Group V: (-)ssRNA viruses	Wuhan pillworm virus 1	KX884848, KX884849, KX884850	Wuhan pillworm virus 1 strain WHSFII20185 RNA-dependent RNA polymerase gene, complete cds., Wuhan pillworm virus 1 strain WHSFII20185 putative glycoprotein gene, complete cds., Wuhan pillworm virus 1 strain WHSFII20185 hypothetical protein genes, complete cds.	invertebrates	Shi et al, Nature, 2016	Bunya-Arena	Unclassified	Unclassified	UTU V.7
Group V: (-)ssRNA viruses	Beihai shrimp virus 3	KX884751, KX884752, KX884753	Beihai shrimp virus 3 strain BHWZXX15649 RNA-dependent RNA polymerase gene, complete cds., Beihai shrimp virus 3 strain BHWZXX15649 putative glycoprotein gene, complete cds., Beihai shrimp virus 3 strain BHWZXX15649 hypothetical protein genes, complete cds.	invertebrates	Shi et al, Nature, 2016	Bunya-Arena	Unclassified	Unclassified	UTU V.8
Group V: (-)ssRNA viruses	Beihai shrimp virus 3	KX884737, KX884738, KX884739	Beihai shrimp virus 3 strain BHBJDX18821 RNA-dependent RNA polymerase gene, complete cds., Beihai shrimp virus 3 strain BHBJDX18821 putative glycoprotein gene, complete cds., Beihai shrimp virus 3 strain BHBJDX18821 hypothetical protein genes, complete cds.	invertebrates	Shi et al, Nature, 2016	Bunya-Arena	Unclassified	Unclassified	UTU V.8
Group V: (-)ssRNA viruses	Wuhan snail virus 2	KX884852, KX884853	Wuhan snail virus 2 strain WHWN46660 RNA-dependent RNA polymerase gene, complete cds., Wuhan snail virus 2 strain WHWN46660 putative glycoprotein gene, complete cds.	invertebrates	Shi et al, Nature, 2016	Bunya-Arena	Unclassified	Unclassified	UTU V.9
Group V: (-)ssRNA viruses	Changping bunya-like virus 1	KX884757	Changping bunya-like virus 1 strain CPQY18609 RNA-dependent RNA polymerase gene, partial cds.	invertebrates	Shi et al, Nature, 2016	Bunya-Arena	Unclassified	Unclassified	UTU V.10
Group V: (-)ssRNA viruses	Wenling crustacean virus 8	KX884861, KX884862	Wenling crustacean virus 8 strain WLJQ104142 RNA-dependent RNA polymerase gene, complete cds., Wenling crustacean virus 8 strain WLJQ104142 putative glycoprotein gene, complete cds.	invertebrates	Shi et al, Nature, 2016	Bunya-Arena	Unclassified	Unclassified	UTU V.11
Group V: (-)ssRNA viruses	Shahe bunya-like virus 2	KX884822, KX884823	Shahe bunya-like virus 2 strain SHWC0209c12742 RNA-dependent RNA polymerase gene, complete cds., Shahe bunya-like virus 2 strain SHWC0209c12742 putative glycoprotein gene, complete cds.	invertebrates	Shi et al, Nature, 2016	Bunya-Arena	Unclassified	Unclassified	UTU V.12
Group V: (-)ssRNA viruses	Shahe isopoda virus 4	KX884826, KX884827	Shahe isopoda virus 4 strain SHWCII5333 RNA-dependent RNA polymerase gene, complete cds., Shahe isopoda virus 4 strain SHWCII5333 putative glycoprotein gene, complete cds.	invertebrates	Shi et al, Nature, 2016	Bunya-Arena	Unclassified	Unclassified	UTU V.12
Group V: (-)ssRNA viruses	Shahe isopoda virus 4	KX884816, KX884817	Shahe isopoda virus 4 strain SHWC0209c12776 RNA-dependent RNA polymerase gene, complete cds., Shahe isopoda virus 4 strain SHWC0209c12776 putative glycoprotein gene, complete cds.	invertebrates	Shi et al, Nature, 2016	Bunya-Arena	Unclassified	Unclassified	UTU V.12
Group V: (-)ssRNA viruses	Wenzhou channeled applesnail virus 4	KX884863, KX884864	Wenzhou channeled applesnail virus 4 strain WZFSL85898 RNA-dependent RNA polymerase gene, complete cds., Wenzhou channeled applesnail virus 4 strain WZFSL85898 putative glycoprotein gene, complete cds.	invertebrates	Shi et al, Nature, 2016	Bunya-Arena	Unclassified	Unclassified	UTU V.13
Group V: (-)ssRNA viruses	Wenzhou bunya-like virus 1	KX884865, KX884866	Wenzhou bunya-like virus 1 strain WZSLuoI85881 RNA-dependent RNA polymerase gene, complete cds., Wenzhou bunya-like virus 1 strain WZSLuoI85881 putative glycoprotein gene, complete cds.	invertebrates	Shi et al, Nature, 2016	Bunya-Arena	Unclassified	Unclassified	UTU V.14
Group V: (-)ssRNA viruses	Beihai hermit crab virus 2	KX884741, KX884743, KX884742	Beihai hermit crab virus 2 strain BHJJX25757 RNA-dependent RNA polymerase gene, complete cds., Beihai hermit crab virus 2 strain BHJJX25757 hypothetical protein genes, complete cds., Beihai hermit crab virus 2 strain BHJJX25757 putative glycoprotein gene, complete cds.	invertebrates	Shi et al, Nature, 2016	Bunya-Arena	Unclassified	Unclassified	UTU V.15
Group V: (-)ssRNA viruses	Beihai sipunculid worm virus 7	KX884745, KX884746	Beihai sipunculid worm virus 7 strain BHNXC41490 RNA-dependent RNA polymerase gene, complete cds., Beihai sipunculid worm virus 7 strain BHNXC41490 hypothetical protein and glycoprotein genes, complete cds.	invertebrates	Shi et al, Nature, 2016	Bunya-Arena	Unclassified	Unclassified	UTU V.16
