# Supplementary material for: The genomic underpinnings of eukaryotic virus taxonomy: creating a sequence-based framework for family-level virus classification
Source: Microbiome. 2018 Feb 20;6:38. doi: 10.1186/s40168-018-0422-7 (PMC5819261; doi:10.1186/s40168-018-0422-7)
Supplement: Supplementary file 8 — Table S8. Length thresholds used to identify (near) complete virus sequences in metagenomic datasets. Length thresholds used to exclude partial RNA virus sequences from metagenomic datasets. (XLSX 11 kb) [file 40168_2018_422_MOESM8_ESM.xlsx]

## Sheet: Sheet1
Table S8 Length thresholds used to exclude partial RNA virus sequences from metagenomic datasets
Initial taxonomic proposal from the original study	Order or families associated with the initial taxonomic assignments	Length threshold	Information associated with the virus from which the length threshold was derived
			Family	Virus name	GenBank accession number	Sequence description
Birna	Birnaviridae	5547	Birnaviridae	Tasmanian aquabirnavirus	KP268650, KP268665	Tasmanian aquabirnavirus isolate TABV 98-00208 segment A, complete sequence., Tasmanian aquabirnavirus isolate TABV 98-00208 segment B, complete sequence.
Hypo	Hypoviridae	9149	Hypoviridae	Cryphonectria hypovirus 4	AY307099	Cryphonectria hypovirus 4 strain SR2 polyprotein gene, complete cds.
Partiti-Picobirna	Partiti-, and Picobirnaviridae	3068	Partitiviridae	Persimmon cryptic virus	HE805113, HE805114	Persimmon cryptic virus segment 1, isolate SSPI, complete genome., Persimmon cryptic virus segment 2, isolate SSPI, complete genome.
Reo	Reoviridae	17858	Reoviridae	Great Island virus	HM543465, HM543466, HM543467, HM543468, HM543469, HM543470, HM543471, HM543472, HM543473, HM543474	Great Island virus isolate CanAr 42 segment 1, complete sequence., Great Island virus isolate CanAr 42 segment 2, complete sequence., Great Island virus isolate CanAr 42 segment 3, complete sequence., Great Island virus isolate CanAr 42 segment 4, complete sequence., Great Island virus isolate CanAr 42 segment 5, complete sequence., Great Island virus isolate CanAr 42 segment 6, complete sequence…
Toti-Chryso	Toti-, Chryso-, and Quadriviridae	4579	Totiviridae	Saccharomyces cerevisiae virus L-A	J04692	Saccharomyces cerevisiae virus L-A major coat protein, ssRNA-binding protein, and RNA polymerase genes, complete cds.
Astro-Poty	Astro-, and Potyviridae	6119	Astroviridae	Avastrovirus 1	Y15936	Avastrovirus 1 complete genome, genomic RNA.
Flaviviridae	Flaviviridae	8568	Flaviviridae	Hepacivirus H (Norway rat hepacivirus 2)	KJ950939	Hepacivirus H isolate NrHV-2/NYC-E43 polyprotein gene, complete cds.
Hepe-Virga	Hepe-, and Virgaviridae	6279	Virgaviridae	Streptocarpus flower break virus	AM040955	Streptocarpus flower break virus, complete genome.
Luteo-Sobemo	Sobemo-, and Luteoviridae (Polero-, and Enamovirus)	3983	Sobemoviridae	Sowbane mosaic virus	AM940437	Rubus chlorotic mottle virus complete genome, genomic RNA.
Narna-Levi	Narna-, and Leviviridae	2343	Narnaviridae	Ophiostoma mitovirus 6	AJ132756	Ophiostoma novo-ulmi mitovirus 6-Ld mRNA for putative RNA-dependent RNA polymerase.
New-Weivirus	NA	NA
New-Yanvirus	NA	NA
New-Zhaovirus	NA	NA
Nido	Nidovirales (Arteri-, Corona-, Mesoni-, and Roniviridae)	12704	Arteriviridae	Equine arteritis virus	X53459	Equine arteritis virus (EAV) RNA genome.
Permutotetra	Permutotetraviridae	5698	Permutotetraviridae	Euprosterna elaeasa virus	AF461742	Euprosterna elaeasa virus, complete genome.
Picorna-Calici	Picornavirales (Dicistro-, Ifla-, Marna-, Picorna-, Polycipi-, and Secoviridae), and Caliciviridae	6434	Caliciviridae	Calicivirus pig/AB90/CAN	FJ355928	Calicivirus pig/AB90/CAN, complete genome.
Tombus-Noda	Tombus-, Noda-, and Luteoviridae (Luteovirus)	3644	Tombusviridae	Beet black scorch virus	AF452884	Beet black scorch virus, complete genome.
Bunya-Arena	Bunyavirales (Arena-, Cruli-, Fimo-, Hanta-, Mypo-, Nairo-, Peribunya-, Phasma-, Phenui-, and Wupedeviridae)	10056	Mammarenavirus	Lymphocytic choriomeningitis mammarenavirus	J04331, M20869	Lymphocytic choriomeningitis virus putative RNA polymerase L gene, complete cds., Lymphocytic choriomeningitis virus envelope glycoprotein (GP-C) and nucleoprotein (NP) genes, complete cds.
Mono-Chu	Mononegavirales (Arto-, Borna-, Filo-, Mymona-, Nyami-, Paramyxo-, Pneumo-, Rhabdo-, Sun-, and Xinmoviridae), and Chuviridae	5317	Mymonaviridae	Phyllosphere sclerotimonavirus	KT598229	Soybean leaf-associated negative-stranded RNA virus 4 isolate SaNSRV1-1, partial sequence.
New-Qinvirus	Qinviridae	7366	Qinviridae	Hubei yingvirus	KX883992, KX883993	Hubei qinvirus-like virus 1 strain SCM49583 RNA-dependent RNA polymerase gene, complete cds., Hubei qinvirus-like virus 1 strain SCM49583 hypothetical protein gene, complete cds.
Orthomyxo	Orthomyxoviridae	10461	Orthomyxoviridae	Thogoto virus	Y17873, AF004985, AF006073, M77280, X96872, AF527531	Thogoto virus genomic RNA for PB2 polymerase subunit., Thogoto virus segment 2 PB1 protein mRNA, complete cds., Thogoto virus segment 3 PA polymerase subunit mRNA, complete cds., Thogoto virus (Orthomyxovirus) glycoprotein 75 (segment 4) RNA, complete cds., Thogoto virus genomic RNA for nucleoprotein., Thogoto virus strain SiAr126 segment 6, complete sequence.
